# Supplementary material for: Mutations of PDS5 genes enhance TAD-like domain formation in Arabidopsis thaliana
Source: Nat Commun. 2024 Oct 29;15:9308. doi: 10.1038/s41467-024-53760-x (PMC11519323; doi:10.1038/s41467-024-53760-x)
Supplement: Supplementary file 4 — Supplementary Data 1 [file 41467_2024_53760_MOESM4_ESM.xlsx]

## Sheet: Sheet1
	Experiment 1	Raw reads	Uniquely mapped and PCR-duplicate free	valid Hi-C contact
	wild-type, replicate1	134422893	71895631	59410500
	wild-type, replicate2	107392532	59217234	46611503
	pds5a/b/c/e, replicate1	112073898	57564846	44748751
	pds5a/b/c/e, replicate2	151848398	78457177	60665455
	wapl1/2, replicate1	254794092	69537818	54693768
	wapl1/2, replicate2	213898455	74856892	60416070
	Experiment 2	Raw reads	Uniquely mapped and PCR-duplicate free	valid Hi-C contact
	Wild-type	122124356	57742175	33991347
	pds5a	107465560	45017284	27944196
	pds5b	109683812	52022186	35258794
	pds5c	136858226	59343939	36288376
	pds5e	98751476	40974613	28552583
	pds5a/b	100634503	46661629	30501008
	pds5a/b/c	93629260	43504510	27584381
	pds5a/b/c/e	97313283	44855975	29818429
	Experiment 3	Raw reads	Uniquely mapped and PCR-duplicate free	valid Hi-C contact
	Wild-type	91087361	43232230	29955596
	pds5a/b	120458602	55293694	35300428
	pds5a/b PDS5A:2HA #3	94582187	41757144	24955983
	pds5a/b PDS5A:2HA #4	110716360	53650686	37828959
