# Supplementary material for: Mutations of PDS5 genes enhance TAD-like domain formation in Arabidopsis thaliana
Source: Nat Commun. 2024 Oct 29;15:9308. doi: 10.1038/s41467-024-53760-x (PMC11519323; doi:10.1038/s41467-024-53760-x)
Supplement: Supplementary file 5 — Supplementary Data 2 [file 41467_2024_53760_MOESM5_ESM.xlsx]

## Sheet: count table
	WT_replicate1	WT_replicate2	pds5a_replicate1	pds5a_replicate2	pds5a/b_replicate1	pds5a/b_replicate2	pds5a/b/c_replicate1	pds5a/b/c_replicate2	pds5a/b/c/e_replicate1	pds5a/b/c/e_replicate2
AT1G01010	83	77	25	3	34	30	24	15	71	46
AT1G01020	168	195	79	85	86	94	104	105	218	220
AT1G01030	70	51	26	18	13	25	37	35	111	95
AT1G01040	936	814	288	223	285	313	270	288	968	792
AT1G01050	1225	1264	313	235	293	345	325	251	1022	954
AT1G01060	4405	4285	386	278	468	473	774	648	8560	7373
AT1G01070	144	144	26	33	37	29	48	29	151	108
AT1G01073	0	0	0	0	0	0	0	0	0	0
AT1G01080	2040	1983	572	481	502	644	534	456	1269	1420
AT1G01090	4453	4289	1110	961	945	1233	1035	971	2353	2457
AT1G01100	1840	1979	1553	1347	1645	2053	1885	1929	2214	3137
AT1G01110	30	22	15	10	13	21	20	21	53	36
AT1G01115	0	0	0	0	0	0	0	0	0	0
AT1G01120	4797	4782	876	826	773	850	737	645	1181	912
AT1G01130	41	43	24	29	16	29	28	37	24	45
AT1G01140	2039	2018	726	426	775	723	666	650	674	712
AT1G01150	2	0	1	1	1	1	3	0	5	2
AT1G01160	464	407	153	131	170	196	185	171	408	434
AT1G01170	783	770	264	194	244	268	297	330	352	547
AT1G01180	342	351	96	49	85	99	74	79	118	119
AT1G01190	55	69	95	87	74	104	58	63	106	82
AT1G01200	52	22	4	7	10	9	6	9	26	18
AT1G01210	140	132	76	59	52	68	80	78	259	327
AT1G01220	697	670	252	182	201	253	270	208	457	407
AT1G01225	33	36	24	14	9	17	15	17	36	39
AT1G01230	343	394	102	77	125	100	83	82	160	163
AT1G01240	783	738	176	117	197	160	123	91	96	60
AT1G01250	106	77	3	10	8	9	19	13	87	77
AT1G01260	208	225	125	76	93	102	78	87	251	174
AT1G01280	0	0	0	0	0	1	0	1	3	1
AT1G01290	195	199	70	51	81	82	70	65	119	129
AT1G01300	626	596	543	399	346	479	460	448	656	705
AT1G01305	0	0	0	0	0	0	0	0	0	0
AT1G01310	0	0	0	0	2	1	1	0	2	1
AT1G01320	11855	10398	3191	2582	2545	3117	3452	3110	16121	14272
AT1G01340	154	112	59	20	60	61	47	34	159	128
AT1G01350	338	321	123	90	123	119	132	109	218	208
AT1G01355	2	1	0	0	0	0	0	0	0	0
AT1G01360	190	244	66	40	47	68	49	43	137	129
AT1G01370	51	39	51	29	33	45	43	51	93	97
AT1G01380	19	9	1	2	2	6	4	3	8	10
AT1G01390	274	263	39	31	16	35	36	37	300	257
AT1G01400	0	0	0	0	0	0	0	0	0	1
AT1G01410	0	0	0	0	0	0	0	0	0	0
AT1G01420	257	293	38	37	39	28	61	49	178	159
AT1G01430	1788	1611	394	318	361	359	324	309	947	697
AT1G01440	505	442	131	86	110	152	123	109	325	287
AT1G01450	168	158	36	32	23	37	25	31	71	52
AT1G01453	0	0	3	1	0	0	0	0	0	0
AT1G01460	0	1	0	0	0	0	0	0	0	0
AT1G01470	969	966	256	121	258	230	222	156	523	580
AT1G01471	0	0	0	0	0	0	0	0	0	0
AT1G01480	6	2	2	1	2	0	5	3	5	8
AT1G01490	1413	1361	584	470	564	655	562	658	1131	1163
AT1G01500	322	293	122	95	98	110	87	115	124	89
AT1G01510	659	639	272	212	215	259	231	198	587	586
AT1G01520	145	155	12	13	21	11	19	16	624	575
AT1G01530	0	3	0	0	2	1	0	2	0	1
AT1G01540	2049	2075	659	625	594	751	617	684	1297	1287
AT1G01550	3430	3397	648	418	636	641	583	509	1335	1186
AT1G01560	100	96	35	4	38	23	29	16	36	47
AT1G01570	42	31	7	4	8	10	5	3	30	45
AT1G01580	63	71	5	5	3	6	5	5	42	55
AT1G01590	11	15	0	0	0	1	0	0	1	1
AT1G01600	4	2	72	83	54	98	64	65	156	149
AT1G01610	1073	1017	396	387	337	436	427	379	926	805
AT1G01620	6262	6364	2333	2089	2065	2620	2023	1731	7194	6643
AT1G01630	1279	1275	437	353	359	353	386	352	874	769
AT1G01640	20	23	2	2	2	3	3	4	12	16
AT1G01650	359	388	180	119	217	197	204	167	448	471
AT1G01660	6	18	6	3	3	9	2	2	0	2
AT1G01670	22	29	5	4	13	10	0	2	1	1
AT1G01680	62	50	42	3	51	28	33	18	57	55
AT1G01690	43	56	40	40	25	41	38	65	71	96
AT1G01695	7	2	1	3	3	8	0	3	3	9
AT1G01700	28	25	10	15	14	9	11	6	48	30
AT1G01710	751	754	209	140	169	202	183	149	399	378
AT1G01720	261	279	92	61	115	120	165	158	426	473
AT1G01725	53	57	13	16	31	26	23	13	25	31
AT1G01730	243	277	100	64	88	109	99	121	132	179
AT1G01740	103	107	39	41	45	29	29	40	91	97
AT1G01750	15	10	2	3	5	4	2	8	5	7
AT1G01760	87	74	12	11	14	17	15	19	47	25
AT1G01770	351	314	110	98	113	131	123	130	199	194
AT1G01780	128	118	52	81	66	86	109	134	172	175
AT1G01790	5627	5308	1181	980	992	1312	1161	884	4675	4172
AT1G01800	1073	1129	336	221	342	354	335	290	712	804
AT1G01810	6	7	5	5	7	4	2	1	4	7
AT1G01820	513	522	296	232	283	326	249	245	351	369
AT1G01830	498	556	210	108	180	222	191	187	253	272
AT1G01840	23	41	9	4	8	24	4	10	17	33
AT1G01860	471	404	91	73	79	104	110	103	205	194
AT1G01880	13	13	14	10	10	14	11	10	36	39
AT1G01900	152	115	84	54	59	54	67	63	273	294
AT1G01910	761	660	388	282	281	368	299	239	703	678
AT1G01920	192	172	82	60	92	94	65	68	143	136
AT1G01930	271	223	106	71	76	107	91	109	207	217
AT1G01940	114	137	59	38	57	56	45	56	81	91
AT1G01950	524	483	150	116	147	148	140	107	408	354
AT1G01960	1723	1458	663	432	501	689	514	426	1308	1092
AT1G01970	1035	1062	290	257	254	346	299	319	826	759
AT1G01980	0	0	0	0	0	2	0	0	1	1
AT1G01990	507	405	117	98	92	127	105	99	240	249
AT1G02000	290	248	56	43	49	66	64	48	152	145
AT1G02010	352	307	66	48	93	87	85	86	231	220
AT1G02020	381	372	78	59	87	85	88	76	218	240
AT1G02030	3	0	1	2	2	1	0	0	5	4
AT1G02040	0	0	0	0	0	0	0	0	3	1
AT1G02050	50	62	34	40	21	38	32	37	63	73
AT1G02060	90	114	35	24	27	35	27	30	98	86
AT1G02065	0	0	9	9	15	10	6	12	31	28
AT1G02070	1	0	2	2	0	1	5	1	4	2
AT1G02074	0	0	0	0	0	0	0	0	0	2
AT1G02080	2455	2278	681	528	614	636	586	465	2090	1780
AT1G02090	737	707	198	175	215	224	223	235	581	570
AT1G02100	436	440	156	120	141	181	189	136	412	348
AT1G02110	576	514	181	163	167	214	245	227	529	644
AT1G02120	1901	1678	620	425	638	684	603	596	1279	1105
AT1G02130	646	714	230	151	228	207	189	183	367	378
AT1G02140	1921	2048	598	493	614	735	631	603	1187	1346
AT1G02145	413	355	110	97	118	125	84	114	262	232
AT1G02150	2768	2586	1005	833	858	1103	1050	923	2041	2198
AT1G02160	145	173	110	84	96	136	107	125	103	188
AT1G02170	543	621	174	106	198	168	163	145	257	257
AT1G02180	76	83	29	33	30	40	49	26	68	89
AT1G02190	72	54	4	6	13	14	11	13	35	22
AT1G02205	7012	6569	788	821	670	955	861	811	2264	1555
AT1G02210	0	0	0	0	0	0	0	0	0	0
AT1G02220	119	124	15	10	38	16	26	34	126	130
AT1G02230	40	34	4	3	11	14	9	5	20	15
AT1G02250	0	0	0	1	0	1	0	0	1	1
AT1G02260	181	164	69	74	75	75	67	56	58	82
AT1G02270	674	647	148	102	145	162	116	114	134	146
AT1G02280	1597	1569	625	525	542	706	686	588	1533	1453
AT1G02290	159	129	52	30	39	38	48	36	112	100
AT1G02300	192	197	101	101	121	124	90	113	55	46
AT1G02305	979	956	425	221	378	374	311	293	555	530
AT1G02310	0	0	1	0	0	0	1	0	0	1
AT1G02320	0	0	2	0	0	0	0	0	1	0
AT1G02330	397	395	167	156	185	211	184	182	467	452
AT1G02335	272	267	22	27	24	10	18	19	137	161
AT1G02340	36	23	1	5	4	4	12	12	56	33
AT1G02350	57	41	24	26	22	37	9	27	34	41
AT1G02360	62	69	48	26	73	52	44	43	28	37
AT1G02370	66	61	59	43	48	57	54	46	170	144
AT1G02380	136	129	8	15	15	16	9	13	35	33
AT1G02390	45	32	17	12	22	17	14	12	27	26
AT1G02391	0	0	0	0	0	0	0	0	0	0
AT1G02400	12	7	2	2	9	20	10	9	15	14
AT1G02405	5	7	1	0	0	1	0	0	3	4
AT1G02410	460	422	107	82	117	128	107	106	267	233
AT1G02420	73	90	24	27	22	22	17	14	69	61
AT1G02430	10	9	19	4	14	24	4	18	13	16
AT1G02440	7	7	0	0	8	3	0	3	4	3
AT1G02450	67	59	12	1	41	31	22	19	25	54
AT1G02460	50	60	12	13	12	13	17	11	65	48
AT1G02470	12	7	4	3	16	4	2	4	24	15
AT1G02475	1110	1107	195	132	174	196	142	165	526	451
AT1G02490	0	0	0	0	0	1	2	1	3	1
AT1G02500	4947	5184	1185	856	1179	1309	1483	1189	3906	3777
AT1G02510	0	0	0	0	0	0	0	0	0	0
AT1G02520	10	6	6	4	4	6	6	6	11	10
AT1G02530	1	1	4	1	1	0	1	1	0	4
AT1G02540	0	0	0	0	0	0	0	0	0	0
AT1G02550	0	0	0	0	0	0	0	0	0	1
AT1G02560	6899	6540	1835	1402	1550	1939	1772	1547	4046	3815
AT1G02570	0	0	0	0	0	0	0	0	0	0
AT1G02575	0	0	0	0	0	0	0	0	0	0
AT1G02580	0	0	1	0	2	0	1	2	0	3
AT1G02590	0	0	0	0	0	0	0	0	0	0
AT1G02610	96	74	40	30	50	49	21	20	21	6
AT1G02620	6	0	0	0	0	0	0	1	3	0
AT1G02630	1	5	6	4	2	2	2	4	26	15
AT1G02640	127	124	183	169	138	167	108	85	232	220
AT1G02650	39	17	4	8	7	9	5	7	14	16
AT1G02660	134	181	85	40	73	61	50	33	35	26
AT1G02670	24	7	3	10	13	12	10	14	17	18
AT1G02680	74	128	61	54	67	63	46	60	89	103
AT1G02690	53	64	78	74	85	94	84	54	245	200
AT1G02700	33	49	2	8	10	12	7	21	38	47
AT1G02710	77	84	23	22	16	21	19	29	84	84
AT1G02720	247	250	62	50	45	65	71	80	168	176
AT1G02730	210	222	318	255	286	415	381	249	1227	1055
AT1G02740	129	134	60	36	44	34	32	44	74	57
AT1G02750	189	179	46	43	66	72	50	58	129	120
AT1G02770	1	2	1	0	0	1	0	0	0	1
AT1G02780	9281	10118	4674	4041	4477	5537	5837	5460	9970	11835
AT1G02790	1	1	0	0	0	1	0	0	7	7
AT1G02800	6	6	17	11	9	23	19	23	51	76
AT1G02810	9	10	3	2	2	3	5	4	8	6
AT1G02813	0	0	0	2	0	0	0	0	0	3
AT1G02816	206	184	42	30	54	53	48	39	179	219
AT1G02820	1002	1057	183	158	187	218	214	222	1076	1601
AT1G02830	0	0	1	0	0	0	0	0	4	1
AT1G02840	1533	1372	717	611	708	773	804	742	1839	1936
AT1G02850	29	23	10	4	8	5	36	36	124	64
AT1G02860	165	152	56	45	26	24	24	26	54	55
AT1G02870	169	212	81	101	89	113	113	117	254	253
AT1G02880	307	307	73	47	72	86	84	79	150	172
AT1G02890	1606	1528	496	375	420	453	407	360	1358	1110
AT1G02900	7	3	16	6	13	9	16	16	27	17
AT1G02910	1388	1435	442	365	380	507	488	420	1056	1035
AT1G02920	722	734	409	72	579	320	348	242	423	456
AT1G02930	869	967	766	191	922	551	835	489	724	859
AT1G02940	0	0	1	0	2	2	7	3	6	6
AT1G02950	146	123	23	20	19	16	10	15	60	52
AT1G02960	217	213	78	70	81	93	91	73	146	142
AT1G02965	0	2	0	0	0	0	0	0	0	0
AT1G02970	40	47	23	15	28	21	28	19	56	67
AT1G02980	0	0	0	0	0	0	0	0	1	0
AT1G02990	577	491	150	97	123	103	100	93	329	230
AT1G03000	635	557	182	178	200	215	164	157	399	351
AT1G03010	3	15	6	5	2	2	4	1	0	0
AT1G03020	49	79	3	3	3	4	2	4	25	25
AT1G03022	0	0	0	0	0	0	0	0	0	0
AT1G03030	280	237	58	48	81	73	52	58	190	151
AT1G03040	639	569	239	154	220	236	254	248	642	604
AT1G03050	1	0	0	1	0	0	0	1	0	0
AT1G03055	257	241	28	30	35	42	50	49	202	168
AT1G03060	1426	1179	441	289	340	358	309	266	1254	1071
AT1G03070	16	7	1	0	1	0	3	1	12	11
AT1G03080	1289	1206	269	240	267	279	360	280	1468	1073
AT1G03090	371	390	119	92	106	124	90	87	230	196
AT1G03100	33	44	21	21	13	24	20	16	44	43
AT1G03103	0	0	0	1	0	0	0	0	0	0
AT1G03106	0	0	0	0	0	1	0	0	0	0
AT1G03110	154	163	89	88	83	118	92	73	338	314
AT1G03120	8	8	1	1	2	0	4	3	18	15
AT1G03130	37226	39757	6749	6621	6355	8576	7123	5954	9728	9864
AT1G03140	942	823	277	228	267	267	283	236	585	540
AT1G03150	254	223	85	91	113	112	92	122	225	206
AT1G03160	1911	1794	395	316	299	464	332	318	1011	881
AT1G03170	4	2	0	2	0	4	3	3	9	9
AT1G03180	23	50	17	16	23	19	17	30	46	45
AT1G03190	222	169	57	50	54	72	51	54	178	129
AT1G03200	22	7	1	1	4	3	0	2	1	7
AT1G03210	208	199	59	37	105	76	65	78	107	127
AT1G03220	1042	992	262	190	279	304	272	210	293	331
AT1G03230	358	367	109	97	169	184	135	84	236	266
AT1G03240	0	0	0	0	0	1	0	0	0	6
AT1G03250	584	549	128	125	153	151	136	140	303	305
AT1G03260	104	136	64	60	57	79	51	70	96	103
AT1G03270	100	75	34	27	30	39	54	45	84	85
AT1G03280	576	502	202	157	211	222	215	217	450	406
AT1G03290	781	758	188	83	254	204	170	137	284	254
AT1G03300	117	110	40	44	31	50	39	40	95	78
AT1G03310	1444	1329	397	300	334	434	325	302	773	671
AT1G03320	18	8	5	2	5	1	2	2	10	9
AT1G03330	437	507	140	91	145	172	106	91	175	191
AT1G03340	66	65	17	16	14	11	19	25	17	18
AT1G03350	984	943	257	169	237	208	217	203	576	528
AT1G03360	73	63	63	79	68	92	90	81	253	229
AT1G03365	453	394	136	109	123	121	111	115	324	268
AT1G03370	759	718	245	135	242	232	212	172	350	337
AT1G03380	995	969	206	136	165	182	176	137	679	557
AT1G03390	5	1	1	0	1	0	1	0	0	2
AT1G03400	1239	1217	200	123	295	225	189	172	278	405
AT1G03410	65	57	22	14	21	17	31	21	37	26
AT1G03430	266	246	95	42	79	91	71	62	77	75
AT1G03440	577	584	88	75	91	91	77	70	391	401
AT1G03445	2	2	1	0	0	0	0	1	3	4
AT1G03457	80	54	66	44	28	46	64	62	165	92
AT1G03470	28	18	23	30	32	42	37	30	66	64
AT1G03475	4149	4337	1407	1150	1207	1582	1248	1097	3315	3516
AT1G03490	0	0	0	0	0	0	0	0	0	0
AT1G03495	70	56	49	55	51	70	128	101	208	237
AT1G03510	22	17	9	3	10	10	10	9	18	26
AT1G03520	171	177	54	48	55	57	40	47	113	79
AT1G03530	194	203	115	135	105	142	188	149	483	412
AT1G03540	34	31	9	9	10	13	9	4	34	45
AT1G03550	95	92	49	42	74	38	38	48	72	79
AT1G03560	226	174	80	54	62	87	58	76	176	176
AT1G03590	198	259	140	122	163	140	155	126	360	310
AT1G03600	10792	12785	3335	2960	2992	4057	3324	3235	5575	6754
AT1G03610	616	560	130	93	178	184	141	125	323	253
AT1G03620	12	10	8	5	10	9	12	17	27	9
AT1G03630	7950	7875	1524	1146	1237	1608	1403	1107	3540	3286
AT1G03650	40	33	13	9	16	10	10	7	30	24
AT1G03660	1	4	3	1	4	4	5	8	6	13
AT1G03670	0	1	0	0	0	0	0	1	2	0
AT1G03680	7629	8197	1634	1311	1507	1846	1537	1368	2845	3237
AT1G03687	288	240	92	86	76	84	92	96	180	230
AT1G03700	0	0	0	0	0	0	1	0	0	1
AT1G03710	1	4	0	1	0	1	0	1	1	5
AT1G03720	0	0	0	0	0	0	0	0	0	0
AT1G03730	81	90	39	24	33	46	41	33	46	42
AT1G03740	647	586	239	145	163	182	153	119	188	149
AT1G03750	111	106	29	30	35	27	20	21	64	65
AT1G03760	90	73	48	27	40	47	38	27	68	75
AT1G03770	56	42	24	15	13	16	13	21	26	26
AT1G03780	49	42	88	73	101	118	129	108	321	298
AT1G03790	0	0	0	0	0	0	0	0	0	0
AT1G03800	5	9	4	7	2	5	4	3	11	14
AT1G03810	0	0	0	0	0	0	0	0	0	0
AT1G03820	163	193	19	21	32	47	54	43	134	127
AT1G03830	125	102	98	118	86	93	77	58	109	133
AT1G03840	24	18	3	4	3	3	5	6	9	9
AT1G03850	35	46	26	19	56	48	23	17	37	83
AT1G03860	955	972	353	241	325	352	314	255	638	721
AT1G03870	1198	1104	678	723	467	585	533	547	1336	1482
AT1G03880	0	0	0	0	0	0	0	0	0	0
AT1G03890	0	0	0	0	0	0	1	0	0	0
AT1G03900	941	920	399	262	397	418	409	402	845	894
AT1G03905	21	31	7	8	13	17	13	17	42	63
AT1G03910	998	883	284	241	268	296	264	253	766	678
AT1G03920	24	21	4	2	6	6	11	7	30	10
AT1G03930	1623	1517	297	238	301	300	288	305	683	537
AT1G03940	39	50	37	34	52	49	126	88	224	241
AT1G03950	243	235	68	48	57	67	45	45	79	101
AT1G03960	152	148	53	50	55	55	56	58	96	78
AT1G03970	459	428	128	77	117	127	89	87	104	95
AT1G03980	5	6	5	4	7	7	7	4	5	7
AT1G03982	0	0	0	0	0	0	0	0	0	0
AT1G03990	103	82	11	9	12	16	14	8	29	25
AT1G04000	250	294	62	52	46	58	69	78	146	170
AT1G04010	137	144	51	40	36	61	44	42	113	106
AT1G04020	161	170	65	74	66	87	90	62	312	270
AT1G04030	44	42	13	13	9	18	18	18	62	29
AT1G04040	2249	2138	1135	1103	848	1049	806	905	706	761
AT1G04050	51	45	27	14	11	20	18	17	24	31
AT1G04070	84	72	42	25	47	69	48	41	43	110
AT1G04080	1944	1698	631	550	608	681	616	585	1921	1531
AT1G04090	16	15	1	2	7	8	0	0	0	0
AT1G04100	92	70	20	8	16	21	9	17	9	10
AT1G04110	39	52	56	50	45	48	76	38	259	244
AT1G04120	940	891	342	245	285	363	323	331	1648	1430
AT1G04130	165	170	40	36	34	30	50	43	185	172
AT1G04140	1629	1581	498	322	444	501	377	338	1147	1048
AT1G04150	0	0	0	1	1	7	4	1	6	5
AT1G04160	276	248	70	88	65	74	49	60	197	155
AT1G04170	1602	1587	757	579	621	798	701	656	2063	1698
AT1G04171	0	0	0	0	0	0	0	0	0	0
AT1G04180	2	10	0	0	0	0	0	0	0	0
AT1G04190	542	500	226	153	170	227	205	168	501	451
AT1G04200	576	622	180	102	168	159	141	145	358	276
AT1G04210	802	718	315	264	327	349	286	242	1143	956
AT1G04220	410	391	23	21	30	34	49	64	121	87
AT1G04230	179	205	61	55	58	76	66	50	149	116
AT1G04240	1068	1162	141	185	120	122	103	134	632	461
AT1G04250	797	846	386	338	305	340	305	295	1156	1127
AT1G04260	224	257	77	58	83	60	71	47	101	140
AT1G04270	4128	4138	2484	1955	2196	2945	2621	2452	5476	5645
AT1G04280	500	511	190	99	182	178	145	123	306	284
AT1G04290	334	330	95	71	123	97	116	120	210	274
AT1G04300	1376	1339	341	301	339	392	316	318	927	735
AT1G04310	38	31	14	10	29	11	20	18	52	45
AT1G04330	9	20	1	1	3	2	4	2	5	10
AT1G04340	314	302	111	77	103	123	102	79	240	237
AT1G04350	1488	1487	286	206	258	325	351	279	965	741
AT1G04360	60	80	13	18	13	21	20	18	37	15
AT1G04370	0	0	0	0	0	0	0	1	0	0
AT1G04380	2	0	0	2	1	0	0	1	0	1
AT1G04390	226	183	86	57	53	61	56	55	145	127
AT1G04400	1599	1613	726	463	547	597	482	412	857	728
AT1G04410	11060	11300	3301	2383	3079	3379	2870	2402	7878	7411
AT1G04420	3665	3199	799	803	797	1109	896	848	2099	2108
AT1G04430	2467	2256	994	799	741	915	674	750	1516	1205
AT1G04440	1330	1274	273	203	260	277	250	218	489	392
AT1G04445	0	1	0	0	0	0	2	2	1	0
AT1G04450	0	0	0	0	0	0	0	0	0	0
AT1G04470	1	0	0	0	0	0	0	0	0	1
AT1G04480	1535	1504	1260	1191	1290	1671	1743	1680	2459	4232
AT1G04490	13	12	2	3	5	9	4	3	14	11
AT1G04500	10	5	0	1	1	1	0	0	0	6
AT1G04501	0	0	0	0	0	0	0	0	0	0
AT1G04510	1169	1078	434	314	332	442	352	270	1047	940
AT1G04520	446	401	114	95	126	162	144	129	720	647
AT1G04530	3892	4138	589	335	654	676	632	513	2599	2296
AT1G04540	121	106	14	15	8	21	37	45	57	53
AT1G04550	634	646	185	126	232	213	204	212	678	701
AT1G04555	98	109	27	19	35	24	20	24	26	28
AT1G04560	0	0	0	0	0	0	0	0	0	0
AT1G04570	45	54	6	7	10	11	9	7	18	25
AT1G04580	0	2	0	0	1	0	0	0	1	0
AT1G04590	356	324	142	134	95	148	129	143	300	355
AT1G04600	69	54	36	6	80	33	21	26	41	46
AT1G04610	1	0	0	2	1	1	0	0	2	2
AT1G04620	575	543	132	98	100	113	129	76	468	485
AT1G04625	2	8	4	6	8	6	5	4	0	4
AT1G04630	377	414	160	137	173	147	167	155	307	397
AT1G04635	18	19	20	12	14	17	19	8	26	20
AT1G04640	1086	1195	256	184	206	317	253	253	399	518
AT1G04645	2	1	0	0	0	0	0	0	0	0
AT1G04650	64	37	27	17	13	21	21	16	46	47
AT1G04660	6	5	6	4	2	4	1	3	8	14
AT1G04670	0	0	0	0	0	0	0	1	0	0
AT1G04680	2696	2740	655	539	505	582	514	446	1088	990
AT1G04684	0	0	0	0	0	0	0	0	0	0
AT1G04690	1107	1158	466	291	434	487	354	329	631	644
AT1G04700	27	27	14	16	13	20	25	16	44	35
AT1G04710	572	589	125	120	126	129	136	101	373	395
AT1G04730	85	116	65	44	42	45	51	59	213	179
AT1G04750	906	915	387	225	383	390	305	302	604	615
AT1G04760	10	6	22	11	8	18	13	19	36	36
AT1G04770	498	516	35	36	29	26	40	26	244	215
AT1G04778	1	4	0	0	1	3	1	1	4	0
AT1G04780	634	608	256	189	257	269	240	222	427	376
AT1G04790	482	489	135	84	149	114	122	121	332	303
AT1G04800	2816	2980	988	867	996	917	1092	1099	1556	2855
AT1G04810	1187	1056	359	237	313	334	330	271	727	709
AT1G04820	4119	3866	1634	1399	1469	1837	1608	1349	3969	4101
AT1G04830	396	351	69	46	59	85	69	72	193	141
AT1G04840	9	12	2	3	7	12	4	2	9	15
AT1G04850	1680	1599	575	478	614	567	635	681	1039	1137
AT1G04860	622	578	232	170	205	243	172	169	604	487
AT1G04870	497	476	239	182	242	217	254	196	647	632
AT1G04880	4	2	1	2	4	2	2	1	8	8
AT1G04890	0	0	0	0	0	0	0	0	0	0
AT1G04900	115	97	52	36	45	50	37	46	109	105
AT1G04910	581	535	154	108	159	172	150	147	294	270
AT1G04920	34	30	18	17	13	13	28	28	70	95
AT1G04930	60	59	31	18	20	36	34	24	56	51
AT1G04945	77	58	34	35	34	31	16	29	89	97
AT1G04940	47	30	30	21	25	35	23	40	50	59
AT1G04950	469	425	140	92	115	143	123	117	256	227
AT1G04960	342	397	101	101	129	143	90	84	222	221
AT1G04970	524	483	115	82	112	127	104	113	275	222
AT1G04980	196	196	158	52	193	133	147	101	229	248
AT1G04985	696	688	234	193	250	253	215	255	334	382
AT1G04990	184	203	59	39	49	77	63	42	137	102
AT1G05000	29	33	10	4	10	13	12	8	38	44
AT1G05010	2695	2720	971	660	1101	1046	811	573	2326	1954
AT1G05020	31	16	15	13	21	18	16	12	20	22
AT1G05030	250	242	97	75	84	126	73	84	112	118
AT1G05040	0	0	0	0	2	0	0	0	3	0
AT1G05055	206	184	77	81	100	90	111	93	204	223
AT1G05060	287	302	56	32	49	61	64	53	98	122
AT1G05065	33	37	15	13	12	7	6	10	15	14
AT1G05070	409	450	148	109	130	168	142	170	299	312
AT1G05080	0	0	0	0	0	0	0	0	1	0
AT1G05085	0	0	0	1	0	0	1	0	0	0
AT1G05090	483	426	139	105	136	127	99	112	257	250
AT1G05100	16	3	3	2	5	6	1	2	10	14
AT1G05120	355	295	132	82	118	121	91	69	248	211
AT1G05136	22	28	4	0	2	1	1	0	4	6
AT1G05140	1933	1994	330	299	322	375	337	315	1071	965
AT1G05150	777	691	300	249	277	324	246	204	963	891
AT1G05160	148	144	49	46	50	63	53	64	145	135
AT1G05170	442	432	61	45	53	65	63	40	371	276
AT1G05180	463	441	201	142	179	225	162	141	390	345
AT1G05190	10764	10837	3008	2533	2593	3563	2859	2720	6034	5937
AT1G05200	1357	1301	454	388	355	445	374	399	646	597
AT1G05205	156	196	131	78	102	136	115	108	106	286
AT1G05210	76	69	32	38	37	52	39	31	46	68
AT1G05220	2	1	2	2	0	1	0	1	1	1
AT1G05230	399	406	223	151	200	231	201	179	667	584
AT1G05240	3	2	0	2	0	1	1	1	2	1
AT1G05250	3	2	0	2	0	0	1	1	1	1
AT1G05260	2	1	5	2	6	16	9	7	7	9
AT1G05270	679	576	220	163	211	212	192	210	434	460
AT1G05280	0	0	0	0	0	0	0	0	0	0
AT1G05290	0	0	0	0	0	0	0	0	0	0
AT1G05291	0	0	0	0	0	0	0	0	0	0
AT1G05300	40	59	32	17	23	31	23	14	37	50
AT1G05310	72	58	2	9	8	5	7	8	67	47
AT1G05320	523	501	159	105	120	136	135	104	332	300
AT1G05330	3	1	0	2	1	1	1	1	2	4
AT1G05340	12	18	15	6	22	12	6	5	16	35
AT1G05350	425	421	188	114	193	184	162	157	329	335
AT1G05360	262	267	72	69	70	91	69	71	238	201
AT1G05370	19	26	4	17	7	13	18	9	39	47
AT1G05380	648	547	192	134	166	213	177	124	656	508
AT1G05385	373	403	157	134	121	166	132	126	226	216
AT1G05400	13	1	2	1	0	1	2	1	5	1
AT1G05410	254	213	103	75	102	120	107	86	207	195
AT1G05420	10	11	11	6	6	8	9	5	20	19
AT1G05430	608	622	158	130	134	168	127	128	298	272
AT1G05440	7	3	13	16	18	14	16	18	61	60
AT1G05450	2	2	0	1	0	0	1	0	1	0
AT1G05460	308	262	107	91	99	135	86	73	202	174
AT1G05470	313	267	91	90	69	92	83	61	388	306
AT1G05490	15	13	0	8	12	6	5	8	31	21
AT1G05500	1063	1020	254	201	280	291	217	191	528	438
AT1G05510	0	0	0	0	0	0	0	0	0	0
AT1G05520	594	599	224	137	178	201	201	174	645	555
AT1G05530	2	2	1	0	1	0	0	0	0	2
AT1G05540	174	203	30	22	26	24	33	48	263	210
AT1G05550	13	22	0	0	0	0	0	5	9	6
AT1G05560	989	914	175	167	166	203	245	206	591	612
AT1G05570	676	569	452	149	490	327	274	207	702	671
AT1G05575	4	6	13	1	7	7	2	5	6	6
AT1G05577	0	0	2	0	1	0	2	0	9	2
AT1G05580	0	0	0	0	0	0	0	0	0	0
AT1G05590	397	430	138	92	107	143	119	105	262	259
AT1G05600	111	97	52	39	34	44	45	70	131	107
AT1G05610	15	6	4	5	2	7	3	1	17	14
AT1G05615	4	0	0	1	0	0	0	0	1	0
AT1G05620	103	92	54	53	48	65	74	62	100	90
AT1G05630	754	670	236	138	237	222	222	164	409	486
AT1G05640	35	24	23	9	26	13	16	12	49	36
AT1G05650	0	0	0	0	0	0	0	0	0	0
AT1G05660	0	0	0	0	0	0	0	0	0	0
AT1G05670	124	108	35	26	43	35	26	28	117	110
AT1G05675	23	39	19	3	13	14	10	7	6	11
AT1G05680	13	3	2	4	2	3	30	17	48	39
AT1G05690	110	140	23	12	38	27	14	16	86	92
AT1G05700	0	1	1	1	1	1	8	2	6	4
AT1G05710	15	29	16	24	31	27	56	42	91	122
AT1G05720	175	226	110	71	103	71	52	60	125	129
AT1G05730	6	8	4	5	3	6	2	9	13	2
AT1G05740	0	0	0	0	0	0	0	0	0	0
AT1G05750	31	32	28	27	31	21	24	16	50	36
AT1G05760	81	60	11	8	14	8	11	15	28	47
AT1G05770	27	18	4	6	1	4	6	2	11	7
AT1G05780	38	43	8	8	10	22	11	11	17	9
AT1G05785	60	58	26	27	28	28	17	22	25	33
AT1G05790	402	415	114	90	123	135	94	93	183	183
AT1G05800	0	0	0	0	0	0	0	0	0	0
AT1G05805	604	604	379	287	298	334	211	234	122	170
AT1G05810	111	110	82	64	69	74	54	70	62	75
AT1G05820	54	44	27	14	23	18	17	22	51	49
AT1G05830	677	697	235	160	181	226	192	187	640	564
AT1G05835	22	36	70	40	69	68	64	63	96	206
AT1G05840	415	415	94	82	112	135	100	89	236	224
AT1G05850	14235	14294	3237	2566	2489	2961	2439	2195	6060	5476
AT1G05860	201	202	32	37	45	53	50	39	144	154
AT1G05870	371	384	103	85	112	107	130	97	715	603
AT1G05880	7	7	12	1	13	2	5	7	10	14
AT1G05890	811	765	376	189	326	316	268	294	686	621
AT1G05894	6	9	2	1	2	2	4	3	5	8
AT1G05900	490	535	131	105	125	153	135	147	367	367
AT1G05910	725	656	234	186	206	258	232	166	618	590
AT1G05920	0	0	0	0	0	0	0	0	0	0
AT1G05925	0	0	0	0	0	0	0	0	0	0
AT1G05930	0	0	0	0	0	0	0	0	0	0
AT1G05940	704	689	223	144	196	242	201	197	426	466
AT1G05950	44	35	51	28	40	58	51	64	176	153
AT1G05960	633	627	250	194	210	237	225	217	654	594
AT1G05970	59	51	33	26	23	31	31	39	68	58
AT1G05990	0	0	0	0	0	0	1	0	1	0
AT1G06000	331	360	585	382	609	645	840	635	5202	6155
AT1G06010	97	107	52	43	62	54	62	67	89	73
AT1G06020	12	8	2	0	3	6	4	2	3	3
AT1G06030	0	0	0	0	0	1	0	0	1	0
AT1G06040	6924	7053	1676	1421	1563	1890	1604	1559	3770	3434
AT1G06050	141	132	47	35	50	66	34	34	57	68
AT1G06060	405	419	81	73	87	98	85	64	173	130
AT1G06070	306	318	122	79	103	123	103	91	287	198
AT1G06080	73	79	13	4	9	16	18	17	87	68
AT1G06090	1	2	3	11	5	18	11	7	29	32
AT1G06100	0	0	39	28	32	35	22	15	80	85
AT1G06110	492	478	155	112	140	152	127	140	307	287
AT1G06120	0	0	0	0	0	0	0	1	0	1
AT1G06130	603	616	183	82	171	151	152	108	375	340
AT1G06135	0	0	0	0	0	0	0	1	0	0
AT1G06137	0	0	0	0	0	0	0	0	0	0
AT1G06140	8	9	2	3	6	2	3	6	9	6
AT1G06150	789	770	206	162	192	222	211	213	772	679
AT1G06149	134	126	17	8	7	11	16	6	64	44
AT1G06148	2	4	0	0	1	0	0	0	5	0
AT1G06160	5	10	25	7	7	19	3	2	3	1
AT1G06170	3	4	3	3	2	7	7	4	33	20
AT1G06180	15	10	36	36	43	44	65	60	312	306
AT1G06190	2042	1995	769	697	685	887	752	723	1612	1585
AT1G06200	746	754	236	163	208	240	232	204	380	431
AT1G06210	621	586	132	109	123	129	128	108	350	286
AT1G06220	1172	1027	496	368	456	515	459	353	2012	1736
AT1G06225	0	0	0	0	0	0	0	0	0	0
AT1G06230	1103	1080	317	249	272	340	308	273	1047	845
AT1G06240	495	511	104	79	80	134	96	77	303	302
AT1G06250	38	39	13	13	9	14	11	19	44	42
AT1G06260	46	43	9	9	4	7	21	24	49	48
AT1G06270	42	51	13	23	21	24	28	21	61	51
AT1G06280	0	0	0	0	0	0	0	0	1	1
AT1G06290	1590	1431	421	216	352	341	259	187	670	629
AT1G06310	1	0	0	0	0	2	0	0	0	0
AT1G06320	0	0	0	0	1	0	0	0	0	3
AT1G06330	0	0	0	0	0	0	0	0	2	0
AT1G06340	0	1	0	0	0	0	0	0	1	0
AT1G06350	1	1	12	5	9	16	19	28	31	37
AT1G06360	191	191	720	701	563	762	634	588	1489	1296
AT1G06380	91	111	52	62	54	58	66	61	140	155
AT1G06390	1308	1335	342	239	318	312	291	244	851	777
AT1G06400	620	686	193	162	212	207	226	192	457	402
AT1G06410	2721	2497	1067	774	881	932	809	735	2465	1949
AT1G06420	7	12	15	8	15	9	17	21	34	32
AT1G06430	5241	5010	771	498	877	828	832	610	3877	3791
AT1G06440	25	10	2	2	10	6	8	5	15	23
AT1G06450	51	48	31	41	20	31	27	25	56	58
AT1G06460	2154	2054	471	372	392	456	303	314	400	334
AT1G06470	304	296	152	145	145	155	160	143	259	213
AT1G06475	18	17	7	2	7	11	10	9	17	21
AT1G06490	103	110	46	26	21	33	27	31	199	97
AT1G06500	190	204	68	48	56	64	61	77	61	87
AT1G06515	181	174	95	61	80	90	78	92	83	121
AT1G06510	594	663	116	108	126	151	131	94	233	245
AT1G06520	28	27	11	12	8	9	8	10	21	22
AT1G06530	1194	1176	483	388	435	524	453	439	1000	986
AT1G06540	2	0	3	2	1	3	4	0	51	87
AT1G06550	624	496	226	213	248	244	316	318	2057	2108
AT1G06560	157	169	97	64	92	95	80	81	186	177
AT1G06570	2009	1898	357	251	308	389	359	252	1111	1177
AT1G06580	35	34	12	11	10	14	10	11	19	24
AT1G06590	124	129	88	49	56	63	43	41	179	143
AT1G06620	22	27	32	7	34	32	78	41	57	65
AT1G06630	224	242	82	47	78	77	95	86	205	164
AT1G06640	646	641	219	165	210	200	339	254	410	383
AT1G06645	395	368	69	37	60	65	47	47	90	77
AT1G06650	1939	1921	353	234	363	320	295	253	584	615
AT1G06660	9	10	25	11	14	11	28	18	71	45
AT1G06670	856	830	405	362	381	402	443	364	1615	1445
AT1G06680	148415	162460	27137	23402	24319	32216	24358	20742	44190	44834
AT1G06690	1975	1835	457	407	435	506	449	401	1329	1571
AT1G06700	903	956	285	192	310	301	282	240	655	577
AT1G06710	97	63	30	27	21	32	20	18	81	40
AT1G06720	488	437	316	264	263	298	305	272	1094	807
AT1G06730	273	281	80	103	98	124	90	92	283	245
AT1G06750	4	3	0	0	0	2	0	2	2	0
AT1G06760	2127	2484	1257	959	1216	1357	1160	1078	1676	2061
AT1G06770	149	146	72	36	46	67	30	30	69	74
AT1G06780	236	232	59	36	57	61	47	57	119	110
AT1G06790	102	90	61	44	53	68	76	68	125	154
AT1G06800	172	182	62	51	66	76	47	51	98	123
AT1G06810	1	0	0	0	0	0	0	0	0	0
AT1G06820	1045	1016	236	213	195	238	51	45	45	63
AT1G06830	238	254	94	110	97	169	78	69	58	100
AT1G06840	276	303	75	84	67	102	58	60	183	143
AT1G06850	119	132	33	28	24	30	34	31	75	61
AT1G06870	243	230	104	84	95	138	105	102	273	202
AT1G06890	476	416	239	188	259	247	178	183	405	416
AT1G06900	840	714	298	197	246	383	257	247	968	852
AT1G06910	152	126	38	42	32	37	26	28	102	94
AT1G06920	0	0	0	0	0	0	0	0	2	0
AT1G06923	0	0	0	0	0	0	0	0	0	0
AT1G06925	1	0	0	0	0	0	0	0	0	0
AT1G06930	1	0	0	0	1	0	1	0	0	0
AT1G06950	4110	4008	1532	1194	1118	1485	1286	853	4737	4493
AT1G06960	268	272	91	96	123	117	114	108	243	239
AT1G06970	0	2	0	0	0	0	0	0	1	3
AT1G06980	48	46	12	10	9	5	7	12	36	25
AT1G06990	0	0	1	0	0	0	0	0	1	3
AT1G07000	370	428	151	40	162	111	101	58	99	135
AT1G07010	3419	3276	371	309	373	460	452	465	1820	1726
AT1G07020	167	186	35	45	57	56	64	57	49	86
AT1G07025	0	0	0	0	0	0	0	0	0	0
AT1G07030	251	277	119	104	127	172	161	166	359	362
AT1G07040	182	170	66	36	39	43	46	48	91	98
AT1G07050	12	17	12	11	9	23	8	9	57	67
AT1G07060	1	0	0	0	0	0	0	0	0	0
AT1G07070	167	223	149	164	121	227	177	175	199	300
AT1G07080	1893	2018	371	308	342	398	363	329	775	844
AT1G07090	121	158	30	29	33	48	33	57	42	75
AT1G07110	5310	4886	757	654	662	843	718	687	2833	2513
AT1G07120	45	31	8	7	8	14	7	12	21	26
AT1G07130	24	23	20	28	23	27	31	36	35	54
AT1G07135	59	81	101	51	79	85	108	104	22	29
AT1G07140	1850	1863	901	721	828	1015	831	813	1381	1424
AT1G07150	38	42	19	21	16	18	15	28	46	68
AT1G07160	0	0	5	0	3	3	3	4	0	2
AT1G07170	110	107	58	44	62	77	69	55	77	87
AT1G07175	0	1	4	4	3	0	3	3	5	4
AT1G07180	5235	5264	603	536	607	728	770	592	3715	3903
AT1G07190	0	0	0	0	0	0	0	0	0	0
AT1G07200	484	471	206	143	177	223	167	138	519	518
AT1G07210	368	388	166	91	171	196	163	134	466	359
AT1G07220	273	268	91	52	114	102	120	96	269	277
AT1G07230	585	606	174	107	152	180	120	130	291	292
AT1G07240	425	439	168	136	156	175	155	166	150	158
AT1G07250	1189	1302	329	299	331	399	361	350	699	781
AT1G07260	13	17	14	15	7	17	10	11	9	18
AT1G07270	18	23	7	3	13	19	6	10	41	37
AT1G07280	3086	2990	527	347	478	500	313	325	394	411
AT1G07290	19	19	11	10	11	14	10	12	33	25
AT1G07300	83	52	17	23	23	27	28	22	68	74
AT1G07310	441	490	190	110	161	178	160	119	241	265
AT1G07320	9638	9246	3127	2684	2718	3630	3116	2579	7504	8996
AT1G07330	8	11	1	1	0	3	1	1	3	9
AT1G07340	2	0	0	0	0	0	0	0	12	14
AT1G07350	523	459	97	86	156	117	186	158	623	703
AT1G07360	1141	1063	290	206	253	273	360	261	802	744
AT1G07370	123	142	125	100	140	171	141	100	372	370
AT1G07380	138	119	59	21	39	34	44	33	121	123
AT1G07390	57	54	22	6	11	14	15	18	94	72
AT1G07400	9	8	4	3	6	3	12	4	29	45
AT1G07410	23	22	3	2	0	13	6	1	9	13
AT1G07420	228	178	132	95	118	105	70	86	109	136
AT1G07430	25	29	2	2	0	1	4	0	4	1
AT1G07440	570	569	101	115	88	133	198	222	425	496
AT1G07450	50	43	13	11	8	15	39	40	118	128
AT1G07460	0	0	0	0	0	0	0	0	0	0
AT1G07470	636	557	169	117	172	218	171	139	401	361
AT1G07473	3	0	0	0	1	0	0	1	1	1
AT1G07476	0	0	1	0	0	0	0	0	0	0
AT1G07480	738	686	159	159	197	220	204	184	431	408
AT1G07485	17	13	1	2	0	1	0	0	11	1
AT1G07490	0	0	0	0	0	0	0	0	0	0
AT1G07500	10	10	1	1	2	0	5	6	15	32
AT1G07510	639	579	280	165	249	267	215	201	706	799
AT1G07520	128	102	35	20	46	36	41	24	87	75
AT1G07530	540	501	231	130	236	218	156	199	503	434
AT1G07540	0	0	0	0	0	0	0	0	0	0
AT1G07550	0	0	0	0	0	0	0	0	0	0
AT1G07560	0	0	0	0	0	0	0	0	0	0
AT1G07570	240	243	115	79	108	136	113	133	386	368
AT1G07590	31	30	16	10	14	14	14	21	37	38
AT1G07600	15003	17375	2362	1578	2544	2455	2453	2716	3622	4984
AT1G07610	538	647	93	121	100	118	154	218	202	451
AT1G07615	75	77	52	47	45	55	43	50	111	70
AT1G07620	169	174	39	21	52	30	30	26	77	79
AT1G07630	495	429	144	67	126	106	121	98	197	222
AT1G07640	568	597	176	115	144	140	174	116	464	533
AT1G07650	948	887	459	307	462	414	340	334	709	616
AT1G07645	0	0	0	0	0	0	0	0	0	0
AT1G07660	169	161	110	80	125	143	107	106	194	224
AT1G07670	843	880	412	242	385	366	306	224	861	786
AT1G07680	0	0	0	0	0	0	0	0	0	0
AT1G07690	0	0	0	0	0	0	0	0	2	0
AT1G07700	1640	1613	346	257	350	388	390	376	883	839
AT1G07705	457	398	157	118	152	183	120	96	329	317
AT1G07710	21	26	11	7	4	5	6	3	7	9
AT1G07720	1420	1432	318	260	294	328	268	282	739	574
AT1G07725	256	265	67	46	58	71	91	70	133	142
AT1G07740	40	50	14	13	4	8	5	10	30	31
AT1G07730	30	31	12	17	17	14	10	8	23	29
AT1G07745	128	120	47	20	36	43	43	44	88	78
AT1G07747	0	0	0	0	0	0	0	0	0	0
AT1G07750	369	324	105	62	109	92	145	88	256	295
AT1G07770	2508	2563	1969	1657	1870	2635	2223	2117	3779	4950
AT1G07780	216	254	141	110	102	132	94	81	247	266
AT1G07790	661	738	438	417	389	564	563	453	840	1255
AT1G07795	0	0	0	0	0	0	0	0	0	0
AT1G07810	596	585	271	202	241	298	224	230	683	674
AT1G07820	645	690	407	410	444	566	452	484	635	725
AT1G07830	127	123	111	110	94	115	101	102	200	234
AT1G07840	287	231	133	102	118	122	122	127	319	330
AT1G07850	0	0	0	0	0	0	0	1	2	0
AT1G07870	122	142	33	28	37	42	44	46	130	94
AT1G07860	0	0	0	0	0	0	0	0	0	0
AT1G07880	35	53	22	23	20	16	29	30	79	91
AT1G07885	1	0	0	1	1	1	0	0	2	0
AT1G07890	5524	5522	2530	2194	2463	2732	3151	2804	6473	6533
AT1G07900	22	27	13	0	18	6	6	5	12	14
AT1G07901	25	51	16	10	10	14	11	16	25	10
AT1G07910	328	335	128	83	90	118	81	70	260	211
AT1G07920	17517	16439	5347	4218	4882	5924	5383	4190	12684	13809
AT1G07930	10020	9476	3456	2815	2943	3782	3496	2728	8806	9210
AT1G07940	13656	12887	4351	3428	3726	4659	4107	3215	9831	10547
AT1G07950	133	188	51	54	57	86	61	74	116	135
AT1G07960	229	203	117	94	118	137	122	137	268	253
AT1G07970	245	237	88	92	71	111	96	85	210	194
AT1G07980	194	223	103	63	100	77	78	78	218	229
AT1G07985	1	4	2	4	3	3	10	0	5	8
AT1G07990	991	889	285	226	288	289	261	234	594	531
AT1G08000	176	184	55	44	61	58	79	61	165	158
AT1G08005	1	1	2	1	0	1	0	0	1	3
AT1G08010	262	229	60	49	64	75	94	63	237	194
AT1G08030	248	266	103	91	104	107	90	96	205	225
AT1G08032	0	0	0	0	0	0	0	0	0	0
AT1G08035	0	0	0	0	0	0	3	1	1	2
AT1G08040	339	348	107	75	105	112	81	88	172	205
AT1G08050	180	164	48	20	64	43	70	56	107	134
AT1G08060	648	519	153	125	123	195	108	118	430	351
AT1G08065	0	0	0	0	0	0	0	0	0	0
AT1G08070	21	23	10	8	9	9	9	1	30	16
AT1G08080	2	4	0	0	0	0	0	0	1	3
AT1G08090	3	5	1	1	1	2	4	1	0	5
AT1G08100	0	0	0	0	0	0	0	0	0	0
AT1G08110	1707	1633	400	333	395	420	462	420	1030	988
AT1G08120	1	1	0	0	0	0	2	0	1	1
AT1G08125	260	251	99	91	112	90	82	98	228	204
AT1G08130	476	429	183	177	191	217	207	118	835	686
AT1G08135	0	0	0	0	0	0	0	1	0	1
AT1G08140	0	1	0	0	0	0	0	0	0	0
AT1G08150	2	0	0	0	0	0	2	0	0	0
AT1G08160	186	200	41	40	45	55	52	38	122	137
AT1G08165	13	17	1	5	4	6	4	12	8	4
AT1G08170	5	12	0	0	0	1	1	1	2	3
AT1G08180	74	76	16	14	21	32	13	21	22	25
AT1G08190	1982	2044	626	564	550	752	646	667	1924	1783
AT1G08200	4455	4175	1205	990	1165	1340	1161	1003	3327	2835
AT1G08210	185	203	108	81	80	118	71	96	211	166
AT1G08220	90	67	40	40	35	50	51	34	108	116
AT1G08230	120	90	33	27	29	33	49	37	191	196
AT1G08250	556	590	113	77	68	97	99	123	399	424
AT1G08260	248	208	141	130	111	111	155	138	699	551
AT1G08270	13	7	9	4	7	6	9	10	4	9
AT1G08280	93	77	37	48	38	51	52	57	143	127
AT1G08290	11	8	4	1	8	4	5	5	24	15
AT1G08300	38	46	27	29	14	35	36	25	82	72
AT1G08310	4	7	1	2	5	2	0	2	4	8
AT1G08315	182	194	46	29	47	48	48	31	51	46
AT1G08320	0	1	0	1	0	1	1	1	2	2
AT1G08340	16	21	8	9	5	7	7	10	31	32
AT1G08350	150	113	59	28	48	48	31	29	82	84
AT1G08360	3448	3831	1774	1438	1684	2049	2074	1726	4220	4200
AT1G08370	472	417	128	120	140	128	146	104	384	365
AT1G08380	64549	74809	18317	17018	17587	22513	17131	16318	16184	22970
AT1G08390	237	282	49	50	59	91	59	64	72	85
AT1G08400	81	84	31	31	40	43	29	45	114	97
AT1G08410	245	264	142	122	129	170	174	152	441	386
AT1G08420	1149	1132	419	279	341	404	303	283	809	809
AT1G08430	0	1	0	0	0	0	1	0	1	0
AT1G08440	0	0	3	0	2	0	0	2	2	1
AT1G08450	3060	3114	922	257	1513	1037	834	853	1202	1170
AT1G08460	356	434	107	84	115	126	97	102	193	228
AT1G08465	248	277	89	59	85	74	96	69	298	209
AT1G08470	292	305	110	89	108	133	97	102	326	328
AT1G08480	691	760	239	236	278	259	241	265	519	656
AT1G08490	963	1037	341	286	325	354	337	302	922	896
AT1G08500	12	6	6	3	2	2	2	5	12	4
AT1G08510	2702	2552	718	572	653	644	540	543	1597	1415
AT1G08520	7815	7215	2235	1866	1970	2302	1923	1686	5452	5136
AT1G08530	262	308	60	62	61	86	57	54	148	131
AT1G08540	4540	4307	932	809	845	1027	1022	861	2013	2035
AT1G08550	1867	1820	545	505	435	596	456	472	593	442
AT1G08560	95	97	182	175	204	239	250	189	560	571
AT1G08570	1290	1338	314	233	368	360	291	267	2406	2233
AT1G08580	528	511	285	282	309	343	337	361	533	807
AT1G08590	113	106	39	34	25	45	37	43	74	76
AT1G08600	543	431	214	164	191	185	197	196	569	558
AT1G08610	76	100	92	78	93	115	82	96	208	164
AT1G08620	625	543	179	106	160	166	142	170	540	462
AT1G08630	2	0	1	3	6	5	14	4	11	16
AT1G08640	1593	1416	486	422	423	514	370	332	1274	1161
AT1G08650	1337	1433	384	263	334	340	323	311	441	466
AT1G08660	383	344	225	200	176	218	174	180	266	288
AT1G08670	0	0	0	0	0	0	0	0	1	0
AT1G08680	647	587	209	166	179	218	167	135	432	387
AT1G08695	0	0	0	0	0	0	0	0	0	0
AT1G08700	607	589	179	133	199	217	223	201	371	414
AT1G08710	141	155	54	45	60	67	51	48	84	84
AT1G08720	530	505	144	100	135	127	109	89	221	195
AT1G08730	37	35	1	10	4	11	10	7	16	9
AT1G08750	301	257	69	63	80	70	57	52	153	162
AT1G08760	307	291	101	63	90	100	90	81	256	195
AT1G08770	268	268	66	48	53	63	61	60	79	78
AT1G08780	218	245	111	110	115	148	126	105	150	189
AT1G08790	0	0	0	0	0	0	0	0	0	0
AT1G08800	425	449	104	50	84	98	74	60	260	185
AT1G08810	339	354	58	52	68	60	60	54	173	194
AT1G08820	537	544	154	103	140	141	127	110	325	278
AT1G08830	1618	1534	1658	776	1881	1496	1501	1351	3352	4322
AT1G08840	182	193	42	57	40	57	52	52	171	147
AT1G08845	106	102	51	49	34	45	48	47	75	76
AT1G08860	1	2	2	1	1	4	4	0	5	7
AT1G08880	858	997	423	329	409	579	429	328	826	877
AT1G08890	60	60	22	12	16	28	16	13	10	16
AT1G08900	496	578	184	132	178	187	117	146	156	117
AT1G08910	494	375	160	147	155	165	165	164	409	376
AT1G08920	116	117	58	56	62	41	60	52	137	89
AT1G08930	484	507	941	629	787	892	619	674	420	485
AT1G08940	50	48	29	12	25	28	34	35	53	57
AT1G08960	214	224	71	63	45	64	63	56	179	147
AT1G08970	892	911	265	189	224	295	202	205	501	478
AT1G08980	553	561	300	225	213	292	161	147	283	273
AT1G08985	0	0	0	0	0	0	0	0	0	0
AT1G08990	0	0	0	2	0	0	1	1	2	1
AT1G09000	36	21	19	24	22	25	13	32	64	54
AT1G09010	1356	1297	393	336	352	416	332	276	776	781
AT1G09020	906	809	257	199	255	272	260	172	669	684
AT1G09026	0	0	0	0	0	0	0	0	0	0
AT1G09030	0	0	0	0	0	0	0	0	0	0
AT1G09040	63	49	36	32	41	40	16	16	49	39
AT1G09050	100	100	37	26	47	45	31	41	56	69
AT1G09060	924	946	307	249	277	297	310	292	817	763
AT1G09070	2366	2159	1340	581	1319	1200	1151	930	1422	1700
AT1G09080	450	336	164	8	267	141	117	117	303	288
AT1G09090	0	0	0	0	0	0	0	0	0	0
AT1G09100	378	273	130	94	160	116	158	123	310	325
AT1G09130	5088	4961	1258	1035	1209	1445	1229	1083	2448	2905
AT1G09140	739	625	228	232	275	270	269	326	687	754
AT1G09150	459	439	167	143	144	189	156	146	387	356
AT1G09155	0	0	0	0	2	5	5	0	5	6
AT1G09157	0	0	0	1	0	0	3	2	0	1
AT1G09160	537	550	222	164	190	229	221	192	580	476
AT1G09170	2	2	7	7	5	14	3	5	35	32
AT1G09176	2	3	1	0	0	2	0	0	2	3
AT1G09180	85	74	14	6	8	7	8	6	43	32
AT1G09190	19	27	18	13	25	11	21	12	38	33
AT1G09195	146	137	50	25	39	57	27	42	68	54
AT1G09200	870	1064	715	575	652	767	674	619	938	1383
AT1G09210	2662	2739	1514	923	1752	1640	1535	1465	2796	2513
AT1G09220	12	12	7	2	4	5	5	4	10	19
AT1G09230	194	192	100	88	81	78	124	139	168	156
AT1G09240	125	137	42	44	52	51	69	70	86	86
AT1G09245	0	0	0	0	0	0	0	0	0	0
AT1G09250	360	336	258	153	197	213	175	143	368	436
AT1G09260	0	0	0	0	0	0	0	0	0	0
AT1G09270	1054	959	438	306	408	397	367	260	1125	1179
AT1G09280	271	223	93	75	115	113	103	101	244	204
AT1G09290	192	178	101	65	76	89	82	78	160	184
AT1G09300	119	133	53	36	33	57	42	36	98	102
AT1G09310	31768	30614	4060	4081	3771	4414	4345	4613	10472	9703
AT1G09320	89	76	35	59	54	68	60	69	99	85
AT1G09330	436	485	220	140	205	213	209	219	333	310
AT1G09340	38139	35838	5380	4796	5018	6393	5914	5353	17231	17787
AT1G09350	76	62	5	8	3	9	6	15	6	7
AT1G09360	0	0	0	0	0	0	0	0	0	0
AT1G09370	0	0	0	1	1	1	2	0	0	3
AT1G09380	0	0	1	0	0	0	0	3	4	3
AT1G09390	696	731	141	101	125	155	112	95	254	225
AT1G09400	1	6	0	0	1	1	2	3	5	1
AT1G09410	6	15	9	6	9	8	4	7	30	13
AT1G09415	341	346	91	67	88	99	89	86	86	123
AT1G09420	67	50	35	28	40	45	58	48	124	147
AT1G09430	1076	1056	516	316	463	454	370	306	917	814
AT1G09440	302	250	69	72	79	76	52	72	163	150
AT1G09450	14	9	19	18	27	33	33	29	77	85
AT1G09460	22	21	27	22	9	27	15	19	40	38
AT1G09470	19	12	42	45	50	62	67	52	130	157
AT1G09480	4	5	3	3	6	9	12	4	14	19
AT1G09483	0	1	0	0	0	0	0	0	0	0
AT1G09490	749	698	128	108	124	157	149	92	283	260
AT1G09500	14	3	7	12	7	14	41	13	38	49
AT1G09510	0	0	0	0	0	0	1	0	0	1
AT1G09520	232	199	71	61	58	98	104	86	263	233
AT1G09530	146	171	52	31	60	55	52	52	161	107
AT1G09540	2	0	1	0	2	1	0	1	3	1
AT1G09550	0	0	0	0	0	0	0	0	0	0
AT1G09560	987	965	289	148	312	233	326	272	551	567
AT1G09570	1321	1308	489	432	416	435	344	294	836	761
AT1G09575	57	53	25	10	15	26	21	14	32	22
AT1G09580	151	137	56	38	57	46	43	40	101	112
AT1G09590	2344	2272	1743	1510	1735	2117	2238	2365	3095	4476
AT1G09600	30	21	8	7	11	6	8	12	22	15
AT1G09610	9	11	3	1	1	1	4	4	5	14
AT1G09620	2167	2085	1056	764	849	1004	830	660	3114	2607
AT1G09625	0	0	0	0	0	0	0	0	0	0
AT1G09630	337	394	121	112	111	149	108	79	192	208
AT1G09640	3348	3332	1380	1014	1235	1389	1315	1200	3337	3066
AT1G09645	173	198	70	51	83	87	67	50	68	98
AT1G09650	0	1	4	5	3	8	2	1	9	3
AT1G09660	538	497	308	257	260	290	280	278	563	564
AT1G09665	0	0	0	0	0	0	0	0	0	0
AT1G09680	23	49	7	9	9	8	13	9	21	25
AT1G09690	3340	3602	2838	2492	2714	3474	3359	3595	6010	7148
AT1G09700	261	327	157	123	126	189	152	172	316	305
AT1G09710	110	99	29	44	33	58	29	22	96	81
AT1G09720	0	0	0	0	0	0	0	0	0	0
AT1G09730	608	637	197	148	191	194	179	114	464	369
AT1G09740	120	122	71	39	63	82	59	50	72	98
AT1G09750	2181	2208	2182	1796	1506	2080	1593	1356	1575	1727
AT1G09760	683	621	252	205	250	268	269	272	565	677
AT1G09770	1988	1829	677	577	628	651	651	638	1624	1347
AT1G09780	2060	2062	949	745	772	915	969	823	3138	2914
AT1G09790	0	1	0	0	0	0	0	0	0	0
AT1G09794	37	48	17	5	11	11	17	10	11	12
AT1G09795	1399	1517	542	396	433	590	465	399	1259	1242
AT1G09800	48	46	29	28	23	44	23	28	71	57
AT1G09810	158	125	60	58	75	81	82	63	227	210
AT1G09812	13	12	5	8	6	2	10	3	28	40
AT1G09815	184	246	131	136	146	146	136	114	228	304
AT1G09820	127	98	24	25	24	26	34	20	117	102
AT1G09830	1105	1114	261	229	316	369	266	252	799	760
AT1G09840	946	923	203	129	203	220	143	155	302	275
AT1G09850	347	361	134	87	100	106	112	87	277	261
AT1G09860	0	0	1	0	0	0	0	0	0	1
AT1G09870	446	343	136	85	127	158	125	85	290	289
AT1G09880	5	7	1	3	2	1	4	2	25	16
AT1G09890	57	62	4	6	9	3	6	10	42	48
AT1G09900	380	317	206	177	172	192	159	167	633	546
AT1G09910	208	231	53	56	63	62	66	35	116	94
AT1G09920	469	478	144	77	142	110	101	109	258	185
AT1G09930	3	0	1	0	1	1	2	1	6	4
AT1G09932	280	239	102	8	150	118	102	91	126	163
AT1G09935	0	0	2	0	1	2	1	0	2	1
AT1G09940	316	300	129	102	130	134	119	130	228	204
AT1G09950	7	8	3	0	0	2	3	0	4	6
AT1G09960	47	52	31	14	14	16	18	17	95	86
AT1G09970	791	800	557	253	520	460	492	381	955	880
AT1G09980	486	506	178	147	147	166	194	168	429	415
AT1G09995	28	28	6	4	2	6	17	11	33	24
AT1G10000	28	29	11	11	8	12	13	13	18	20
AT1G10010	0	1	0	0	0	0	0	0	0	0
AT1G10020	588	621	224	225	203	241	148	182	366	358
AT1G10030	153	176	93	92	93	136	114	86	162	250
AT1G10040	29	22	17	6	21	14	10	17	34	44
AT1G10050	263	242	79	42	102	83	65	76	122	144
AT1G10060	201	203	90	62	77	64	61	66	114	94
AT1G10070	4	7	1	6	14	17	16	4	25	25
AT1G10090	475	446	170	102	139	166	111	84	134	104
AT1G10095	99	84	30	16	24	25	22	21	44	35
AT1G10100	0	5	0	0	0	1	0	0	1	0
AT1G10110	4	5	1	3	3	1	4	1	2	4
AT1G10120	328	250	109	81	113	101	103	114	382	391
AT1G10130	675	696	275	155	241	248	212	173	487	509
AT1G10140	34	52	38	23	39	45	23	17	19	40
AT1G10150	371	408	164	111	172	188	127	121	355	261
AT1G10155	90	92	10	7	9	11	9	4	47	51
AT1G10170	708	725	313	206	304	343	321	234	982	899
AT1G10180	447	373	154	127	142	163	135	135	446	357
AT1G10190	0	0	0	0	0	0	0	0	0	0
AT1G10200	784	759	377	206	286	301	244	265	380	396
AT1G10210	149	158	42	22	32	30	28	24	58	42
AT1G10220	1	2	0	0	0	0	1	0	0	1
AT1G10230	107	105	51	49	70	94	97	97	144	207
AT1G10240	164	150	51	56	57	72	50	54	157	171
AT1G10250	0	0	0	0	0	0	0	0	0	0
AT1G10270	118	102	146	129	111	147	145	133	353	360
AT1G10280	127	117	29	23	20	39	32	23	99	93
AT1G10290	1406	1295	590	402	483	615	517	461	1297	1169
AT1G10300	0	0	0	2	0	1	0	0	0	1
AT1G10310	527	499	187	159	167	178	172	166	353	343
AT1G10320	471	385	128	106	106	123	166	146	320	332
AT1G10330	22	26	18	9	11	12	13	10	27	24
AT1G10340	114	86	67	12	91	61	70	31	93	104
AT1G10350	397	403	120	75	110	125	114	65	148	139
AT1G10360	1541	1571	311	195	250	298	241	234	541	561
AT1G10370	2427	2685	541	503	527	654	861	820	4960	5456
AT1G10380	469	438	29	38	39	51	47	40	208	189
AT1G10385	0	0	0	0	0	1	0	0	0	3
AT1G10390	1516	1349	563	467	531	590	503	463	1246	1109
AT1G10400	0	0	0	0	1	0	0	0	0	0
AT1G10410	310	293	142	74	156	118	128	117	187	163
AT1G10417	29	18	11	4	16	7	8	9	11	9
AT1G10430	468	465	137	132	148	156	137	125	340	341
AT1G10450	416	359	165	130	161	147	159	130	615	419
AT1G10455	0	0	0	1	0	0	1	0	0	1
AT1G10460	26	26	8	2	2	2	3	7	14	9
AT1G10470	2763	2697	902	710	1007	1111	961	963	2103	2108
AT1G10480	0	0	2	1	7	1	4	5	2	0
AT1G10490	467	477	223	194	211	252	226	187	813	609
AT1G10500	1454	1499	317	251	342	393	381	317	635	602
AT1G10510	1190	1164	389	307	358	396	266	225	1066	965
AT1G10520	15	13	11	6	12	14	14	16	38	32
AT1G10522	505	480	218	213	222	242	236	206	344	423
AT1G10530	2	1	1	2	0	0	4	4	6	6
AT1G10540	4	0	9	1	4	2	4	4	23	28
AT1G10550	15	21	8	15	1	5	14	14	5	2
AT1G10560	42	40	8	7	3	6	3	8	11	11
AT1G10570	382	298	135	85	123	128	98	125	267	245
AT1G10580	505	550	228	184	212	243	225	192	660	662
AT1G10585	26	28	2	2	0	0	14	9	8	4
AT1G10586	0	0	0	0	0	0	0	0	0	0
AT1G10588	0	0	0	0	0	0	0	0	0	0
AT1G10590	878	850	463	327	487	516	474	493	919	1012
AT1G10600	352	332	77	56	86	67	66	76	187	150
AT1G10610	170	133	34	53	51	58	43	68	118	67
AT1G10620	0	0	0	0	0	0	0	0	1	0
AT1G10630	797	777	411	304	429	433	402	410	700	737
AT1G10640	304	275	125	92	120	149	175	135	666	638
AT1G10650	443	456	118	88	108	122	103	85	551	414
AT1G10652	0	0	0	0	0	0	0	0	0	0
AT1G10657	776	784	251	161	220	272	217	240	335	372
AT1G10660	474	434	149	108	159	139	146	138	388	411
AT1G10670	3440	3222	1334	1052	1156	1246	1299	1234	3589	3521
AT1G10680	0	0	0	0	0	0	0	1	0	1
AT1G10690	66	58	34	18	40	29	32	18	41	24
AT1G10700	573	491	152	79	112	146	139	121	294	273
AT1G10710	1	0	3	5	2	4	5	0	6	4
AT1G10717	0	0	0	0	0	0	0	0	0	0
AT1G10720	369	374	120	84	141	117	99	92	240	195
AT1G10730	102	109	43	19	37	26	30	20	59	72
AT1G10740	1618	1503	237	189	228	288	235	191	1077	1035
AT1G10745	0	0	0	0	0	0	0	0	0	0
AT1G10747	0	0	0	0	0	0	0	1	0	0
AT1G10750	27	24	16	16	9	26	16	15	65	73
AT1G10760	2933	2716	1132	855	800	983	643	621	1294	1301
AT1G10770	1	0	0	0	0	0	0	1	2	1
AT1G10780	19	19	41	34	38	42	47	44	106	88
AT1G10790	8	11	0	1	0	3	10	0	8	12
AT1G10800	3	3	4	0	0	2	0	4	7	3
AT1G10810	11	5	1	3	2	1	3	10	10	8
AT1G10820	357	306	80	78	75	87	86	72	243	166
AT1G10830	728	801	175	127	149	189	159	122	419	429
AT1G10840	1657	1679	730	565	600	791	646	543	1600	1485
AT1G10850	319	358	173	153	219	203	242	231	689	661
AT1G10865	226	215	88	32	100	76	61	60	111	105
AT1G10870	435	438	148	109	145	130	125	130	356	268
AT1G10880	0	0	0	0	0	0	2	0	0	0
AT1G10890	808	731	266	241	317	260	357	360	529	503
AT1G10900	2487	2250	258	175	260	296	317	247	1149	879
AT1G10910	1029	882	239	209	229	265	223	189	678	600
AT1G10920	237	202	57	47	69	63	50	68	129	133
AT1G10930	385	338	156	159	134	187	153	127	408	361
AT1G10940	1616	1445	336	318	391	435	371	379	707	608
AT1G10950	1800	1596	736	527	545	719	533	434	1495	1413
AT1G10960	9208	10834	1606	1326	1533	2089	2209	1728	7269	9164
AT1G10970	25	34	27	26	19	28	23	16	42	55
AT1G10980	0	0	1	1	3	3	0	2	4	5
AT1G10990	6	11	18	14	21	23	23	23	17	29
AT1G11000	72	89	24	14	22	23	15	27	45	56
AT1G11020	150	143	66	36	58	43	47	56	132	134
AT1G11040	0	0	0	0	0	0	0	0	0	0
AT1G11050	261	262	92	52	81	103	68	59	114	110
AT1G11060	234	234	100	63	86	113	93	81	262	239
AT1G11070	134	109	17	8	8	19	10	7	10	7
AT1G11080	4	1	32	24	23	21	38	40	160	111
AT1G11090	238	260	43	40	50	69	66	46	159	145
AT1G11100	7	10	5	1	5	2	1	5	11	9
AT1G11110	0	0	0	1	0	0	0	0	0	0
AT1G11112	1	0	10	11	9	13	18	12	35	12
AT1G11120	7	22	22	9	10	31	28	15	58	58
AT1G11125	1	2	2	4	4	7	7	5	7	9
AT1G11130	293	281	113	74	75	115	96	85	478	372
AT1G11145	0	0	0	0	0	0	0	0	0	0
AT1G11160	11	19	4	13	16	15	9	9	22	22
AT1G11170	8	9	6	9	6	8	2	3	8	6
AT1G11180	271	248	74	40	57	51	55	33	62	65
AT1G11190	59	39	3	3	8	7	7	5	70	43
AT1G11200	150	177	60	36	61	59	37	35	104	109
AT1G11210	17	13	9	2	0	6	3	4	2	2
AT1G11220	9	10	24	14	23	27	22	28	60	51
AT1G11230	0	0	0	0	0	0	0	0	0	0
AT1G11240	464	410	218	175	196	255	251	276	425	483
AT1G11250	1	0	2	0	0	0	0	0	0	1
AT1G11260	854	910	548	362	493	437	363	336	901	965
AT1G11270	8	21	6	4	8	9	7	21	20	27
AT1G11280	467	481	130	119	132	151	138	108	443	359
AT1G11290	141	130	56	33	44	59	33	38	121	106
AT1G11300	320	205	103	69	130	128	149	121	239	246
AT1G11310	2201	2093	477	287	492	514	344	277	817	829
AT1G11320	108	90	26	14	19	28	33	25	70	44
AT1G11330	953	909	224	120	252	300	236	184	510	529
AT1G11340	72	67	12	12	11	12	15	17	45	31
AT1G11350	674	614	227	177	231	253	181	203	323	255
AT1G11360	316	307	113	89	136	124	107	98	130	152
AT1G11362	0	0	0	0	1	0	0	0	0	0
AT1G11370	0	0	0	0	0	0	0	0	0	0
AT1G11380	97	81	39	53	41	49	30	33	111	91
AT1G11390	188	158	109	88	98	100	108	99	347	316
AT1G11400	204	239	119	110	116	140	131	109	257	252
AT1G11410	704	579	131	113	147	125	117	136	432	350
AT1G11420	13	15	19	15	21	23	30	36	66	65
AT1G11430	2386	2326	838	704	795	984	945	719	1644	2017
AT1G11440	328	320	69	49	86	73	73	65	188	177
AT1G11450	16	12	11	8	12	6	13	8	39	27
AT1G11460	1	0	1	1	0	0	0	0	1	6
AT1G11470	0	0	0	0	0	0	0	0	0	0
AT1G11475	339	346	117	87	131	138	91	80	134	209
AT1G11480	887	815	314	229	307	314	317	305	667	634
AT1G11490	3	4	2	4	0	0	0	2	2	3
AT1G11500	4	6	4	1	2	1	2	3	4	5
AT1G11510	0	0	0	0	0	0	0	0	0	0
AT1G11520	0	0	0	0	0	0	0	0	0	0
AT1G11530	224	241	74	67	67	72	75	55	111	102
AT1G11540	0	1	0	0	2	1	0	2	3	3
AT1G11545	344	327	138	141	116	134	91	118	119	124
AT1G11560	0	2	0	0	0	1	0	0	1	0
AT1G11570	13	12	6	8	8	9	5	8	15	17
AT1G11572	0	1	1	0	0	0	1	0	1	2
AT1G11580	1091	1071	176	110	165	228	277	208	881	796
AT1G11590	0	0	0	0	0	0	0	0	0	1
AT1G11593	0	0	0	0	0	0	0	0	0	0
AT1G11600	0	0	141	143	131	168	161	110	455	445
AT1G11608	0	0	0	0	0	0	0	0	0	0
AT1G11610	0	0	0	0	0	0	0	0	0	0
AT1G11620	0	0	0	0	0	0	0	0	1	0
AT1G11630	152	144	39	36	39	40	41	37	118	84
AT1G11650	4399	4321	1446	1091	1224	1537	1223	1112	2875	2847
AT1G11655	0	0	0	0	0	0	0	0	0	0
AT1G11660	744	720	228	187	242	221	204	171	587	589
AT1G11670	154	177	82	56	52	86	70	39	211	173
AT1G11680	1555	1532	530	361	461	523	457	408	1247	1057
AT1G11684	1	0	0	0	0	0	0	0	0	0
AT1G11690	0	0	0	0	0	0	0	0	1	0
AT1G11700	325	419	86	80	90	109	70	85	134	227
AT1G11710	38	17	26	20	23	30	21	13	79	54
AT1G11720	1904	1723	384	257	342	443	397	292	1529	1285
AT1G11730	15	18	15	12	8	18	23	12	46	47
AT1G11740	14	35	23	36	22	30	12	22	1	4
AT1G11750	3947	3769	733	707	698	974	738	613	1514	1861
AT1G11755	126	119	67	46	59	60	54	45	145	93
AT1G11760	65	54	22	37	37	34	33	36	55	65
AT1G11765	0	0	0	0	0	0	0	0	0	1
AT1G11770	0	1	0	0	0	0	0	0	0	0
AT1G11780	250	215	74	57	73	80	80	69	199	187
AT1G11785	4	5	0	0	0	0	3	0	3	4
AT1G11790	591	586	223	166	201	209	179	180	553	488
AT1G11800	155	165	38	34	36	51	4	2	7	7
AT1G11810	2	0	0	0	0	0	0	0	1	0
AT1G11820	877	883	416	376	354	443	444	449	1522	1317
AT1G11840	3480	3474	941	700	838	1029	1361	1087	3027	2821
AT1G11850	407	446	195	182	227	239	223	209	149	456
AT1G11860	42564	40890	7308	6179	6426	8055	7603	6431	23314	23619
AT1G11870	973	1030	197	183	221	288	267	188	635	700
AT1G11880	130	113	23	19	29	32	29	23	61	76
AT1G11890	924	839	238	148	232	271	189	173	526	440
AT1G11900	57	47	18	18	17	25	17	16	38	39
AT1G11905	163	133	46	34	84	62	56	61	119	98
AT1G11910	8832	8877	2132	1359	2018	2084	1939	1589	5651	5366
AT1G11915	10	14	3	2	5	8	5	2	14	13
AT1G11920	0	0	0	0	0	0	0	0	0	0
AT1G11925	0	0	0	0	1	0	0	0	0	0
AT1G11930	877	866	413	283	391	379	380	352	748	727
AT1G11940	93	73	43	17	29	43	20	32	60	52
AT1G11950	43	50	37	27	29	32	33	21	98	73
AT1G11960	151	134	57	32	58	70	51	44	122	140
AT1G11970	0	0	0	0	0	0	0	0	0	0
AT1G11980	0	0	0	0	0	0	0	0	2	0
AT1G11990	7	1	2	3	4	4	7	5	20	10
AT1G12000	1012	916	703	488	545	673	682	508	1750	1680
AT1G12010	104	105	22	20	17	28	23	12	98	61
AT1G12020	258	272	143	130	140	152	109	120	274	310
AT1G12030	20	9	1	1	0	2	1	2	11	16
AT1G12040	0	0	0	0	0	0	0	0	0	0
AT1G12050	706	764	256	200	207	247	238	186	598	619
AT1G12060	85	91	40	40	26	23	36	38	66	79
AT1G12064	0	0	0	1	1	0	0	0	1	1
AT1G12070	0	0	4	0	1	1	2	0	4	5
AT1G12080	275	287	88	55	60	95	43	59	254	211
AT1G12090	20517	23392	6707	6357	5713	7452	5495	5299	3734	2992
AT1G12100	22	10	14	8	7	12	18	24	14	20
AT1G12110	1589	1468	813	498	494	638	455	326	1451	1657
AT1G12120	806	742	328	247	345	381	299	313	442	395
AT1G12130	1	1	0	0	0	1	0	0	1	2
AT1G12140	1075	1073	227	136	207	230	159	129	424	424
AT1G12150	38	34	4	9	19	6	5	9	10	16
AT1G12160	9	5	5	2	9	7	4	9	7	3
AT1G12170	0	0	0	0	0	0	0	0	0	0
AT1G12180	0	0	0	0	0	0	0	0	0	0
AT1G12190	0	0	0	0	0	0	0	0	0	0
AT1G12200	178	206	28	27	39	38	32	29	193	201
AT1G12210	31	59	18	14	28	20	23	19	44	63
AT1G12211	2	1	0	3	1	0	0	1	0	1
AT1G12220	289	263	102	60	105	119	69	72	200	129
AT1G12230	1187	1060	357	253	302	373	362	303	1066	992
AT1G12240	4052	3957	970	656	776	919	902	712	2334	2124
AT1G12244	284	265	51	66	61	80	65	55	144	176
AT1G12250	1177	1208	355	301	308	399	313	266	607	599
AT1G12260	51	22	4	5	3	0	4	2	58	30
AT1G12270	859	853	332	257	290	321	331	283	830	686
AT1G12280	213	211	75	52	89	82	53	62	259	237
AT1G12290	75	65	21	6	43	28	19	26	40	35
AT1G12300	45	35	18	12	3	13	8	4	33	26
AT1G12310	1060	1119	579	396	467	642	513	425	763	969
AT1G12320	130	116	75	51	80	63	64	72	103	104
AT1G12330	548	586	138	155	111	167	161	152	350	325
AT1G12340	9	13	1	2	0	2	3	4	5	4
AT1G12350	312	258	105	75	104	120	91	82	212	205
AT1G12360	1133	1113	304	226	302	273	238	190	520	488
AT1G12370	123	119	64	45	52	64	62	53	345	411
AT1G12380	168	167	71	44	90	71	101	86	275	237
AT1G12390	215	177	47	52	56	67	64	59	130	145
AT1G12400	114	132	10	14	18	19	16	13	57	69
AT1G12410	3380	3425	1095	874	853	1224	1007	973	2367	2283
AT1G12411	0	0	0	0	0	0	0	0	0	0
AT1G12420	89	93	73	40	67	65	63	58	246	180
AT1G12423	0	0	0	0	0	0	0	0	0	0
AT1G12430	410	402	215	171	208	215	221	192	779	650
AT1G12440	1168	1140	522	510	525	623	564	569	902	985
AT1G12450	148	161	36	28	40	46	29	37	61	67
AT1G12451	0	0	0	0	0	0	0	0	0	0
AT1G12460	387	358	166	135	110	173	118	107	387	324
AT1G12470	709	638	252	158	162	175	156	130	540	430
AT1G12480	123	95	21	13	14	21	13	19	24	22
AT1G12490	0	0	0	0	0	0	0	0	2	1
AT1G12500	1364	1262	487	444	406	491	374	420	1113	978
AT1G12520	698	702	632	361	723	642	521	669	1637	1890
AT1G12530	291	286	57	70	101	88	72	78	145	177
AT1G12540	0	0	0	0	0	0	0	0	0	0
AT1G12550	143	166	31	44	27	37	45	44	99	125
AT1G12560	0	0	0	0	0	0	0	0	1	0
AT1G12570	13	31	64	55	48	62	39	51	196	221
AT1G12580	917	765	294	188	240	249	249	249	641	575
AT1G12600	3	11	2	6	2	2	0	0	4	7
AT1G12610	0	0	0	0	0	2	0	0	0	0
AT1G12620	109	139	47	37	29	43	52	49	112	108
AT1G12630	9	6	0	1	0	0	1	1	3	1
AT1G12640	559	576	161	104	136	181	132	120	448	412
AT1G12650	379	342	188	119	128	157	182	186	412	391
AT1G12660	0	0	0	0	0	0	0	0	0	0
AT1G12663	0	0	0	0	0	0	0	0	0	1
AT1G12665	0	0	0	0	0	0	0	0	0	0
AT1G12672	2	6	0	0	1	1	1	0	0	2
AT1G12680	448	392	142	98	138	147	100	117	246	250
AT1G12700	114	81	25	34	26	27	29	26	70	80
AT1G12710	80	102	51	40	50	52	34	30	97	75
AT1G12730	70	87	32	29	52	36	31	25	54	48
AT1G12740	0	0	0	0	0	0	0	0	2	0
AT1G12750	394	407	88	67	77	98	85	98	165	143
AT1G12760	853	850	245	162	239	245	208	189	459	496
AT1G12770	1351	1256	498	372	402	487	432	338	1031	1033
AT1G12775	48	55	22	15	18	20	15	11	69	50
AT1G12780	496	563	211	136	197	177	135	132	238	227
AT1G12790	78	81	23	21	13	17	27	14	34	46
AT1G12800	9584	9139	2063	1707	1839	2249	1825	1437	5159	4838
AT1G12805	0	0	0	0	0	2	1	0	3	0
AT1G12810	319	358	86	64	108	91	82	70	150	152
AT1G12820	1279	1198	357	227	351	406	374	332	899	734
AT1G12830	289	321	150	103	165	151	171	160	271	336
AT1G12840	2067	1937	836	592	747	822	650	507	1905	1552
AT1G12845	77	80	45	38	56	49	46	54	32	65
AT1G12850	787	729	296	212	268	299	252	268	539	525
AT1G12855	5	3	1	2	0	2	1	0	3	6
AT1G12860	908	789	319	286	268	354	288	265	825	633
AT1G12870	0	0	0	0	1	0	0	0	0	0
AT1G12880	239	241	51	51	79	88	55	111	120	108
AT1G12890	6	1	0	0	0	0	3	1	2	2
AT1G12900	69638	68899	13684	11984	12109	16463	13474	11491	35433	31248
AT1G12910	447	353	132	94	142	138	104	99	273	255
AT1G12920	1159	1169	614	430	547	657	607	553	1680	1476
AT1G12930	549	513	141	107	135	159	138	121	357	352
AT1G12938	0	0	0	0	0	0	0	0	0	0
AT1G12940	1	0	1	0	0	0	3	1	2	0
AT1G12950	1	2	1	2	2	0	4	0	8	5
AT1G12960	0	0	0	0	0	0	0	0	0	0
AT1G12970	163	125	56	32	51	52	45	49	59	63
AT1G12980	0	0	1	1	3	3	1	1	2	6
AT1G12990	504	529	127	82	138	123	96	98	298	218
AT1G13000	357	326	116	90	151	140	121	108	117	134
AT1G13020	893	911	331	246	310	338	364	290	916	1132
AT1G13030	126	120	88	95	94	100	101	109	244	237
AT1G13040	9	24	13	5	5	14	9	13	47	46
AT1G13050	41	34	24	14	19	21	20	21	41	25
AT1G13060	1453	1359	641	453	688	658	641	572	1101	1182
AT1G13080	2339	2209	277	218	319	366	266	255	1151	1046
AT1G13090	1315	1384	244	148	278	230	260	237	571	501
AT1G13100	300	229	93	45	108	84	61	69	95	85
AT1G13110	1783	1766	705	472	643	681	482	428	559	465
AT1G13120	310	262	134	121	122	147	131	122	317	258
AT1G13130	14	19	0	1	0	0	0	0	10	8
AT1G13140	7	15	2	3	4	6	4	7	12	7
AT1G13150	42	20	9	9	6	5	8	3	19	11
AT1G13160	426	402	253	205	253	268	292	262	912	724
AT1G13170	578	532	175	157	181	191	196	226	421	407
AT1G13180	82	80	59	39	56	55	54	52	112	91
AT1G13190	776	692	214	169	181	252	204	175	481	485
AT1G13195	126	81	28	16	20	26	21	18	57	60
AT1G13200	0	0	0	0	0	0	0	1	0	1
AT1G13210	954	830	439	184	379	317	199	170	213	202
AT1G13220	482	443	236	175	188	195	173	222	341	291
AT1G13230	2	0	0	0	0	1	3	0	2	5
AT1G13245	570	543	251	217	247	264	155	211	200	171
AT1G13250	371	400	145	102	169	165	117	118	195	178
AT1G13260	880	837	686	415	716	815	358	375	135	156
AT1G13270	429	466	364	287	310	429	286	260	901	919
AT1G13280	629	600	123	78	139	112	140	112	207	188
AT1G13290	0	0	0	0	0	0	0	0	0	0
AT1G13300	2	0	2	3	10	7	2	2	1	1
AT1G13310	5	2	1	0	3	2	0	2	7	2
AT1G13320	1331	1248	346	224	331	374	292	194	913	846
AT1G13330	6	13	4	8	9	10	5	18	40	18
AT1G13340	62	74	129	41	182	77	77	69	94	119
AT1G13350	841	828	260	190	251	229	228	288	678	648
AT1G13360	955	1045	350	263	363	395	400	390	708	741
AT1G13370	13	6	2	1	0	4	2	1	2	5
AT1G13380	314	382	129	112	124	157	163	155	384	404
AT1G13390	266	281	135	96	120	147	95	148	122	139
AT1G13400	0	0	6	3	4	3	2	6	12	9
AT1G13410	13	18	13	3	9	16	8	5	28	26
AT1G13420	4	5	3	2	3	4	6	2	5	7
AT1G13430	0	2	0	0	0	1	1	2	3	2
AT1G13440	21288	22085	6437	5076	5914	6930	6826	6066	20092	19935
AT1G13450	463	455	131	86	115	105	99	93	235	223
AT1G13460	325	245	91	76	76	96	97	83	296	255
AT1G13470	643	645	175	31	257	164	113	67	54	99
AT1G13480	2	1	1	1	1	0	6	1	0	0
AT1G13485	0	0	0	0	0	0	0	0	0	0
AT1G13490	0	0	0	0	0	0	0	1	0	0
AT1G13500	0	0	1	0	0	2	1	1	1	1
AT1G13510	0	0	2	1	2	0	0	0	2	0
AT1G13520	1	0	6	0	8	5	1	10	7	8
AT1G13530	3	1	1	0	1	1	6	8	3	1
AT1G13540	9	10	0	0	1	4	7	3	8	9
AT1G13550	12	10	1	0	2	0	1	0	2	3
AT1G13560	1221	1071	420	255	294	363	343	269	998	991
AT1G13570	155	159	68	63	70	89	46	49	100	89
AT1G13580	111	62	43	35	28	46	50	25	96	88
AT1G13590	0	0	0	0	0	0	0	0	0	0
AT1G13600	1	1	5	5	2	5	20	10	43	39
AT1G13605	0	0	0	0	0	0	0	0	0	0
AT1G13607	1	0	0	0	0	0	0	0	0	4
AT1G13608	3	5	1	1	2	1	1	2	10	12
AT1G13609	262	306	37	18	74	96	38	18	624	893
AT1G13610	5	5	0	6	1	2	1	0	3	6
AT1G13620	0	0	0	0	0	0	0	0	0	0
AT1G13630	22	44	23	24	27	18	13	19	39	36
AT1G13635	0	0	2	1	1	0	0	1	6	4
AT1G13640	406	425	281	211	196	194	212	221	712	657
AT1G13650	8883	8313	1208	1257	1318	1707	1411	1730	2975	2037
AT1G13670	3	3	14	8	11	10	12	10	11	12
AT1G13680	0	0	0	0	1	0	3	0	1	1
AT1G13690	239	243	112	99	120	118	125	136	237	254
AT1G13700	133	143	90	72	101	112	59	73	45	34
AT1G13710	0	0	35	39	29	44	58	41	158	147
AT1G13730	625	581	264	241	205	272	284	319	917	767
AT1G13740	87	55	104	72	49	72	65	87	148	170
AT1G13750	390	345	101	37	126	109	82	60	112	126
AT1G13755	0	0	0	0	0	0	0	0	0	0
AT1G13760	0	0	0	0	0	0	0	0	0	0
AT1G13770	197	195	69	63	72	83	81	77	197	175
AT1G13780	77	80	49	26	37	32	37	35	58	51
AT1G13790	95	55	39	37	29	34	6	3	10	13
AT1G13800	22	17	5	6	14	15	6	7	11	20
AT1G13810	73	80	40	34	40	55	50	38	121	139
AT1G13820	1699	1815	379	298	336	440	332	311	806	780
AT1G13830	5	10	10	0	9	2	11	5	4	12
AT1G13860	307	275	86	53	79	72	66	78	201	148
AT1G13870	229	202	69	56	72	87	77	72	221	222
AT1G13880	423	388	103	101	107	116	124	158	336	309
AT1G13890	0	0	0	0	0	0	1	0	0	0
AT1G13900	493	503	147	123	141	174	119	97	306	295
AT1G13910	100	102	78	50	77	85	57	62	92	105
AT1G13920	69	75	35	29	35	43	28	38	41	55
AT1G13930	6438	6564	4145	3671	3670	3941	3332	3396	2246	3025
AT1G13940	350	328	127	132	114	146	109	114	260	222
AT1G13950	138	117	19	3	21	18	66	52	137	163
AT1G13960	375	323	140	80	122	110	105	89	175	157
AT1G13970	4	21	9	11	15	6	16	8	31	19
AT1G13980	685	592	295	194	227	278	208	173	536	435
AT1G13990	248	254	145	39	228	129	120	99	100	101
AT1G14000	1410	1410	347	250	307	295	273	183	891	764
AT1G14010	354	348	106	64	165	120	114	122	189	249
AT1G14020	374	338	161	124	127	172	149	117	301	341
AT1G14030	963	1021	366	329	335	417	321	364	685	744
AT1G14040	26	31	23	22	17	18	17	17	90	55
AT1G14048	0	0	0	0	0	0	0	0	0	0
AT1G14060	103	130	86	89	85	135	124	107	217	253
AT1G14070	66	86	21	12	23	25	38	22	64	53
AT1G14080	1	0	1	1	0	4	1	2	0	8
AT1G14100	1	2	1	1	0	1	0	1	3	4
AT1G14110	0	0	0	0	0	0	0	0	0	0
AT1G14120	1	0	6	5	4	3	18	9	20	23
AT1G14130	85	80	24	17	36	35	42	19	65	51
AT1G14140	233	170	67	60	71	91	82	90	125	141
AT1G14150	2537	2624	338	352	353	501	338	340	858	919
AT1G14160	0	0	0	0	0	0	0	0	0	1
AT1G14170	90	73	47	20	64	36	38	32	61	68
AT1G14180	87	73	41	40	39	67	55	46	132	122
AT1G14185	10	6	1	0	1	1	2	2	8	6
AT1G14190	46	43	11	8	10	16	10	11	33	22
AT1G14200	197	178	76	57	103	96	79	63	143	138
AT1G14205	148	94	26	19	12	23	22	10	37	45
AT1G14210	162	182	91	63	73	100	69	63	161	183
AT1G14220	0	0	0	0	0	0	0	1	0	0
AT1G14225	0	0	0	0	0	0	0	0	0	0
AT1G14230	413	404	104	52	94	100	101	123	169	171
AT1G14240	0	0	2	1	0	1	6	5	2	4
AT1G14250	964	1017	360	260	216	270	970	446	659	605
AT1G14260	21	18	10	2	9	12	8	13	29	25
AT1G14270	1658	1589	522	432	486	627	570	522	1246	1428
AT1G14280	1805	1707	292	231	254	284	176	189	783	562
AT1G14290	691	632	190	169	189	222	136	141	395	317
AT1G14300	126	114	79	78	90	102	96	92	206	212
AT1G14310	240	247	65	62	63	76	60	53	106	86
AT1G14315	1	0	0	1	0	1	0	0	0	0
AT1G14320	7330	7411	4369	3369	4057	4980	4574	4491	7889	8821
AT1G14330	158	177	67	69	80	72	78	69	143	119
AT1G14340	195	205	64	30	58	69	61	64	84	126
AT1G14345	2359	2498	488	500	458	641	521	514	1713	1863
AT1G14350	382	363	73	98	84	70	114	116	414	333
AT1G14360	310	285	208	97	254	211	188	187	338	313
AT1G14370	127	135	110	38	129	82	72	59	66	83
AT1G14380	696	641	273	214	243	264	221	228	492	399
AT1G14390	15	14	5	6	2	1	6	11	22	21
AT1G14400	1743	1716	608	434	625	663	519	453	1017	1023
AT1G14410	356	406	231	167	193	253	209	199	564	540
AT1G14420	0	0	1	3	2	2	2	0	5	5
AT1G14430	56	41	113	117	111	119	119	88	376	417
AT1G14440	145	134	89	87	66	102	96	75	262	231
AT1G14450	940	1158	380	325	383	443	413	453	345	712
AT1G14455	0	2	1	1	1	0	0	1	0	0
AT1G14460	403	432	121	83	106	140	128	87	416	288
AT1G14470	19	15	6	5	5	8	4	2	21	11
AT1G14480	23	12	13	13	13	20	16	10	43	38
AT1G14490	6	11	5	4	8	5	8	3	17	13
AT1G14500	2	0	0	0	0	0	0	0	0	0
AT1G14510	553	484	294	193	268	326	242	247	508	512
AT1G14520	57	52	23	28	12	15	32	34	13	7
AT1G14530	72	69	20	16	24	33	20	21	55	55
AT1G14540	5	10	4	0	4	2	2	1	3	0
AT1G14549	0	0	0	0	0	0	0	0	0	0
AT1G14550	0	0	1	0	0	0	0	0	0	0
AT1G14560	183	185	76	77	76	86	58	59	150	145
AT1G14570	1060	1024	341	237	314	316	298	226	587	570
AT1G14580	1098	1080	313	296	260	333	293	254	384	446
AT1G14590	123	127	59	43	44	63	48	57	124	94
AT1G14600	86	113	20	10	22	29	15	20	58	63
AT1G14610	2515	2438	765	614	672	719	662	598	2667	2204
AT1G14620	231	211	107	81	86	111	140	85	247	214
AT1G14630	47	32	19	18	13	32	40	28	91	63
AT1G14640	40	44	6	10	12	23	10	18	23	22
AT1G14642	2	1	1	3	0	1	1	1	5	2
AT1G14650	927	874	413	300	361	403	424	342	1051	995
AT1G14660	108	79	39	34	31	37	30	41	59	35
AT1G14670	1882	1794	567	363	503	546	464	355	1308	1211
AT1G14680	13	10	7	6	8	7	4	8	9	12
AT1G14685	400	330	209	187	167	238	203	200	293	285
AT1G14686	3	2	0	0	0	0	0	0	1	1
AT1G14687	13	22	15	14	18	11	17	21	33	47
AT1G14688	0	0	0	1	0	0	0	0	2	0
AT1G14690	698	647	229	153	200	228	189	191	549	482
AT1G14700	866	734	131	117	80	150	117	111	482	445
AT1G14710	1250	1152	482	404	480	528	499	481	1399	1309
AT1G14720	573	508	358	282	303	341	290	265	662	624
AT1G14730	23	28	12	10	9	4	14	8	18	22
AT1G14740	964	975	374	232	397	368	298	303	618	587
AT1G14750	2	3	6	7	5	4	11	3	33	20
AT1G14755	0	0	0	0	0	0	0	0	0	0
AT1G14760	0	0	0	2	1	4	2	4	12	6
AT1G14770	82	93	38	26	39	41	31	46	92	70
AT1G14780	9	8	14	4	20	7	37	19	31	40
AT1G14790	366	326	64	36	82	90	61	54	140	124
AT1G14800	1	1	0	1	1	4	1	3	1	4
AT1G14810	1200	1170	617	414	466	529	556	362	1659	1738
AT1G14820	126	110	164	94	122	116	143	112	144	156
AT1G14830	1547	1337	431	308	343	380	370	262	1046	867
AT1G14840	1333	1190	240	226	219	239	264	250	824	787
AT1G14850	310	343	244	180	183	255	171	114	655	620
AT1G14860	2	1	2	0	4	2	3	1	6	3
AT1G14870	23	23	50	10	47	48	40	22	43	41
AT1G14880	3338	3268	1213	105	2227	783	732	392	211	615
AT1G14890	214	181	107	72	107	133	95	113	213	223
AT1G14900	98	93	154	130	163	165	193	152	480	561
AT1G14910	687	800	194	162	196	225	191	177	438	394
AT1G14920	807	777	358	258	271	371	261	255	687	683
AT1G14930	4	4	0	0	0	0	1	1	4	1
AT1G14940	0	0	0	0	0	0	1	0	0	0
AT1G14950	0	0	0	0	0	0	1	0	0	0
AT1G14960	0	0	0	0	0	0	0	0	0	0
AT1G14970	138	105	67	52	47	56	65	67	137	109
AT1G14980	822	1022	402	342	420	490	490	460	902	1129
AT1G14990	141	139	45	25	40	63	43	49	60	107
AT1G15000	283	276	126	109	90	102	118	107	286	333
AT1G15010	7	16	13	3	14	5	14	5	7	5
AT1G15015	8	6	0	0	2	0	0	1	0	0
AT1G15020	782	867	144	95	137	155	124	80	170	138
AT1G15030	1033	934	237	182	216	241	207	222	593	451
AT1G15040	0	2	2	0	12	5	1	4	3	9
AT1G15045	0	0	0	0	0	0	0	0	0	0
AT1G15050	7	8	2	2	0	1	2	0	4	2
AT1G15060	934	928	167	95	142	141	136	112	559	539
AT1G15080	27	36	20	26	31	30	42	28	65	57
AT1G15100	219	218	53	41	50	59	50	57	157	202
AT1G15110	64	69	43	22	33	19	49	27	114	120
AT1G15120	1015	1122	418	299	434	427	331	397	531	764
AT1G15125	47	40	294	111	153	196	58	69	37	32
AT1G15130	1328	1274	315	219	312	289	249	232	575	539
AT1G15140	1976	2068	729	672	602	812	655	575	1409	1715
AT1G15150	10	13	1	2	4	2	1	1	10	18
AT1G15160	65	68	32	21	23	23	33	33	112	91
AT1G15165	169	145	33	31	24	27	24	32	119	123
AT1G15170	187	154	41	47	38	52	57	54	94	112
AT1G15180	1076	964	272	308	250	333	311	299	720	742
AT1G15190	3	8	2	1	2	2	3	2	2	7
AT1G15200	1273	1173	435	415	447	473	484	640	892	935
AT1G15210	0	0	10	5	10	19	20	14	66	41
AT1G15215	104	107	35	34	28	40	40	46	77	99
AT1G15220	108	89	29	16	23	27	33	23	34	44
AT1G15230	380	421	111	92	121	117	140	123	188	257
AT1G15240	662	653	203	171	189	271	216	217	473	448
AT1G15250	167	192	160	144	142	176	162	168	208	340
AT1G15260	990	1016	222	197	171	216	182	215	629	711
AT1G15270	1844	2251	487	407	588	603	531	505	438	863
AT1G15280	1291	1228	337	276	290	302	332	305	1136	1049
AT1G15290	6518	5898	1687	1376	1586	1898	1762	1574	7200	5956
AT1G15310	16	23	9	6	10	4	6	7	13	16
AT1G15320	0	0	1	0	0	1	0	2	0	1
AT1G15330	0	0	0	0	1	0	0	0	2	2
AT1G15340	2833	2569	982	824	825	947	1014	944	2735	2606
AT1G15350	236	237	60	54	55	72	82	63	124	134
AT1G15360	0	0	0	0	0	0	0	0	0	0
AT1G15370	664	636	199	127	206	220	176	171	384	399
AT1G15380	1	1	1	0	2	1	5	3	1	1
AT1G15385	0	0	0	0	0	0	0	0	0	0
AT1G15390	372	351	169	108	156	202	188	167	361	334
AT1G15400	437	548	164	108	152	170	130	129	192	218
AT1G15410	403	396	141	153	122	167	131	139	244	210
AT1G15415	2	4	1	2	1	2	2	3	2	6
AT1G15420	151	125	124	116	106	126	156	144	353	336
AT1G15430	125	78	52	28	52	42	42	35	70	98
AT1G15440	185	176	200	167	172	229	202	187	710	588
AT1G15460	1	2	1	0	0	1	0	0	0	0
AT1G15470	252	280	77	76	98	116	102	85	235	245
AT1G15480	78	91	106	67	85	91	72	51	147	127
AT1G15490	204	185	67	65	56	66	49	67	122	149
AT1G15500	2802	2981	1408	1161	1277	1611	1314	1111	3877	3997
AT1G15510	164	144	121	103	93	104	113	119	275	220
AT1G15520	155	138	53	16	144	34	61	34	97	140
AT1G15530	316	302	104	69	107	120	101	85	105	130
AT1G15540	0	0	0	0	0	0	0	0	1	0
AT1G15550	309	319	67	69	66	71	52	49	77	112
AT1G15570	118	149	91	79	84	77	121	89	222	254
AT1G15580	75	58	8	8	10	12	6	6	14	9
AT1G15590	0	0	0	0	0	0	0	0	0	0
AT1G15600	0	0	0	0	0	0	0	0	0	0
AT1G15610	0	0	0	0	0	0	0	0	0	1
AT1G15620	5	5	0	0	1	0	1	1	1	1
AT1G15630	0	0	1	0	4	2	4	6	2	6
AT1G15640	0	0	0	0	0	1	0	3	0	0
AT1G15660	292	241	135	90	105	157	148	132	337	349
AT1G15670	37	31	59	29	76	64	42	54	37	43
AT1G15680	0	0	0	0	0	0	0	0	0	0
AT1G15690	12696	12688	4745	3542	3617	4775	3599	2563	15331	14039
AT1G15700	61	65	33	18	27	32	33	32	80	77
AT1G15710	417	423	83	72	92	87	120	88	434	405
AT1G15720	30	16	30	21	16	16	16	16	44	48
AT1G15730	1181	1215	348	295	312	412	316	295	1041	895
AT1G15740	1542	1568	365	184	378	330	208	174	863	592
AT1G15750	2237	2106	1011	705	862	917	907	703	3156	2692
AT1G15757	0	0	0	0	0	0	0	0	0	0
AT1G15760	29	28	5	9	6	17	15	11	51	55
AT1G15770	0	0	0	0	0	0	0	0	0	4
AT1G15772	0	0	0	0	0	0	1	0	0	1
AT1G15780	1202	1174	283	236	271	307	283	217	741	724
AT1G15790	88	93	23	5	38	23	35	28	37	43
AT1G15800	14	29	28	13	17	19	16	19	41	49
AT1G15810	258	255	133	101	96	142	177	170	472	438
AT1G15820	119954	127497	36631	32341	33032	43960	32230	29219	50137	55690
AT1G15825	429	420	65	74	53	75	50	57	72	113
AT1G15830	887	1012	200	209	190	253	139	180	255	371
AT1G15840	0	0	0	0	0	0	0	0	0	2
AT1G15850	0	0	0	0	0	0	0	0	0	0
AT1G15860	559	586	131	107	159	138	138	139	297	290
AT1G15870	14	9	6	3	2	4	7	10	32	20
AT1G15880	336	322	91	94	125	119	102	132	210	162
AT1G15885	100	97	24	14	22	25	24	24	25	47
AT1G15890	55	46	30	13	13	22	12	14	18	10
AT1G15900	5	4	1	3	2	5	4	1	1	4
AT1G15910	511	437	151	128	151	156	120	124	341	321
AT1G15920	124	155	82	65	87	90	103	98	153	143
AT1G15930	1474	1688	1467	1293	1344	1888	1890	1823	3096	3272
AT1G15940	545	453	204	200	194	229	244	223	455	363
AT1G15950	3660	3818	1176	802	1087	1196	1262	1008	3566	3958
AT1G15960	199	192	44	46	52	36	48	53	141	108
AT1G15970	260	235	81	73	94	106	72	69	226	194
AT1G15980	10104	9878	1187	998	1087	1312	1112	928	3079	3072
AT1G15990	9	11	1	2	3	2	1	3	2	3
AT1G16000	122	133	103	82	95	113	106	96	100	198
AT1G16010	500	535	196	160	207	205	214	233	553	462
AT1G16020	488	488	137	91	94	137	114	142	439	398
AT1G16022	0	1	0	0	1	2	4	0	2	3
AT1G16025	0	0	0	0	0	0	0	0	0	0
AT1G16030	71	76	34	17	38	40	35	28	66	50
AT1G16040	112	117	72	52	60	67	47	68	139	127
AT1G16060	89	96	36	19	35	35	34	39	81	82
AT1G16070	16	15	19	15	12	12	32	17	55	39
AT1G16080	3401	3539	858	784	790	1072	950	867	2501	2657
AT1G16090	122	137	19	19	40	18	22	22	103	119
AT1G16110	110	141	42	24	56	37	42	48	39	58
AT1G16120	0	0	0	1	0	0	0	1	0	0
AT1G16130	15	11	12	2	6	5	3	13	12	10
AT1G16150	1	3	1	0	0	0	1	0	3	3
AT1G16160	1	2	0	1	0	0	0	0	0	0
AT1G16170	218	207	47	57	52	82	60	56	83	80
AT1G16180	1838	1891	579	295	532	510	398	313	1250	1148
AT1G16190	542	453	148	123	137	150	155	118	406	324
AT1G16210	1279	1350	363	230	311	284	355	300	662	777
AT1G16220	21	24	22	31	25	31	30	38	88	72
AT1G16225	0	0	0	0	0	0	1	0	1	0
AT1G16230	0	0	0	0	0	0	0	0	0	0
AT1G16240	790	719	222	174	235	214	176	186	349	305
AT1G16250	124	135	46	50	49	63	42	45	92	106
AT1G16260	788	667	136	97	185	155	134	158	462	456
AT1G16270	542	513	178	150	153	229	181	138	600	552
AT1G16280	169	154	86	86	72	121	90	65	244	216
AT1G16290	0	1	0	1	0	0	0	0	1	0
AT1G16300	86	93	40	37	49	48	25	27	127	124
AT1G16310	56	56	19	10	8	13	19	16	75	53
AT1G16320	1718	1798	236	198	219	257	218	230	761	680
AT1G16330	26	16	27	22	19	27	38	19	94	88
AT1G16340	264	202	84	63	73	76	65	67	169	201
AT1G16350	1017	918	417	342	387	450	406	306	1299	1184
AT1G16360	2	0	0	0	3	1	1	2	3	0
AT1G16370	1	2	8	0	4	2	12	4	10	6
AT1G16380	0	0	0	0	0	0	0	0	1	0
AT1G16390	97	59	88	61	50	59	44	47	150	137
AT1G16400	168	135	41	32	41	57	75	43	236	214
AT1G16410	6022	5350	1036	729	758	929	942	695	2781	2950
AT1G16420	15	39	22	3	17	12	13	9	21	22
AT1G16430	52	62	28	17	23	47	43	35	56	97
AT1G16440	4	1	1	1	2	0	0	0	5	1
AT1G16445	50	56	28	37	46	34	35	32	65	71
AT1G16460	1024	1047	338	268	346	327	292	274	578	512
AT1G16470	742	776	332	236	361	323	259	237	612	551
AT1G16480	27	32	18	13	18	28	15	23	34	41
AT1G16490	69	69	11	14	10	16	12	21	43	42
AT1G16500	163	140	63	48	58	49	78	50	44	91
AT1G16510	29	56	32	8	45	34	37	43	18	26
AT1G16515	17	30	3	6	3	2	10	12	7	18
AT1G16520	102	108	87	55	61	111	98	85	309	338
AT1G16530	12	20	13	14	25	26	11	27	33	37
AT1G16540	157	136	55	38	47	54	37	53	75	59
AT1G16560	623	606	250	159	266	286	200	184	465	463
AT1G16570	213	182	62	46	99	65	64	58	94	96
AT1G16590	70	67	5	2	10	5	18	9	20	9
AT1G16610	859	742	398	393	408	478	451	404	824	847
AT1G16630	38	38	69	59	66	79	68	63	244	207
AT1G16640	11	14	7	11	7	7	6	9	17	24
AT1G16650	103	102	46	45	48	81	48	49	108	98
AT1G16670	313	292	87	44	90	53	95	66	132	158
AT1G16680	441	368	139	123	132	168	171	165	421	363
AT1G16690	195	188	53	61	66	64	53	59	101	132
AT1G16700	767	739	308	261	349	341	324	272	589	540
AT1G16705	0	2	2	1	0	0	0	0	7	4
AT1G16710	682	521	234	132	192	233	152	129	497	453
AT1G16720	12551	12346	1655	1367	1575	1808	1513	1254	5351	5376
AT1G16730	477	523	98	72	133	130	192	205	399	626
AT1G16740	407	438	195	161	178	211	219	182	375	486
AT1G16750	222	187	55	44	61	55	55	75	232	184
AT1G16760	0	0	0	0	0	0	0	0	1	0
AT1G16770	2	2	1	1	2	2	4	3	7	3
AT1G16780	262	239	121	65	78	96	81	65	238	198
AT1G16790	111	136	96	76	73	118	98	100	126	182
AT1G16800	204	177	75	60	58	81	39	59	212	216
AT1G16810	718	701	295	246	320	363	327	293	331	387
AT1G16820	16	23	7	7	10	12	7	8	4	5
AT1G16825	58	81	21	20	33	54	29	21	47	73
AT1G16830	9	6	19	12	15	17	8	10	21	36
AT1G16840	410	472	174	100	176	152	131	134	197	173
AT1G16850	25	37	1	5	1	8	2	7	8	12
AT1G16858	266	261	26	12	22	31	17	6	22	41
AT1G16860	523	526	178	136	145	180	144	133	383	289
AT1G16870	358	387	207	145	145	212	157	127	425	398
AT1G16880	11131	11142	2180	1825	2234	2601	2400	2183	6858	7217
AT1G16890	1413	1390	336	249	377	413	345	281	818	797
AT1G16900	229	216	126	109	139	132	112	96	328	256
AT1G16905	0	0	0	0	0	0	0	0	0	0
AT1G16910	0	0	1	1	1	1	0	1	0	1
AT1G16916	33	37	48	49	39	50	64	51	30	78
AT1G16920	381	349	194	156	181	215	208	197	360	452
AT1G16930	63	55	17	10	24	11	12	17	32	38
AT1G16940	0	0	0	0	0	0	0	0	0	0
AT1G16950	0	0	0	0	0	0	0	0	0	0
AT1G16960	167	164	43	34	48	43	39	67	58	71
AT1G16970	253	261	86	77	107	109	70	46	197	159
AT1G16980	0	0	0	0	0	0	0	0	0	0
AT1G17000	0	0	1	0	0	0	0	0	0	0
AT1G17010	0	0	0	0	0	0	0	0	0	0
AT1G17020	4	0	1	2	13	6	16	15	14	17
AT1G17030	21	15	2	0	3	2	1	4	26	21
AT1G17040	149	143	34	20	48	63	36	43	127	115
AT1G17050	2053	1978	336	307	418	396	400	342	2030	1996
AT1G17060	24	49	26	18	13	26	18	16	21	15
AT1G17070	237	269	119	84	90	87	66	70	213	206
AT1G17080	443	510	202	110	223	179	135	178	281	243
AT1G17090	19	23	2	3	8	8	8	14	28	28
AT1G17100	1130	1192	354	262	344	363	579	454	2201	3239
AT1G17110	976	924	272	224	284	292	280	268	867	604
AT1G17120	310	371	181	110	110	161	110	83	340	278
AT1G17130	879	903	249	211	253	294	254	263	651	599
AT1G17140	1258	1151	339	296	331	339	357	377	646	518
AT1G17145	273	256	112	89	115	100	105	111	194	143
AT1G17147	41	64	25	8	35	37	18	12	6	14
AT1G17150	0	0	0	0	0	0	0	0	0	0
AT1G17160	390	340	103	62	96	112	105	54	191	158
AT1G17170	16	18	7	4	14	7	19	17	30	29
AT1G17180	2	2	0	1	4	4	5	3	7	8
AT1G17190	54	60	33	19	13	16	22	26	62	53
AT1G17200	685	623	418	290	333	377	318	260	745	744
AT1G17210	1278	1148	373	260	332	454	321	306	1318	1178
AT1G17220	17202	15913	3508	2717	2877	3677	3174	2482	11067	9824
AT1G17230	198	178	63	84	51	56	79	45	230	204
AT1G17235	3	1	0	1	0	0	0	1	1	1
AT1G17240	23	19	2	1	8	6	10	2	20	6
AT1G17250	89	91	18	23	28	33	25	33	52	69
AT1G17260	34	33	4	5	13	8	9	10	27	20
AT1G17270	137	98	37	23	26	29	27	15	43	48
AT1G17280	773	788	167	131	177	181	161	142	358	275
AT1G17285	1	2	0	0	0	0	1	0	0	0
AT1G17290	3504	3531	1041	583	1034	961	872	701	1854	1553
AT1G17300	0	0	0	0	0	0	0	0	0	0
AT1G17310	0	0	0	1	0	0	0	1	0	0
AT1G17330	320	359	101	57	101	96	69	74	132	190
AT1G17340	610	617	145	89	139	127	96	89	262	220
AT1G17345	0	0	4	0	5	2	2	2	3	4
AT1G17350	106	114	59	51	48	63	51	39	87	98
AT1G17360	2096	1922	438	304	368	396	384	307	1433	1102
AT1G17370	1671	1690	420	396	439	546	538	420	1291	1259
AT1G17380	50	40	61	4	28	13	98	32	50	35
AT1G17400	1	3	1	1	0	2	0	0	4	4
AT1G17410	62	77	37	21	38	44	28	31	43	64
AT1G17420	535	525	249	72	81	123	280	87	124	117
AT1G17430	208	208	53	18	60	48	53	26	48	64
AT1G17440	1274	1243	203	139	203	207	183	167	536	461
AT1G17450	232	210	113	83	115	116	99	86	244	241
AT1G17455	38	43	25	21	28	31	18	15	11	27
AT1G17460	10	4	17	13	10	18	22	17	49	35
AT1G17470	1579	1455	430	352	347	517	419	401	1226	1054
AT1G17480	35	38	23	22	16	27	28	23	50	55
AT1G17490	151	123	60	43	54	58	46	44	45	101
AT1G17500	311	342	146	91	105	150	120	107	294	202
AT1G17510	36	53	33	31	61	57	45	43	42	87
AT1G17520	214	213	73	43	86	64	68	64	153	157
AT1G17530	207	220	95	72	110	103	101	119	169	213
AT1G17540	0	0	0	0	0	0	0	0	2	1
AT1G17545	0	0	0	0	0	0	0	0	0	0
AT1G17550	1043	926	255	172	216	281	240	228	614	568
AT1G17560	32	47	25	32	33	34	7	4	11	16
AT1G17580	915	823	251	197	226	273	232	203	747	592
AT1G17590	55	66	13	13	15	31	30	16	54	54
AT1G17600	247	261	75	38	81	75	88	53	218	265
AT1G17610	101	110	34	16	51	35	30	23	79	95
AT1G17615	0	0	3	0	4	0	1	1	3	3
AT1G17620	712	650	244	125	220	209	197	176	215	253
AT1G17630	22	16	19	10	8	12	7	14	23	24
AT1G17640	94	85	24	22	21	23	29	35	41	50
AT1G17650	1465	1440	341	283	277	373	310	243	689	664
AT1G17665	1	5	11	2	2	10	5	5	14	17
AT1G17680	387	327	126	86	120	107	86	62	270	234
AT1G17690	341	331	202	139	158	191	195	137	650	529
AT1G17700	43	46	15	12	15	7	5	14	22	12
AT1G17710	3	1	3	2	0	0	0	0	6	11
AT1G17720	901	891	344	230	294	341	295	248	920	782
AT1G17730	649	625	150	102	155	166	110	120	229	269
AT1G17744	0	0	0	0	0	0	0	0	0	0
AT1G17745	268	256	86	32	164	94	195	118	447	510
AT1G17750	31	36	17	7	14	19	31	18	49	32
AT1G17760	337	374	131	92	114	103	72	50	253	215
AT1G17770	0	1	0	0	0	0	0	0	0	0
AT1G17780	229	220	55	58	54	68	54	64	109	80
AT1G17790	171	154	46	39	41	45	41	52	110	85
AT1G17800	0	0	0	0	0	0	0	0	0	0
AT1G17810	0	0	0	0	0	0	1	0	0	0
AT1G17820	365	360	97	81	119	135	108	115	282	276
AT1G17830	29	31	11	6	24	16	18	19	34	56
AT1G17840	2566	2346	719	562	585	590	560	508	1761	1381
AT1G17850	367	378	161	160	137	192	162	195	394	383
AT1G17860	102	113	49	49	84	64	101	56	72	124
AT1G17870	273	234	33	40	32	35	40	41	138	151
AT1G17880	3856	3960	1410	1218	1310	1562	1593	1372	3198	3212
AT1G17890	563	545	246	160	261	249	223	180	279	369
AT1G17910	0	0	0	0	0	0	0	0	0	0
AT1G17920	47	45	60	41	26	42	61	33	175	95
AT1G17930	139	132	46	35	58	60	40	39	97	100
AT1G17940	189	195	84	73	78	80	56	66	184	117
AT1G17950	7	4	2	1	2	0	1	1	1	2
AT1G17960	5	0	1	1	6	3	6	4	26	28
AT1G17970	372	378	135	118	133	154	83	102	151	149
AT1G17980	334	310	156	127	127	174	178	138	340	334
AT1G17990	1533	1513	219	158	205	236	241	243	340	319
AT1G18000	1441	1452	504	377	466	549	356	362	661	716
AT1G18010	1449	1444	501	381	464	552	350	366	664	718
AT1G18020	1522	1504	220	157	203	231	240	244	339	323
AT1G18030	173	242	81	74	77	65	89	93	120	111
AT1G18040	162	123	58	59	66	58	37	35	118	133
AT1G18050	0	0	0	0	0	0	0	0	1	0
AT1G18060	4641	4823	935	967	913	1305	1041	1147	2572	2896
AT1G18070	2645	2497	945	674	838	923	879	752	3071	2562
AT1G18080	6207	6251	3063	2384	2549	3258	3169	2532	7047	7882
AT1G18090	161	219	77	69	80	110	97	80	190	234
AT1G18100	0	0	0	0	0	0	0	0	0	0
AT1G18130	0	0	0	0	0	0	0	0	0	1
AT1G18140	3	0	13	4	4	10	11	9	16	17
AT1G18150	1489	1619	364	251	310	345	290	284	440	370
AT1G18160	786	757	287	208	278	268	194	226	415	368
AT1G18170	979	1056	202	173	155	217	173	144	366	371
AT1G18180	36	37	17	17	15	15	6	6	20	5
AT1G18190	389	377	104	111	109	104	112	104	214	211
AT1G18200	11	10	9	8	17	6	1	24	9	5
AT1G18210	400	386	331	180	322	354	324	264	418	527
AT1G18220	0	0	0	0	0	0	0	0	0	0
AT1G18250	127	117	171	144	152	249	219	185	450	538
AT1G18260	936	876	287	157	305	252	199	158	498	508
AT1G18265	118	84	20	14	13	10	12	12	7	7
AT1G18270	764	677	214	150	186	203	116	95	424	348
AT1G18280	0	0	0	0	0	0	1	0	1	8
AT1G18290	0	0	0	1	0	0	1	1	0	0
AT1G18300	61	58	46	35	35	38	55	66	83	61
AT1G18310	0	0	0	0	0	0	0	0	0	0
AT1G18320	20	18	22	15	12	21	20	13	32	33
AT1G18330	468	462	246	247	207	228	188	202	251	189
AT1G18335	101	123	43	43	49	47	51	40	97	86
AT1G18340	192	196	84	55	70	89	74	74	124	137
AT1G18350	1	2	2	4	5	3	6	4	1	6
AT1G18360	1593	1609	270	239	259	327	214	248	372	301
AT1G18370	76	49	130	102	104	153	168	167	398	430
AT1G18390	72	63	48	23	40	35	36	22	34	28
AT1G18400	65	79	36	24	18	26	19	19	43	46
AT1G18410	1	3	2	3	4	6	4	2	7	4
AT1G18420	116	111	47	22	33	36	36	46	83	77
AT1G18440	538	491	115	99	113	115	116	104	273	293
AT1G18450	468	478	250	199	234	281	221	203	640	579
AT1G18460	1695	1511	257	241	281	313	218	219	964	781
AT1G18470	483	439	237	170	234	257	170	155	232	209
AT1G18480	181	197	124	95	120	152	132	130	327	250
AT1G18485	289	231	120	100	103	128	112	123	253	279
AT1G18486	0	0	0	0	0	0	0	0	1	0
AT1G18490	256	294	61	62	56	86	75	68	184	177
AT1G18500	1541	1604	451	376	352	472	429	277	1208	1031
AT1G18510	0	0	0	0	0	0	0	0	0	0
AT1G18520	0	0	0	0	0	0	0	0	6	10
AT1G18530	3	0	0	0	0	0	0	0	0	1
AT1G18540	5706	6348	2509	2109	2435	3232	2925	2701	4554	5481
AT1G18550	90	79	47	38	42	53	56	37	169	152
AT1G18560	101	90	29	25	34	39	22	28	87	65
AT1G18570	135	125	52	22	59	58	33	36	61	49
AT1G18580	321	276	101	75	85	110	93	81	208	193
AT1G18590	1133	1048	221	149	207	219	197	161	676	642
AT1G18600	343	369	123	81	96	112	99	63	242	212
AT1G18610	208	201	50	51	41	65	57	70	240	230
AT1G18620	3383	3061	653	558	548	623	463	466	901	762
AT1G18630	99	113	64	48	57	78	65	69	78	143
AT1G18640	267	248	167	148	168	180	161	144	324	337
AT1G18650	469	492	256	218	215	298	249	238	526	593
AT1G18660	1232	1217	380	301	409	414	425	424	1411	1404
AT1G18670	296	317	98	81	85	89	99	92	259	195
AT1G18680	90	92	32	37	38	37	33	30	53	76
AT1G18690	49	56	27	24	24	24	16	35	42	39
AT1G18700	548	560	197	165	170	193	172	153	339	351
AT1G18710	173	194	26	9	9	18	24	29	118	127
AT1G18720	742	760	222	162	204	232	239	165	478	517
AT1G18730	2794	2824	524	394	461	617	451	486	1304	1359
AT1G18740	643	708	196	109	142	176	166	178	248	194
AT1G18750	96	86	38	29	26	25	27	28	145	129
AT1G18760	0	0	0	0	0	0	0	0	0	0
AT1G18770	0	0	0	0	0	0	0	0	0	0
AT1G18773	54	66	11	20	11	17	14	19	47	43
AT1G18780	0	0	0	0	0	0	0	0	0	0
AT1G18790	0	0	0	0	0	0	0	0	0	0
AT1G18800	670	705	225	171	231	266	214	173	574	479
AT1G18810	939	899	232	187	219	180	160	174	583	498
AT1G18830	21	21	3	0	3	5	4	3	14	21
AT1G18835	0	1	0	3	2	2	4	1	4	4
AT1G18840	506	442	193	140	151	160	166	146	462	340
AT1G18850	71	59	105	73	113	113	111	96	329	274
AT1G18860	0	0	2	0	4	4	3	13	1	3
AT1G18870	107	112	12	15	14	7	8	14	50	21
AT1G18871	0	0	0	0	0	0	0	0	0	0
AT1G18880	123	125	20	14	18	17	27	18	119	123
AT1G18890	629	613	226	115	243	195	149	163	387	327
AT1G18900	362	295	125	94	133	152	146	120	581	562
AT1G18910	156	167	81	40	80	75	60	46	176	140
AT1G18940	23	30	7	2	4	3	1	1	7	8
AT1G18950	650	539	216	170	201	249	201	201	573	478
AT1G18960	2	0	0	0	0	1	0	0	0	3
AT1G18970	1	0	0	2	2	1	4	2	0	0
AT1G18980	1	4	1	0	5	2	5	3	2	4
AT1G18990	28	11	3	5	6	4	3	7	26	16
AT1G19000	6421	6427	1026	683	842	1013	734	552	3080	2251
AT1G19010	144	143	36	37	38	56	50	49	117	123
AT1G19020	101	130	77	26	70	51	47	54	19	48
AT1G19025	47	41	16	14	9	16	24	24	32	29
AT1G19040	0	1	0	0	0	0	0	0	0	0
AT1G19050	792	721	183	143	150	219	197	212	425	481
AT1G19060	0	0	0	0	0	0	1	0	0	0
AT1G19080	170	205	58	58	64	45	58	67	106	125
AT1G19070	15	25	3	8	8	4	7	2	21	9
AT1G19086	0	0	0	0	0	0	0	0	0	0
AT1G19090	0	0	0	0	0	0	0	0	0	0
AT1G19100	158	165	111	66	110	126	104	100	397	361
AT1G19110	1478	1458	268	197	285	299	222	189	703	672
AT1G19115	0	0	0	0	0	0	0	0	0	3
AT1G19120	210	180	129	102	143	113	106	131	229	161
AT1G19130	483	475	172	99	179	166	158	166	345	335
AT1G19140	378	422	142	98	117	128	170	129	636	671
AT1G19150	3411	3737	907	800	779	1265	953	880	2229	2415
AT1G19160	3	4	1	0	1	0	0	0	4	0
AT1G19170	162	236	74	61	73	82	82	90	167	179
AT1G19180	158	145	133	30	54	61	134	63	85	78
AT1G19190	6	3	1	0	7	1	6	4	8	4
AT1G19200	38	34	3	11	4	15	8	10	21	17
AT1G19210	5	4	2	0	2	2	0	0	2	0
AT1G19220	399	383	65	51	61	62	61	69	156	132
AT1G19230	9	4	5	3	4	5	3	10	8	12
AT1G19240	100	135	51	53	52	74	43	38	36	95
AT1G19250	14	12	17	0	25	3	3	1	1	8
AT1G19260	0	0	0	0	0	0	0	0	0	0
AT1G19270	176	210	72	37	87	86	66	55	119	139
AT1G19290	112	92	55	29	48	60	33	38	142	97
AT1G19300	109	117	49	28	53	45	43	33	103	108
AT1G19310	129	122	63	37	61	57	46	42	23	24
AT1G19320	0	5	1	0	0	1	0	0	0	0
AT1G19330	166	197	75	51	80	70	68	102	167	132
AT1G19340	79	67	20	18	29	26	27	33	79	46
AT1G19350	2145	2123	295	239	280	356	317	290	1248	1080
AT1G19360	327	324	162	103	162	156	156	115	342	306
AT1G19370	147	133	69	61	77	87	69	75	103	95
AT1G19380	48	41	83	31	80	89	88	91	25	47
AT1G19390	0	0	0	0	0	1	1	0	2	0
AT1G19394	21	7	9	4	8	5	3	3	7	13
AT1G19396	7	8	4	17	19	17	8	7	12	12
AT1G19397	8	10	3	6	8	8	5	12	7	11
AT1G19400	1385	1217	320	303	414	418	337	331	726	722
AT1G19410	6	1	2	0	1	0	3	0	5	1
AT1G19430	501	531	142	114	113	144	103	115	345	228
AT1G19440	353	347	175	102	154	176	114	117	472	388
AT1G19450	3186	3106	688	507	619	766	487	486	1759	1391
AT1G19460	0	0	0	0	0	0	0	0	0	0
AT1G19470	0	0	0	0	0	0	0	0	0	0
AT1G19480	148	145	46	38	35	58	42	33	101	103
AT1G19485	396	353	117	112	104	103	144	142	353	325
AT1G19490	130	132	24	20	35	45	38	21	455	442
AT1G19500	0	1	0	0	0	0	0	1	11	25
AT1G19510	25	20	18	22	17	24	15	10	13	23
AT1G19520	465	458	254	187	218	218	234	184	878	701
AT1G19530	0	0	3	1	2	6	7	3	3	2
AT1G19540	3	3	8	10	8	4	17	10	25	18
AT1G19550	1	1	4	2	4	1	13	6	2	2
AT1G19570	2298	2526	636	441	547	551	1851	723	2035	1929
AT1G19580	451	491	185	133	153	186	181	159	458	442
AT1G19600	513	498	290	232	242	319	277	306	759	685
AT1G19610	1	3	15	8	9	21	22	22	8	33
AT1G19620	21	25	7	7	6	8	11	8	32	33
AT1G19630	22	14	5	2	2	6	2	5	12	7
AT1G19640	166	182	22	15	14	13	37	32	271	307
AT1G19650	656	596	145	106	139	150	155	123	479	390
AT1G19660	2440	2361	411	262	422	437	314	254	815	862
AT1G19670	2917	3009	920	394	637	701	1534	616	1382	1580
AT1G19680	405	394	134	93	135	152	133	144	361	272
AT1G19690	240	226	71	82	82	89	91	117	157	153
AT1G19700	980	938	162	134	189	192	187	154	1040	962
AT1G19710	268	223	96	71	95	71	93	107	232	196
AT1G19715	2330	2178	479	459	512	590	567	606	2036	1845
AT1G19720	2051	1742	411	329	285	428	352	255	1905	1493
AT1G19730	119	123	64	57	71	84	65	80	105	139
AT1G19740	2786	2819	633	512	538	689	513	407	772	709
AT1G19750	10	9	3	5	7	6	0	3	1	0
AT1G19770	1348	1332	452	297	367	337	254	242	340	284
AT1G19780	0	1	3	1	2	5	0	1	6	1
AT1G19790	0	0	2	0	1	1	2	4	7	9
AT1G19800	771	688	222	171	195	233	200	176	574	501
AT1G19830	4	0	3	4	4	3	5	5	14	21
AT1G19835	1895	1713	465	388	362	386	389	375	1067	886
AT1G19840	39	29	13	3	19	8	12	9	31	39
AT1G19850	205	170	128	87	110	120	151	105	505	464
AT1G19860	557	577	125	87	127	138	116	118	436	381
AT1G19870	1023	961	360	267	330	367	344	307	936	800
[truncated: 25,417 more rows]
