# Supplementary material for: Mutations of PDS5 genes enhance TAD-like domain formation in Arabidopsis thaliana
Source: Nat Commun. 2024 Oct 29;15:9308. doi: 10.1038/s41467-024-53760-x (PMC11519323; doi:10.1038/s41467-024-53760-x)
Supplement: Supplementary file 6 — Supplementary Data 3 [file 41467_2024_53760_MOESM6_ESM.xlsx]

## Sheet: rpkm
	WT_replicate1	WT_replicate2	pds5a_replicate1	pds5a_replicate2	pds5a.b_replicate1	pds5a.b_replicate2	pds5a.b.c_replicate1	pds5a.b.c_replicate2	pds5a.b.c.e_replicate1	pds5a.b.c.e_replicate2
AT1G01010	2.06	1.9	2.25	0.338	3.31	2.46	2.27	1.57	2.9	1.89
AT1G01020	5.29	6.1	9.02	12.2	10.6	9.78	12.5	14	11.3	11.5
AT1G01030	1.54	1.11	2.07	1.8	1.12	1.81	3.09	3.25	4.02	3.45
AT1G01040	6.24	5.39	6.97	6.76	7.47	6.9	6.85	8.13	10.6	8.74
AT1G01050	51.6	52.8	47.8	45	48.5	48	52.1	44.7	70.9	66.4
AT1G01060	68.1	65.8	21.6	19.5	28.4	24.2	45.5	42.4	218	188
AT1G01070	3.56	3.54	2.33	3.71	3.6	2.37	4.52	3.03	6.15	4.42
AT1G01073	0	0	0	0	0	0	0	0	0	0
AT1G01080	50.7	48.9	51.5	54.3	49	52.9	50.5	47.9	51.9	58.3
AT1G01090	98.3	94	88.9	96.4	82	89.9	87	90.7	85.6	89.7
AT1G01100	131	140	402	436	461	484	512	582	260	370
AT1G01110	0.614	0.447	1.11	0.93	1.05	1.42	1.56	1.82	1.79	1.22
AT1G01115	0	0	0	0	0	0	0	0	0	0
AT1G01120	97.8	96.8	64.8	76.6	62	57.3	57.2	55.7	39.7	30.8
AT1G01130	4.58	4.76	9.72	14.7	7.02	10.7	11.9	17.5	4.41	8.31
AT1G01140	46.4	45.6	60	44.1	69.4	54.4	57.7	62.6	25.3	26.8
AT1G01150	0.0606	0	0.11	0.138	0.119	0.1	0.346	0	0.25	0.1
AT1G01160	18.6	16.2	22.2	23.8	26.8	25.9	28.2	29	26.9	28.7
AT1G01170	63.6	62.1	77.8	71.6	77.9	72	91.9	113	47.1	73.5
AT1G01180	9.83	10	10	6.4	9.6	9.4	8.1	9.61	5.59	5.66
AT1G01190	1.38	1.72	8.64	9.91	7.29	8.62	5.54	6.68	4.38	3.4
AT1G01200	1.8	0.757	0.503	1.1	1.36	1.03	0.792	1.32	1.49	1.03
AT1G01210	9.39	8.79	18.5	18	13.7	15.1	20.4	22.1	28.6	36.3
AT1G01220	8.11	7.74	10.6	9.63	9.19	9.73	12	10.2	8.76	7.83
AT1G01225	1.28	1.39	3.38	2.47	1.37	2.18	2.22	2.8	2.31	2.51
AT1G01230	16.4	18.7	17.7	16.7	23.5	15.8	15.1	16.6	12.6	12.9
AT1G01240	21.9	20.5	17.8	14.9	21.6	14.8	13.1	10.8	4.42	2.77
AT1G01250	4.98	3.59	0.511	2.13	1.48	1.4	3.4	2.58	6.73	5.98
AT1G01260	3.21	3.45	7	5.34	5.65	5.21	4.59	5.69	6.39	4.45
AT1G01280	0	0	0	0	0	0.0863	0	0.111	0.129	0.0432
AT1G01290	4.04	4.09	5.26	4.8	6.59	5.61	5.52	5.7	4.06	4.42
AT1G01300	12.7	12	40	36.8	27.6	32.1	35.5	38.5	21.9	23.7
AT1G01305	0	0	0	0	0	0	0	0	0	0
AT1G01310	0	0	0	0	0.337	0.142	0.163	0	0.141	0.0708
AT1G01320	82.5	71.8	80.5	81.6	69.6	71.7	91.4	91.6	185	164
AT1G01340	2.67	1.93	3.71	1.58	4.09	3.5	3.11	2.5	4.55	3.67
AT1G01350	9.87	9.3	13	11.9	14.1	11.5	14.7	13.5	10.5	10
AT1G01355	0.105	0.052	0	0	0	0	0	0	0	0
AT1G01360	6.75	8.6	8.5	6.45	6.56	7.98	6.62	6.46	8.01	7.57
AT1G01370	1.55	1.18	5.63	4.01	3.94	4.52	4.98	6.56	4.66	4.88
AT1G01380	1.06	0.499	0.202	0.507	0.439	1.11	0.85	0.708	0.736	0.923
AT1G01390	6.41	6.11	3.31	3.3	1.47	2.71	3.21	3.66	11.6	9.94
AT1G01400	0	0	0	0	0	0	0	0	0	0.0605
AT1G01410	0	0	0	0	0	0	0	0	0	0
AT1G01420	7.08	8.01	3.8	4.63	4.22	2.55	6.39	5.71	8.08	7.24
AT1G01430	35.1	31.4	28	28.3	27.8	23.3	24.2	25.6	30.6	22.6
AT1G01440	7.47	6.49	7.03	5.78	6.39	7.43	6.92	6.82	7.92	7.02
AT1G01450	4.98	4.65	3.87	4.31	2.68	3.62	2.82	3.88	3.47	2.55
AT1G01453	0	0	0.335	0.14	0	0	0	0	0	0
AT1G01460	0	0.0226	0	0	0	0	0	0	0	0
AT1G01470	30.1	29.8	28.8	17.1	31.5	23.6	26.2	20.5	26.8	29.8
AT1G01471	0	0	0	0	0	0	0	0	0	0
AT1G01480	0.125	0.0415	0.152	0.095	0.164	0	0.398	0.265	0.172	0.277
AT1G01490	37.9	36.2	56.8	57.2	59.4	58	57.3	74.6	49.9	51.5
AT1G01500	7.6	6.87	10.4	10.2	9.09	8.58	7.82	11.5	4.82	3.47
AT1G01510	10.5	10.1	15.7	15.3	13.4	13.6	14	13.3	15.4	15.4
AT1G01520	4.5	4.77	1.35	1.83	2.56	1.13	2.24	2.1	31.9	29.5
AT1G01530	0	0.164	0	0	0.434	0.182	0	0.467	0	0.0913
AT1G01540	45	45.2	52.4	62.3	51.2	54.4	51.5	63.5	46.9	46.7
AT1G01550	91.3	89.8	62.6	50.6	66.5	56.4	59.1	57.3	58.6	52.2
AT1G01560	2.45	2.33	3.11	0.445	3.66	1.86	2.7	1.66	1.45	1.9
AT1G01570	1.22	0.896	0.739	0.529	0.916	0.962	0.554	0.37	1.44	2.17
AT1G01580	1	1.12	0.288	0.361	0.187	0.315	0.302	0.336	1.1	1.44
AT1G01590	0.175	0.238	0	0	0	0.0527	0	0	0.0263	0.0264
AT1G01600	0.0721	0.0358	4.71	6.8	3.82	5.83	4.39	4.95	4.63	4.44
AT1G01610	23.4	22.1	31.4	38.4	28.9	31.5	35.5	35	33.3	29.1
AT1G01620	169	171	229	256	219	234	208	198	320	297
AT1G01630	36.2	35.8	44.9	45.4	39.9	33	41.6	42.1	40.8	36
AT1G01640	0.743	0.849	0.27	0.338	0.292	0.368	0.424	0.629	0.735	0.984
AT1G01650	6.74	7.23	12.3	10.2	16	12.2	14.6	13.3	13.9	14.6
AT1G01660	0.147	0.438	0.534	0.334	0.289	0.729	0.187	0.207	0	0.0811
AT1G01670	0.573	0.75	0.472	0.473	1.33	0.861	0	0.22	0.0429	0.0431
AT1G01680	2.19	1.75	5.37	0.481	7.07	3.26	4.43	2.69	3.31	3.21
AT1G01690	1.02	1.32	3.45	4.33	2.34	3.23	3.44	6.55	2.79	3.78
AT1G01695	0.177	0.0501	0.0916	0.344	0.298	0.667	0	0.32	0.125	0.376
AT1G01700	0.637	0.565	0.825	1.55	1.25	0.677	0.953	0.578	1.8	1.13
AT1G01710	18.5	18.4	18.7	15.7	16.3	16.4	17.1	15.5	16.2	15.4
AT1G01720	6.61	7.01	8.45	7.02	11.4	10	15.9	16.9	17.8	19.8
AT1G01725	4.13	4.41	3.67	5.67	9.5	6.7	6.82	4.29	3.21	4
AT1G01730	8.5	9.62	12.7	10.2	12.1	12.6	13.2	17.9	7.61	10.4
AT1G01740	2.62	2.7	3.59	4.73	4.49	2.43	2.8	4.3	3.81	4.07
AT1G01750	0.663	0.439	0.321	0.602	0.868	0.584	0.336	1.5	0.364	0.512
AT1G01760	2.78	2.34	1.39	1.59	1.76	1.79	1.82	2.56	2.47	1.32
AT1G01770	6.18	5.49	7.02	7.84	7.82	7.62	8.24	9.68	5.77	5.65
AT1G01780	5.71	5.22	8.41	16.4	11.6	12.7	18.5	25.3	12.6	12.9
AT1G01790	55.3	51.8	42.1	43.8	38.3	42.6	43.4	36.8	75.7	67.8
AT1G01800	36.3	38	41.3	34	45.5	39.6	43.2	41.5	39.7	45
AT1G01810	0.385	0.445	1.16	1.46	1.76	0.847	0.488	0.271	0.422	0.742
AT1G01820	17	17.2	35.6	35	36.9	35.7	31.4	34.4	19.2	20.2
AT1G01830	9.39	10.4	14.4	9.25	13.3	13.8	13.7	14.9	7.86	8.48
AT1G01840	1.17	2.07	1.66	0.925	1.6	4.04	0.775	2.15	1.43	2.78
AT1G01860	14.4	12.2	10.1	10.1	9.46	10.5	12.8	13.3	10.3	9.78
AT1G01880	0.258	0.256	1.01	0.903	0.781	0.919	0.832	0.84	1.18	1.28
AT1G01900	2.44	1.83	4.89	3.94	3.72	2.86	4.09	4.28	7.22	7.81
AT1G01910	22.9	19.8	42.4	38.6	33.3	36.7	34.3	30.5	34.9	33.8
AT1G01920	4.29	3.82	6.65	6.09	8.08	6.94	5.53	6.43	5.27	5.03
AT1G01930	5.4	4.41	7.66	6.43	5.95	7.04	6.9	9.19	6.79	7.15
AT1G01940	5.44	6.49	10.2	8.24	10.7	8.83	8.17	11.3	6.37	7.18
AT1G01950	7.17	6.56	7.45	7.21	7.91	6.69	7.29	6.2	9.2	8.01
AT1G01960	12.4	10.4	17.3	14.1	14.1	16.4	14.1	12.9	15.5	13
AT1G01970	25.3	25.8	25.7	28.6	24.4	28	27.9	33	33.3	30.7
AT1G01980	0	0	0	0	0	0.143	0	0	0.0357	0.0358
AT1G01990	14.3	11.3	12	12.6	10.2	11.8	11.3	11.8	11.2	11.6
AT1G02000	5.81	4.94	4.07	3.92	3.86	4.37	4.88	4.07	5.02	4.81
AT1G02010	5.26	4.55	3.57	3.26	5.46	4.29	4.83	5.43	5.68	5.43
AT1G02020	6.57	6.37	4.88	4.62	5.89	4.84	5.77	5.54	6.19	6.84
AT1G02030	0.0588	0	0.0711	0.178	0.154	0.0648	0	0	0.162	0.13
AT1G02040	0	0	0	0	0	0	0	0	0.176	0.059
AT1G02050	1.36	1.67	3.35	4.94	2.24	3.41	3.31	4.25	2.82	3.28
AT1G02060	1.69	2.13	2.39	2.05	2	2.18	1.93	2.39	3.04	2.68
AT1G02065	0	0	0.798	1	1.44	0.808	0.558	1.24	1.25	1.13
AT1G02070	0.0531	0	0.385	0.482	0	0.175	1.01	0.224	0.35	0.175
AT1G02074	0	0	0	0	0	0	0	0	0	2
AT1G02080	13.8	12.7	13.9	13.5	13.5	11.8	12.5	11	19.3	16.5
AT1G02090	25.2	24	24.5	27.2	28.9	25.3	29	34	32.7	32.2
AT1G02100	12.8	12.8	16.5	15.9	16.2	17.5	21	16.8	19.9	16.8
AT1G02110	10.4	9.23	11.9	13.4	11.9	12.8	16.9	17.4	15.8	19.3
AT1G02120	37	32.4	43.8	37.6	48.8	44	44.7	49.1	41	35.6
AT1G02130	24.4	26.7	31.5	25.9	33.8	25.8	27.1	29.2	22.8	23.6
AT1G02140	91.9	97.3	104	107	115	116	115	122	93.6	106
AT1G02145	10.5	8.98	10.2	11.2	11.8	10.5	8.14	12.3	11	9.77
AT1G02150	58.5	54.3	77.1	80.1	71.3	77.1	84.5	82.6	71.1	76.9
AT1G02160	11.6	13.7	31.9	30.5	30.1	35.9	32.5	42.2	13.6	24.8
AT1G02170	15.7	17.8	18.2	13.9	22.4	16	17.9	17.7	12.2	12.3
AT1G02180	3.45	3.74	4.77	6.81	5.35	6	8.47	4.99	5.09	6.68
AT1G02190	1.37	1.02	0.277	0.52	0.974	0.882	0.798	1.05	1.1	0.694
AT1G02205	125	116	50.8	66.2	46.8	56	58.2	60.9	66.2	45.7
AT1G02210	0	0	0	0	0	0	0	0	0	0
AT1G02220	3.13	3.24	1.43	1.2	3.93	1.39	2.61	3.79	5.47	5.66
AT1G02230	1.17	0.984	0.423	0.397	1.26	1.35	0.998	0.617	0.961	0.723
AT1G02250	0	0	0	0.161	0	0.117	0	0	0.0584	0.0587
AT1G02260	3.05	2.75	4.22	5.67	4.97	4.18	4.3	4	1.61	2.29
AT1G02270	16.2	15.5	12.9	11.2	13.7	12.9	10.6	11.6	5.32	5.82
AT1G02280	55.1	53.7	78.2	82.2	73.4	80.4	90	85.8	87.1	82.8
AT1G02290	3.77	3.03	4.47	3.23	3.63	2.97	4.33	3.61	4.37	3.92
AT1G02300	5.49	5.59	10.5	13.1	13.6	11.7	9.79	13.7	2.59	2.17
AT1G02305	29.1	28.2	45.9	29.9	44.2	36.8	35.2	36.9	27.2	26.1
AT1G02310	0	0	0.109	0	0	0	0.115	0	0	0.0498
AT1G02320	0	0	2.07	0	0	0	0	0	0.469	0
AT1G02330	13.9	13.8	21.2	24.9	25.5	24.5	24.6	27	27	26.2
AT1G02335	11.5	11.2	3.37	5.19	3.99	1.4	2.9	3.4	9.54	11.3
AT1G02340	1.08	0.687	0.109	0.684	0.473	0.398	1.37	1.53	2.78	1.64
AT1G02350	5.64	4.03	8.61	11.7	8.55	12.1	3.39	11.3	5.54	6.71
AT1G02360	2.32	2.56	6.52	4.42	10.7	6.43	6.27	6.81	1.73	2.29
AT1G02370	1.39	1.28	4.51	4.12	3.98	3.97	4.33	4.1	5.9	5.02
AT1G02380	4.32	4.07	0.922	2.17	1.87	1.68	1.09	1.75	1.83	1.73
AT1G02390	0.908	0.641	1.24	1.1	1.74	1.13	1.08	1.02	0.898	0.868
AT1G02391	0	0	0	0	0	0	0	0	0	0
AT1G02400	0.355	0.206	0.215	0.269	1.05	1.96	1.13	1.13	0.732	0.685
AT1G02405	0.278	0.386	0.201	0	0	0.183	0	0	0.274	0.367
AT1G02410	15.1	13.7	12.7	12.2	15.1	13.9	13.3	14.7	14.4	12.6
AT1G02420	2.01	2.46	2.4	3.38	2.38	2	1.78	1.63	3.13	2.78
AT1G02430	0.432	0.386	2.98	0.786	2.38	3.43	0.658	3.29	0.926	1.14
AT1G02440	0.451	0.448	0	0	2.03	0.639	0	0.819	0.425	0.32
AT1G02450	4.5	3.94	2.92	0.305	10.8	6.88	5.63	5.4	2.77	6
AT1G02460	1.01	1.2	0.876	1.19	0.949	0.865	1.3	0.937	2.16	1.6
AT1G02470	0.522	0.302	0.631	0.593	2.74	0.575	0.331	0.736	1.72	1.08
AT1G02475	42.6	42.2	27.1	23	26.2	24.8	20.7	26.8	33.2	28.6
AT1G02490	0	0	0	0	0	0.464	1.07	0.594	0.694	0.232
AT1G02500	118	123	103	93.1	111	104	135	120	154	150
AT1G02510	0	0	0	0	0	0	0	0	0	0
AT1G02520	0.0971	0.0578	0.211	0.177	0.153	0.193	0.222	0.247	0.176	0.161
AT1G02530	0.0102	0.0101	0.148	0.0462	0.04	0	0.0387	0.043	0	0.0673
AT1G02540	0	0	0	0	0	0	0	0	0	0
AT1G02550	0	0	0	0	0	0	0	0	0	0.095
AT1G02560	195	184	188	180	172	181	191	185	189	179
AT1G02570	0	0	0	0	0	0	0	0	0	0
AT1G02575	0	0	0	0	0	0	0	0	0	0
AT1G02580	0	0	0.0648	0	0.141	0	0.0681	0.151	0	0.0887
AT1G02590	0	0	0	0	0	0	0	0	0	0
AT1G02610	3.57	2.73	5.39	5.07	7.3	6.02	2.97	3.15	1.29	0.369
AT1G02620	0.182	0	0	0	0	0	0	0.128	0.15	0
AT1G02630	0.0235	0.117	0.511	0.427	0.185	0.155	0.179	0.397	1.01	0.582
AT1G02640	1.92	1.86	10	11.6	8.19	8.33	6.2	5.43	5.77	5.49
AT1G02650	0.895	0.387	0.333	0.834	0.631	0.682	0.437	0.68	0.529	0.607
AT1G02660	1.97	2.65	4.54	2.68	4.23	2.97	2.8	2.06	0.849	0.633
AT1G02670	0.465	0.135	0.211	0.88	0.99	0.768	0.737	1.15	0.543	0.577
AT1G02680	3.42	5.86	10.2	11.3	12.2	9.61	8.08	11.7	6.77	7.86
AT1G02690	1.02	1.22	5.45	6.48	6.44	5.99	6.16	4.4	7.78	6.38
AT1G02700	1.02	1.5	0.224	1.12	1.21	1.22	0.822	2.74	1.93	2.4
AT1G02710	11.1	12	12	14.4	9.04	9.98	10.4	17.6	19.9	20
AT1G02720	5.31	5.34	4.83	4.88	3.8	4.62	5.81	7.28	5.95	6.26
AT1G02730	2.24	2.35	12.3	12.4	12	14.6	15.5	11.2	21.6	18.6
AT1G02740	3.45	3.56	5.82	4.37	4.62	3	3.26	4.98	3.26	2.52
AT1G02750	7.17	6.74	6.33	7.41	9.84	9.03	7.22	9.31	8.07	7.53
AT1G02770	0.0339	0.0674	0.123	0	0	0.112	0	0	0	0.0561
AT1G02780	350	379	640	693	664	690	838	872	620	739
AT1G02790	0.0248	0.0246	0	0	0	0.082	0	0	0.286	0.287
AT1G02800	0.138	0.137	1.42	1.15	0.812	1.74	1.66	2.23	1.93	2.89
AT1G02810	0.177	0.195	0.214	0.178	0.154	0.195	0.374	0.332	0.259	0.195
AT1G02813	0	0	0	0.583	0	0	0	0	0	0.318
AT1G02816	5.38	4.77	3.98	3.56	5.54	4.58	4.77	4.31	7.71	9.46
AT1G02820	51.4	53.8	34	36.8	37.7	36.9	41.8	48.2	90.9	136
AT1G02830	0	0	0.341	0	0	0	0	0	0.62	0.156
AT1G02840	42.3	37.6	71.7	76.6	76.8	70.5	84.4	86.6	83.6	88.3
AT1G02850	0.625	0.492	0.781	0.392	0.677	0.356	2.95	3.28	4.4	2.28
AT1G02860	4.55	4.16	5.6	5.64	2.82	2.19	2.52	3.03	2.45	2.51
AT1G02870	8.35	10.4	14.5	22.7	17.3	18.4	21.3	24.5	20.7	20.7
AT1G02880	9.44	9.37	8.14	6.57	8.7	8.74	9.83	10.3	7.6	8.75
AT1G02890	15.9	15	17.8	16.8	16.3	14.8	15.3	15.1	22.1	18.2
AT1G02900	0.343	0.146	2.84	1.34	2.5	1.46	2.98	3.32	2.18	1.38
AT1G02910	35.6	36.5	41.1	42.5	38.3	42.9	47.6	45.5	44.6	43.8
AT1G02920	24.9	25.1	51.2	11.3	78.5	36.5	45.7	35.3	24	26
AT1G02930	30.7	33.9	98	30.6	128	64.2	112	73	42.1	50.1
AT1G02940	0	0	0.183	0	0.397	0.334	1.35	0.641	0.499	0.501
AT1G02950	6.5	5.44	3.71	4.05	3.32	2.35	1.69	2.83	4.4	3.83
AT1G02960	5.25	5.12	6.84	7.7	7.7	7.43	8.38	7.47	5.82	5.68
AT1G02965	0	0.17	0	0	0	0	0	0	0	0
AT1G02970	0.883	1.03	1.84	1.5	2.43	1.53	2.35	1.77	2.04	2.44
AT1G02980	0	0	0	0	0	0	0	0	0.0282	0
AT1G02990	5.46	4.61	5.14	4.17	4.57	3.22	3.6	3.72	5.13	3.6
AT1G03000	8.07	7.02	8.38	10.3	9.98	9.02	7.93	8.44	8.35	7.37
AT1G03010	0.05	0.248	0.363	0.379	0.131	0.11	0.254	0.0705	0	0
AT1G03020	3.05	4.88	0.677	0.848	0.733	0.822	0.473	1.05	2.56	2.57
AT1G03022	0	0	0	0	0	0	0	0	0	0
AT1G03030	8.04	6.75	6.04	6.26	9.14	6.92	5.68	7.04	8.99	7.17
AT1G03040	17	15	23.1	18.6	23	20.7	25.7	27.9	28.1	26.6
AT1G03050	0.0188	0	0	0.0856	0	0	0	0.0797	0	0
AT1G03055	11.1	10.3	4.37	5.86	5.92	5.97	8.19	8.92	14.3	12
AT1G03060	5.28	4.33	5.92	4.86	4.95	4.38	4.35	4.17	7.65	6.56
AT1G03070	0.592	0.257	0.134	0	0.145	0	0.422	0.156	0.731	0.673
AT1G03080	8.98	8.35	6.8	7.6	7.31	6.43	9.55	8.26	16.9	12.4
AT1G03090	6.1	6.36	7.09	6.87	6.85	6.73	5.63	6.05	6.23	5.33
AT1G03100	0.532	0.705	1.23	1.54	0.824	1.28	1.23	1.09	1.17	1.15
AT1G03103	0	0	0	0.297	0	0	0	0	0	0
AT1G03106	0	0	0	0	0	0.148	0	0	0	0
AT1G03110	4.09	4.29	8.57	10.6	8.66	10.3	9.29	8.2	14.8	13.8
AT1G03120	0.532	0.528	0.241	0.302	0.523	0	1.01	0.845	1.97	1.65
AT1G03130	1630	1730	1070	1320	1090	1240	1190	1100	702	714
AT1G03140	25.4	22	27.1	27.9	28.3	23.8	29	26.9	26	24.1
AT1G03150	13.1	11.5	15.9	21.4	23	19.1	18.1	26.7	19.2	17.6
AT1G03160	27.2	25.4	20.4	20.4	16.7	21.8	18	19.2	23.7	20.7
AT1G03170	0.0725	0.036	0	0.165	0	0.24	0.207	0.23	0.269	0.27
AT1G03180	0.826	1.78	2.21	2.61	3.24	2.25	2.32	4.56	2.72	2.67
AT1G03190	3.58	2.71	3.33	3.66	3.42	3.84	3.13	3.68	4.73	3.44
AT1G03200	2.11	0.667	0.348	0.436	1.51	0.952	0	0.812	0.158	1.11
AT1G03210	8.61	8.18	8.86	6.96	17.1	10.4	10.2	13.7	7.3	8.7
AT1G03220	23.1	21.8	21	19.1	24.3	22.2	22.9	19.7	10.7	12.1
AT1G03230	8.01	8.15	8.85	9.87	14.9	13.6	11.5	7.95	8.7	9.85
AT1G03240	0	0	0	0	0	0.253	0	0	0	0.759
AT1G03250	19.7	18.4	15.6	19.1	20.3	16.8	17.4	20	16.8	17
AT1G03260	3.02	3.92	6.73	7.91	6.5	7.57	5.63	8.59	4.59	4.94
AT1G03270	2.37	1.77	2.92	2.91	2.8	3.06	4.87	4.51	3.28	3.33
AT1G03280	12.3	10.6	15.6	15.2	17.7	15.6	17.4	19.5	15.8	14.3
AT1G03290	7.45	7.18	6.51	3.6	9.53	6.43	6.17	5.53	4.47	4.01
AT1G03300	2.43	2.27	3.02	4.16	2.53	3.43	3.09	3.52	3.25	2.68
AT1G03310	19.8	18.1	19.7	18.7	18	19.7	17	17.5	17.5	15.2
AT1G03320	1.07	0.474	1.08	0.543	1.17	0.197	0.455	0.505	0.984	0.889
AT1G03330	23.6	27.2	27.4	22.3	30.8	30.7	21.8	20.8	15.6	17.1
AT1G03340	1.83	1.79	1.71	2.02	1.53	1.01	2.01	2.94	0.778	0.827
AT1G03350	22.5	21.4	21.3	17.6	21.3	15.7	18.9	19.7	21.7	20
AT1G03360	2.31	1.98	7.22	11.3	8.44	9.6	10.8	10.8	13.2	12
AT1G03365	6.56	5.66	7.14	7.17	7	5.79	6.11	7.04	7.73	6.41
AT1G03370	8.15	7.66	9.55	6.59	10.2	8.23	8.67	7.82	6.2	5.99
AT1G03380	9.96	9.63	7.48	6.18	6.49	6.02	6.7	5.8	11.2	9.22
AT1G03390	0.151	0.03	0.11	0	0.119	0	0.115	0	0	0.0999
AT1G03400	37.4	36.5	21.9	16.9	35	22.5	21.7	22	13.8	20.2
AT1G03410	1.03	0.893	1.26	1	1.3	0.886	1.86	1.4	0.962	0.679
AT1G03430	9.08	8.34	11.8	6.52	10.6	10.3	9.23	8.95	4.33	4.23
AT1G03440	11.2	11.3	6.22	6.64	6.97	5.86	5.71	5.77	12.6	12.9
AT1G03445	0.0307	0.0305	0.0557	0	0	0	0	0.0649	0.0759	0.102
AT1G03457	1.68	1.13	5.03	4.21	2.31	3.2	5.12	5.52	5.72	3.2
AT1G03470	0.862	0.55	2.57	4.2	3.87	4.27	4.34	3.91	3.35	3.26
AT1G03475	99.6	103	123	125	114	126	114	111	131	140
AT1G03490	0	0	0	0	0	0	0	0	0	0
AT1G03495	2.23	1.77	5.67	7.98	6.4	7.38	15.6	13.6	10.9	12.5
AT1G03510	0.626	0.481	0.929	0.388	1.12	0.941	1.08	1.08	0.844	1.22
AT1G03520	3.35	3.44	3.84	4.27	4.23	3.69	2.98	3.89	3.65	2.56
AT1G03530	2.78	2.89	5.98	8.79	5.91	6.72	10.3	9.03	11.4	9.76
AT1G03540	0.738	0.668	0.708	0.887	0.853	0.932	0.743	0.367	1.22	1.61
AT1G03550	3.16	3.04	5.91	6.35	9.68	4.18	4.81	6.76	3.95	4.35
AT1G03560	4.05	3.09	5.19	4.39	4.36	5.15	3.95	5.76	5.19	5.21
AT1G03590	3.73	4.85	9.58	10.5	12.1	8.72	11.1	10.1	11.2	9.67
AT1G03600	344	404	385	428	374	427	403	436	292	356
AT1G03610	13.6	12.3	10.4	9.32	15.4	13.4	11.8	11.7	11.7	9.23
AT1G03620	0.285	0.236	0.688	0.539	0.932	0.706	1.08	1.71	1.06	0.353
AT1G03630	186	183	129	122	114	124	125	110	137	127
AT1G03650	1.88	1.54	2.21	1.92	2.95	1.55	1.79	1.39	2.32	1.86
AT1G03660	0.0411	0.163	0.447	0.187	0.646	0.543	0.782	1.39	0.406	0.883
AT1G03670	0	0.0224	0	0	0	0	0	0.0957	0.0745	0
AT1G03680	334	356	259	261	259	267	256	253	205	234
AT1G03687	8.29	6.85	9.6	11.2	8.59	7.98	10.1	11.7	8.53	10.9
AT1G03700	0	0	0	0	0	0	0.19	0	0	0.0827
AT1G03710	0.042	0.167	0	0.191	0	0.139	0	0.178	0.0692	0.347
AT1G03720	0	0	0	0	0	0	0	0	0	0
AT1G03730	2.67	2.94	4.66	3.59	4.27	5.01	5.14	4.6	2.5	2.29
AT1G03740	8.78	7.89	11.8	8.94	8.69	8.16	7.9	6.83	4.2	3.34
AT1G03750	1.67	1.59	1.59	2.05	2.07	1.34	1.15	1.34	1.59	1.62
AT1G03760	2.73	2.19	5.27	3.72	4.76	4.7	4.38	3.46	3.39	3.76
AT1G03770	1.29	0.962	2.01	1.57	1.18	1.22	1.14	2.05	0.988	0.992
AT1G03780	0.819	0.697	5.33	5.54	6.63	6.52	8.21	7.64	8.84	8.24
AT1G03790	0	0	0	0	0	0	0	0	0	0
AT1G03800	0.164	0.292	0.474	1.04	0.257	0.54	0.498	0.415	0.593	0.757
AT1G03810	0	0	0	0	0	0	0	0	0	0
AT1G03820	6.05	7.12	2.56	3.54	4.67	5.77	7.63	6.76	8.2	7.8
AT1G03830	1.66	1.34	4.72	7.12	4.49	4.08	3.89	3.26	2.38	2.92
AT1G03840	0.522	0.389	0.237	0.396	0.257	0.216	0.414	0.552	0.323	0.324
AT1G03850	1.33	1.73	3.58	3.27	8.34	6.01	3.32	2.73	2.31	5.2
AT1G03860	28.6	28.9	38.3	32.8	38.2	34.8	35.8	32.3	31.5	35.7
AT1G03870	43.1	39.4	88.4	118	66	69.5	72.9	83.2	79.2	88.1
AT1G03880	0	0	0	0	0	0	0	0	0	0
AT1G03890	0	0	0	0	0	0	0.105	0	0	0
AT1G03900	31.8	30.9	48.9	40.2	52.7	46.7	52.6	57.5	47	49.9
AT1G03905	0.653	0.957	0.789	1.13	1.59	1.75	1.54	2.24	2.15	3.24
AT1G03910	16.3	14.3	16.8	17.9	17.2	16	16.4	17.5	20.6	18.3
AT1G03920	0.449	0.39	0.271	0.17	0.441	0.371	0.783	0.554	0.925	0.309
AT1G03930	28.1	26.1	18.6	18.7	20.5	17.2	19	22.3	19.5	15.4
AT1G03940	0.851	1.08	2.93	3.37	4.46	3.53	10.5	8.12	8.05	8.7
AT1G03950	9.94	9.55	10.1	8.92	9.16	9.06	7.01	7.79	5.33	6.83
AT1G03960	2.63	2.54	3.32	3.93	3.74	3.14	3.68	4.24	2.73	2.23
AT1G03970	16.7	15.5	16.9	12.8	16.8	15.3	12.4	13.4	6.25	5.73
AT1G03980	0.176	0.21	0.64	0.641	0.971	0.816	0.94	0.597	0.291	0.409
AT1G03982	0	0	0	0	0	0	0	0	0	0
AT1G03990	1.81	1.43	0.7	0.718	0.828	0.928	0.936	0.594	0.839	0.726
AT1G04000	8.26	9.64	7.43	7.81	5.97	6.33	8.68	10.9	7.95	9.29
AT1G04010	2.15	2.24	2.9	2.85	2.22	3.16	2.63	2.79	2.92	2.75
AT1G04020	2.72	2.85	3.99	5.68	4.38	4.86	5.79	4.43	8.69	7.55
AT1G04030	0.993	0.941	1.06	1.33	0.798	1.34	1.55	1.72	2.31	1.08
AT1G04040	86.7	81.8	159	193	128	134	118	148	44.8	48.5
AT1G04050	0.748	0.655	1.44	0.933	0.634	0.969	1	1.05	0.58	0.752
AT1G04070	5.1	4.34	9.24	6.89	11.2	13.8	11.1	10.5	4.3	11
AT1G04080	29.5	25.6	34.7	37.9	36.2	34.1	35.6	37.5	48	38.4
AT1G04090	0.317	0.295	0.0719	0.18	0.546	0.524	0	0	0	0
AT1G04100	2.94	2.22	2.32	1.16	2.01	2.22	1.1	2.3	0.475	0.529
AT1G04110	0.65	0.86	3.38	3.78	2.95	2.64	4.82	2.68	7.11	6.72
AT1G04120	7	6.59	9.24	8.29	8.34	8.93	9.16	10.4	20.2	17.6
AT1G04130	4.7	4.81	4.14	4.66	3.81	2.83	5.43	5.19	8.69	8.11
AT1G04140	21.8	21	24.2	19.6	23.4	22.2	19.2	19.2	25.3	23.2
AT1G04150	0	0	0	0.0558	0.0483	0.284	0.187	0.052	0.121	0.102
AT1G04160	2.23	1.98	2.05	3.22	2.06	1.97	1.5	2.05	2.62	2.07
AT1G04170	36.1	35.5	61.8	59.2	54.9	59.3	60	62.5	76.5	63.2
AT1G04171	0	0	0	0	0	0	0	0	0	0
AT1G04180	0.0508	0.252	0	0	0	0	0	0	0	0
AT1G04190	16	14.7	24.2	20.5	19.7	22.1	23	21	24.4	22
AT1G04200	8.74	9.36	9.9	7.03	10	7.97	8.14	9.3	8.95	6.92
AT1G04210	8.36	7.43	11.9	12.5	13.4	12	11.3	10.7	19.6	16.5
AT1G04220	8.4	7.95	1.71	1.95	2.41	2.3	3.82	5.54	4.08	2.95
AT1G04230	3.75	4.26	4.63	5.23	4.77	5.26	5.26	4.43	5.14	4.02
AT1G04240	37.6	40.6	18	29.6	16.6	14.2	13.8	20	36.7	26.8
AT1G04250	25.3	26.7	44.5	48.8	38.1	35.7	36.9	39.7	60.5	59.2
AT1G04260	7.29	8.3	9.08	8.57	10.6	6.45	8.79	6.47	5.41	7.53
AT1G04270	187	186	409	403	391	441	452	470	409	423
AT1G04280	8.86	8.99	12.2	7.97	12.7	10.4	9.78	9.22	8.93	8.32
AT1G04290	13	12.8	13.4	12.6	18.9	12.5	17.2	19.8	13.5	17.7
AT1G04300	15.6	15.1	14	15.5	15.1	14.7	13.6	15.3	17.3	13.8
AT1G04310	0.618	0.501	0.826	0.739	1.85	0.591	1.24	1.24	1.39	1.21
AT1G04330	0.543	1.2	0.219	0.274	0.711	0.399	0.918	0.51	0.497	0.997
AT1G04340	12.6	12	16.1	14	16.2	16.3	15.6	13.4	15.9	15.7
AT1G04350	30.1	29.9	21	19	20.5	21.8	27.1	23.9	32.2	24.8
AT1G04360	1.44	1.9	1.13	1.96	1.22	1.66	1.82	1.82	1.46	0.594
AT1G04370	0	0	0	0	0	0	0	0.241	0	0
AT1G04380	0.0548	0	0	0.249	0.108	0	0	0.116	0	0.0453
AT1G04390	2.73	2.19	3.77	3.13	2.52	2.43	2.57	2.81	2.89	2.54
AT1G04400	25.2	25.2	41.4	33.1	33.8	31	28.9	27.4	22.2	18.9
AT1G04410	287	291	311	281	314	290	283	264	337	318
AT1G04420	99.7	86.4	78.8	99.2	85.2	99.7	92.7	97.6	94.1	94.8
AT1G04430	39.8	36.2	58.2	58.6	47	48.8	41.4	51.2	40.3	32.2
AT1G04440	23.1	22	17.2	16	17.8	15.9	16.5	16	14	11.3
AT1G04445	0	0.0697	0	0	0	0	0.535	0.594	0.116	0
AT1G04450	0	0	0	0	0	0	0	0	0	0
AT1G04470	0.0116	0	0	0	0	0	0	0	0	0.0192
AT1G04480	78.2	76	233	276	258	281	338	362	206	356
AT1G04490	0.327	0.3	0.183	0.343	0.495	0.748	0.383	0.319	0.581	0.458
AT1G04500	0.247	0.122	0	0.112	0.0969	0.0814	0	0	0	0.245
AT1G04501	0	0	0	0	0	0	0	0	0	0
AT1G04510	22.3	20.4	30	27.2	24.9	27.9	25.6	21.8	32.9	29.7
AT1G04520	11.9	10.6	11	11.5	13.2	14.3	14.6	14.6	31.6	28.5
AT1G04530	107	113	58.7	41.8	70.6	61.3	66.1	59.6	118	104
AT1G04540	2.07	1.8	0.869	1.17	0.538	1.19	2.41	3.26	1.61	1.5
AT1G04550	19.1	19.3	20.2	17.2	27.4	21.2	23.4	27	33.6	34.9
AT1G04555	4.14	4.57	4.14	3.65	5.81	3.35	3.22	4.29	1.81	1.96
AT1G04560	0	0	0	0	0	0	0	0	0	0
AT1G04570	0.871	1.04	0.421	0.615	0.76	0.703	0.663	0.573	0.574	0.8
AT1G04580	0	0.0181	0	0	0.0357	0	0	0	0.015	0
AT1G04590	10.6	9.55	15.3	18.1	11.1	14.5	14.6	18	14.7	17.4
AT1G04600	0.501	0.389	0.948	0.198	2.28	0.791	0.58	0.798	0.49	0.552
AT1G04610	0.0236	0	0	0.214	0.0927	0.078	0	0	0.0778	0.078
AT1G04620	10.8	10.2	9.02	8.39	7.4	7.03	9.25	6.06	14.5	15.1
AT1G04625	0.108	0.429	0.785	1.47	1.7	1.07	1.03	0.915	0	0.358
AT1G04630	21.2	23.1	32.6	35	38.2	27.3	35.7	36.8	28.4	36.9
AT1G04635	1.04	1.09	4.19	3.15	3.18	3.24	4.17	1.95	2.47	1.91
AT1G04640	45.7	50	39.1	35.2	34.1	44.1	40.5	45.1	27.7	36.1
AT1G04645	0.169	0.0841	0	0	0	0	0	0	0	0
AT1G04650	0.793	0.455	1.21	0.957	0.633	0.859	0.99	0.838	0.939	0.963
AT1G04660	0.179	0.148	0.648	0.541	0.234	0.393	0.113	0.378	0.392	0.689
AT1G04670	0	0	0	0	0	0	0	0.232	0	0
AT1G04680	54.4	54.9	47.9	49.4	40.1	38.8	39.5	38.1	36.2	33
AT1G04684	0	0	0	0	0	0	0	0	0	0
AT1G04690	28.8	29.9	44	34.4	44.4	41.9	35	36.2	27	27.7
AT1G04700	0.277	0.275	0.521	0.745	0.524	0.678	0.976	0.694	0.743	0.594
AT1G04710	14.3	14.6	11.3	13.6	12.4	10.7	13	10.7	15.4	16.4
AT1G04730	1.11	1.51	3.08	2.61	2.16	1.94	2.54	3.26	4.59	3.87
AT1G04750	29.7	29.8	46	33.5	49.4	42.3	38.1	41.9	32.6	33.4
AT1G04760	0.355	0.211	2.83	1.77	1.12	2.11	1.76	2.85	2.11	2.11
AT1G04770	16.2	16.7	4.14	5.33	3.72	2.8	4.96	3.59	13.1	11.6
AT1G04778	0.0494	0.196	0	0	0.194	0.489	0.188	0.209	0.325	0
AT1G04780	8.4	7.99	12.3	11.4	13.4	11.8	12.1	12.4	9.32	8.23
AT1G04790	7.33	7.39	7.45	5.81	8.91	5.73	7.06	7.79	8.32	7.62
AT1G04800	115	121	146	161	160	123	169	189	104	192
AT1G04810	14.5	12.8	15.9	13.1	15	13.4	15.3	14	14.6	14.3
AT1G04820	87.5	81.5	126	135	123	129	130	121	139	144
AT1G04830	9.55	8.41	6.04	5.04	5.59	6.78	6.34	7.35	7.67	5.63
AT1G04840	0.139	0.184	0.112	0.211	0.426	0.614	0.236	0.131	0.23	0.384
AT1G04850	42.1	39.8	52.3	54.5	60.5	47	60.6	72.3	42.9	47.2
AT1G04860	7.57	6.99	10.2	9.4	9.81	9.77	7.97	8.7	12.1	9.81
AT1G04870	13.5	12.9	23.6	22.5	25.9	19.5	26.3	22.6	29	28.5
AT1G04880	0.0948	0.047	0.0859	0.215	0.372	0.157	0.18	0.1	0.312	0.313
AT1G04890	0	0	0	0	0	0	0	0	0	0
AT1G04900	2.78	2.32	4.55	3.95	4.27	3.99	3.4	4.7	4.34	4.19
AT1G04910	11.6	10.6	11.1	9.79	12.5	11.3	11.4	12.4	9.67	8.91
AT1G04920	0.392	0.344	0.754	0.892	0.59	0.496	1.23	1.37	1.33	1.81
AT1G04930	1.79	1.74	3.35	2.43	2.34	3.54	3.85	3.02	2.75	2.51
AT1G04945	1.98	1.48	3.17	4.09	3.44	2.64	1.57	3.16	3.77	4.13
AT1G04940	1.64	1.04	3.8	3.33	3.43	4.04	3.06	5.91	2.88	3.41
AT1G04950	8.71	7.83	9.43	7.76	8.39	8.77	8.69	9.19	7.83	6.97
AT1G04960	9.87	11.4	10.6	13.2	14.6	13.6	9.89	10.3	10.6	10.5
AT1G04970	12.2	11.2	9.75	8.71	10.3	9.81	9.25	11.2	10.6	8.58
AT1G04980	4.92	4.89	14.4	5.93	19	11	14	10.7	9.47	10.3
AT1G04985	18.9	18.6	23.1	23.8	26.7	22.7	22.3	29.3	15	17.2
AT1G04990	4.01	4.39	4.66	3.86	4.2	5.54	5.22	3.87	4.92	3.68
AT1G05000	0.975	1.1	1.22	0.611	1.32	1.44	1.54	1.14	2.1	2.45
AT1G05010	73.8	73.9	96.4	82.1	118	94.6	84.5	66.4	105	88.5
AT1G05020	0.497	0.255	0.873	0.948	1.32	0.954	0.977	0.814	0.529	0.584
AT1G05030	5.56	5.34	7.82	7.57	7.34	9.25	6.18	7.9	4.1	4.34
AT1G05040	0	0	0	0	0.397	0	0	0	0.25	0
AT1G05055	5.4	4.79	7.32	9.65	10.3	7.79	11.1	10.3	8.81	9.67
AT1G05060	11.7	12.2	8.26	5.91	7.83	8.2	9.91	9.12	6.57	8.21
AT1G05065	1.93	2.14	3.18	3.45	2.75	1.35	1.33	2.47	1.44	1.35
AT1G05070	17.3	18.9	22.7	20.9	21.6	23.4	22.8	30.4	20.8	21.8
AT1G05080	0	0	0	0	0	0	0	0	0.0522	0
AT1G05085	0	0	0	0.507	0	0	0.425	0	0	0
AT1G05090	13.4	11.7	13.9	13.2	14.8	11.6	10.4	13.1	11.7	11.4
AT1G05100	0.499	0.093	0.34	0.284	0.613	0.619	0.119	0.264	0.514	0.723
AT1G05120	5.15	4.25	6.94	5.4	6.73	5.8	5.02	4.23	5.93	5.06
AT1G05136	6.53	8.25	4.31	0	2.33	0.981	1.13	0	1.96	2.95
AT1G05140	53.4	54.7	33.1	37.6	35	34.3	35.5	36.8	48.8	44.1
AT1G05150	11.2	9.92	15.7	16.4	15.7	15.5	13.5	12.5	22.9	21.3
AT1G05160	2.9	2.8	3.48	4.1	3.85	4.08	3.95	5.31	4.68	4.37
AT1G05170	8.33	8.08	4.17	3.85	3.93	4.05	4.52	3.19	11.5	8.6
AT1G05180	9.48	8.97	14.9	13.2	14.4	15.2	12.6	12.2	13.2	11.7
AT1G05190	429	428	434	458	406	469	433	458	396	391
AT1G05200	16.8	16	20.3	21.8	17.2	18.2	17.6	20.9	13.1	12.2
AT1G05205	10.6	13.2	32.2	24	27.2	30.5	29.7	31	11.8	32.1
AT1G05210	4.13	3.72	6.31	9.39	7.9	9.34	8.07	7.13	4.12	6.11
AT1G05220	0.117	0.058	0.423	0.53	0	0.193	0	0.247	0.0962	0.0965
AT1G05230	4.74	4.79	9.62	8.16	9.35	9.08	9.1	9	13.1	11.5
AT1G05240	0.0507	0.0335	0	0.153	0	0.0558	0.0643	0.0715	0.0557	0.0279
AT1G05250	0.0842	0.0557	0	0.255	0	0	0.107	0.119	0.0462	0.0464
AT1G05260	0.0668	0.0331	0.605	0.303	0.787	1.76	1.14	0.988	0.385	0.497
AT1G05270	16.3	13.7	19.2	17.8	19.9	16.8	17.5	21.3	17.2	18.3
AT1G05280	0	0	0	0	0	0	0	0	0	0
AT1G05290	0	0	0	0	0	0	0	0	0	0
AT1G05291	0	0	0	0	0	0	0	0	0	0
AT1G05300	1.08	1.58	3.13	2.08	2.43	2.76	2.36	1.6	1.64	2.23
AT1G05310	2.08	1.67	0.21	1.18	0.909	0.478	0.771	0.979	3.19	2.25
AT1G05320	7.84	7.45	8.64	7.15	7.06	6.73	7.7	6.59	8.19	7.43
AT1G05330	0.183	0.0604	0	0.553	0.239	0.201	0.232	0.257	0.2	0.402
AT1G05340	0.635	0.946	2.88	1.44	4.57	2.1	1.21	1.12	1.39	3.06
AT1G05350	9.3	9.14	14.9	11.3	16.6	13.3	13.5	14.5	11.9	12.1
AT1G05360	6.22	6.29	6.2	7.44	6.53	7.14	6.23	7.13	9.31	7.89
AT1G05370	0.464	0.63	0.354	1.89	0.672	1.05	1.67	0.93	1.57	1.9
AT1G05380	6.5	5.45	6.98	6.11	6.54	7.06	6.76	5.26	10.8	8.43
AT1G05385	19.8	21.3	30.2	32.3	25.3	29.1	26.7	28.3	19.8	19
AT1G05400	0.546	0.0417	0.305	0.191	0	0.139	0.32	0.178	0.346	0.0695
AT1G05410	6.05	5.03	8.89	8.11	9.54	9.44	9.7	8.66	8.12	7.68
AT1G05420	0.436	0.476	1.74	1.19	1.03	1.15	1.49	0.921	1.44	1.37
AT1G05430	21.6	22	20.4	21	18.7	19.8	17.2	19.3	17.5	16
AT1G05440	0.181	0.077	1.22	1.88	1.83	1.2	1.57	1.97	2.6	2.57
AT1G05450	0.18	0.179	0	0.41	0	0	0.343	0	0.149	0
AT1G05460	3.81	3.22	4.8	5.12	4.81	5.52	4.05	3.82	4.12	3.56
AT1G05470	4.38	3.71	4.62	5.73	3.8	4.26	4.43	3.61	8.96	7.09
AT1G05490	0.133	0.114	0	0.321	0.417	0.175	0.168	0.299	0.452	0.307
AT1G05500	20.1	19.2	17.4	17.3	20.8	18.2	15.6	15.3	16.5	13.7
AT1G05510	0	0	0	0	0	0	0	0	0	0
AT1G05520	8.45	8.45	11.6	8.85	9.95	9.44	10.9	10.5	15.1	13
AT1G05530	0.0502	0.0499	0.0911	0	0.0987	0	0	0	0	0.0831
AT1G05540	5.2	6.02	3.25	2.99	3.05	2.37	3.75	6.07	12.9	10.4
AT1G05550	0.408	0.686	0	0	0	0	0	0.664	0.466	0.312
AT1G05560	25.1	23	16.1	19.2	16.5	17	23.7	22.1	24.7	25.7
AT1G05570	4.33	3.62	10.5	4.34	12.3	6.92	6.68	5.61	7.41	7.11
AT1G05575	0.236	0.351	2.78	0.268	1.62	1.36	0.449	1.25	0.583	0.585
AT1G05577	0	0	0.2	0	0.108	0	0.21	0	0.408	0.0911
AT1G05580	0	0	0	0	0	0	0	0	0	0
AT1G05590	7.21	7.75	9.09	7.59	7.64	8.58	8.22	8.07	7.84	7.78
AT1G05600	2.59	2.25	4.4	4.13	3.12	3.39	3.99	6.91	5.03	4.13
AT1G05610	0.39	0.155	0.378	0.591	0.205	0.602	0.297	0.11	0.729	0.603
AT1G05615	0.323	0	0	0.366	0	0	0	0	0.133	0
AT1G05620	2.77	2.46	5.26	6.47	5.07	5.77	7.57	7.05	4.43	4
AT1G05630	7.93	6.99	9	6.59	9.79	7.71	8.88	7.29	7.08	8.45
AT1G05640	0.627	0.427	1.49	0.732	1.83	0.769	1.09	0.909	1.45	1.07
AT1G05650	0	0	0	0	0	0	0	0	0	0
AT1G05660	0	0	0	0	0	0	0	0	0	0
AT1G05670	1.59	1.37	1.62	1.51	2.16	1.48	1.27	1.51	2.47	2.33
AT1G05675	0.645	1.09	1.93	0.382	1.43	1.3	1.07	0.83	0.277	0.51
AT1G05680	0.31	0.071	0.173	0.433	0.187	0.236	2.72	1.72	1.89	1.54
AT1G05690	2.36	2.99	1.79	1.17	3.21	1.92	1.14	1.45	3.04	3.27
AT1G05700	0	0.0144	0.0527	0.066	0.0571	0.048	0.443	0.123	0.144	0.0961
AT1G05710	0.308	0.591	1.19	2.24	2.5	1.83	4.38	3.65	3.08	4.14
AT1G05720	8.72	11.2	19.9	16.1	20.2	11.7	9.86	12.6	10.3	10.6
AT1G05730	0.176	0.232	0.425	0.665	0.345	0.58	0.223	1.11	0.627	0.0968
AT1G05740	0	0	0	0	0	0	0	0	0	0
AT1G05750	0.402	0.412	1.32	1.59	1.58	0.9	1.19	0.878	1.07	0.772
AT1G05760	5.15	3.79	2.54	2.31	3.5	1.68	2.66	4.04	2.93	4.94
AT1G05770	1.44	0.953	0.774	1.45	0.21	0.705	1.22	0.451	0.966	0.617
AT1G05780	1.84	2.07	1.41	1.76	1.9	3.52	2.03	2.25	1.36	0.721
AT1G05785	3.25	3.12	5.11	6.65	5.97	5.02	3.51	5.05	2.23	2.96
AT1G05790	7.7	7.9	7.92	7.84	9.26	8.55	6.86	7.54	5.78	5.8
AT1G05800	0	0	0	0	0	0	0	0	0	0
AT1G05805	14.1	14	32.1	30.4	27.3	25.7	18.7	23.1	4.69	6.56
AT1G05810	7.07	6.96	18.9	18.5	17.3	15.6	13.1	18.9	6.51	7.9
AT1G05820	1.04	0.839	1.88	1.22	1.74	1.14	1.24	1.79	1.61	1.56
AT1G05830	7.11	7.27	8.96	7.64	7.47	7.85	7.68	8.31	11.1	9.8
AT1G05835	1.54	2.5	17.7	12.7	18.9	15.7	17	18.6	11.1	23.8
AT1G05840	10.2	10.1	8.39	9.17	10.8	11	9.37	9.27	9.57	9.12
AT1G05850	368	367	303	301	253	253	240	240	258	234
AT1G05860	6.12	6.1	3.53	5.12	5.38	5.33	5.79	5.02	7.22	7.75
AT1G05870	8.69	8.93	8.75	9.05	10.3	8.28	11.6	9.61	27.6	23.4
AT1G05880	0.172	0.171	1.07	0.112	1.25	0.162	0.467	0.727	0.404	0.568
AT1G05890	13.6	12.7	22.9	14.4	21.5	17.5	17.1	20.9	19	17.2
AT1G05894	0.158	0.235	0.191	0.12	0.207	0.174	0.401	0.334	0.217	0.348
AT1G05900	13.2	14.4	12.8	12.9	13.3	13.7	13.9	16.8	16.4	16.4
AT1G05910	7.55	6.78	8.84	8.8	8.43	8.88	9.2	7.32	10.6	10.2
AT1G05920	0	0	0	0	0	0	0	0	0	0
AT1G05925	0	0	0	0	0	0	0	0	0	0
AT1G05930	0	0	0	0	0	0	0	0	0	0
AT1G05940	14.6	14.2	16.7	13.5	15.9	16.5	15.8	17.2	14.5	15.9
AT1G05950	0.817	0.645	3.43	2.36	2.92	3.56	3.6	5.03	5.38	4.7
AT1G05960	7.09	6.97	10.2	9.87	9.24	8.77	9.59	10.3	12.1	11
AT1G05970	2.87	2.46	5.82	5.74	4.39	4.98	5.74	8.02	5.45	4.66
AT1G05990	0	0	0	0	0	0	0.201	0	0.087	0
AT1G06000	8.73	9.43	56	45.8	63.1	56.2	84.3	70.9	226	268
AT1G06010	4.48	4.9	8.7	9.02	11.2	8.23	10.9	13.1	6.77	5.57
AT1G06020	0.359	0.238	0.217	0	0.353	0.594	0.456	0.253	0.148	0.149
AT1G06030	0	0	0	0	0	0.114	0	0	0.0567	0
AT1G06040	208	210	183	194	185	188	183	198	187	171
AT1G06050	4.13	3.84	5	4.66	5.76	6.39	3.79	4.22	2.75	3.3
AT1G06060	15.2	15.6	11	12.4	12.8	12.1	12.1	10.1	10.7	8.06
AT1G06070	6.39	6.6	9.25	7.5	8.46	8.49	8.19	8.04	9.88	6.84
AT1G06080	2.29	2.46	1.48	0.57	1.11	1.66	2.15	2.26	4.5	3.53
AT1G06090	0.0181	0.0359	0.197	0.904	0.356	1.08	0.758	0.536	0.865	0.958
AT1G06100	0	0	6.18	5.56	5.49	5.05	3.66	2.77	5.76	6.14
AT1G06110	10.7	10.3	12.2	11	11.9	10.9	10.5	12.9	11	10.3
AT1G06120	0	0	0	0	0	0	0	0.153	0	0.0599
AT1G06130	16.1	16.3	17.7	9.93	17.9	13.3	15.4	12.2	16.5	15
AT1G06135	0	0	0	0	0	0	0	0.317	0	0
AT1G06137	0	0	0	0	0	0	0	0	0	0
AT1G06140	0.15	0.168	0.136	0.256	0.443	0.124	0.215	0.477	0.279	0.187
AT1G06150	11.1	10.7	10.5	10.3	10.6	10.3	11.3	12.7	17.9	15.8
AT1G06149	134	126	17	8	7	11	16	6	64	44
AT1G06148	0.0477	0.0947	0	0	0.0937	0	0	0	0.196	0
AT1G06160	0.193	0.383	3.49	1.23	1.06	2.42	0.44	0.326	0.191	0.0637
AT1G06170	0.0808	0.107	0.293	0.367	0.212	0.623	0.718	0.456	1.46	0.891
AT1G06180	0.584	0.386	5.08	6.36	6.57	5.66	9.62	9.87	20	19.7
AT1G06190	54.9	53.2	74.9	85.1	72.3	78.7	76.9	82.2	71.4	70.4
AT1G06200	31.7	31.8	36.4	31.5	34.7	33.7	37.5	36.7	26.6	30.3
AT1G06210	16.4	15.4	12.7	13.1	12.8	11.3	12.9	12.1	15.2	12.5
AT1G06220	14.2	12.4	21.8	20.3	21.8	20.7	21.2	18.1	40.3	34.9
AT1G06225	0	0	0	0	0	0	0	0	0	0
AT1G06230	13.9	13.5	14.5	14.3	13.5	14.2	14.8	14.6	21.8	17.6
AT1G06240	12.6	12.9	9.61	9.14	8.01	11.3	9.31	8.3	12.7	12.7
AT1G06250	1.07	1.09	1.33	1.67	1	1.31	1.18	2.27	2.05	1.96
AT1G06260	1.83	1.7	1.3	1.63	0.626	0.921	3.18	4.04	3.22	3.16
AT1G06270	1.09	1.31	1.22	2.71	2.14	2.05	2.76	2.3	2.6	2.18
AT1G06280	0	0	0	0	0	0	0	0	0.107	0.108
AT1G06290	26.4	23.6	25.4	16.3	23	18.7	16.4	13.1	18.3	17.3
AT1G06310	0.0178	0	0	0	0	0.118	0	0	0	0
AT1G06320	0	0	0	0	0.247	0	0	0	0	0.311
AT1G06330	0	0	0	0	0	0	0	0	0.142	0
AT1G06340	0	0.0507	0	0	0	0	0	0	0.0841	0
AT1G06350	0.0338	0.0336	1.47	0.768	1.2	1.79	2.44	4	1.73	2.07
AT1G06360	6.38	6.33	87.2	106	73.9	84.1	80.6	83.1	82	71.6
AT1G06380	2.91	3.52	6.02	8.99	6.78	6.12	8.02	8.24	7.36	8.18
AT1G06390	30.9	31.3	29.3	25.7	29.5	24.4	26.2	24.4	33.1	30.4
AT1G06400	19.4	21.3	21.9	23	26.1	21.4	26.9	25.4	23.6	20.8
AT1G06410	33.5	30.5	47.6	43.3	42.6	37.9	37.9	38.3	50	39.7
AT1G06420	0.255	0.434	1.98	1.32	2.15	1.08	2.35	3.23	2.04	1.93
AT1G06430	90.2	85.6	48.1	38.9	59.3	47.1	54.5	44.4	110	108
AT1G06440	0.548	0.218	0.159	0.199	0.862	0.435	0.668	0.464	0.542	0.834
AT1G06450	1.55	1.45	3.41	5.65	2.38	3.11	3.12	3.21	2.8	2.91
AT1G06460	68.3	64.6	54.1	53.6	48.8	47.7	36.5	42.1	20.9	17.5
AT1G06470	5.11	4.94	9.26	11.1	9.57	8.6	10.2	10.2	7.17	5.92
AT1G06475	1.31	1.23	1.85	0.663	2.01	2.65	2.78	2.78	2.04	2.53
AT1G06490	0.715	0.758	1.16	0.82	0.573	0.756	0.713	0.91	2.27	1.11
AT1G06500	11.7	12.5	15.2	13.4	13.5	13	14.3	20.1	6.19	8.86
AT1G06515	12	11.4	22.8	18.3	20.8	19.7	19.6	25.7	9.04	13.2
AT1G06510	19.9	22	14.1	16.4	16.6	16.7	16.7	13.3	12.8	13.5
AT1G06520	0.507	0.485	0.722	0.987	0.569	0.538	0.551	0.766	0.626	0.658
AT1G06530	35.2	34.4	51.6	51.9	50.4	51	50.8	54.7	48.5	48
AT1G06540	0.0433	0	0.236	0.197	0.0851	0.215	0.33	0	1.82	3.12
AT1G06550	16.5	13	21.7	25.6	25.8	21.3	31.8	35.5	89.6	92.1
AT1G06560	3.24	3.46	7.26	6	7.47	6.48	6.29	7.08	6.33	6.04
AT1G06570	62.8	58.9	40.5	35.7	37.9	40.2	42.7	33.4	57.3	60.9
AT1G06580	0.643	0.62	0.8	0.918	0.722	0.85	0.699	0.855	0.575	0.729
AT1G06590	1.63	1.68	4.18	2.92	2.88	2.73	2.15	2.27	3.87	3.1
AT1G06620	0.618	0.752	3.26	0.893	3.75	2.97	8.33	4.87	2.64	3.02
AT1G06630	5.37	5.76	7.13	5.12	7.35	6.1	8.67	8.73	8.1	6.51
AT1G06640	12.4	12.2	15.2	14.3	15.8	12.6	24.7	20.6	12.9	12.1
AT1G06645	11	10.2	6.99	4.69	6.58	6	4.99	5.55	4.14	3.56
AT1G06650	55.9	55	36.9	30.6	41.1	30.5	32.4	30.9	27.7	29.3
AT1G06660	0.202	0.223	2.03	1.12	1.23	0.815	2.39	1.71	2.62	1.67
AT1G06670	6.88	6.62	11.8	13.2	12	10.7	13.5	12.4	21.4	19.2
AT1G06680	4600	5000	3050	3290	2960	3300	2870	2720	2260	2300
AT1G06690	51.4	47.4	43.2	48.2	44.5	43.5	44.5	44.2	57	67.7
AT1G06700	20.1	21.1	23	19.4	27.1	22.1	23.8	22.5	24	21.2
AT1G06710	1.19	0.766	1.33	1.5	1.01	1.29	0.932	0.933	1.63	0.81
AT1G06720	5.59	4.97	13.1	13.7	11.8	11.3	13.3	13.2	20.6	15.3
AT1G06730	5.72	5.85	6.08	9.81	8.07	8.59	7.18	8.16	9.77	8.49
AT1G06750	0.0768	0.0572	0	0	0	0.127	0	0.163	0.0633	0
AT1G06760	76.8	89.1	165	157	173	162	159	165	99.7	123
AT1G06770	3.15	3.06	5.51	3.45	3.82	4.67	2.41	2.68	2.4	2.58
AT1G06780	4.13	4.03	3.75	2.86	3.92	3.53	3.13	4.22	3.43	3.18
AT1G06790	4.45	3.9	9.65	8.72	9.08	9.8	12.6	12.5	8.98	11.1
AT1G06800	3.77	3.96	4.92	5.07	5.68	5.5	3.92	4.72	3.53	4.45
AT1G06810	0.0675	0	0	0	0	0	0	0	0	0
AT1G06820	17.1	16.5	14	15.9	12.6	12.9	3.18	3.12	1.22	1.71
AT1G06830	18.1	19.2	25.9	38	29	42.5	22.6	22.2	7.27	12.6
AT1G06840	3.54	3.85	3.48	4.89	3.37	4.32	2.83	3.25	3.86	3.03
AT1G06850	3.48	3.84	3.5	3.72	2.76	2.9	3.79	3.84	3.62	2.95
AT1G06870	5.75	5.41	8.93	9.04	8.84	10.8	9.46	10.2	10.6	7.91
AT1G06890	10.9	9.44	19.8	19.5	23.3	18.7	15.5	17.7	15.3	15.7
AT1G06900	9.83	8.3	12.7	10.5	11.3	14.8	11.5	12.2	18.7	16.5
AT1G06910	4.02	3.31	3.65	5.05	3.33	3.24	2.62	3.14	4.45	4.12
AT1G06920	0	0	0	0	0	0	0	0	0.112	0
AT1G06923	0	0	0	0	0	0	0	0	0	0
AT1G06925	0.0969	0	0	0	0	0	0	0	0	0
AT1G06930	0.0402	0	0	0	0.158	0	0.153	0	0	0
AT1G06950	50	48.4	67.6	66	53.4	59.7	59.5	43.9	94.9	90.4
AT1G06960	10.1	10.2	12.5	16.5	18.3	14.6	16.4	17.3	15.1	14.9
AT1G06970	0	0.0288	0	0	0	0	0	0	0.0239	0.072
AT1G06980	1.93	1.84	1.75	1.83	1.42	0.666	1.07	2.05	2.39	1.67
AT1G06990	0	0	0.119	0	0	0	0	0	0.054	0.163
AT1G07000	6.8	7.81	10.1	3.34	11.7	6.74	7.07	4.51	3	4.11
AT1G07010	88.2	83.9	34.7	36.2	37.8	39.2	44.4	50.8	77.4	73.7
AT1G07020	8.53	9.44	6.49	10.4	11.4	9.46	12.4	12.3	4.13	7.27
AT1G07025	0	0	0	0	0	0	0	0	0	0
AT1G07030	7.04	7.71	12.1	13.2	14	15.9	17.2	19.7	16.6	16.8
AT1G07040	4.29	3.98	5.65	3.86	3.62	3.35	4.13	4.79	3.54	3.82
AT1G07050	0.587	0.826	2.13	2.45	1.73	3.72	1.49	1.86	4.6	5.42
AT1G07060	0.0571	0	0	0	0	0	0	0	0	0
AT1G07070	10.2	13.5	33.1	45.6	29.1	45.9	41.2	45.3	20.1	30.4
AT1G07080	64.8	68.6	46	47.9	46	45	47.3	47.6	43.7	47.8
AT1G07090	5.37	6.96	4.83	5.85	5.76	7.04	5.57	10.7	3.07	5.51
AT1G07110	79.7	72.8	41.2	44.6	39	41.8	41	43.6	70.1	62.4
AT1G07120	1.4	0.961	0.906	0.993	0.981	1.44	0.832	1.58	1.08	1.34
AT1G07130	1.05	0.998	3.17	5.56	3.95	3.9	5.16	6.65	2.52	3.9
AT1G07135	2.72	3.71	16.9	10.7	14.3	12.9	18.9	20.3	1.67	2.21
AT1G07140	51.1	51.1	90.2	90.4	89.8	92.6	87.3	95	62.8	65
AT1G07150	0.926	1.02	1.68	2.32	1.53	1.45	1.39	2.89	1.85	2.74
AT1G07160	0	0	0.493	0	0.321	0.27	0.311	0.46	0	0.09
AT1G07170	5.37	5.18	10.3	9.75	11.9	12.4	12.8	11.4	6.19	7.02
AT1G07175	0	0.0679	0.992	1.24	0.806	0	0.781	0.868	0.563	0.452
AT1G07180	101	101	42.2	47	46	46.4	56.6	48.3	118	125
AT1G07190	0	0	0	0	0	0	0	0	0	0
AT1G07200	9.15	8.84	14.1	12.3	13.1	13.9	12	11	16.2	16.2
AT1G07210	12.8	13.4	20.9	14.4	23.4	22.5	21.6	19.7	26.7	20.6
AT1G07220	5.88	5.73	7.11	5.09	9.66	7.26	9.84	8.75	9.55	9.87
AT1G07230	11.3	11.6	12.2	9.38	11.5	11.5	8.81	10.6	9.25	9.31
AT1G07240	9.36	9.6	13.4	13.6	13.5	12.7	13	15.5	5.44	5.76
AT1G07250	26.9	29.2	27	30.7	29.4	29.8	31.1	33.5	26.1	29.2
AT1G07260	0.308	0.4	1.2	1.62	0.653	1.33	0.903	1.1	0.352	0.706
AT1G07270	0.386	0.49	0.545	0.292	1.1	1.35	0.49	0.908	1.45	1.31
AT1G07280	53.5	51.5	33.1	27.3	32.6	28.6	20.7	23.8	11.3	11.8
AT1G07290	0.418	0.415	0.878	1	0.952	1.02	0.838	1.12	1.2	0.91
AT1G07300	3.21	2	2.39	4.04	3.5	3.45	4.12	3.6	4.33	4.73
AT1G07310	9.98	11	15.6	11.3	14.3	13.3	13.8	11.4	8.98	9.92
AT1G07320	286	272	336	362	317	356	352	323	367	441
AT1G07330	0.142	0.194	0.0646	0.0809	0	0.176	0.0678	0.0753	0.088	0.265
AT1G07340	0.0497	0	0	0	0	0	0	0	0.491	0.575
AT1G07350	13.9	12.1	9.36	10.4	16.3	10.3	18.8	17.8	27.3	30.9
AT1G07360	26.3	24.3	24.2	21.5	22.9	20.8	31.5	25.4	30.4	28.3
AT1G07370	4.56	5.22	16.8	16.8	20.4	20.9	19.9	15.7	22.7	22.7
AT1G07380	2.31	1.98	3.59	1.6	2.57	1.88	2.81	2.34	3.34	3.41
AT1G07390	0.73	0.687	1.02	0.349	0.554	0.593	0.731	0.976	1.98	1.53
AT1G07400	0.439	0.387	0.708	0.665	1.15	0.484	2.23	0.826	2.33	3.63
AT1G07410	0.839	0.796	0.397	0.331	0	1.57	0.833	0.154	0.541	0.784
AT1G07420	5.87	4.55	12.3	11.1	11.9	8.94	6.86	9.37	4.63	5.79
AT1G07430	0.549	0.632	0.159	0.2	0	0.0726	0.334	0	0.145	0.0363
AT1G07440	20.3	20.1	13	18.6	12.3	15.6	26.8	33.4	24.9	29.1
AT1G07450	2.15	1.83	2.02	2.15	1.35	2.13	6.37	7.26	8.35	9.09
AT1G07460	0	0	0	0	0	0	0	0	0	0
AT1G07470	17.7	15.3	17	14.8	18.8	20	18.1	16.3	18.3	16.6
AT1G07473	0.136	0	0	0	0.178	0	0	0.192	0.0746	0.0749
AT1G07476	0	0	0.203	0	0	0	0	0	0	0
AT1G07480	15.1	13.9	11.8	14.8	15.8	14.9	15.9	15.9	14.5	13.8
AT1G07485	1.07	0.816	0.229	0.575	0	0.209	0	0	1.15	0.105
AT1G07490	0	0	0	0	0	0	0	0	0	0
AT1G07500	1.57	1.56	0.571	0.715	1.24	0	2.99	3.99	3.89	8.33
AT1G07510	3.98	3.58	6.33	4.67	6.1	5.5	5.1	5.3	7.25	8.24
AT1G07520	2.39	1.89	2.37	1.7	3.37	2.22	2.91	1.9	2.68	2.32
AT1G07530	8	7.37	12.4	8.75	13.7	10.7	8.79	12.5	12.3	10.6
AT1G07540	0	0	0	0	0	0	0	0	0	0
AT1G07550	0	0	0	0	0	0	0	0	0	0
AT1G07560	0	0	0	0	0	0	0	0	0	0
AT1G07570	5.67	5.7	9.86	8.48	10	10.6	10.2	13.3	15	14.4
AT1G07590	0.539	0.518	1.01	0.79	0.957	0.804	0.927	1.54	1.06	1.09
AT1G07600	4550	5230	2600	2170	3030	2460	2830	3490	1810	2500
AT1G07610	39	46.6	24.5	39.9	28.5	28.3	42.5	66.9	24.1	54.1
AT1G07615	1.87	1.91	4.71	5.34	4.42	4.54	4.09	5.29	4.57	2.89
AT1G07620	3.37	3.44	2.82	1.9	4.07	1.98	2.28	2.19	2.53	2.6
AT1G07630	7.89	6.79	8.33	4.85	7.9	5.58	7.34	6.61	5.18	5.85
AT1G07640	8.04	8.39	9.04	7.4	8.01	6.55	9.37	6.95	10.8	12.5
AT1G07650	9.76	9.07	17.1	14.4	18.7	14.1	13.3	14.6	12	10.5
AT1G07645	0	0	0	0	0	0	0	0	0	0
AT1G07660	9.8	9.27	23.1	21.1	28.5	27.4	23.6	26	18.5	21.5
AT1G07670	9.72	10.1	17.2	12.7	17.4	13.9	13.4	10.9	16.3	15
AT1G07680	0	0	0	0	0	0	0	0	0	0
AT1G07690	0	0	0	0	0	0	0	0	0.234	0
AT1G07700	57.6	56.2	44.1	41	48.3	45	52.1	55.9	51.1	48.7
AT1G07705	7.34	6.34	9.14	8.61	9.59	9.71	7.33	6.52	8.7	8.42
AT1G07710	0.482	0.592	0.915	0.729	0.361	0.379	0.524	0.291	0.265	0.341
AT1G07720	32.2	32.2	26.2	26.8	26.2	24.6	23.1	27.1	27.6	21.5
AT1G07725	4.33	4.45	4.11	3.54	3.86	3.97	5.86	5.01	3.71	3.98
AT1G07740	0.63	0.782	0.8	0.93	0.248	0.416	0.3	0.666	0.778	0.807
AT1G07730	1.07	1.1	1.56	2.76	2.39	1.65	1.36	1.21	1.36	1.72
AT1G07745	4.26	3.97	5.68	3.03	4.71	4.73	5.45	6.2	4.83	4.3
AT1G07747	0	0	0	0	0	0	0	0	0	0
AT1G07750	9.87	8.6	10.2	7.53	11.5	8.13	14.8	9.96	11.3	13
AT1G07770	63.5	64.4	181	191	186	220	214	227	158	207
AT1G07780	5.65	6.6	13.4	13.1	10.5	11.4	9.37	8.97	10.7	11.5
AT1G07790	32.4	36	77.9	93	75	91.4	105	94	67.9	102
AT1G07795	0	0	0	0	0	0	0	0	0	0
AT1G07810	6.82	6.65	11.2	10.5	10.8	11.3	9.76	11.1	12.9	12.8
AT1G07820	27.6	29.3	63.2	79.7	74.7	80	73.6	87.6	44.8	51.3
AT1G07830	4.78	4.59	15.1	18.8	13.9	14.3	14.5	16.2	12.4	14.6
AT1G07840	8.69	6.94	14.6	14	14	12.2	14.1	16.3	15.9	16.5
AT1G07850	0	0	0	0	0	0	0	0.0815	0.0635	0
AT1G07870	2.81	3.25	2.76	2.93	3.35	3.2	3.86	4.49	4.94	3.58
AT1G07860	0	0	0	0	0	0	0	0	0	0
AT1G07880	0.893	1.34	2.04	2.67	2.01	1.35	2.82	3.24	3.32	3.84
AT1G07885	0.0834	0	0	0.379	0.328	0.275	0	0	0.275	0
AT1G07890	182	181	302	329	319	297	395	391	352	356
AT1G07900	1.24	1.51	2.66	0	3.99	1.12	1.29	1.19	1.12	1.31
AT1G07901	6.84	13.9	15.9	12.4	10.8	12.7	11.5	18.5	11.3	4.52
AT1G07910	3.59	3.64	5.09	4.13	3.88	4.27	3.38	3.24	4.69	3.82
AT1G07920	395	368	437	432	432	441	462	399	471	514
AT1G07930	221	208	277	283	256	276	294	255	321	337
AT1G07940	300	281	347	342	322	338	343	299	356	383
AT1G07950	6.38	8.95	8.87	11.8	10.7	13.6	11.1	15	9.16	10.7
AT1G07960	11.3	9.94	20.9	21.1	22.9	22.3	22.9	28.6	21.8	20.6
AT1G07970	3.83	3.67	4.98	6.53	4.36	5.73	5.71	5.62	5.4	5.01
AT1G07980	6.78	7.74	13.1	10	13.7	8.9	10.4	11.5	12.6	13.2
AT1G07985	0.0444	0.176	0.322	0.808	0.524	0.44	1.69	0	0.366	0.588
AT1G07990	13.1	11.7	13.7	13.6	15	12.6	13.1	13.1	12.9	11.6
AT1G08000	3.7	3.84	4.2	4.21	5.04	4.03	6.32	5.43	5.72	5.5
AT1G08005	0.0943	0.0936	0.684	0.428	0	0.311	0	0	0.155	0.468
AT1G08010	7.28	6.31	6.04	6.18	6.99	6.88	9.94	7.4	10.8	8.91
AT1G08030	5.16	5.49	7.77	8.6	8.5	7.35	7.12	8.44	7.02	7.74
AT1G08032	0	0	0	0	0	0	0	0	0	0
AT1G08035	0	0	0	0	0	0	0.697	0.258	0.101	0.202
AT1G08040	8.58	8.75	9.83	8.63	10.4	9.37	7.81	9.43	7.18	8.58
AT1G08050	3.03	2.74	2.93	1.53	4.23	2.39	4.48	3.98	2.96	3.73
AT1G08060	4.11	3.27	3.52	3.61	3.07	4.09	2.61	3.17	4.5	3.69
AT1G08065	0	0	0	0	0	0	0	0	0	0
AT1G08070	0.356	0.387	0.614	0.616	0.599	0.504	0.58	0.0717	0.837	0.448
AT1G08080	0.0906	0.18	0	0	0	0	0	0	0.0746	0.225
AT1G08090	0.0595	0.0984	0.0719	0.0901	0.0779	0.131	0.302	0.0839	0	0.164
AT1G08100	0	0	0	0	0	0	0	0	0	0
AT1G08110	69	65.5	58.6	61.1	62.7	56.1	71	71.8	68.6	66
AT1G08120	0.04	0.0397	0	0	0	0	0.304	0	0.0659	0.0661
AT1G08125	8.96	8.59	12.4	14.3	15.2	10.3	10.8	14.3	13	11.6
AT1G08130	7.23	6.47	10.1	12.2	11.4	10.9	12	7.59	20.9	17.2
AT1G08135	0	0	0	0	0	0	0	0.0636	0	0.0249
AT1G08140	0	0.0144	0	0	0	0	0	0	0	0
AT1G08150	0.0304	0	0	0	0	0	0.116	0	0	0
AT1G08160	7.63	8.15	6.1	7.46	7.26	7.46	8.12	6.6	8.25	9.3
AT1G08165	0.701	0.91	0.196	1.23	0.848	1.07	0.821	2.74	0.711	0.357
AT1G08170	0.223	0.532	0	0	0	0.147	0.17	0.189	0.147	0.221
AT1G08180	3.23	3.3	2.54	2.78	3.61	4.62	2.16	3.88	1.58	1.81
AT1G08190	23.8	24.4	27.3	30.8	26	29.9	29.6	33.9	38.1	35.5
AT1G08200	101	94	99.1	102	104	100	100	96.2	124	106
AT1G08210	4.52	4.92	9.57	8.99	7.68	9.53	6.6	9.92	8.49	6.71
AT1G08220	3.06	2.26	4.93	6.17	4.67	5.61	6.59	4.89	6.05	6.52
AT1G08230	2.96	2.21	2.95	3.03	2.81	2.69	4.6	3.86	7.77	8
AT1G08250	12.7	13.4	9.35	7.98	6.1	7.31	8.6	11.9	15	16
AT1G08260	1.21	1.01	2.5	2.88	2.13	1.79	2.88	2.85	5.62	4.45
AT1G08270	1.32	0.706	3.32	1.85	2.79	2.01	3.48	4.3	0.67	1.51
AT1G08280	1.86	1.53	2.68	4.36	2.98	3.37	3.95	4.82	4.71	4.2
AT1G08290	0.243	0.175	0.32	0.1	0.694	0.292	0.42	0.467	0.873	0.548
AT1G08300	0.71	0.853	1.83	2.46	1.03	2.16	2.56	1.98	2.52	2.22
AT1G08310	0.114	0.197	0.103	0.258	0.558	0.188	0	0.24	0.187	0.376
AT1G08315	6.29	6.66	5.77	4.55	6.38	5.48	6.31	4.53	2.9	2.63
AT1G08320	0	0.0215	0	0.0983	0	0.0715	0.0824	0.0916	0.0713	0.0716
AT1G08340	0.415	0.54	0.752	1.06	0.509	0.599	0.69	1.1	1.32	1.37
AT1G08350	2.84	2.12	4.05	2.41	3.57	3	2.23	2.32	2.56	2.63
AT1G08360	130	143	243	246	250	255	298	275	262	262
AT1G08370	11.5	10.1	11.3	13.3	13.4	10.3	13.5	10.7	15.4	14.7
AT1G08380	3300	3800	3400	3950	3530	3800	3330	3530	1360	1940
AT1G08390	13.3	15.7	10	12.8	13	16.9	12.6	15.2	6.67	7.91
AT1G08400	1.22	1.25	1.69	2.12	2.36	2.13	1.66	2.86	2.82	2.41
AT1G08410	4.52	4.84	9.51	10.2	9.36	10.4	12.2	11.9	13.4	11.8
AT1G08420	11.7	11.5	15.5	12.9	13.7	13.6	11.8	12.2	13.6	13.6
AT1G08430	0	0.0212	0	0	0	0	0.0812	0	0.0352	0
AT1G08440	0	0	0.252	0	0.182	0	0	0.196	0.0763	0.0383
AT1G08450	79.3	80.1	86.7	30.3	154	88.8	82.3	93.5	51.3	50.1
AT1G08460	8.69	10.5	9.47	9.31	11	10.2	9.01	10.5	7.76	9.2
AT1G08465	8.53	9.46	11.1	9.22	11.5	8.41	12.6	10	16.9	11.9
AT1G08470	7.78	8.07	10.6	10.8	11.3	11.7	9.84	11.5	14.3	14.5
AT1G08480	32.1	35.1	40.3	49.9	50.8	39.8	42.7	52.1	39.8	50.5
AT1G08490	22.1	23.6	28.4	29.8	29.3	26.8	29.4	29.3	34.9	34
AT1G08500	0.391	0.194	0.708	0.444	0.256	0.215	0.248	0.688	0.644	0.215
AT1G08510	50.5	47.3	48.6	48.5	47.9	39.7	38.4	42.9	49.1	43.7
AT1G08520	124	113	128	134	123	120	116	113	142	135
AT1G08530	8.74	10.2	7.26	9.4	7.99	9.48	7.24	7.62	8.13	7.23
AT1G08540	92.7	87.3	69	75.1	67.8	69.3	79.5	74.4	67.8	68.7
AT1G08550	34.1	33	36.1	42	31.3	36	31.7	36.5	17.9	13.4
AT1G08560	2.87	2.91	19.9	24	24.2	23.8	28.7	24.1	27.9	28.5
AT1G08570	31.5	32.4	27.8	25.9	35.3	29	27	27.6	96.8	90.2
AT1G08580	25.8	24.8	50.6	62.7	59.4	55.5	62.8	74.8	43	65.3
AT1G08590	1.26	1.18	1.58	1.73	1.1	1.66	1.57	2.03	1.36	1.41
AT1G08600	4.73	3.72	6.76	6.49	6.53	5.32	6.53	7.22	8.16	8.03
AT1G08610	1.48	1.94	6.52	6.92	7.14	7.42	6.1	7.93	6.69	5.3
AT1G08620	5.91	5.1	6.14	4.55	5.95	5.19	5.11	6.8	8.41	7.23
AT1G08630	0.0448	0	0.0812	0.305	0.528	0.37	1.19	0.379	0.406	0.592
AT1G08640	40.4	35.7	44.7	48.7	42.2	43.1	35.7	35.7	53.3	48.7
AT1G08650	37	39.3	38.5	33	36.3	31.1	34	36.4	20.1	21.3
AT1G08660	8.67	7.73	18.5	20.6	15.7	16.3	15	17.2	9.92	10.8
AT1G08670	0	0	0	0	0	0	0	0	0.0704	0
AT1G08680	9.81	8.83	11.5	11.4	10.7	10.9	9.64	8.66	10.8	9.7
AT1G08695	0	0	0	0	0	0	0	0	0	0
AT1G08700	14.4	13.9	15.4	14.4	18.6	17	20.2	20.2	14.5	16.3
AT1G08710	4.89	5.34	6.8	7.1	8.18	7.68	6.74	7.05	4.8	4.82
AT1G08720	6.97	6.6	6.87	5.98	6.98	5.52	5.46	4.95	4.79	4.24
AT1G08730	0.327	0.307	0.032	0.401	0.139	0.321	0.336	0.262	0.233	0.131
AT1G08750	8.11	6.88	6.74	7.72	8.47	6.23	5.85	5.93	6.79	7.22
AT1G08760	4.44	4.18	5.3	4.14	5.11	4.78	4.95	4.95	6.1	4.66
AT1G08770	11	11	9.86	8.98	8.58	8.58	9.56	10.5	5.36	5.31
AT1G08780	12.6	14.1	23.3	28.9	26.1	28.3	27.7	25.7	14.3	18.1
AT1G08790	0	0	0	0	0	0	0	0	0	0
AT1G08800	3.92	4.11	3.48	2.1	3.05	2.99	2.6	2.34	3.95	2.82
AT1G08810	11.8	12.2	7.3	8.2	9.27	6.88	7.93	7.93	9.89	11.1
AT1G08820	13.1	13.2	13.6	11.4	13.4	11.4	11.8	11.4	13.1	11.2
AT1G08830	77.6	73	288	169	354	237	274	274	265	343
AT1G08840	1.83	1.93	1.54	2.61	1.58	1.9	1.99	2.22	2.84	2.45
AT1G08845	4.36	4.17	7.61	9.16	5.5	6.12	7.52	8.18	5.09	5.17
AT1G08860	0.0195	0.0386	0.141	0.0884	0.0765	0.257	0.296	0	0.16	0.225
AT1G08880	32.6	37.6	58.2	56.7	61	72.6	62	52.7	51.6	55
AT1G08890	1.34	1.33	1.78	1.22	1.4	2.07	1.36	1.23	0.368	0.591
AT1G08900	13.5	15.6	18.1	16.3	19	16.8	12.1	16.8	6.97	5.25
AT1G08910	7.11	5.36	8.35	9.61	8.76	7.84	9.04	9.98	9.7	8.95
AT1G08920	2.38	2.38	4.31	5.22	5	2.78	4.68	4.51	4.63	3.02
AT1G08930	9.75	10.1	68.8	57.6	62.3	59.4	47.5	57.5	13.9	16.2
AT1G08940	1.78	1.7	3.75	1.94	3.5	3.3	4.61	5.27	3.11	3.36
AT1G08960	4.09	4.25	4.92	5.47	3.38	4.04	4.58	4.53	5.64	4.65
AT1G08970	33.8	34.3	36.5	32.6	33.4	37	29.2	32.9	31.3	30
AT1G08980	14.7	14.8	29	27.2	22.3	25.7	16.3	16.5	12.4	12
AT1G08985	0	0	0	0	0	0	0	0	0	0
AT1G08990	0	0	0	0.17	0	0	0.0712	0.0791	0.0616	0.0309
AT1G09000	0.659	0.382	1.26	2	1.58	1.51	0.906	2.48	1.93	1.64
AT1G09010	18.4	17.5	19.3	20.7	18.8	18.6	17.1	15.8	17.3	17.5
AT1G09020	15.2	13.5	15.7	15.2	16.9	15.1	16.7	12.2	18.6	19
AT1G09026	0	0	0	0	0	0	0	0	0	0
AT1G09030	0	0	0	0	0	0	0	0	0	0
AT1G09040	0.824	0.636	1.71	1.9	2.11	1.73	0.797	0.886	1.06	0.844
AT1G09050	1.3	1.29	1.75	1.54	2.4	1.94	1.54	2.26	1.2	1.49
AT1G09060	12.4	12.6	15	15.2	14.6	13.2	15.9	16.6	18.1	17
AT1G09070	61.7	55.9	127	68.8	135	103	114	103	61.1	73.3
AT1G09080	8.9	6.6	11.8	0.719	20.8	9.22	8.81	9.79	9.88	9.42
AT1G09090	0	0	0	0	0	0	0	0	0	0
AT1G09100	10.4	7.44	12.9	11.7	17.3	10.5	16.5	14.3	14	14.8
AT1G09130	147	142	132	136	137	138	135	132	117	139
AT1G09140	23.5	19.8	26.3	33.6	34.4	28.4	32.6	43.9	36.1	39.7
AT1G09150	15.8	15	20.9	22.4	19.5	21.5	20.5	21.3	22	20.3
AT1G09155	0	0	0	0	0.268	0.564	0.649	0	0.281	0.338
AT1G09157	0	0	0	0.222	0	0	0.558	0.414	0	0.0809
AT1G09160	10.3	10.5	15.4	14.3	14.3	14.5	16.1	15.6	18.3	15.1
AT1G09170	0.0262	0.026	0.332	0.417	0.257	0.606	0.15	0.277	0.755	0.693
AT1G09176	0.117	0.175	0.213	0	0	0.388	0	0	0.193	0.291
AT1G09180	4.83	4.17	2.88	1.55	1.79	1.31	1.73	1.44	4.02	3.01
AT1G09190	0.493	0.695	1.69	1.53	2.55	0.943	2.07	1.32	1.62	1.42
AT1G09195	2.86	2.67	3.56	2.23	3	3.69	2.01	3.48	2.2	1.75
AT1G09200	47.7	57.9	142	143	140	139	141	143	84.7	125
AT1G09210	50.6	51.7	104	79.8	131	103	111	118	87.6	79
AT1G09220	0.3	0.298	0.634	0.227	0.393	0.413	0.476	0.423	0.412	0.785
AT1G09230	5.06	4.97	9.46	10.4	8.3	6.72	12.3	15.3	7.22	6.73
AT1G09240	3.73	4.06	4.54	5.96	6.1	5.03	7.83	8.83	4.23	4.24
AT1G09245	0	0	0	0	0	0	0	0	0	0
AT1G09250	11.7	10.8	30.4	22.6	25.2	22.9	21.7	19.7	19.7	23.4
AT1G09260	0	0	0	0	0	0	0	0	0	0
AT1G09270	20.2	18.3	30.5	26.7	30.8	25.2	26.8	21.1	35.6	37.4
AT1G09280	5.78	4.72	7.19	7.26	9.63	7.96	8.35	9.11	8.57	7.19
AT1G09290	6.01	5.53	11.5	9.25	9.35	9.21	9.77	10.3	8.25	9.53
AT1G09300	2.55	2.83	4.13	3.51	2.78	4.04	3.43	3.27	3.47	3.62
AT1G09310	1340	1290	623	785	627	617	700	826	730	679
AT1G09320	1.76	1.49	2.51	5.31	4.2	4.45	4.52	5.78	3.23	2.78
AT1G09330	15.5	17.1	28.4	22.6	28.6	25	28.3	32.9	19.5	18.2
AT1G09340	851	794	435	486	440	471	502	505	633	656
AT1G09350	2.15	1.74	0.512	1.03	0.333	0.839	0.645	1.79	0.279	0.327
AT1G09360	0	0	0	0	0	0	0	0	0	0
AT1G09370	0	0	0	0.287	0.248	0.209	0.481	0	0	0.313
AT1G09380	0	0	0.0925	0	0	0	0	0.324	0.168	0.127
AT1G09390	19.4	20.3	14.3	12.8	13.7	14.3	11.9	11.2	11.7	10.4
AT1G09400	0.0354	0.211	0	0	0.139	0.117	0.27	0.449	0.292	0.0586
AT1G09410	0.11	0.272	0.597	0.499	0.647	0.484	0.279	0.542	0.904	0.393
AT1G09415	21.8	21.9	21.1	19.5	22.1	20.9	21.6	23.2	9.05	13
AT1G09420	1.3	0.962	2.46	2.47	3.05	2.88	4.28	3.93	3.96	4.71
AT1G09430	22.8	22.2	39.6	30.4	38.5	31.8	29.8	27.4	32	28.5
AT1G09440	6.84	5.62	5.67	7.41	7.04	5.69	4.49	6.9	6.09	5.62
AT1G09450	0.266	0.17	1.31	1.55	2.01	2.07	2.38	2.33	2.41	2.67
AT1G09460	0.628	0.595	2.8	2.85	1.01	2.55	1.63	2.29	1.88	1.79
AT1G09470	0.643	0.403	5.15	6.92	6.65	6.93	8.63	7.44	7.25	8.79
AT1G09480	0.139	0.172	0.378	0.473	0.818	1.03	1.59	0.587	0.801	1.09
AT1G09483	0	0.101	0	0	0	0	0	0	0	0
AT1G09490	23.4	21.7	14.5	15.3	15.2	16.2	17.7	12.2	14.6	13.4
AT1G09500	0.412	0.0877	0.748	1.61	0.81	1.36	4.6	1.62	1.84	2.39
AT1G09510	0	0	0	0	0	0	0.144	0	0	0.0626
AT1G09520	8.37	7.13	9.29	10	8.22	11.7	14.3	13.1	15.6	13.9
AT1G09530	2.68	3.12	3.46	2.59	4.33	3.34	3.63	4.04	4.87	3.25
AT1G09540	0.0537	0	0.0974	0	0.211	0.0888	0	0.114	0.133	0.0444
AT1G09550	0	0	0	0	0	0	0	0	0	0
AT1G09560	33.7	32.7	35.8	22.9	41.8	26.3	42.3	39.3	31	32
AT1G09570	12.6	12.4	16.9	18.7	15.6	13.7	12.5	11.9	13.1	12
AT1G09575	1.24	1.14	1.97	0.988	1.28	1.87	1.74	1.29	1.15	0.791
AT1G09580	5.78	5.21	7.78	6.61	8.58	5.82	6.27	6.48	6.37	7.09
AT1G09590	113	108	303	329	327	336	409	480	245	355
AT1G09600	0.405	0.281	0.392	0.429	0.584	0.268	0.411	0.685	0.489	0.335
AT1G09610	0.319	0.387	0.386	0.161	0.139	0.117	0.54	0.6	0.292	0.821
AT1G09620	24.4	23.3	43.1	39.1	37.5	37.3	35.5	31.4	57.7	48.5
AT1G09625	0	0	0	0	0	0	0	0	0	0
AT1G09630	12.9	15	16.8	19.5	16.7	18.9	15.7	12.8	12.1	13.2
AT1G09640	71.9	71	107	98.9	104	98.5	107	109	118	109
AT1G09645	8.32	9.46	12.2	11.1	15.7	13.8	12.3	10.2	5.39	7.8
AT1G09650	0	0.0197	0.288	0.451	0.234	0.524	0.151	0.0839	0.294	0.0984
AT1G09660	16.1	14.8	33.5	35	30.6	28.7	32	35.3	27.8	28
AT1G09665	0	0	0	0	0	0	0	0	0	0
AT1G09680	0.46	0.973	0.508	0.818	0.708	0.529	0.99	0.762	0.692	0.827
AT1G09690	144	155	445	490	461	496	553	658	428	511
AT1G09700	6.05	7.52	13.2	13	11.5	14.5	13.4	16.9	12.1	11.7
AT1G09710	2.13	1.91	2.04	3.88	2.51	3.72	2.14	1.8	3.07	2.6
AT1G09720	0	0	0	0	0	0	0	0	0	0
AT1G09730	7.52	7.82	8.83	8.31	9.28	7.92	8.42	5.96	9.45	7.54
AT1G09740	4.97	5.01	10.7	7.34	10.2	11.2	9.3	8.76	4.91	6.71
AT1G09750	57.9	58.1	210	216	157	182	161	152	68.8	75.8
AT1G09760	24	21.7	32.1	32.8	34.6	31.1	36	40.5	32.7	39.4
AT1G09770	26	23.8	32.1	34.3	32.3	28.1	32.4	35.3	35	29.1
AT1G09780	43.9	43.6	73.3	72.1	64.6	64.4	78.5	74.1	110	103
AT1G09790	0	0.0286	0	0	0	0	0	0	0	0
AT1G09794	2.3	2.97	3.84	1.42	2.69	2.26	4.03	2.64	1.13	1.24
AT1G09795	38.6	41.6	54.3	49.7	47	53.8	48.9	46.6	57.3	56.7
AT1G09800	1.14	1.09	2.51	3.03	2.16	3.47	2.09	2.83	2.79	2.25
AT1G09810	3.7	2.91	5.1	6.18	6.91	6.28	7.32	6.25	8.77	8.14
AT1G09812	0.525	0.481	0.733	1.47	0.953	0.267	1.54	0.513	1.86	2.67
AT1G09815	10.6	14.1	27.4	35.6	33.1	27.8	29.8	27.8	21.7	29
AT1G09820	2.38	1.82	1.63	2.13	1.77	1.61	2.42	1.58	3.61	3.16
AT1G09830	24.1	24.1	20.6	22.7	27	26.6	22	23.2	28.7	27.4
AT1G09840	18.6	18	14.5	11.5	15.7	14.3	10.7	12.9	9.79	8.95
AT1G09850	8.29	8.56	11.6	9.44	9.39	8.37	10.2	8.79	10.9	10.3
AT1G09860	0	0	0.117	0	0	0	0	0	0	0.0535
AT1G09870	9.47	7.23	10.5	8.2	10.6	11.1	10.1	7.63	10.1	10.1
AT1G09880	0.109	0.151	0.0789	0.296	0.171	0.0718	0.331	0.184	0.896	0.575
AT1G09890	1.26	1.36	0.32	0.601	0.78	0.218	0.503	0.932	1.53	1.75
AT1G09900	8.85	7.33	17.4	18.7	15.7	14.8	14.1	16.5	24.3	21
AT1G09910	3.9	4.3	3.6	4.77	4.64	3.84	4.71	2.77	3.58	2.91
AT1G09920	20	20.2	22.3	14.9	23.8	15.5	16.4	19.7	18.1	13.1
AT1G09930	0.0519	0	0.0628	0	0.068	0.0572	0.132	0.0732	0.171	0.114
AT1G09932	9.15	7.75	12.1	1.19	19.3	12.7	12.7	12.6	6.78	8.81
AT1G09935	0	0	0.365	0	0.198	0.332	0.191	0	0.166	0.0832
AT1G09940	6.01	5.66	8.9	8.81	9.72	8.42	8.61	10.5	7.14	6.42
AT1G09950	0.22	0.249	0.342	0	0	0.207	0.359	0	0.207	0.312
AT1G09960	0.887	0.975	2.12	1.2	1.04	0.998	1.29	1.36	2.96	2.69
AT1G09970	9.21	9.25	23.5	13.4	23.8	17.7	21.8	18.8	18.3	16.9
AT1G09980	6.15	6.36	8.17	8.45	7.31	6.94	9.35	9	8.95	8.69
AT1G09995	1.54	1.53	1.2	0.998	0.432	1.09	3.55	2.56	2.99	2.18
AT1G10000	0.883	0.908	1.26	1.58	0.992	1.25	1.56	1.73	0.935	1.04
AT1G10010	0	0.0291	0	0	0	0	0	0	0	0
AT1G10020	11.4	11.9	15.7	19.8	15.4	15.4	10.9	14.9	11.7	11.5
AT1G10030	6.88	7.86	15.2	18.8	16.4	20.2	19.5	16.4	12	18.6
AT1G10040	0.685	0.516	1.46	0.644	1.95	1.09	0.9	1.7	1.32	1.72
AT1G10050	3.41	3.11	3.71	2.47	5.19	3.55	3.21	4.17	2.6	3.09
AT1G10060	4.76	4.77	7.72	6.67	7.16	5	5.49	6.61	4.44	3.68
AT1G10070	0.102	0.177	0.0925	0.695	1.4	1.43	1.55	0.431	1.05	1.05
AT1G10090	6.83	6.37	8.87	6.67	7.86	7.89	6.08	5.11	3.18	2.47
AT1G10095	2.62	2.21	2.88	1.93	2.5	2.19	2.22	2.35	1.92	1.53
AT1G10100	0	0.425	0	0	0	0.283	0	0	0.141	0
AT1G10110	0.122	0.151	0.11	0.415	0.359	0.101	0.463	0.129	0.1	0.201
AT1G10120	6.07	4.59	7.32	6.81	8.22	6.17	7.25	8.92	11.6	12
AT1G10130	7.99	8.18	11.8	8.34	11.2	9.7	9.56	8.67	9.5	9.97
AT1G10140	1.2	1.83	4.88	3.7	5.43	5.26	3.1	2.55	1.11	2.34
AT1G10150	8.55	9.34	13.7	11.6	15.6	14.3	11.1	11.8	13.5	9.95
AT1G10155	1.59	1.62	0.641	0.562	0.625	0.643	0.606	0.299	1.37	1.49
AT1G10170	7.04	7.16	11.3	9.31	11.9	11.3	12.2	9.85	16.1	14.8
AT1G10180	7.09	5.87	8.86	9.15	8.85	8.54	8.15	9.05	11.7	9.36
AT1G10190	0	0	0	0	0	0	0	0	0	0
AT1G10200	26.6	25.5	46.3	31.7	38.1	33.7	31.4	38	21.2	22.2
AT1G10210	3.53	3.71	3.61	2.37	2.98	2.35	2.52	2.4	2.26	1.64
AT1G10220	0.0359	0.0712	0	0	0	0	0.137	0	0	0.0593
AT1G10230	9.39	9.15	16.2	19.5	24.1	27.3	32.4	36	20.8	30
AT1G10240	2.91	2.64	3.28	4.51	3.97	4.21	3.37	4.05	4.58	5.01
AT1G10250	0	0	0	0	0	0	0	0	0	0
AT1G10270	1.61	1.38	7.24	8.01	5.96	6.64	7.54	7.69	7.95	8.14
AT1G10280	2.76	2.52	2.28	2.27	1.71	2.8	2.65	2.11	3.54	3.34
AT1G10290	17	15.6	25.9	22.1	23	24.6	23.8	23.6	25.9	23.4
AT1G10300	0	0	0	0.184	0	0.067	0	0	0	0.0335
AT1G10310	19.3	18.1	24.8	26.4	24	21.5	24	25.7	21.3	20.8
AT1G10320	8.67	7.03	8.54	8.87	7.67	7.48	11.6	11.4	9.7	10.1
AT1G10330	0.593	0.696	1.76	1.1	1.17	1.07	1.33	1.14	1.2	1.07
AT1G10340	2.34	1.75	4.98	1.12	7.33	4.13	5.46	2.69	3.14	3.53
AT1G10350	8.21	8.28	9	7.05	8.94	8.54	8.98	5.69	5.05	4.76
AT1G10360	63.4	64.1	46.4	36.4	40.4	40.5	37.7	40.7	36.7	38.1
AT1G10370	87.6	96.2	70.8	82.5	74.7	78	118	125	295	326
AT1G10380	14.3	13.2	3.2	5.26	4.67	5.13	5.45	5.15	10.4	9.52
AT1G10385	0	0	0	0	0	0.0571	0	0	0	0.0858
AT1G10390	16.4	14.5	22.1	22.9	22.5	21.1	20.7	21.2	22.2	19.8
AT1G10400	0	0	0	0	0.105	0	0	0	0	0
AT1G10410	5.65	5.3	9.38	6.13	11.2	7.1	8.88	9.02	5.61	4.91
AT1G10417	0.712	0.439	0.979	0.446	1.54	0.568	0.747	0.935	0.445	0.365
AT1G10430	14.5	14.3	15.4	18.6	18.1	16	16.2	16.4	17.4	17.5
AT1G10450	4.31	3.69	6.2	6.12	6.56	5.03	6.27	5.7	10.5	7.18
AT1G10455	0	0	0	0.414	0	0	0.347	0	0	0.151
AT1G10460	0.818	0.812	0.913	0.286	0.247	0.208	0.359	0.932	0.726	0.468
AT1G10470	57.3	55.6	67.9	66.9	82.1	76.2	75.9	84.5	71.9	72.3
AT1G10480	0	0	0.198	0.124	0.75	0.09	0.415	0.576	0.0898	0
AT1G10490	5.03	5.1	8.71	9.5	8.93	8.97	9.27	8.52	14.4	10.9
AT1G10500	71.8	73.5	56.7	56.3	66.3	64.1	71.6	66.2	51.6	49.1
AT1G10510	23.2	22.5	27.5	27.2	27.4	25.5	19.7	18.5	34.2	31.1
AT1G10520	0.342	0.294	0.91	0.622	1.08	1.06	1.22	1.54	1.43	1.21
AT1G10522	19.1	18.1	30	36.7	33.1	30.3	34.1	33	21.5	26.5
AT1G10530	0.0839	0.0416	0.152	0.381	0	0	0.639	0.71	0.415	0.416
AT1G10540	0.0816	0	0.666	0.0927	0.321	0.135	0.311	0.345	0.773	0.945
AT1G10550	0.52	0.722	1.01	2.36	0.136	0.572	1.85	2.05	0.285	0.115
AT1G10560	0.685	0.647	0.473	0.519	0.192	0.323	0.186	0.552	0.296	0.297
AT1G10570	8.17	6.33	10.5	8.26	10.3	9.05	7.98	11.3	9.41	8.67
AT1G10580	9.64	10.4	15.8	16	15.9	15.3	16.3	15.5	20.8	20.9
AT1G10585	1.06	1.13	0.294	0.369	0	0	2.16	1.55	0.535	0.269
AT1G10586	0	0	0	0	0	0	0	0	0	0
AT1G10588	0	0	0	0	0	0	0	0	0	0
AT1G10590	39.1	37.6	74.8	66.2	85.2	75.9	80.3	92.9	67.4	74.5
AT1G10600	11.8	11.1	9.4	8.56	11.4	7.45	8.45	10.8	10.4	8.35
AT1G10610	3.83	2.98	2.78	5.43	4.52	4.32	3.69	6.48	4.38	2.5
AT1G10620	0	0	0	0	0	0	0	0	0.0276	0
AT1G10630	27.9	27	52.3	48.4	59.1	50.2	53.6	60.8	40.4	42.7
AT1G10640	5.99	5.38	8.94	8.24	9.3	9.71	13.1	11.3	21.6	20.8
AT1G10650	10.7	10.9	10.3	9.64	10.2	9.72	9.45	8.67	21.9	16.5
AT1G10652	0	0	0	0	0	0	0	0	0	0
AT1G10657	30.2	30.3	35.5	28.5	33.7	35	32.2	39.6	21.5	24
AT1G10660	11.2	10.2	12.8	11.6	14.7	10.8	13.1	13.8	15.1	16
AT1G10670	81.8	76.1	115	114	108	97.9	118	124	141	138
AT1G10680	0	0	0	0	0	0	0	0.0448	0	0.0175
AT1G10690	2.97	2.59	5.56	3.68	7.08	4.32	5.49	3.43	3.04	1.79
AT1G10700	15.4	13.1	14.8	9.64	11.8	13	14.2	13.7	13	12.1
AT1G10710	0.0296	0	0.322	0.673	0.233	0.391	0.564	0	0.293	0.196
AT1G10717	0	0	0	0	0	0	0	0	0	0
AT1G10720	8.5	8.55	10	8.79	12.8	8.9	8.68	8.97	9.11	7.43
AT1G10730	2.35	2.49	3.59	1.99	3.34	1.98	2.63	1.95	2.24	2.74
AT1G10740	30.2	27.9	16.1	16	16.7	17.8	16.7	15.1	33.2	32
AT1G10745	0	0	0	0	0	0	0	0	0	0
AT1G10747	0	0	0	0	0	0	0	0.397	0	0
AT1G10750	0.55	0.485	1.18	1.48	0.72	1.75	1.24	1.29	2.18	2.46
AT1G10760	24.4	22.4	34.1	32.3	26.1	27	20.3	21.8	17.7	17.9
AT1G10770	0.0442	0	0	0	0	0	0	0.187	0.145	0.073
AT1G10780	0.474	0.47	3.71	3.85	3.72	3.46	4.46	4.64	4.35	3.63
AT1G10790	0.302	0.413	0	0.172	0	0.375	1.44	0	0.498	0.75
AT1G10800	0.159	0.158	0.77	0	0	0.351	0	0.898	0.612	0.263
AT1G10810	0.32	0.144	0.105	0.396	0.228	0.096	0.332	1.23	0.479	0.384
AT1G10820	9.66	8.22	7.85	9.59	7.97	7.78	8.86	8.24	10.8	7.43
AT1G10830	20.9	22.8	18.2	16.6	16.8	17.9	17.4	14.8	19.8	20.4
AT1G10840	43.8	44	69.9	67.8	62.3	69	64.9	60.7	69.6	64.9
AT1G10850	4.45	4.96	8.75	9.7	12	9.36	12.9	13.6	15.8	15.3
AT1G10865	13.7	12.9	19.3	8.81	23.8	15.2	14.1	15.4	11.1	10.5
AT1G10870	6.46	6.46	7.98	7.36	8.47	6.38	7.07	8.17	8.72	6.59
AT1G10880	0	0	0	0	0	0	0.238	0	0	0
AT1G10890	25.3	22.7	30.2	34.2	38.9	26.9	42.5	47.6	27.2	26
AT1G10900	36.5	32.7	13.7	11.7	15	14.3	17.7	15.3	27.8	21.3
AT1G10910	18.9	16.1	15.9	17.4	16.5	16.1	15.6	14.7	20.5	18.2
AT1G10920	3.32	2.81	2.89	2.99	3.8	2.91	2.66	4.03	2.98	3.08
AT1G10930	4	3.49	5.88	7.51	5.47	6.42	6.05	5.58	6.98	6.2
AT1G10940	35.4	31.4	26.7	31.6	33.7	31.5	30.9	35.1	25.5	22
AT1G10950	29.8	26.2	44.2	39.6	35.4	39.3	33.6	30.4	40.8	38.7
AT1G10960	451	527	285	295	295	338	412	358	587	743
AT1G10970	0.93	1.26	3.64	4.4	2.78	3.44	3.26	2.52	2.57	3.38
AT1G10980	0	0	0.077	0.0964	0.25	0.21	0	0.18	0.14	0.176
AT1G10990	0.288	0.525	3.14	3.06	3.97	3.65	4.21	4.68	1.35	2.3
AT1G11000	1.47	1.81	1.78	1.3	1.77	1.55	1.17	2.34	1.52	1.89
AT1G11020	4.3	4.07	6.86	4.69	6.53	4.07	5.13	6.79	6.24	6.35
AT1G11040	0	0	0	0	0	0	0	0	0	0
AT1G11050	4.79	4.77	6.12	4.33	5.84	6.24	4.75	4.58	3.45	3.34
AT1G11060	3.11	3.09	4.82	3.81	4.49	4.96	4.71	4.56	5.74	5.26
AT1G11070	2.31	1.86	1.06	0.626	0.541	1.08	0.655	0.51	0.284	0.199
AT1G11080	0.0721	0.0179	2.09	1.97	1.63	1.25	2.61	3.05	4.75	3.31
AT1G11090	8.5	9.22	5.57	6.49	7.02	8.14	8.97	6.95	9.36	8.56
AT1G11100	0.0736	0.104	0.191	0.0478	0.207	0.0695	0.04	0.222	0.191	0.156
AT1G11110	0	0	0	0.146	0	0	0	0	0	0
AT1G11112	0.0547	0	1.98	2.73	1.94	2.35	3.75	2.78	3.16	1.09
AT1G11120	0.481	1.5	5.48	2.81	2.7	7.04	7.32	4.36	6.57	6.59
AT1G11125	0.0354	0.0704	0.257	0.644	0.557	0.82	0.944	0.75	0.409	0.527
AT1G11130	4.08	3.88	5.71	4.68	4.1	5.29	5.09	5.01	11	8.57
AT1G11145	0	0	0	0	0	0	0	0	0	0
AT1G11160	0.119	0.204	0.157	0.639	0.68	0.536	0.371	0.412	0.392	0.394
AT1G11170	0.18	0.201	0.489	0.918	0.529	0.594	0.171	0.285	0.296	0.223
AT1G11180	9.6	8.73	9.51	6.44	7.94	5.97	7.42	4.95	3.62	3.81
AT1G11190	1.94	1.27	0.357	0.448	1.03	0.76	0.875	0.695	3.79	2.34
AT1G11200	4.75	5.56	6.89	5.18	7.59	6.17	4.46	4.69	5.43	5.71
AT1G11210	0.582	0.442	1.12	0.311	0	0.679	0.391	0.58	0.113	0.113
AT1G11220	0.345	0.38	3.33	2.44	3.46	3.42	3.21	4.54	3.79	3.23
AT1G11230	0	0	0	0	0	0	0	0	0	0
AT1G11240	8.19	7.18	14	14	13.6	14.9	16.9	20.6	12.4	14.1
AT1G11250	0.028	0	0.203	0	0	0	0	0	0	0.0463
AT1G11260	14.4	15.2	33.5	27.7	32.7	24.3	23.3	24	25	26.9
AT1G11270	0.228	0.594	0.62	0.517	0.895	0.847	0.759	2.53	0.938	1.27
AT1G11280	6.89	7.04	6.95	7.97	7.65	7.36	7.75	6.74	10.8	8.76
AT1G11290	2.02	1.85	2.91	2.15	2.48	2.79	1.8	2.3	2.86	2.51
AT1G11300	4.84	3.08	5.64	4.74	7.72	6.39	8.57	7.73	5.95	6.15
AT1G11310	37.1	35	29.2	22	32.6	28.6	22.1	19.7	22.7	23.1
AT1G11320	2.37	1.96	2.07	1.4	1.64	2.03	2.76	2.32	2.53	1.6
AT1G11330	13.9	13.2	11.9	7.97	14.5	14.5	13.1	11.4	12.3	12.8
AT1G11340	1.2	1.11	0.728	0.912	0.723	0.663	0.955	1.2	1.24	0.858
AT1G11350	9.63	8.71	11.8	11.5	13	11.9	9.84	12.3	7.61	6.03
AT1G11360	8.19	7.9	10.6	10.5	13.9	10.6	10.6	10.7	5.55	6.51
AT1G11362	0	0	0	0	0.228	0	0	0	0	0
AT1G11370	0	0	0	0	0	0	0	0	0	0
AT1G11380	2.82	2.34	4.12	7.01	4.69	4.71	3.32	4.06	5.32	4.38
AT1G11390	3.05	2.55	6.42	6.5	6.26	5.37	6.68	6.81	9.29	8.49
AT1G11400	8.18	9.51	17.3	20	18.3	18.5	20	18.5	17	16.7
AT1G11410	10.7	8.77	7.25	7.84	8.82	6.3	6.8	8.78	10.9	8.84
AT1G11420	0.27	0.309	1.43	1.41	1.71	1.58	2.37	3.16	2.25	2.23
AT1G11430	96.2	93.1	123	129	126	131	145	123	109	135
AT1G11440	8.94	8.66	6.82	6.07	9.22	6.58	7.58	7.5	8.45	7.98
AT1G11450	0.456	0.34	1.14	1.04	1.34	0.565	1.41	0.965	1.83	1.27
AT1G11460	0.0329	0	0.119	0.149	0	0	0	0	0.0541	0.326
AT1G11470	0	0	0	0	0	0	0	0	0	0
AT1G11475	23.4	23.7	29.3	27.3	35.6	31.5	23.9	23.4	15.2	23.9
AT1G11480	16.1	14.6	20.6	18.8	21.8	18.8	21.8	23.4	19.9	19
AT1G11490	0.0959	0.127	0.232	0.581	0	0	0	0.27	0.105	0.159
AT1G11500	0.294	0.438	1.07	0.334	0.578	0.243	0.56	0.934	0.485	0.608
AT1G11510	0	0	0	0	0	0	0	0	0	0
AT1G11520	0	0	0	0	0	0	0	0	0	0
AT1G11530	14.4	15.4	17.2	19.5	16.9	15.3	18.3	14.9	11.7	10.8
AT1G11540	0	0.0315	0	0	0.249	0.105	0	0.268	0.157	0.157
AT1G11545	11.8	11.2	17.2	22	15.7	15.2	11.9	17.2	6.74	7.05
AT1G11560	0	0.0697	0	0	0	0.116	0	0	0.0578	0
AT1G11570	1.03	0.941	1.72	2.87	2.48	2.35	1.5	2.67	1.95	2.22
AT1G11572	0	0.0671	0.245	0	0	0	0.257	0	0.111	0.224
AT1G11580	24.2	23.6	14.2	11.1	14.4	16.7	23.4	19.5	32.2	29.2
AT1G11590	0	0	0	0	0	0	0	0	0	0.0411
AT1G11593	0	0	0	0	0	0	0	0	0	0
AT1G11600	0	0	11	14	11.1	11.9	13.2	10	16.1	15.8
AT1G11608	0	0	0	0	0	0	0	0	0	0
AT1G11610	0	0	0	0	0	0	0	0	0	0
AT1G11620	0	0	0	0	0	0	0	0	0.0632	0
AT1G11630	3.72	3.5	3.46	4	3.75	3.23	3.82	3.83	4.75	3.4
AT1G11650	117	114	139	132	128	135	124	125	126	125
AT1G11655	0	0	0	0	0	0	0	0	0	0
AT1G11660	11.6	11.2	12.9	13.3	14.8	11.4	12.1	11.3	15.1	15.2
AT1G11670	3.02	3.44	5.83	4.99	4	5.57	5.22	3.23	6.81	5.61
AT1G11680	32.1	31.4	39.7	33.9	37.4	35.7	35.9	35.6	42.4	36.1
AT1G11684	0.117	0	0	0	0	0	0	0	0	0
AT1G11690	0	0	0	0	0	0	0	0	0.0927	0
AT1G11700	11.6	14.8	11.1	13	12.6	12.8	9.5	12.8	7.87	13.4
AT1G11710	0.601	0.267	1.49	1.44	1.43	1.57	1.26	0.87	2.06	1.41
AT1G11720	22.1	19.8	16.2	13.5	15.6	17	17.5	14.3	29.2	24.6
AT1G11730	0.37	0.441	1.34	1.35	0.776	1.47	2.16	1.25	1.87	1.92
AT1G11740	0.263	0.654	1.57	3.08	1.63	1.87	0.86	1.75	0.031	0.124
AT1G11750	130	124	87.8	106	90.5	106	92.7	85.6	82.3	102
AT1G11755	3.76	3.53	7.25	6.24	6.92	5.92	6.14	5.68	7.13	4.59
AT1G11760	3.02	2.49	3.71	7.81	6.75	5.22	5.83	7.08	4.21	4.99
AT1G11765	0	0	0	0	0	0	0	0	0	0.096
AT1G11770	0	0.0244	0	0	0	0	0	0	0	0
AT1G11780	5.59	4.77	6	5.79	6.41	5.91	6.8	6.52	7.33	6.91
AT1G11785	0.26	0.323	0	0	0	0	0.743	0	0.322	0.431
AT1G11790	14.1	13.8	19.2	17.9	18.8	16.4	16.2	18.1	21.7	19.2
AT1G11800	3.84	4.06	3.42	3.83	3.51	4.18	0.377	0.21	0.286	0.287
AT1G11810	0.0642	0	0	0	0	0	0	0	0.0529	0
AT1G11820	23.4	23.3	40.2	45.5	37	39	45	50.6	66.8	58
AT1G11840	88.8	88	87	81.1	84	86.7	132	117	127	119
AT1G11850	29.3	31.8	50.9	59.5	64.2	56.8	61	63.6	17.7	54.2
AT1G11860	887	846	552	585	526	554	603	567	800	814
AT1G11870	23	24.2	16.9	19.7	20.5	22.5	24	18.8	24.7	27.4
AT1G11880	3.04	2.62	1.95	2.02	2.66	2.47	2.58	2.28	2.35	2.94
AT1G11890	35.3	31.8	33	25.7	34.8	34.2	27.5	28	33.1	27.8
AT1G11900	1.98	1.62	2.26	2.84	2.32	2.86	2.24	2.35	2.17	2.24
AT1G11905	5.86	4.75	6	5.56	11.9	7.37	7.66	9.28	7.05	5.83
AT1G11910	177	177	155	124	159	138	148	135	187	178
AT1G11915	0.328	0.455	0.356	0.298	0.644	0.866	0.623	0.277	0.755	0.704
AT1G11920	0	0	0	0	0	0	0	0	0	0
AT1G11925	0	0	0	0	0.205	0	0	0	0	0
AT1G11930	33.3	32.7	56.9	48.8	58.4	47.6	54.9	56.6	46.8	45.7
AT1G11940	2.44	1.9	4.09	2.03	2.99	3.73	2	3.55	2.59	2.26
AT1G11950	0.559	0.646	1.75	1.6	1.48	1.38	1.63	1.16	2.1	1.57
AT1G11960	2.15	1.89	2.94	2.07	3.24	3.29	2.76	2.64	2.86	3.29
AT1G11970	0	0	0	0	0	0	0	0	0	0
AT1G11980	0	0	0	0	0	0	0	0	0.582	0
AT1G11990	0.158	0.0224	0.164	0.308	0.355	0.299	0.602	0.478	0.744	0.374
AT1G12000	20.1	18.1	50.6	44	42.5	44.2	51.5	42.7	57.3	55.2
AT1G12010	3.18	3.18	2.44	2.78	2.04	2.83	2.67	1.55	4.93	3.08
AT1G12020	4.94	5.17	9.93	11.3	10.5	9.61	7.94	9.72	8.64	9.81
AT1G12030	0.71	0.317	0.129	0.161	0	0.235	0.135	0.3	0.643	0.939
AT1G12040	0	0	0	0	0	0	0	0	0	0
AT1G12050	17.5	18.8	23	22.6	20.2	20.3	22.5	19.5	24.5	25.4
AT1G12060	3.54	3.76	6.04	7.57	4.26	3.16	5.71	6.7	4.53	5.44
AT1G12064	0	0	0	0.318	0.275	0	0	0	0.115	0.116
AT1G12070	0	0	0.52	0	0.141	0.118	0.273	0	0.236	0.296
AT1G12080	19.5	20.2	22.6	17.7	16.7	22.3	11.6	17.7	29.7	24.8
AT1G12090	719	814	853	1010	787	863	733	786	216	173
AT1G12100	2.11	0.951	4.86	3.48	2.63	3.8	6.56	9.72	2.21	3.17
AT1G12110	30.2	27.7	56	43	36.9	40.1	32.9	26.2	45.4	52.1
AT1G12120	16.3	14.9	24	22.7	27.4	25.4	23	26.7	14.7	13.2
AT1G12130	0.0279	0.0277	0	0	0	0.0921	0	0	0.0459	0.0922
AT1G12140	20.2	20	15.5	11.6	15.3	14.3	11.4	10.2	13.1	13.2
AT1G12150	0.903	0.802	0.345	0.971	1.77	0.471	0.452	0.904	0.391	0.629
AT1G12160	0.221	0.122	0.445	0.223	0.868	0.568	0.374	0.935	0.283	0.122
AT1G12170	0	0	0	0	0	0	0	0	0	0
AT1G12180	0	0	0	0	0	0	0	0	0	0
AT1G12190	0	0	0	0	0	0	0	0	0	0
AT1G12200	4.06	4.66	2.31	2.8	3.49	2.86	2.78	2.8	7.25	7.57
AT1G12210	0.434	0.819	0.913	0.89	1.54	0.924	1.22	1.12	1.01	1.46
AT1G12211	0.0267	0.0133	0	0.182	0.0525	0	0	0.0565	0	0.0221
AT1G12220	3.84	3.47	4.91	3.62	5.48	5.22	3.49	4.04	4.38	2.83
AT1G12230	31.2	27.6	34	30.2	31.2	32.4	36.2	33.7	46.1	43.1
AT1G12240	75.4	73.1	65.5	55.5	56.8	56.5	63.9	56.1	71.6	65.4
AT1G12244	12.1	11.2	7.88	12.8	10.2	11.3	10.5	9.91	10.1	12.4
AT1G12250	43.2	44	47.3	50.2	44.4	48.4	43.7	41.3	36.7	36.4
AT1G12260	1.09	0.468	0.311	0.487	0.253	0	0.326	0.181	2.05	1.06
AT1G12270	18.5	18.2	25.9	25.1	24.5	22.8	27.1	25.8	29.4	24.4
AT1G12280	3.2	3.15	4.09	3.55	5.25	4.07	3.03	3.94	6.41	5.89
AT1G12290	1.01	0.869	1.03	0.367	2.28	1.25	0.974	1.48	0.888	0.779
AT1G12300	0.582	0.449	0.844	0.705	0.152	0.555	0.394	0.219	0.703	0.556
AT1G12310	28.1	29.4	55.6	47.6	48.6	56.2	51.7	47.6	33.3	42.4
AT1G12320	1.52	1.35	3.19	2.72	3.68	2.44	2.85	3.57	1.99	2.02
AT1G12330	12.1	12.9	11.1	15.6	9.64	12.2	13.5	14.2	12.8	11.9
AT1G12340	0.564	0.809	0.227	0.569	0	0.414	0.715	1.06	0.516	0.414
AT1G12350	9.34	7.67	11.4	10.2	12.2	11.9	10.4	10.4	10.5	10.2
AT1G12360	17.9	17.4	17.4	16.2	18.7	14.2	14.3	12.7	13.5	12.7
AT1G12370	3.09	2.97	5.83	5.13	5.13	5.31	5.93	5.63	14.3	17.1
AT1G12380	2.23	2.2	3.42	2.65	4.69	3.11	5.1	4.83	6.01	5.2
AT1G12390	8.66	7.08	6.87	9.52	8.87	8.92	9.81	10.1	8.63	9.66
AT1G12400	6.55	7.52	2.08	3.65	4.06	3.6	3.5	3.16	5.39	6.55
AT1G12410	117	118	137	137	116	140	133	143	135	131
AT1G12411	0	0	0	0	0	0	0	0	0	0
AT1G12420	1.81	1.88	5.4	3.7	5.37	4.38	4.89	5	8.26	6.07
AT1G12423	0	0	0	0	0	0	0	0	0	0
AT1G12430	5.04	4.9	9.58	9.54	10	8.72	10.3	9.98	15.8	13.2
AT1G12440	36.7	35.5	59.4	72.8	64.8	64.6	67.4	75.6	46.7	51.1
AT1G12450	3.67	3.96	3.24	3.15	3.9	3.77	2.74	3.88	2.49	2.75
AT1G12451	0	0	0	0	0	0	0	0	0	0
AT1G12460	4.7	4.31	7.31	7.45	5.25	6.94	5.45	5.5	7.74	6.5
AT1G12470	8.93	7.98	11.5	9.04	8.02	7.28	7.48	6.93	11.2	8.96
AT1G12480	2.74	2.1	1.69	1.31	1.22	1.54	1.1	1.79	0.88	0.81
AT1G12490	0	0	0	0	0	0	0	0	0.13	0.0654
AT1G12500	34	31.3	44.1	50.4	39.8	40.5	35.5	44.3	45.8	40.4
AT1G12520	23.4	23.4	76.9	55	95.3	71.1	66.5	94.9	90.5	105
AT1G12530	14.3	13.9	10.1	15.6	19.5	14.3	13.4	16.2	11.7	14.3
AT1G12540	0	0	0	0	0	0	0	0	0	0
AT1G12550	4.64	5.35	3.65	6.49	3.44	3.97	5.56	6.04	5.29	6.71
AT1G12560	0	0	0	0	0	0	0	0	0.0617	0
AT1G12570	0.232	0.55	4.15	4.47	3.37	3.66	2.65	3.86	5.77	6.53
AT1G12580	18.1	15	21	16.8	18.6	16.2	18.7	20.8	20.8	18.7
AT1G12600	0.0854	0.311	0.207	0.776	0.224	0.188	0	0	0.188	0.33
AT1G12610	0	0	0	0	0	0.244	0	0	0	0
AT1G12620	1.79	2.27	2.81	2.77	1.88	2.34	3.26	3.41	3.04	2.94
AT1G12630	0.416	0.275	0	0.21	0	0	0.176	0.195	0.228	0.0764
AT1G12640	12.1	12.4	12.6	10.2	11.6	12.9	10.9	11	16	14.7
AT1G12650	13.2	11.8	23.7	18.8	17.5	18	24.1	27.4	23.6	22.5
AT1G12660	0	0	0	0	0	0	0	0	0	0
AT1G12663	0	0	0	0	0	0	0	0	0	0.169
AT1G12665	0	0	0	0	0	0	0	0	0	0
AT1G12672	0.207	0.616	0	0	0.406	0.341	0.393	0	0	0.342
AT1G12680	8.29	7.2	9.53	8.24	10	8.99	7.04	9.16	7.5	7.65
AT1G12700	2.64	1.86	2.1	3.57	2.36	2.06	2.55	2.55	2.67	3.06
AT1G12710	2.38	3.01	5.49	5.4	5.84	5.1	3.84	3.77	4.75	3.68
AT1G12730	1.5	1.85	2.49	2.83	4.39	2.55	2.53	2.27	1.91	1.7
AT1G12740	0	0	0	0	0	0	0	0	0.0697	0
AT1G12750	11.3	11.6	9.16	8.73	8.68	9.29	9.28	11.9	7.8	6.78
AT1G12760	18.4	18.2	19.2	15.9	20.3	17.5	17.1	17.3	16.3	17.7
AT1G12770	25.4	23.4	34	31.8	29.7	30.3	30.9	26.9	31.9	32.1
AT1G12775	0.962	1.09	1.6	1.37	1.42	1.32	1.14	0.933	2.28	1.66
AT1G12780	10.2	11.5	15.8	12.8	16	12.1	10.6	11.5	8.09	7.75
AT1G12790	2.14	2.2	2.29	2.62	1.4	1.54	2.82	1.62	1.54	2.09
AT1G12800	146	138	114	118	110	113	105	92.3	129	122
AT1G12805	0	0	0	0	0	0.494	0.284	0	0.369	0
AT1G12810	17.4	19.4	17	15.8	23.1	16.4	17	16.1	13.5	13.7
AT1G12820	24	22.3	24.3	19.3	25.8	25.1	26.7	26.3	27.8	22.7
AT1G12830	12.1	13.4	22.8	19.6	27.2	20.9	27.3	28.4	18.7	23.3
AT1G12840	30.9	28.7	45.3	40.2	43.9	40.6	37	32.1	46.9	38.4
AT1G12845	4.15	4.28	8.8	9.31	11.9	8.73	9.44	12.3	2.84	5.8
AT1G12850	19	17.5	25.9	23.3	25.4	23.9	23.2	27.4	21.4	21
AT1G12855	0.138	0.0823	0.1	0.251	0	0.183	0.105	0	0.137	0.274
AT1G12860	18.4	15.9	23.4	26.3	21.3	23.7	22.2	22.7	27.5	21.2
AT1G12870	0	0	0	0	0.131	0	0	0	0	0
AT1G12880	7.89	7.9	6.11	7.65	10.2	9.6	6.91	15.5	6.53	5.9
AT1G12890	0.347	0.0575	0	0	0	0	0.661	0.245	0.191	0.191
AT1G12900	1940	1910	1380	1520	1330	1520	1430	1360	1630	1440
AT1G12910	13.4	10.5	14.4	12.8	16.7	13.7	11.9	12.6	13.5	12.7
AT1G12920	29.3	29.3	56.3	49.4	54.3	54.9	58.4	59.1	70	61.7
AT1G12930	6.65	6.16	6.19	5.88	6.42	6.36	6.36	6.2	7.12	7.05
AT1G12938	0	0	0	0	0	0	0	0	0	0
AT1G12940	0.0226	0	0.082	0	0	0	0.258	0.0956	0.0745	0
AT1G12950	0.0217	0.0431	0.0788	0.197	0.171	0	0.331	0	0.286	0.18
AT1G12960	0	0	0	0	0	0	0	0	0	0
AT1G12970	3.62	2.75	4.51	3.23	4.45	3.81	3.8	4.6	2.16	2.31
AT1G12980	0	0	0.122	0.152	0.395	0.332	0.128	0.142	0.111	0.333
AT1G12990	10.1	10.5	9.19	7.44	10.8	8.11	7.29	8.28	9.8	7.2
AT1G13000	7.18	6.51	8.47	8.23	11.9	9.31	9.27	9.19	3.88	4.46
AT1G13020	14.3	14.5	19.3	17.9	19.6	17.9	22.2	19.7	24.2	30.1
AT1G13030	2.4	2.26	6.07	8.2	7.02	6.28	7.31	8.77	7.64	7.45
AT1G13040	0.228	0.604	1.19	0.576	0.498	1.17	0.868	1.39	1.96	1.93
AT1G13050	1.16	0.957	2.47	1.8	2.12	1.97	2.16	2.52	1.92	1.17
AT1G13060	48.5	45	77.6	68.7	90.2	72.6	81.4	80.8	60.6	65.2
AT1G13080	51.3	48.1	22	21.7	27.5	26.5	22.2	23.7	41.6	37.9
AT1G13090	31.8	33.2	21.4	16.3	26.4	18.4	23.9	24.2	22.7	20
AT1G13100	7.04	5.33	7.91	4.8	9.96	6.51	5.45	6.85	3.67	3.3
AT1G13110	39.9	39.3	57.3	48	56.6	50.4	41.1	40.5	20.6	17.2
AT1G13120	5.05	4.24	7.92	8.95	7.81	7.91	8.12	8.41	8.51	6.95
AT1G13130	0.311	0.419	0	0.101	0	0	0	0	0.366	0.294
AT1G13140	0.151	0.321	0.156	0.294	0.339	0.427	0.328	0.638	0.426	0.25
AT1G13150	0.937	0.443	0.728	0.912	0.526	0.368	0.679	0.283	0.698	0.406
AT1G13160	6.72	6.29	14.5	14.7	15.7	14	17.5	17.5	23.7	18.9
AT1G13170	7.96	7.27	8.74	9.82	9.79	8.69	10.3	13.2	9.55	9.26
AT1G13180	1.7	1.65	4.44	3.67	4.56	3.77	4.26	4.56	3.83	3.12
AT1G13190	14.1	12.5	14.1	13.9	12.9	15.1	14.1	13.4	14.4	14.6
AT1G13195	4.03	2.57	3.25	2.32	2.51	2.75	2.56	2.43	3	3.17
AT1G13200	0	0	0	0	0	0	0	0.135	0	0.0529
AT1G13210	9.52	8.22	15.9	8.34	14.9	10.5	7.56	7.18	3.5	3.33
AT1G13220	14.3	13.1	25.4	23.6	21.9	19.1	19.5	27.9	16.7	14.3
AT1G13230	0.0523	0	0	0	0	0.0864	0.299	0	0.0862	0.216
AT1G13245	30.2	28.5	48.2	52.2	51.4	46.2	31.2	47.2	17.4	15
AT1G13250	8.93	9.56	12.7	11.2	16	13.1	10.7	12	7.74	7.09
AT1G13260	20.4	19.3	57.8	43.8	65.3	62.5	31.6	36.8	5.16	5.99
AT1G13270	12.5	13.5	38.4	38	35.5	41.3	31.7	32	43.2	44.2
AT1G13280	19.6	18.6	13.9	11	17	11.5	16.6	14.8	10.6	9.69
AT1G13290	0	0	0	0	0	0	0	0	0	0
AT1G13300	0.0627	0	0.227	0.427	1.23	0.725	0.238	0.265	0.0516	0.0518
AT1G13310	0.135	0.0538	0.0983	0	0.319	0.179	0	0.229	0.312	0.0896
AT1G13320	25.1	23.4	23.7	19.2	24.6	23.3	21	15.5	28.4	26.4
AT1G13330	0.246	0.53	0.595	1.49	1.45	1.36	0.781	3.12	2.7	1.22
AT1G13340	1.63	1.93	12.3	4.9	18.8	6.7	7.71	7.68	4.08	5.18
AT1G13350	13.3	13	14.9	13.6	15.6	12	13.7	19.3	17.7	16.9
AT1G13360	27	29.3	35.9	33.8	40.3	36.9	43	46.6	33	34.6
AT1G13370	0.782	0.358	0.436	0.273	0	0.795	0.458	0.254	0.198	0.497
AT1G13380	14.1	17.1	21.1	22.9	21.9	23.3	27.9	29.5	28.5	30.1
AT1G13390	5.82	6.1	10.7	9.54	10.3	10.6	7.91	13.7	4.4	5.03
AT1G13400	0	0	0.85	0.533	0.614	0.387	0.297	0.992	0.773	0.582
AT1G13410	0.25	0.344	0.906	0.262	0.68	1.02	0.585	0.407	0.887	0.827
AT1G13420	0.121	0.151	0.33	0.276	0.358	0.401	0.693	0.257	0.25	0.351
AT1G13430	0	0.0649	0	0	0	0.108	0.124	0.276	0.162	0.108
AT1G13440	498	513	546	540	544	536	608	600	775	771
AT1G13450	11.9	11.6	12.2	10	11.6	8.89	9.66	10.1	9.92	9.45
AT1G13460	6.68	5	6.78	7.1	6.14	6.52	7.59	7.22	10	8.67
AT1G13470	19.2	19.1	18.9	4.2	30.1	16.2	12.8	8.45	2.65	4.88
AT1G13480	0.0583	0.029	0.106	0.133	0.115	0	0.666	0.123	0	0
AT1G13485	0	0	0	0	0	0	0	0	0	0
AT1G13490	0	0	0	0	0	0	0	0.161	0	0
AT1G13500	0	0	0.131	0	0	0.238	0.137	0.153	0.0594	0.0596
AT1G13510	0	0	0.198	0.124	0.215	0	0	0	0.09	0
AT1G13520	0.0286	0	0.622	0	0.899	0.472	0.109	1.21	0.33	0.378
AT1G13530	0.096	0.0318	0.116	0	0.126	0.106	0.731	1.08	0.158	0.0529
AT1G13540	0.3	0.331	0	0	0.131	0.441	0.889	0.424	0.44	0.497
AT1G13550	0.395	0.327	0.12	0	0.259	0	0.125	0	0.109	0.164
AT1G13560	28.7	25	35.8	27.2	27.2	28.2	30.7	26.8	38.7	38.5
AT1G13570	3.53	3.6	5.62	6.53	6.27	6.7	3.99	4.73	3.76	3.36
AT1G13580	3.31	1.84	4.65	4.74	3.28	4.53	5.68	3.16	4.72	4.34
AT1G13590	0	0	0	0	0	0	0	0	0	0
AT1G13600	0.0443	0.044	0.804	1.01	0.348	0.732	3.38	1.88	3.14	2.86
AT1G13605	0	0	0	0	0	0	0	0	0	0
AT1G13607	0.0926	0	0	0	0	0	0	0	0	0.613
AT1G13608	0.197	0.327	0.239	0.299	0.517	0.217	0.25	0.557	1.08	1.31
AT1G13609	23.6	27.4	12.1	7.38	26.2	28.6	13	6.87	92.7	133
AT1G13610	0.149	0.147	0	0.81	0.117	0.196	0.113	0	0.147	0.295
AT1G13620	0	0	0	0	0	0	0	0	0	0
AT1G13630	0.38	0.755	1.44	1.89	1.83	1.03	0.855	1.39	1.11	1.03
AT1G13635	0	0	0.184	0.115	0.0998	0	0	0.107	0.251	0.168
AT1G13640	6.63	6.89	16.6	15.7	12.6	10.5	13.2	15.3	19.2	17.8
AT1G13650	273	254	135	176	159	174	165	225	151	104
AT1G13670	0.101	0.0999	1.7	1.22	1.45	1.11	1.53	1.42	0.608	0.666
AT1G13680	0	0	0	0	0.127	0	0.369	0	0.0532	0.0534
AT1G13690	11.6	11.7	19.7	21.8	22.9	18.9	23.1	27.9	18.9	20.4
AT1G13700	5.39	5.75	13.2	13.3	16.1	15	9.1	12.5	3	2.28
AT1G13710	0	0	2.75	3.84	2.47	3.15	4.78	3.76	5.64	5.27
AT1G13730	13.3	12.3	20.4	23.4	17.2	19.2	23.1	28.8	32.2	27.1
AT1G13740	1.99	1.25	8.62	7.47	4.4	5.44	5.65	8.41	5.57	6.42
AT1G13750	7.71	6.77	7.25	3.33	9.79	7.12	6.17	5.02	3.65	4.12
AT1G13755	0	0	0	0	0	0	0	0	0	0
AT1G13760	0	0	0	0	0	0	0	0	0	0
AT1G13770	5.04	4.95	6.4	7.32	7.24	7.02	7.89	8.33	8.3	7.4
AT1G13780	1.84	1.9	4.25	2.82	3.47	2.53	3.36	3.54	2.28	2.01
AT1G13790	1.6	0.919	2.38	2.83	1.92	1.89	0.384	0.214	0.277	0.362
AT1G13800	0.283	0.217	0.233	0.35	0.707	0.637	0.293	0.381	0.233	0.425
AT1G13810	2.35	2.56	4.68	4.98	5.07	5.86	6.14	5.18	6.43	7.41
AT1G13820	48.7	51.6	39.4	38.8	37.8	41.6	36.2	37.7	38	37
AT1G13830	0.187	0.37	1.35	0	1.32	0.247	1.56	0.789	0.246	0.74
AT1G13860	4.56	4.05	4.63	3.58	4.61	3.53	3.73	4.9	4.92	3.63
AT1G13870	7.66	6.71	8.37	8.51	9.47	9.62	9.81	10.2	12.2	12.3
AT1G13880	10.1	9.23	8.95	11	10.1	9.18	11.3	16	13.3	12.2
AT1G13890	0	0	0	0	0	0	0.157	0	0	0
AT1G13900	8.36	8.47	9.04	9.48	9.4	9.75	7.68	6.96	8.55	8.27
AT1G13910	2.94	2.97	8.3	6.67	8.88	8.24	6.37	7.7	4.45	5.1
AT1G13920	2.67	2.88	4.92	5.1	5.33	5.5	4.13	6.22	2.62	3.52
AT1G13930	295	299	689	765	661	597	581	659	170	229
AT1G13940	3.96	3.68	5.21	6.78	5.07	5.46	4.69	5.45	4.84	4.15
AT1G13950	6.14	5.17	3.07	0.606	3.67	2.65	11.2	9.79	10	12
AT1G13960	6.94	5.94	9.4	6.73	8.88	6.73	7.4	6.97	5.34	4.81
AT1G13970	0.0752	0.392	0.614	0.94	1.11	0.373	1.15	0.636	0.96	0.591
AT1G13980	5.92	5.08	9.24	7.62	7.71	7.94	6.84	6.32	7.63	6.22
AT1G13990	9.41	9.57	20	6.72	34	16.2	17.3	15.9	6.25	6.34
AT1G14000	32.7	32.5	29.2	26.3	28	22.6	24.1	18	34	29.3
AT1G14010	16.2	15.8	17.6	13.3	29.7	18.1	19.8	23.6	14.2	18.8
AT1G14020	7.93	7.11	12.4	11.9	10.6	12	12	10.5	10.5	12
AT1G14030	23.5	24.8	32.4	36.5	32.2	33.7	29.9	37.6	27.6	30.1
AT1G14040	0.363	0.43	1.17	1.4	0.933	0.831	0.904	1	2.07	1.27
AT1G14048	0	0	0	0	0	0	0	0	0	0
AT1G14060	3.64	4.56	11	14.3	11.8	15.8	16.7	16	12.6	14.8
AT1G14070	66	86	21	12	23	25	38	22	64	53
AT1G14080	0.0221	0	0.08	0.1	0	0.292	0.084	0.187	0	0.292
AT1G14100	0.027	0.0536	0.0979	0.123	0	0.0892	0	0.114	0.133	0.179
AT1G14110	0	0	0	0	0	0	0	0	0	0
AT1G14120	0.0319	0	0.694	0.725	0.501	0.316	2.19	1.21	1.05	1.21
AT1G14130	2.29	2.14	2.34	2.08	3.81	3.11	4.3	2.16	2.88	2.27
AT1G14140	8.46	6.13	8.82	9.9	10.1	10.9	11.3	13.8	7.48	8.46
AT1G14150	125	129	60.5	78.9	68.5	81.7	63.5	71	69.8	75
AT1G14160	0	0	0	0	0	0	0	0	0	0.0657
AT1G14170	1.99	1.6	3.77	2.01	5.56	2.63	3.2	2.99	2.22	2.49
AT1G14180	2	1.67	3.43	4.19	3.53	5.1	4.82	4.48	5.01	4.65
AT1G14185	0.221	0.132	0.0803	0	0.087	0.0732	0.169	0.187	0.292	0.22
AT1G14190	1.28	1.19	1.11	1.01	1.09	1.47	1.06	1.29	1.51	1.01
AT1G14200	7.75	6.95	10.8	10.2	15.9	12.5	11.8	10.5	9.27	8.98
AT1G14205	11.3	7.14	7.22	6.61	3.61	5.81	6.41	3.24	4.66	5.69
AT1G14210	7.52	8.38	15.3	13.3	13.3	15.3	12.2	12.4	12.3	14
AT1G14220	0	0	0	0	0	0	0	0.189	0	0
AT1G14225	0	0	0	0	0	0	0	0	0	0
AT1G14230	8.89	8.64	8.12	5.09	7.95	7.11	8.28	11.2	6	6.09
AT1G14240	0	0	0.164	0.103	0	0.0749	0.518	0.48	0.0747	0.15
AT1G14250	20.7	21.6	28	25.3	18.2	19.1	79.2	40.5	23.3	21.5
AT1G14260	0.638	0.543	1.1	0.276	1.07	1.2	0.925	1.67	1.45	1.26
AT1G14270	51.5	49	58.8	61	59.3	64.4	67.4	68.6	63.8	73.4
AT1G14280	41.9	39.4	24.6	24.4	23.2	21.8	15.6	18.6	30	21.6
AT1G14290	18.8	17.1	18.8	20.9	20.2	20	14.1	16.2	17.7	14.3
AT1G14300	3.59	3.22	8.16	10.1	10.1	9.6	10.4	11.1	9.66	9.98
AT1G14310	10.2	10.4	10	12	10.5	10.7	9.71	9.54	7.43	6.05
AT1G14315	0.0623	0	0	0.283	0	0.206	0	0	0	0
AT1G14320	275	276	595	575	598	618	654	713	488	548
AT1G14330	2.92	3.25	4.49	5.8	5.81	4.4	5.49	5.4	4.36	3.64
AT1G14340	7.33	7.65	8.73	5.13	8.57	8.57	8.73	10.2	5.2	7.84
AT1G14345	97.8	103	73.3	94.1	74.6	87.8	82.2	90.1	117	128
AT1G14350	7.95	7.5	5.51	9.27	6.87	4.82	9.04	10.2	14.2	11.5
AT1G14360	9.25	8.44	22.5	13.1	29.8	20.8	21.3	23.6	16.6	15.4
AT1G14370	2.91	3.07	9.13	3.95	11.6	6.2	6.27	5.72	2.49	3.14
AT1G14380	11.6	10.6	16.4	16.1	15.8	14.5	14	16	13.5	11
AT1G14390	0.247	0.228	0.298	0.448	0.129	0.0543	0.375	0.765	0.596	0.571
AT1G14400	44.4	43.4	56.2	50.3	62.6	55.8	50.4	48.9	42.7	43.1
AT1G14410	9.98	11.3	23.5	21.3	21.3	23.4	22.3	23.6	26.1	25
AT1G14420	0	0	0.0761	0.286	0.165	0.139	0.16	0	0.173	0.173
AT1G14430	1.13	0.821	8.27	10.7	8.8	7.93	9.14	7.51	12.5	13.9
AT1G14440	2.92	2.68	6.51	7.97	5.23	6.79	7.37	6.4	8.7	7.7
AT1G14450	65.5	80.1	96	103	105	102	109	133	39.6	82
AT1G14455	0	0.143	0.261	0.327	0.283	0	0	0.304	0	0
AT1G14460	4.01	4.26	4.36	3.75	4.14	4.6	4.84	3.66	6.82	4.74
AT1G14470	0.477	0.374	0.547	0.571	0.494	0.664	0.382	0.213	0.869	0.457
AT1G14480	0.584	0.302	1.2	1.5	1.3	1.68	1.55	1.07	1.8	1.6
AT1G14490	0.309	0.562	0.934	0.936	1.62	0.85	1.57	0.653	1.44	1.11
AT1G14500	0.0599	0	0	0	0	0	0	0	0	0
AT1G14510	13.6	11.9	26.3	21.6	26	26.6	22.7	25.8	20.6	20.9
AT1G14520	1.66	1.51	2.43	3.71	1.38	1.45	3.55	4.2	0.625	0.338
AT1G14530	1.9	1.81	1.92	1.92	2.5	2.88	2.01	2.35	2.4	2.41
AT1G14540	0.165	0.328	0.48	0	0.52	0.219	0.252	0.14	0.164	0
AT1G14549	0	0	0	0	0	0	0	0	0	0
AT1G14550	0	0	0.125	0	0	0	0	0	0	0
AT1G14560	3.91	3.93	5.9	7.48	6.39	6.08	4.72	5.34	5.29	5.13
AT1G14570	25	24	29.2	25.4	29.1	24.6	26.7	22.5	22.8	22.2
AT1G14580	22.7	22.2	23.5	27.8	21.1	22.8	23.1	22.2	13.1	15.3
AT1G14590	3.57	3.65	6.2	5.66	5.01	6.03	5.3	6.99	5.92	4.51
AT1G14600	2.92	3.81	2.46	1.54	2.93	3.25	1.94	2.87	3.24	3.53
AT1G14610	28.3	27.2	31.2	31.4	29.7	26.7	28.3	28.4	49.4	41
AT1G14620	8.18	7.42	13.7	13	12	13	18.9	12.7	14.4	12.5
AT1G14630	1.93	1.3	2.83	3.36	2.1	4.34	6.25	4.86	6.15	4.28
AT1G14640	0.714	0.779	0.388	0.811	0.841	1.36	0.679	1.36	0.676	0.649
AT1G14642	0.634	0.315	1.15	4.32	0	1.05	1.21	1.34	2.61	1.05
AT1G14650	10.4	9.72	16.8	15.3	15.9	14.9	18.1	16.2	19.4	18.4
AT1G14660	1.7	1.23	2.22	2.43	1.92	1.92	1.8	2.73	1.53	0.91
AT1G14670	34.7	32.8	37.9	30.4	36.4	33.3	32.6	27.7	39.7	36.9
AT1G14680	0.448	0.342	0.875	0.94	1.08	0.797	0.525	1.17	0.511	0.684
AT1G14685	10.9	8.93	20.7	23.2	17.9	21.4	21.1	23.1	13.2	12.8
AT1G14686	0.1	0.0663	0	0	0	0	0	0	0.055	0.0552
AT1G14687	0.56	0.94	2.34	2.74	3.05	1.57	2.79	3.83	2.34	3.35
AT1G14688	0	0	0	0.297	0	0	0	0	0.215	0
AT1G14690	11.2	10.3	13.3	11.2	12.6	12.1	11.5	13	14.5	12.8
AT1G14700	26.9	22.6	14.7	16.5	9.75	15.4	13.8	14.6	24.6	22.8
AT1G14710	19.2	17.6	26.8	28.2	29	26.8	29.2	31.2	35.4	33.2
AT1G14720	16.1	14.2	36.4	36	33.4	31.6	31	31.5	30.6	29
AT1G14730	0.861	1.04	1.63	1.7	1.32	0.495	1.99	1.27	1.11	1.36
AT1G14740	14.8	14.9	20.9	16.2	24	18.7	17.4	19.7	15.7	14.9
AT1G14750	0.0364	0.0542	0.396	0.579	0.358	0.241	0.763	0.231	0.99	0.602
AT1G14755	0	0	0	0	0	0	0	0	0	0
AT1G14760	0	0	0	0.446	0.193	0.649	0.374	0.831	0.971	0.487
AT1G14770	1.94	2.19	3.27	2.8	3.63	3.21	2.8	4.61	3.59	2.75
AT1G14780	0.159	0.14	0.895	0.32	1.39	0.408	2.48	1.42	0.901	1.17
AT1G14790	3.79	3.35	2.4	1.69	3.33	3.08	2.4	2.36	2.39	2.12
AT1G14800	0.0362	0.036	0	0.165	0.142	0.479	0.138	0.46	0.0597	0.24
AT1G14810	31.3	30.3	58.4	49.1	47.8	45.6	55.2	39.9	71.3	75
AT1G14820	4.65	4.03	21.9	15.8	17.7	14.1	20.1	17.5	8.75	9.51
AT1G14830	26.9	23.1	27.2	24.4	23.5	21.9	24.5	19.3	30	25
AT1G14840	21.9	19.4	14.3	16.9	14.1	13	16.5	17.4	22.3	21.4
AT1G14850	2.55	2.8	7.27	6.72	5.91	6.92	5.35	3.96	8.87	8.43
AT1G14860	0.063	0.0313	0.228	0	0.495	0.208	0.36	0.133	0.311	0.156
AT1G14870	0.983	0.976	7.75	1.94	7.9	6.78	6.51	3.98	3.03	2.9
AT1G14880	149	145	196	21.3	391	115	124	74	15.5	45.4
AT1G14890	8.08	6.78	14.6	12.3	15.9	16.6	13.6	18	13.2	13.9
AT1G14900	3.21	3.02	18.3	19.3	21	17.9	24.1	21.1	25.9	30.4
AT1G14910	11.7	13.5	12	12.5	13.1	12.7	12.4	12.7	12.3	11.1
AT1G14920	13.9	13.3	22.3	20.2	18.3	21.1	17.1	18.6	19.5	19.4
AT1G14930	0.227	0.225	0	0	0	0	0.216	0.24	0.373	0.0937
AT1G14940	0	0	0	0	0	0	0.21	0	0	0
AT1G14950	0	0	0	0	0	0	0.189	0	0	0
AT1G14960	0	0	0	0	0	0	0	0	0	0
AT1G14970	2.46	1.86	4.33	4.21	3.29	3.29	4.4	5.05	4.02	3.21
AT1G14980	33.6	41.5	59.7	63.6	67.5	66.2	76.3	79.6	60.8	76.4
AT1G14990	5.93	5.8	6.87	4.78	6.61	8.76	6.88	8.72	4.16	7.44
AT1G15000	8.05	7.8	13	14.1	10.1	9.59	12.8	12.9	13.4	15.7
AT1G15010	0.378	0.857	2.54	0.735	2.97	0.891	2.87	1.14	0.622	0.446
AT1G15015	0.397	0.296	0	0	0.39	0	0	0.21	0	0
AT1G15020	15.3	16.8	10.2	8.45	10.5	10	9.24	6.62	5.48	4.47
AT1G15030	25.9	23.2	21.5	20.7	21.3	20	19.7	23.5	24.5	18.7
AT1G15040	0	0.0583	0.213	0	1.38	0.485	0.112	0.497	0.145	0.437
AT1G15045	0	0	0	0	0	0	0	0	0	0
AT1G15050	0.295	0.335	0.306	0.383	0	0.139	0.321	0	0.278	0.139
AT1G15060	15.5	15.3	10.1	7.16	9.26	7.73	8.59	7.86	15.3	14.8
AT1G15080	0.836	1.11	2.25	3.66	3.77	3.07	4.95	3.67	3.32	2.92
AT1G15100	9.85	9.73	8.64	8.38	8.83	8.76	8.56	10.8	11.6	15
AT1G15110	1.31	1.41	3.2	2.05	2.66	1.29	3.83	2.35	3.86	4.08
AT1G15120	36.6	40.2	54.7	49	61.5	50.9	45.4	60.5	31.5	45.5
AT1G15125	1.38	1.17	31.4	14.9	17.7	19.1	6.5	8.6	1.8	1.56
AT1G15130	19.3	18.3	16.6	14.4	17.8	13.8	13.7	14.2	13.7	12.9
AT1G15140	62.6	65	83.7	96.7	74.9	84.9	78.9	77	73.5	89.8
AT1G15150	0.211	0.273	0.0766	0.192	0.332	0.14	0.0804	0.0893	0.348	0.629
AT1G15160	1.71	1.77	3.05	2.51	2.37	2	3.3	3.67	4.85	3.95
AT1G15165	6.83	5.82	4.84	5.69	3.81	3.6	3.69	5.47	7.92	8.22
AT1G15170	4.01	3.28	3.19	4.58	3.21	3.69	4.66	4.9	3.32	3.98
AT1G15180	24.3	21.6	22.3	31.6	22.2	24.8	26.7	28.6	26.8	27.7
AT1G15190	0.103	0.272	0.249	0.156	0.269	0.227	0.391	0.29	0.113	0.397
AT1G15200	33	30.2	40.9	48.8	45.5	40.5	47.7	70.1	38.1	40
AT1G15210	0	0	0.313	0.196	0.339	0.542	0.657	0.511	0.939	0.585
AT1G15215	8	8.17	9.77	11.9	8.47	10.2	11.7	15	9.76	12.6
AT1G15220	3.85	3.15	3.75	2.59	3.23	3.18	4.48	3.47	2	2.6
AT1G15230	13.4	14.7	14.2	14.7	16.7	13.6	18.7	18.3	10.9	14.9
AT1G15240	6.75	6.61	7.51	7.93	7.58	9.13	8.39	9.37	7.95	7.56
AT1G15250	10.9	12.4	37.8	42.7	36.4	37.9	40.2	46.3	22.3	36.7
AT1G15260	50.9	51.9	41.4	46	34.6	36.7	35.6	46.8	53.3	60.5
AT1G15270	161	195	154	162	202	174	177	187	63.1	125
AT1G15280	23	21.8	21.8	22.4	20.3	17.8	22.6	23	33.4	31
AT1G15290	49.3	44.3	46.3	47.3	47.1	47.4	50.7	50.4	89.7	74.5
AT1G15310	0.365	0.521	0.745	0.623	0.897	0.302	0.521	0.676	0.489	0.604
AT1G15320	0	0	0.105	0	0	0.0954	0	0.244	0	0.0477
AT1G15330	0	0	0	0	0.131	0	0	0	0.11	0.11
AT1G15340	64.8	58.4	81.5	85.7	74.2	71.6	88.3	91.4	103	98.6
AT1G15350	10.1	10.1	9.3	10.5	9.24	10.2	13.3	11.4	8.74	9.47
AT1G15360	0	0	0	0	0	0	0	0	0	0
AT1G15370	28.4	27	30.9	24.7	34.6	31.1	28.7	31	27.1	28.2
AT1G15380	0.0351	0.0348	0.127	0	0.276	0.116	0.668	0.445	0.0578	0.058
AT1G15385	0	0	0	0	0	0	0	0	0	0
AT1G15390	13.7	12.8	22.5	18	22.5	24.5	26.3	25.9	21.8	20.3
AT1G15400	23.7	29.5	32.2	26.6	32.3	30.4	26.8	29.6	17.1	19.5
AT1G15410	7.31	7.14	9.28	12.6	8.7	10	9.05	10.7	7.3	6.3
AT1G15415	0.15	0.298	0.273	0.683	0.295	0.497	0.572	0.954	0.248	0.746
AT1G15420	4.71	3.87	14	16.5	13	13	18.5	19	18.2	17.3
AT1G15430	3.66	2.27	5.52	3.72	5.98	4.06	4.68	4.33	3.38	4.74
AT1G15440	2.64	2.49	10.4	10.8	9.65	10.8	11	11.3	16.7	13.9
AT1G15460	0.017	0.0337	0.0615	0	0	0.056	0	0	0	0
AT1G15470	7.06	7.79	7.82	9.67	10.8	10.7	10.9	10.1	10.8	11.4
AT1G15480	1.52	1.75	7.47	5.91	6.49	5.84	5.32	4.19	4.7	4.08
AT1G15490	3.21	2.89	3.82	4.64	3.46	3.43	2.93	4.45	3.16	3.87
AT1G15500	53.8	56.8	98	101	96.4	102	96	90.2	123	127
AT1G15510	2.59	2.26	6.94	7.4	5.78	5.43	6.8	7.96	7.16	5.75
AT1G15520	1.42	1.26	1.77	0.668	5.2	1.03	2.13	1.32	1.47	2.13
AT1G15530	6.71	6.37	8.01	6.66	8.93	8.42	8.16	7.64	3.67	4.57
AT1G15540	0	0	0	0	0	0	0	0	0.0553	0
AT1G15550	8.5	8.71	6.68	8.62	7.13	6.45	5.44	5.7	3.49	5.09
AT1G15570	2.42	3.03	6.77	7.36	6.77	5.22	9.45	7.73	7.5	8.62
AT1G15580	4.02	3.09	1.55	1.95	2.11	2.12	1.22	1.36	1.24	0.798
AT1G15590	0	0	0	0	0	0	0	0	0	0
AT1G15600	0	0	0	0	0	0	0	0	0	0
AT1G15610	0	0	0	0	0	0	0	0	0	0.0901
AT1G15620	0.225	0.223	0	0	0.177	0	0.171	0.19	0.0741	0.0743
AT1G15630	0	0	0.138	0	0.597	0.251	0.578	0.964	0.125	0.377
AT1G15640	0	0	0	0	0	0.118	0	0.454	0	0
AT1G15660	4.63	3.79	7.77	6.49	6.54	8.23	8.93	8.86	8.81	9.15
AT1G15670	0.9	0.748	5.2	3.2	7.26	5.14	3.89	5.56	1.48	1.73
AT1G15680	0	0	0	0	0	0	0	0	0	0
AT1G15690	187	186	254	238	210	233	202	160	373	343
AT1G15700	2.04	2.16	4.01	2.74	3.55	3.54	4.21	4.53	4.41	4.26
AT1G15710	9.8	9.87	7.07	7.69	8.5	6.76	10.7	8.75	16.8	15.7
AT1G15720	0.859	0.455	3.11	2.73	1.8	1.51	1.74	1.94	2.08	2.27
AT1G15730	31.1	31.8	33.3	35.4	32.3	35.9	31.7	32.9	45.2	39
AT1G15740	28.1	28.4	24.1	15.2	27.1	19.9	14.4	13.4	25.9	17.9
AT1G15750	23.1	21.6	37.8	33	34.9	31.2	35.6	30.7	53.6	45.9
AT1G15757	0	0	0	0	0	0	0	0	0	0
AT1G15760	1.15	1.11	0.722	1.63	0.939	2.24	2.27	1.85	3.35	3.62
AT1G15770	0	0	0	0	0	0	0	0	0	0.245
AT1G15772	0	0	0	0	0	0	0.222	0	0	0.0965
AT1G15780	10.7	10.4	9.17	9.58	9.51	9.06	9.62	8.2	10.9	10.7
AT1G15790	3.72	3.9	3.53	0.961	6.31	3.21	5.63	5.01	2.58	3.01
AT1G15800	0.449	0.924	3.26	1.9	2.14	2.01	1.95	2.58	2.17	2.6
AT1G15810	5.9	5.79	11	10.5	8.63	10.7	15.4	16.5	17.8	16.6
AT1G15820	4170	4400	4620	5110	4510	5050	4260	4300	2870	3200
AT1G15825	33.5	32.6	18.4	26.3	16.3	19.4	14.9	18.8	9.26	14.6
AT1G15830	19.1	21.6	15.6	20.4	16.1	18	11.4	16.4	9.05	13.2
AT1G15840	0	0	0	0	0	0	0	0	0	0.15
AT1G15850	0	0	0	0	0	0	0	0	0	0
AT1G15860	21.3	22.2	18.1	18.6	23.9	17.4	20.1	22.5	18.7	18.3
AT1G15870	0.597	0.381	0.928	0.581	0.335	0.563	1.14	1.8	2.25	1.41
AT1G15880	11.1	10.6	10.9	14.2	16.3	13	12.9	18.5	11.5	8.89
AT1G15885	7.72	7.44	6.72	4.91	6.68	6.38	7.05	7.84	3.18	6
AT1G15890	0.785	0.652	1.55	0.843	0.729	1.04	0.652	0.845	0.423	0.236
AT1G15900	0.31	0.246	0.225	0.845	0.487	1.02	0.944	0.262	0.102	0.41
AT1G15910	8.25	7	8.84	9.39	9.58	8.32	7.37	8.47	9.07	8.57
AT1G15920	4.09	5.07	9.8	9.73	11.3	9.8	12.9	13.7	8.31	7.79
AT1G15930	64.3	73.1	232	256	230	272	314	336	222	236
AT1G15940	6.27	5.17	8.51	10.4	8.76	8.7	10.7	10.8	8.62	6.9
AT1G15950	105	109	122	105	123	113	138	122	169	188
AT1G15960	2.64	2.52	2.11	2.77	2.71	1.58	2.42	2.97	3.08	2.37
AT1G15970	5.53	4.96	6.25	7.05	7.86	7.45	5.83	6.21	7.92	6.82
AT1G15980	246	239	105	110	104	106	103	95.6	124	124
AT1G15990	0.153	0.186	0.0617	0.154	0.2	0.112	0.0647	0.216	0.056	0.0843
AT1G16000	9.93	10.8	30.4	30.3	30.4	30.4	32.9	33.1	13.4	26.7
AT1G16010	12	12.7	17.1	17.4	19.5	16.3	19.5	23.7	21.9	18.3
AT1G16020	9.05	8.98	9.21	7.66	6.85	8.39	8.04	11.1	13.4	12.2
AT1G16022	0	0.0921	0	0	0.365	0.613	1.41	0	0.306	0.46
AT1G16025	0	0	0	0	0	0	0	0	0	0
AT1G16030	1.16	1.23	2.01	1.26	2.43	2.15	2.17	1.93	1.77	1.35
AT1G16040	3.29	3.42	7.68	6.95	6.94	6.51	5.26	8.46	6.74	6.18
AT1G16060	2.63	2.82	3.86	2.55	4.07	3.42	3.83	4.88	3.95	4.01
AT1G16070	0.224	0.208	0.964	0.953	0.659	0.554	1.7	1.01	1.27	0.902
AT1G16080	106	110	97.2	111	97	111	113	115	129	137
AT1G16090	3.9	4.35	2.2	2.76	5.02	1.9	2.68	2.97	5.42	6.29
AT1G16110	1.81	2.3	2.5	1.79	3.61	2.01	2.62	3.33	1.05	1.57
AT1G16120	0	0	0	0.0705	0	0	0	0.0656	0	0
AT1G16130	0.228	0.166	0.662	0.138	0.358	0.251	0.174	0.836	0.301	0.251
AT1G16150	0.0162	0.0482	0.0587	0	0	0	0.0616	0	0.08	0.0803
AT1G16160	0.0163	0.0323	0	0.0739	0	0	0	0	0	0
AT1G16170	9.67	9.11	7.56	11.5	9.06	12	10.1	10.5	6.06	5.87
AT1G16180	38.6	39.4	44.1	28.1	43.9	35.4	31.8	27.8	43.2	39.8
AT1G16190	15.5	12.8	15.3	16	15.4	14.1	16.8	14.3	19.1	15.3
AT1G16210	42.4	44.4	43.6	34.6	40.5	31.1	44.7	42	36.1	42.6
AT1G16220	0.422	0.479	1.6	2.83	1.97	2.06	2.29	3.23	2.91	2.39
AT1G16225	0	0	0	0	0	0	0.22	0	0.0953	0
AT1G16230	0	0	0	0	0	0	0	0	0	0
AT1G16240	26.3	23.8	26.9	26.4	30.8	23.6	22.3	26.2	19.2	16.8
AT1G16250	2.81	3.03	3.78	5.14	4.36	4.71	3.62	4.31	3.43	3.97
AT1G16260	12.9	10.9	8.11	7.24	11.9	8.42	8.38	11	12.5	12.4
AT1G16270	5.43	5.1	6.47	6.83	6.02	7.58	6.9	5.85	9.9	9.14
AT1G16280	2.94	2.66	5.42	6.79	4.92	6.95	5.95	4.78	6.99	6.21
AT1G16290	0	0.0288	0	0.132	0	0	0	0	0.0477	0
AT1G16300	2.18	2.33	3.67	4.25	4.87	4.01	2.41	2.89	5.29	5.19
AT1G16310	1.46	1.45	1.8	1.19	0.821	1.12	1.89	1.77	3.23	2.29
AT1G16320	61.3	63.6	30.5	32.1	30.7	30.3	29.6	34.7	44.7	40.1
AT1G16330	0.54	0.33	2.03	2.07	1.55	1.85	3	1.67	3.21	3.02
AT1G16340	7.54	5.73	8.7	8.18	8.2	7.17	7.07	8.1	7.96	9.5
AT1G16350	22.1	19.8	32.8	33.7	33	32.2	33.5	28.1	46.4	42.5
AT1G16360	0.0696	0	0	0	0.41	0.115	0.132	0.294	0.172	0
AT1G16370	0.0231	0.0458	0.669	0	0.363	0.152	1.05	0.39	0.38	0.229
AT1G16380	0	0	0	0	0	0	0	0	0.0287	0
AT1G16390	2.05	1.24	6.73	5.84	4.14	4.11	3.53	4.19	5.21	4.78
AT1G16400	3.48	2.78	3.08	3.02	3.34	3.91	5.92	3.77	8.07	7.34
AT1G16410	91.9	81	57.3	50.5	45.5	46.8	54.7	44.9	69.9	74.4
AT1G16420	0.421	1.09	2.24	0.383	1.88	1.11	1.39	1.07	0.971	1.02
AT1G16430	2.88	3.41	5.63	4.28	5.01	8.61	9.07	8.21	5.12	8.89
AT1G16440	0.106	0.0264	0.0965	0.121	0.209	0	0	0	0.219	0.044
AT1G16445	2.09	2.32	4.24	7.02	7.54	4.69	5.56	5.65	4.47	4.9
AT1G16460	28.6	29	34.3	34	38	30.2	31.1	32.4	26.6	23.7
AT1G16470	27.3	28.3	44.2	39.4	52.1	39.2	36.2	36.8	37.1	33.5
AT1G16480	0.341	0.401	0.825	0.746	0.894	1.17	0.722	1.23	0.708	0.857
AT1G16490	2.27	2.25	1.31	2.09	1.29	1.74	1.5	2.92	2.33	2.28
AT1G16500	5.3	4.52	7.43	7.09	7.41	5.27	9.65	6.88	2.36	4.89
AT1G16510	1.39	2.67	5.57	1.74	8.49	5.39	6.76	8.73	1.42	2.06
AT1G16515	2.44	4.27	1.56	3.91	1.69	0.947	5.46	7.28	1.65	4.27
AT1G16520	3.02	3.17	9.33	7.39	7.09	10.8	11	10.6	15.1	16.5
AT1G16530	0.675	1.12	2.65	3.58	5.53	4.83	2.36	6.43	3.06	3.44
AT1G16540	2.31	1.99	2.94	2.54	2.72	2.63	2.07	3.3	1.82	1.44
AT1G16560	15.2	14.6	22.1	17.6	25.4	23	18.5	18.9	18.6	18.6
AT1G16570	5.45	4.62	5.75	5.35	9.95	5.49	6.23	6.28	3.96	4.06
AT1G16590	2.71	2.58	0.703	0.352	1.52	0.64	2.66	1.48	1.28	0.577
AT1G16610	19.6	16.8	33	40.8	36.7	36.1	39.3	39.1	31.1	32
AT1G16630	0.542	0.538	3.57	3.82	3.7	3.72	3.69	3.8	5.73	4.88
AT1G16640	0.55	0.695	1.27	2.5	1.38	1.16	1.14	1.9	1.4	1.98
AT1G16650	2.22	2.18	3.59	4.4	4.06	5.76	3.93	4.46	3.83	3.49
AT1G16670	6.79	6.29	6.85	4.34	7.67	3.8	7.85	6.06	4.72	5.67
AT1G16680	6.6	5.47	7.54	8.36	7.76	8.31	9.74	10.4	10.4	8.98
AT1G16690	4.19	4.01	4.13	5.95	5.57	4.54	4.33	5.36	3.57	4.69
AT1G16700	24.6	23.6	35.9	38.1	44.1	36.2	39.6	37	31.2	28.7
AT1G16705	0	0.0974	0.356	0.223	0	0	0	0	0.566	0.325
AT1G16710	4.74	3.6	5.9	4.17	5.25	5.35	4.02	3.8	5.7	5.21
AT1G16720	229	223	109	113	113	109	105	96.7	161	162
AT1G16730	21	22.8	15.6	14.4	23	18.9	32.1	38.1	28.9	45.5
AT1G16740	24.4	26.1	42.5	43.9	42	41.9	50.1	46.2	37.1	48.3
AT1G16750	4.65	3.89	4.18	4.19	5.02	3.8	4.38	6.64	8	6.37
AT1G16760	0	0	0	0	0	0	0	0	0.03	0
AT1G16770	0.0662	0.0657	0.12	0.15	0.26	0.219	0.504	0.42	0.382	0.164
AT1G16780	3.92	3.55	6.57	4.42	4.59	4.75	4.62	4.12	5.87	4.9
AT1G16790	5.02	6.11	15.8	15.6	13	17.6	16.9	19.1	9.39	13.6
AT1G16800	1.29	1.11	1.72	1.73	1.44	1.69	0.94	1.58	2.21	2.26
AT1G16810	34.2	33.2	51	53.3	59.9	57.2	59.3	59.1	26	30.5
AT1G16820	0.802	1.14	1.27	1.59	1.97	1.99	1.34	1.7	0.33	0.414
AT1G16825	3.68	5.11	4.84	5.77	8.24	11.3	7.01	5.64	4.92	7.67
AT1G16830	0.189	0.125	1.45	1.14	1.24	1.18	0.639	0.888	0.726	1.25
AT1G16840	17.7	20.2	27.2	19.6	29.8	21.6	21.5	24.4	14	12.3
AT1G16850	1.17	1.72	0.17	1.06	0.184	1.24	0.356	1.39	0.617	0.929
AT1G16858	266	261	26	12	22	31	17	6	22	41
AT1G16860	9.69	9.68	12	11.5	10.6	11	10.2	10.4	11.7	8.86
AT1G16870	8.14	8.74	17.1	15	13	15.9	13.6	12.2	15.9	15
AT1G16880	348	346	247	259	274	268	285	288	353	373
AT1G16890	69.2	67.6	59.7	55.4	72.5	66.8	64.3	58.2	66	64.5
AT1G16900	4.57	4.28	9.12	9.89	10.9	8.71	8.51	8.11	10.8	8.45
AT1G16905	0	0	0	0	0	0	0	0	0	0
AT1G16910	0	0	0.159	0.199	0.172	0.145	0	0.185	0	0.0723
AT1G16916	2.72	3.03	14.3	18.3	12.6	13.6	20.1	17.8	4.07	10.6
AT1G16920	13.8	12.6	25.5	25.7	25.8	25.7	28.7	30.2	21.5	27.1
AT1G16930	1.41	1.22	1.38	1.01	2.1	0.811	1.02	1.6	1.18	1.4
AT1G16940	0	0	0	0	0	0	0	0	0	0
AT1G16950	0	0	0	0	0	0	0	0	0	0
AT1G16960	8.08	7.88	7.55	7.48	9.13	6.87	7.18	13.7	4.62	5.68
AT1G16970	4.52	4.62	5.57	6.24	7.51	6.43	4.76	3.47	5.79	4.69
AT1G16980	0	0	0	0	0	0	0	0	0	0
AT1G17000	0	0	0.0646	0	0	0	0	0	0	0
AT1G17010	0	0	0	0	0	0	0	0	0	0
AT1G17020	0.11	0	0.0994	0.249	1.4	0.543	1.67	1.74	0.632	0.771
AT1G17030	0.509	0.361	0.176	0	0.286	0.16	0.0922	0.41	1.04	0.842
AT1G17040	2.52	2.4	2.09	1.54	3.19	3.52	2.32	3.08	3.54	3.22
AT1G17050	47.8	45.8	28.4	32.5	38.3	30.5	35.5	33.7	78	76.9
AT1G17060	0.507	1.03	1.99	1.73	1.08	1.82	1.45	1.43	0.731	0.524
AT1G17070	3.62	4.07	6.59	5.82	5.4	4.39	3.83	4.52	5.36	5.2
AT1G17080	21.5	24.6	35.5	24.2	42.5	28.7	24.9	36.5	22.5	19.5
AT1G17090	0.604	0.726	0.231	0.434	1	0.841	0.968	1.88	1.47	1.47
AT1G17100	50.3	52.6	57.1	53	60.1	53.3	98	85.4	161	238
AT1G17110	12.3	11.6	12.4	12.8	14.1	12.2	13.4	14.3	18	12.6
AT1G17120	6.1	7.24	12.9	9.83	8.5	10.5	8.23	6.91	11	9.04
AT1G17130	26.4	27	27.2	28.8	29.9	29.2	29.1	33.5	32.3	29.8
AT1G17140	35.2	31.9	34.4	37.6	36.4	31.3	38	44.6	29.8	24
AT1G17145	6.84	6.37	10.2	10.1	11.3	8.28	10	11.8	8.01	5.92
AT1G17147	1.8	2.8	3.99	1.6	6.05	5.38	3.02	2.23	0.435	1.02
AT1G17150	0	0	0	0	0	0	0	0	0	0
AT1G17160	10.9	9.39	10.4	7.84	10.5	10.3	11.1	6.36	8.76	7.27
AT1G17170	0.558	0.623	0.885	0.633	1.92	0.806	2.52	2.51	1.72	1.67
AT1G17180	0.0824	0.0818	0	0.187	0.648	0.544	0.784	0.523	0.475	0.545
AT1G17190	2.12	2.34	4.7	3.39	2.01	2.08	3.29	4.32	4.01	3.44
AT1G17200	31.2	28.1	69	59.9	59.5	56.7	55.1	50	55.8	56
AT1G17210	15.3	13.6	16.2	14.1	15.6	17.9	14.6	15.5	26	23.3
AT1G17220	190	174	140	136	125	134	133	116	201	179
AT1G17230	1.91	1.7	2.2	3.68	1.93	1.78	2.9	1.84	3.65	3.25
AT1G17235	0.14	0.0462	0	0.211	0	0	0	0.197	0.0766	0.0769
AT1G17240	0.411	0.337	0.13	0.0812	0.562	0.354	0.68	0.151	0.589	0.177
AT1G17250	1.64	1.67	1.2	1.93	2.03	2.01	1.75	2.57	1.58	2.1
AT1G17260	0.5	0.482	0.214	0.334	0.752	0.389	0.504	0.623	0.655	0.487
AT1G17270	2.81	1.99	2.75	2.14	2.09	1.96	2.1	1.3	1.45	1.63
AT1G17280	23.9	24.2	18.8	18.4	21.5	18.5	19	18.6	18.3	14.1
AT1G17285	0.0673	0.134	0	0	0	0	0.256	0	0	0
AT1G17290	61.7	61.7	66.5	46.6	71.5	55.9	58.4	52.2	53.8	45.2
AT1G17300	0	0	0	0	0	0	0	0	0	0
AT1G17310	0	0	0	0.276	0	0	0	0.257	0	0
AT1G17330	11.7	13.1	13.4	9.51	14.6	11.6	9.64	11.5	7.99	11.5
AT1G17340	8.15	8.18	7.03	5.4	7.3	5.61	4.88	5.03	5.77	4.86
AT1G17345	0	0	0.492	0	0.666	0.224	0.258	0.287	0.168	0.224
AT1G17350	3.74	4	7.56	8.19	6.66	7.35	6.86	5.83	5.06	5.72
AT1G17360	22.3	20.3	16.9	14.7	15.4	13.9	15.6	13.8	25.1	19.4
AT1G17370	37.2	37.4	33.9	40.1	38.5	40.2	45.6	39.6	47.4	46.4
AT1G17380	1.19	0.942	5.25	0.431	2.61	1.02	8.85	3.21	1.95	1.37
AT1G17400	0.0281	0.0838	0.102	0.128	0	0.186	0	0	0.186	0.186
AT1G17410	2.71	3.34	5.86	4.16	6.52	6.34	4.65	5.72	3.09	4.62
AT1G17420	7.26	7.07	12.2	4.44	4.32	5.51	14.5	4.99	2.77	2.62
AT1G17430	6.92	6.87	6.4	2.72	7.85	5.28	6.71	3.66	2.63	3.52
AT1G17440	20.1	19.5	11.6	9.99	12.6	10.8	11	11.2	14	12.1
AT1G17450	1.85	1.66	3.26	3	3.59	3.05	3	2.89	3.2	3.17
AT1G17455	1.5	1.69	3.59	3.78	4.36	4.06	2.71	2.51	0.718	1.77
AT1G17460	0.187	0.0742	1.15	1.1	0.735	1.11	1.57	1.34	1.51	1.08
AT1G17470	41.3	37.7	40.7	41.8	35.6	44.6	41.7	44.3	52.8	45.5
AT1G17480	0.839	0.904	2	2.39	1.51	2.14	2.55	2.33	1.97	2.18
AT1G17490	8.77	7.09	12.6	11.3	12.3	11.1	10.2	10.8	4.3	9.7
AT1G17500	2.87	3.13	4.89	3.81	3.81	4.57	4.21	4.18	4.47	3.08
AT1G17510	2.26	3.3	7.51	8.84	15	11.8	10.7	11.4	4.34	9.03
AT1G17520	6.51	6.44	8.06	5.95	10.3	6.44	7.88	8.24	7.67	7.9
AT1G17530	7.1	7.49	11.8	11.2	14.8	11.7	13.2	17.3	9.55	12.1
AT1G17540	0	0	0	0	0	0	0	0	0.0489	0.0246
AT1G17545	0	0	0	0	0	0	0	0	0	0
AT1G17550	16.5	14.6	14.7	12.4	13.4	14.7	14.5	15.3	16	14.9
AT1G17560	1.42	2.07	4.02	6.45	5.76	4.99	1.18	0.751	0.804	1.17
AT1G17580	7.45	6.65	7.41	7.29	7.23	7.34	7.19	6.99	10	7.97
AT1G17590	1.44	1.72	1.24	1.55	1.54	2.68	2.99	1.77	2.33	2.34
AT1G17600	2.16	2.27	2.38	1.51	2.79	2.17	2.93	1.96	3.14	3.84
AT1G17610	1.73	1.87	2.11	1.24	3.43	1.98	1.95	1.67	2.23	2.69
AT1G17615	0	0	0.33	0	0.477	0	0.116	0.128	0.15	0.151
AT1G17620	20.3	18.4	25.2	16.2	24.7	19.7	21.4	21.2	10.1	11.9
AT1G17630	0.361	0.261	1.13	0.746	0.516	0.651	0.438	0.973	0.623	0.652
AT1G17640	2.53	2.27	2.34	2.69	2.22	2.04	2.97	3.98	1.82	2.22
AT1G17650	43.4	42.4	36.7	38.1	32.3	36.5	35	30.5	33.7	32.6
AT1G17665	0.0313	0.155	1.25	0.284	0.246	1.03	0.596	0.662	0.722	0.88
AT1G17680	5.04	4.23	5.95	5.09	6.14	4.6	4.26	3.42	5.79	5.04
AT1G17690	5.4	5.2	11.6	9.99	9.83	9.99	11.7	9.17	16.9	13.8
AT1G17700	2.05	2.17	2.59	2.59	2.8	1.1	0.905	2.82	1.72	0.944
AT1G17710	0.1	0.0332	0.364	0.304	0	0	0	0	0.331	0.609
AT1G17720	14.4	14.1	19.9	16.7	18.5	18	17.9	16.8	24.2	20.7
AT1G17730	26.5	25.3	22.2	18.9	24.8	22.4	17.1	20.7	15.4	18.1
AT1G17744	0	0	0	0	0	0	0	0	0	0
AT1G17745	4.6	4.37	5.36	2.5	11.1	5.34	12.8	8.58	12.7	14.5
AT1G17750	0.35	0.403	0.695	0.359	0.62	0.708	1.33	0.859	0.91	0.597
AT1G17760	5.32	5.86	7.5	6.6	7.07	5.37	4.33	3.34	6.58	5.61
AT1G17770	0	0.02	0	0	0	0	0	0	0	0
AT1G17780	6.57	6.27	5.73	7.57	6.09	6.45	5.9	7.77	5.16	3.8
AT1G17790	3.56	3.19	3.48	3.69	3.36	3.1	3.25	4.58	3.78	2.93
AT1G17800	0	0	0	0	0	0	0	0	0	0
AT1G17810	0	0	0	0	0	0	0.136	0	0	0
AT1G17820	5.35	5.24	5.16	5.39	6.85	6.54	6.02	7.13	6.81	6.69
AT1G17830	0.71	0.754	0.977	0.668	2.31	1.29	1.68	1.97	1.37	2.27
AT1G17840	33.5	30.4	34	33.3	30	25.4	27.8	28	37.9	29.8
AT1G17850	8.64	8.83	13.7	17.1	12.7	14.9	14.5	19.4	15.3	14.9
AT1G17860	5.79	6.36	10.1	12.6	18.7	12	21.8	13.4	6.73	11.6
AT1G17870	6.16	5.24	2.7	4.1	2.84	2.61	3.43	3.91	5.13	5.63
AT1G17880	201	205	267	288	268	269	316	303	275	277
AT1G17890	16.7	16.1	26.5	21.6	30.5	24.4	25.2	22.6	13.7	18.1
AT1G17910	0	0	0	0	0	0	0	0	0	0
AT1G17920	0.616	0.585	2.85	2.44	1.34	1.82	3.04	1.83	3.78	2.06
AT1G17930	2.92	2.75	3.5	3.34	4.79	4.16	3.2	3.47	3.36	3.47
AT1G17940	4.3	4.4	6.93	7.54	6.97	6.01	4.85	6.35	6.89	4.4
AT1G17950	0.233	0.132	0.241	0.151	0.261	0	0.127	0.141	0.0548	0.11
AT1G17960	0.131	0	0.0951	0.119	0.618	0.26	0.599	0.444	1.12	1.21
AT1G17970	9.2	9.28	12.1	13.3	12.9	12.6	7.81	10.7	6.15	6.09
AT1G17980	5.16	4.75	8.74	8.92	7.71	8.88	10.5	9.02	8.66	8.53
AT1G17990	40.9	40	21.2	19.1	21.5	20.8	24.5	27.4	14.9	14.1
AT1G18000	31.4	31.5	39.9	37.4	40	39.6	29.6	33.4	23.8	25.8
AT1G18010	29.3	29	36.7	35	36.9	36.9	26.9	31.3	22.1	24
AT1G18020	42.2	41.4	22.1	19.8	22.1	21.2	25.3	28.6	15.5	14.8
AT1G18030	5.05	7.01	8.57	9.81	8.83	6.26	9.88	11.5	5.77	5.35
AT1G18040	4.08	3.08	5.3	6.75	6.53	4.83	3.55	3.73	4.9	5.54
AT1G18050	0	0	0	0	0	0	0	0	0.0796	0
AT1G18060	163	168	119	154	126	152	139	171	149	168
AT1G18070	49.1	46	63.6	56.9	61.2	56.6	62.1	59.1	94	78.7
AT1G18080	179	179	321	313	289	311	348	309	335	377
AT1G18090	3.41	4.61	5.92	6.64	6.66	7.7	7.82	7.17	6.63	8.2
AT1G18100	0	0	0	0	0	0	0	0	0	0
AT1G18130	0	0	0	0	0	0	0	0	0	0.139
AT1G18140	0.0625	0	0.982	0.378	0.327	0.688	0.872	0.793	0.549	0.585
AT1G18150	27.8	30	24.7	21.3	22.8	21.3	20.6	22.5	13.6	11.4
AT1G18160	8.84	8.46	11.7	10.6	12.3	9.96	8.31	10.8	7.69	6.85
AT1G18170	35.1	37.6	26.3	28.2	21.8	25.7	23.6	21.8	21.6	22
AT1G18180	1.26	1.28	2.15	2.7	2.06	1.73	0.797	0.886	1.15	0.289
AT1G18190	7.09	6.83	6.88	9.2	7.81	6.27	7.77	8.02	6.43	6.36
AT1G18200	0.465	0.419	1.38	1.54	2.82	0.837	0.161	4.29	0.626	0.349
AT1G18210	13.5	12.9	40.5	27.6	42.6	39.4	41.6	37.6	23.2	29.4
AT1G18220	0	0	0	0	0	0	0	0	0	0
AT1G18250	4.31	3.95	21.1	22.2	20.3	28	28.3	26.6	25.2	30.2
AT1G18260	16.1	15	17.9	12.3	20.6	14.3	13	11.5	14.1	14.5
AT1G18265	4.43	3.13	2.72	2.39	1.92	1.24	1.71	1.9	0.433	0.434
AT1G18270	6.94	6.11	7.05	6.19	6.64	6.09	4.01	3.65	6.35	5.23
AT1G18280	0	0	0	0	0	0	0.168	0	0.0725	0.582
AT1G18290	0	0	0	0.171	0	0	0.144	0.16	0	0
AT1G18300	2.25	2.12	6.15	5.86	5.07	4.63	7.71	10.3	5.04	3.72
AT1G18310	0	0	0	0	0	0	0	0	0	0
AT1G18320	1.2	1.07	4.78	4.08	2.82	4.15	4.56	3.29	3.16	3.27
AT1G18330	10.3	10.1	19.7	24.7	17.9	16.6	15.8	18.8	9.12	6.89
AT1G18335	3.32	4.01	5.12	6.41	6.32	5.1	6.37	5.56	5.25	4.67
AT1G18340	6.32	6.4	10	8.22	9.05	9.68	9.27	10.3	6.72	7.46
AT1G18350	0.0379	0.0753	0.275	0.69	0.746	0.376	0.867	0.642	0.0625	0.377
AT1G18360	39.9	40	24.5	27.2	25.5	27	20.4	26.2	15.3	12.5
AT1G18370	0.916	0.586	5.68	5.58	4.92	6.09	7.7	8.51	7.9	8.57
AT1G18390	1.19	1.03	2.88	1.73	2.6	1.91	2.27	1.54	0.926	0.766
AT1G18400	2.41	2.91	4.84	4.04	2.62	3.18	2.68	2.98	2.63	2.82
AT1G18410	0.0122	0.0363	0.0883	0.166	0.191	0.241	0.185	0.103	0.14	0.0805
AT1G18420	2.78	2.64	4.09	2.4	3.11	2.85	3.28	4.67	3.28	3.05
AT1G18440	20.1	18.2	15.6	16.8	16.6	14.2	16.5	16.5	16.8	18.1
AT1G18450	11.4	11.5	22.1	22	22.4	22.6	20.5	20.9	25.6	23.3
AT1G18460	27.2	24.1	15	17.6	17.7	16.6	13.3	14.9	25.5	20.8
AT1G18470	8.41	7.59	15	13.5	16	14.8	11.3	11.4	6.66	6.02
AT1G18480	5.13	5.55	12.8	12.2	13.4	14.2	14.2	15.6	15.3	11.7
AT1G18485	3.75	2.98	5.65	5.9	5.26	5.49	5.54	6.76	5.42	5.99
AT1G18486	0	0	0	0	0	0	0	0	0.193	0
AT1G18490	6.36	7.25	5.5	7	5.47	7.06	7.1	7.15	7.54	7.28
AT1G18500	25.8	26.7	27.4	28.6	23.2	26.2	27.4	19.7	33.4	28.6
AT1G18510	0	0	0	0	0	0	0	0	0	0
AT1G18520	0	0	0	0	0	0	0	0	0.371	0.62
AT1G18530	0.198	0	0	0	0	0	0	0	0	0.109
AT1G18540	155	171	247	260	260	290	302	310	204	246
AT1G18550	1.43	1.24	2.7	2.74	2.62	2.78	3.38	2.48	4.41	3.99
AT1G18560	1.58	1.4	1.65	1.78	2.09	2.02	1.31	1.85	2.24	1.68
AT1G18570	3.17	2.91	4.42	2.34	5.44	4.49	2.95	3.57	2.36	1.9
AT1G18580	5.95	5.08	6.79	6.32	6.19	6.74	6.56	6.35	6.35	5.92
AT1G18590	31.6	29.1	22.4	18.9	22.7	20.2	20.9	19	31.1	29.6
AT1G18600	9.07	9.69	11.8	9.73	9.98	9.78	9.96	7.05	10.5	9.27
AT1G18610	3.59	3.45	3.13	4	2.78	3.71	3.75	5.12	6.83	6.57
AT1G18620	37.2	33.4	26.1	27.9	23.7	22.7	19.4	21.7	16.3	13.9
AT1G18630	4.78	5.42	11.2	10.5	10.8	12.4	11.9	14.1	6.2	11.4
AT1G18640	8.05	7.42	18.3	20.3	19.9	17.9	18.5	18.4	16.1	16.8
AT1G18650	12.8	13.4	25.4	27.1	23.1	27	26	27.6	23.7	26.9
AT1G18660	23.9	23.4	26.7	26.5	31.2	26.5	31.4	34.8	45.1	45
AT1G18670	4.05	4.3	4.86	5.03	4.57	4.02	5.15	5.32	5.84	4.41
AT1G18680	4.31	4.37	5.56	8.05	7.15	5.85	6.02	6.08	4.18	6.02
AT1G18690	0.673	0.764	1.35	1.5	1.3	1.09	0.837	2.03	0.951	0.886
AT1G18700	8.24	8.36	10.7	11.3	10	9.58	9.84	9.73	8.39	8.72
AT1G18710	5.67	6.31	3.09	1.34	1.16	1.95	2.99	4.02	6.37	6.88
AT1G18720	22.3	22.7	24.2	22.1	24.1	23	27.3	21	23.7	25.7
AT1G18730	118	119	80.6	75.9	76.8	86.4	72.8	87.2	91.1	95.3
AT1G18740	17.3	18.9	19.1	13.3	15	15.7	17	20.3	11	8.64
AT1G18750	2.09	1.86	3	2.87	2.22	1.8	2.24	2.58	5.2	4.64
AT1G18760	0	0	0	0	0	0	0	0	0	0
AT1G18770	0	0	0	0	0	0	0	0	0	0
AT1G18773	2.44	2.96	1.81	4.11	1.96	2.54	2.41	3.64	3.5	3.22
AT1G18780	0	0	0	0	0	0	0	0	0	0
AT1G18790	0	0	0	0	0	0	0	0	0	0
AT1G18800	21.5	22.4	26.1	24.9	29.1	28.1	26.1	23.4	30.3	25.4
AT1G18810	24	22.8	21.5	21.7	22	15.2	15.6	18.8	24.5	21
AT1G18830	0.297	0.294	0.154	0	0.167	0.233	0.215	0.179	0.326	0.491
AT1G18835	0	0.0641	0	0.88	0.508	0.427	0.983	0.273	0.426	0.427
AT1G18840	8.31	7.21	11.5	10.4	9.75	8.68	10.4	10.1	12.5	9.24
AT1G18850	1.75	1.44	9.36	8.15	10.9	9.18	10.4	9.98	13.3	11.1
AT1G18860	0	0	0.161	0	0.349	0.293	0.254	1.22	0.0366	0.11
AT1G18870	2.22	2.3	0.901	1.41	1.14	0.479	0.631	1.23	1.71	0.719
AT1G18871	0	0	0	0	0	0	0	0	0	0
AT1G18880	2.61	2.64	1.54	1.35	1.5	1.19	2.18	1.62	4.17	4.32
AT1G18890	9.82	9.5	12.8	8.16	14.9	10.1	8.85	10.8	9.96	8.44
AT1G18900	4.33	3.5	5.42	5.11	6.25	6.01	6.65	6.07	11.5	11.1
AT1G18910	1.61	1.71	3.03	1.87	3.24	2.55	2.35	2	2.99	2.38
AT1G18940	0.517	0.669	0.571	0.204	0.353	0.223	0.0856	0.0951	0.259	0.297
AT1G18950	9.85	8.11	11.9	11.7	12	12.5	11.6	12.9	14.3	12
AT1G18960	0.0746	0	0	0	0	0.123	0	0	0	0.185
AT1G18970	0.0375	0	0	0.341	0.295	0.124	0.572	0.318	0	0
AT1G18980	0.0448	0.178	0.162	0	0.88	0.296	0.852	0.568	0.148	0.296
AT1G18990	0.614	0.24	0.239	0.498	0.517	0.29	0.25	0.65	0.94	0.58
AT1G19000	198	197	115	95.9	102	103	86.3	72.1	157	115
AT1G19010	4.34	4.27	3.93	5.06	4.5	5.57	5.73	6.24	5.8	6.13
AT1G19020	6.01	7.67	16.6	7.02	16.4	10	10.6	13.6	1.86	4.72
AT1G19025	0.967	0.837	1.19	1.31	0.727	1.09	1.88	2.09	1.08	0.986
AT1G19040	0	0.0311	0	0	0	0	0	0	0	0
AT1G19050	35.2	31.8	29.5	28.8	26.2	32.1	33.3	39.8	31.1	35.3
AT1G19060	0	0	0	0	0	0	0.184	0	0	0
AT1G19080	7.64	9.15	9.46	11.8	11.3	6.68	9.92	12.7	7.85	9.29
AT1G19070	2.49	4.12	1.81	6.04	5.22	2.2	4.43	1.41	5.75	2.47
AT1G19086	0	0	0	0	0	0	0	0	0	0
AT1G19090	0	0	0	0	0	0	0	0	0	0
AT1G19100	2.5	2.59	6.38	4.75	6.85	6.59	6.27	6.7	10.4	9.45
AT1G19110	23	22.5	15.1	13.9	17.4	15.4	13.1	12.4	18	17.3
AT1G19115	0	0	0	0	0	0	0	0	0	0.201
AT1G19120	11.5	9.75	25.5	25.3	30.7	20.4	22	30.2	20.6	14.5
AT1G19130	23.6	23	30.5	22	34.4	26.8	29.4	34.3	27.8	27.1
AT1G19140	10.5	11.7	14.3	12.4	12.8	11.8	18	15.2	29.1	30.9
AT1G19150	123	134	118	131	110	151	131	134	132	144
AT1G19160	0.111	0.147	0.135	0	0.146	0	0	0	0.245	0
AT1G19170	3.71	5.37	6.15	6.35	6.57	6.21	7.15	8.72	6.3	6.78
AT1G19180	4.24	3.87	13	3.66	5.7	5.41	13.7	7.16	3.76	3.47
AT1G19190	0.217	0.108	0.131	0	0.997	0.12	0.828	0.613	0.478	0.24
AT1G19200	2.17	1.93	0.622	2.86	0.899	2.83	1.74	2.42	1.98	1.61
AT1G19210	0.234	0.186	0.339	0	0.368	0.309	0	0	0.154	0
AT1G19220	3.86	3.68	2.28	2.24	2.32	1.98	2.25	2.82	2.49	2.11
AT1G19230	0.125	0.0553	0.252	0.19	0.219	0.23	0.159	0.589	0.183	0.276
AT1G19240	6.01	8.06	11.1	14.5	12.3	14.7	9.84	9.67	3.57	9.45
AT1G19250	0.306	0.26	1.35	0	2.15	0.217	0.25	0.0925	0.036	0.289
AT1G19260	0	0	0	0	0	0	0	0	0	0
AT1G19270	3.03	3.59	4.49	2.89	5.88	4.89	4.32	4	3.37	3.95
AT1G19290	1.38	1.13	2.46	1.63	2.33	2.44	1.55	1.98	2.89	1.98
AT1G19300	2.71	2.89	4.42	3.16	5.18	3.7	4.07	3.47	4.22	4.44
AT1G19310	5.02	4.71	8.89	6.54	9.32	7.33	6.81	6.91	1.47	1.54
AT1G19320	0	0.24	0.176	0	0	0.16	0	0	0	0
AT1G19330	4.91	5.79	8.05	6.86	9.31	6.85	7.66	12.8	8.15	6.46
AT1G19340	1.75	1.47	1.6	1.81	2.52	1.9	2.27	3.09	2.88	1.68
AT1G19350	40.8	40.1	20.3	20.6	20.9	22.4	22.9	23.3	39.1	33.9
AT1G19360	7.15	7.03	12.8	10.2	13.9	11.3	13	10.6	12.3	11.1
AT1G19370	2.64	2.37	4.49	4.97	5.43	5.16	4.71	5.69	3.05	2.82
AT1G19380	2.24	1.9	14.1	6.59	14.7	13.8	15.7	18	1.93	3.63
AT1G19390	0	0	0	0	0	0.058	0.0669	0	0.0579	0
AT1G19394	3.1	1.02	4.81	2.68	4.63	2.43	1.68	1.87	1.7	3.17
AT1G19396	0.623	0.707	1.29	6.88	6.65	5	2.71	2.64	1.76	1.77
AT1G19397	0.391	0.485	0.531	1.33	1.54	1.29	0.929	2.48	0.563	0.888
AT1G19400	30.2	26.4	25.3	30	35.5	30.1	28	30.5	26.1	26
AT1G19410	0.192	0.0318	0.232	0	0.126	0	0.365	0	0.264	0.0529
AT1G19430	7.06	7.43	7.26	7.3	6.26	6.71	5.52	6.86	8.01	5.31
AT1G19440	6.76	6.6	12.2	8.88	11.6	11.1	8.31	9.48	14.9	12.3
AT1G19450	63	60.9	49.3	45.5	48.1	50	36.6	40.6	57.3	45.5
AT1G19460	0	0	0	0	0	0	0	0	0	0
AT1G19470	0	0	0	0	0	0	0	0	0	0
AT1G19480	3.43	3.33	3.86	4	3.19	4.44	3.7	3.23	3.85	3.95
AT1G19485	6.41	5.67	6.87	8.24	6.62	5.51	8.87	9.72	9.41	8.7
AT1G19490	2.81	2.83	1.88	1.96	2.97	3.21	3.12	1.92	16.2	15.8
AT1G19500	0	0.0613	0	0	0	0	0	0.261	1.12	2.55
AT1G19510	1.54	1.22	4.02	6.16	4.12	4.89	3.52	2.61	1.32	2.34
AT1G19520	7.44	7.27	14.7	13.6	13.7	11.5	14.2	12.4	23.1	18.5
AT1G19530	0	0	0.491	0.205	0.354	0.894	1.2	0.572	0.223	0.149
AT1G19540	0.0617	0.0613	0.597	0.935	0.647	0.272	1.33	0.87	0.847	0.612
AT1G19550	0.0657	0.0652	0.953	0.597	1.03	0.217	3.25	1.67	0.217	0.217
AT1G19570	105	115	106	92	98.7	83.6	323	140	154	146
AT1G19580	12.1	13.1	18	16.2	16.2	16.5	18.5	18.1	20.3	19.6
AT1G19600	13.5	13	27.7	27.7	25	27.7	27.8	34.1	32.9	29.8
AT1G19610	0.0675	0.201	3.67	2.45	2.39	4.68	5.65	6.28	0.89	3.68
AT1G19620	0.921	1.09	1.11	1.4	1.03	1.16	1.84	1.48	2.31	2.39
AT1G19630	0.282	0.178	0.233	0.117	0.101	0.254	0.0976	0.271	0.254	0.148
AT1G19640	4.18	4.55	2.01	1.72	1.39	1.08	3.55	3.41	11.2	12.8
AT1G19650	11.7	10.5	9.37	8.59	9.74	8.83	10.5	9.28	14.1	11.5
AT1G19660	62.1	59.6	37.9	30.3	42.2	36.7	30.4	27.3	34.2	36.3
AT1G19670	84	86	96.1	51.5	72.1	66.7	168	75	65.5	75.2
AT1G19680	9.25	8.94	11.1	9.65	12.1	11.5	11.6	13.9	13.6	10.3
AT1G19690	7.45	6.96	7.99	11.6	10	9.12	10.7	15.4	8.03	7.85
AT1G19700	18	17.1	10.8	11.2	13.6	11.6	13.1	12	31.4	29.2
AT1G19710	6.18	5.1	8.02	7.44	8.6	5.41	8.16	10.4	8.81	7.47
AT1G19715	45.8	42.5	34.1	41	39.5	38.3	42.4	50.4	65.9	60
AT1G19720	28	23.6	20.3	20.4	15.3	19.3	18.3	14.7	42.8	33.7
AT1G19730	6.85	7.03	13.4	14.9	16.1	16	14.2	19.5	9.96	13.2
AT1G19740	102	103	84.4	85.6	77.8	83.7	71.8	63.3	46.8	43.1
AT1G19750	0.247	0.22	0.268	0.56	0.678	0.489	0	0.313	0.0406	0
AT1G19770	39.8	39	48.4	39.8	42.6	32.9	28.5	30.2	16.5	13.9
AT1G19780	0	0.0164	0.18	0.0751	0.13	0.273	0	0.0699	0.163	0.0273
AT1G19790	0	0	0.181	0	0.0979	0.0823	0.19	0.422	0.287	0.371
AT1G19800	22.5	19.9	23.5	22.7	22.4	22.5	22.2	21.7	27.6	24.2
AT1G19830	0.202	0	0.549	0.917	0.793	0.5	0.96	1.07	1.16	1.75
AT1G19835	22.4	20.1	19.9	20.8	16.8	15.1	17.5	18.8	20.8	17.3
AT1G19840	1.51	1.11	1.82	0.526	2.88	1.02	1.76	1.47	1.97	2.49
AT1G19850	2.37	1.95	5.38	4.58	5.01	4.59	6.65	5.14	9.63	8.88
AT1G19860	12.5	12.8	10.2	8.87	11.2	10.2	9.9	11.2	16.1	14.1
AT1G19870	14	13.1	17.9	16.6	17.8	16.6	17.9	17.8	21.1	18.1
[truncated: 25,207 more rows]
