# Supplementary material for: Mutations of PDS5 genes enhance TAD-like domain formation in Arabidopsis thaliana
Source: Nat Commun. 2024 Oct 29;15:9308. doi: 10.1038/s41467-024-53760-x (PMC11519323; doi:10.1038/s41467-024-53760-x)
Supplement: Supplementary file 7 — Supplementary Data 4 [file 41467_2024_53760_MOESM7_ESM.xlsx]

## Sheet: pds5a
	baseMean	log2FoldChange	lfcSE	stat	pvalue	padj
AT1G01190	88.012	2.22981	0.304102	7.33244	2.26008e-13	5.91464e-12
AT1G01600	83.1951	6.38713	0.664587	9.61068	7.20743e-22	4.5891e-20
AT1G02065	12.6132	7.29372	1.60431	4.54633	5.45886e-06	4.63338e-05
AT1G02640	164.914	2.1668	0.224308	9.65989	4.46345e-22	2.92342e-20
AT1G02690	101.552	2.05555	0.301797	6.81104	9.68984e-12	2.13592e-10
AT1G02730	437.727	2.07562	0.199037	10.4283	1.84123e-25	1.54559e-23
AT1G02800	23.2308	2.87771	0.687198	4.18761	2.81912e-05	0.000204005
AT1G02900	14.2073	2.7657	0.80144	3.45092	0.000558688	0.00286819
AT1G03360	105.927	1.76053	0.298683	5.89431	3.76259e-09	5.69399e-08
AT1G03470	38.6308	1.90437	0.461292	4.12833	3.65403e-05	0.000256656
AT1G03780	132.349	2.4936	0.275919	9.03743	1.60399e-19	8.20587e-18
AT1G03830	104.595	1.62907	0.289077	5.63543	1.74619e-08	2.37672e-07
AT1G04110	81.3892	1.89308	0.349273	5.42007	5.95741e-08	7.38518e-07
AT1G04760	18.4141	2.68538	0.675018	3.97823	6.94305e-05	0.000455618
AT1G05440	22.0217	3.23166	0.701159	4.60903	4.04548e-06	3.51497e-05
AT1G05835	75.7545	2.56414	0.41404	6.19298	5.90384e-10	1.02636e-08
AT1G05950	66.391	1.64748	0.366643	4.49342	7.00891e-06	5.8217e-05
AT1G06000	1272.66	2.13632	0.162823	13.1205	2.51298e-39	5.38353e-37
AT1G06090	11.9671	3.9715	1.15324	3.44377	0.000573661	0.00293773
AT1G06100	35.043	9.16952	1.4981	6.12076	9.31318e-10	1.56326e-08
AT1G06160	9.80261	2.68333	0.87422	3.0694	0.0021449	0.00926722
AT1G06180	81.0736	3.2059	0.419174	7.64815	2.03885e-14	6.02456e-13
AT1G06350	17.1948	4.72323	1.20257	3.92761	8.57947e-05	0.000549845
AT1G06360	773.094	3.58097	0.169404	21.1387	3.50717e-99	3.60642e-96
AT1G06660	23.6225	2.55367	0.616687	4.14096	3.45857e-05	0.000244177
AT1G07130	32.2552	1.73366	0.496705	3.49033	0.000482423	0.00252135
AT1G07135	86.4933	1.75299	0.317269	5.52524	3.2903e-08	4.25586e-07
AT1G08560	260.014	2.57568	0.216056	11.9213	9.164e-33	1.3088e-30
AT1G08610	112.537	1.61962	0.279649	5.79161	6.97148e-09	1.00649e-07
AT1G08930	763.919	2.31681	0.151188	15.3241	5.28116e-53	1.75181e-50
AT1G09170	10.2442	3.48796	1.0542	3.30863	0.000937521	0.00452713
AT1G09450	34.2237	2.36396	0.526468	4.49023	7.11458e-06	5.89519e-05
AT1G09460	24.3231	1.85799	0.544866	3.41	0.000649639	0.00328025
AT1G09470	65.727	3.17649	0.41738	7.61056	2.72913e-14	7.97262e-13
AT1G10270	173.615	1.9976	0.227206	8.79201	1.46905e-18	7.07554e-17
AT1G10780	49.7909	2.65063	0.414634	6.39269	1.62991e-10	3.04181e-09
AT1G10990	21.4239	2.57541	0.635903	4.05001	5.12161e-05	0.000347742
AT1G11080	43.1504	5.15089	0.756394	6.8098	9.77324e-12	2.152e-10
AT1G11112	13.6279	6.0817	1.59794	3.80597	0.00014125	0.000856161
AT1G11220	27.7532	2.64929	0.568819	4.65752	3.20038e-06	2.82122e-05
AT1G11420	30.5096	1.94584	0.525891	3.70008	0.000215533	0.00124164
AT1G11600	180.614	11.278	1.46027	7.72324	1.13406e-14	3.48104e-13
AT1G11740	24.3612	1.98087	0.600566	3.29835	0.000972558	0.00466976
AT1G12570	74.7363	3.1041	0.389678	7.96581	1.64149e-15	5.5985e-14
AT1G13340	102.335	1.91939	0.411253	4.66718	3.05365e-06	2.70929e-05
AT1G13400	4.81253	6.25103	1.80371	3.46565	0.000528949	0.00273326
AT1G13600	12.0614	3.99941	1.27743	3.13082	0.00174317	0.00775639
AT1G13670	11.1614	3.52131	0.898055	3.92104	8.81683e-05	0.000563477
AT1G13710	54.9666	9.34053	1.48622	6.28474	3.28395e-10	5.8882e-09
AT1G13740	92.4818	1.97083	0.3139	6.27852	3.41804e-10	6.11265e-09
AT1G14120	9.33591	5.13004	1.65304	3.10339	0.00191316	0.00840187
AT1G14430	151.776	2.93356	0.277382	10.5759	3.85492e-26	3.35933e-24
AT1G14820	139.166	1.77431	0.250316	7.08827	1.358e-12	3.2665e-11
AT1G14870	38.0256	1.96998	0.523158	3.76555	0.000166184	0.000985225
AT1G14900	213.424	2.24419	0.226651	9.90151	4.10052e-23	2.91804e-21
AT1G15125	134.259	3.82858	0.323068	11.8507	2.13412e-32	2.94565e-30
AT1G15210	17.7244	6.99458	1.58287	4.41893	9.91913e-06	7.92836e-05
AT1G15440	266.354	1.69505	0.197204	8.59537	8.29951e-18	3.68656e-16
AT1G15480	93.5314	1.68456	0.286647	5.87677	4.18354e-09	6.29398e-08
AT1G15670	54.8846	2.01005	0.395067	5.08786	3.62123e-07	3.83295e-06
AT1G15720	24.8414	1.81228	0.517759	3.50024	0.000464844	0.00244064
AT1G16070	23.0136	1.80043	0.572902	3.14266	0.00167422	0.0074999
AT1G16220	38.2815	1.93749	0.467057	4.14829	3.34974e-05	0.000237227
AT1G16330	35.4263	1.89422	0.487484	3.88571	0.000102033	0.0006425
AT1G16630	90.4659	2.42374	0.313193	7.7388	1.00361e-14	3.10378e-13
AT1G16830	16.0083	2.70206	0.697702	3.87279	0.000107595	0.000672789
AT1G16916	54.4128	2.15612	0.433838	4.96987	6.69981e-07	6.77425e-06
AT1G17460	19.9878	2.76857	0.674106	4.10703	4.00777e-05	0.00027893
AT1G17920	59.4642	1.79182	0.400384	4.47526	7.63169e-06	6.28568e-05
AT1G18140	9.4788	4.12006	1.15883	3.55536	0.000377461	0.00203004
AT1G18250	235.507	2.04092	0.231657	8.81013	1.24997e-18	6.06296e-17
AT1G18370	177.411	2.56143	0.258919	9.8928	4.47334e-23	3.15064e-21
AT1G18850	132.192	2.11347	0.264983	7.97588	1.51294e-15	5.20318e-14
AT1G19380	75.0924	1.976	0.379234	5.21049	1.88338e-07	2.10967e-06
AT1G19540	11.4455	3.2802	0.926107	3.54192	0.000397223	0.00212797
AT1G19610	16.7382	4.16237	1.00232	4.15272	3.28551e-05	0.00023308
AT1G20030	57.3664	2.14853	0.40034	5.36677	8.01592e-08	9.68029e-07
AT1G20610	57.2518	1.79922	0.374826	4.80016	1.5854e-06	1.48341e-05
AT1G21100	28.515	1.95867	0.504391	3.88323	0.000103079	0.000648093
AT1G21550	29.0916	2.2666	0.533018	4.25238	2.11509e-05	0.000157149
AT1G21740	81.6633	1.91572	0.31455	6.09035	1.12664e-09	1.86558e-08
AT1G22530	884.613	2.57336	0.16492	15.6036	6.87643e-55	2.52537e-52
AT1G22570	122.568	3.5778	0.279293	12.8102	1.43816e-37	2.68884e-35
AT1G22770	245.029	2.04482	0.195397	10.4649	1.25182e-25	1.06384e-23
AT1G23000	60.7377	3.2261	0.425545	7.58111	3.42614e-14	9.85483e-13
AT1G23010	32.1249	1.62703	0.516206	3.1519	0.0016221	0.00729662
AT1G23290	1912.19	2.04966	0.168312	12.1777	4.08529e-34	6.1778e-32
AT1G23380	34.9633	3.60474	0.668665	5.39096	7.0083e-08	8.58955e-07
AT1G23410	64.5116	2.09958	0.402791	5.21258	1.86228e-07	2.08717e-06
AT1G23570	12.2545	6.98954	1.64241	4.25566	2.08436e-05	0.000155315
AT1G23790	49.3565	3.15403	0.482569	6.5359	6.32286e-11	1.25396e-09
AT1G24020	950.058	3.67977	0.177736	20.7036	3.21711e-95	2.7568e-92
AT1G24530	97.1009	2.39687	0.324283	7.39129	1.45412e-13	3.90919e-12
AT1G24822	131.18	4.7389	0.419608	11.2936	1.41093e-29	1.65812e-27
AT1G24881	269.9	3.39043	0.233373	14.5279	8.06103e-48	2.51187e-45
AT1G25141	22.6856	2.43613	0.585931	4.15772	3.21446e-05	0.000228433
AT1G25145	99.346	3.62095	0.6997	5.17501	2.27903e-07	2.50109e-06
AT1G25150	231.6	3.36679	0.234487	14.3581	9.47937e-47	2.8254e-44
AT1G25210	91.1964	4.18446	0.765638	5.46533	4.62043e-08	5.84762e-07
AT1G25320	35.4125	1.8233	0.44481	4.09906	4.14828e-05	0.00028793
AT1G25400	72.8434	2.20824	0.346492	6.37313	1.8521e-10	3.41923e-09
AT1G25510	69.0658	2.44396	0.355517	6.8744	6.22507e-12	1.40378e-10
AT1G26380	38.0547	2.06057	0.59361	3.47125	0.000518042	0.00268229
AT1G26390	56.1195	10.0442	1.68538	5.95959	2.52864e-09	3.95167e-08
AT1G26450	36.6655	2.26728	0.487858	4.64741	3.36127e-06	2.95292e-05
AT1G26540	28.9156	2.02661	0.498277	4.06724	4.75724e-05	0.000325041
AT1G26760	31.491	2.60022	0.527238	4.93177	8.14868e-07	8.06477e-06
AT1G27020	76.9918	3.34473	0.36791	9.09118	9.79723e-20	5.14005e-18
AT1G28130	109.227	2.73045	0.325402	8.39101	4.81966e-17	1.9864e-15
AT1G28190	39.6094	1.62958	0.450276	3.61907	0.000295661	0.00163792
AT1G28290	766.462	5.23931	0.20441	25.6314	6.82474e-145	1.16965e-141
AT1G28330	93.5213	2.35371	0.324075	7.26287	3.78964e-13	9.6697e-12
AT1G28390	50.93	2.12242	0.398675	5.32369	1.01684e-07	1.20602e-06
AT1G29270	16.4829	7.52093	1.5711	4.78705	1.69252e-06	1.57504e-05
AT1G29320	176.732	1.8309	0.224021	8.1729	3.01054e-16	1.14234e-14
AT1G29980	136.424	2.16778	0.258541	8.38466	5.08721e-17	2.08829e-15
AT1G30700	12.2061	4.18937	1.08632	3.85649	0.000115027	0.00071556
AT1G31040	8.08668	4.67824	1.31581	3.55541	0.000377388	0.00203004
AT1G31310	27.6698	8.21713	1.52168	5.40005	6.66214e-08	8.20441e-07
AT1G31710	157.978	2.03255	0.256854	7.91326	2.50734e-15	8.38472e-14
AT1G31760	25.2253	2.0533	0.638457	3.21604	0.00129972	0.00602029
AT1G31835	28.932	1.74742	0.540314	3.23408	0.00122034	0.00569749
AT1G32910	5.06672	5.80021	1.89221	3.06531	0.00217444	0.0093791
AT1G32930	41.4841	1.8405	0.455803	4.03793	5.39244e-05	0.000364566
AT1G32960	12.3285	3.2757	1.04594	3.13183	0.00173719	0.0077365
AT1G33730	6.7895	6.33691	1.80514	3.51049	0.000447277	0.00235502
AT1G33790	43.6661	2.87922	0.48307	5.96026	2.51837e-09	3.93861e-08
AT1G34060	17.3799	3.00693	0.675357	4.45235	8.49352e-06	6.90698e-05
AT1G34245	43.3601	4.26723	0.590797	7.22285	5.09109e-13	1.28156e-11
AT1G34355	45.2383	2.48461	0.471741	5.26689	1.38751e-07	1.60222e-06
AT1G34580	25.7373	1.76887	0.525147	3.36833	0.000756251	0.00375043
AT1G36622	18.0319	2.54502	0.759042	3.35293	0.000799596	0.00394353
AT1G43800	19.5229	5.71898	1.18218	4.83767	1.31368e-06	1.25253e-05
AT1G44110	87.8068	1.96918	0.349972	5.62668	1.83714e-08	2.48734e-07
AT1G48200	39.1866	1.78496	0.459409	3.88534	0.000102186	0.000643269
AT1G49320	29.4649	2.90118	0.583065	4.97575	6.49958e-07	6.58799e-06
AT1G49870	73.2062	1.8751	0.348107	5.38657	7.18137e-08	8.75991e-07
AT1G49910	20.0626	2.54476	0.670982	3.7926	0.000149081	0.000896491
AT1G49920	14.6098	3.26642	0.704614	4.63577	3.5562e-06	3.10956e-05
AT1G50110	31.5024	1.90222	0.495667	3.83769	0.000124196	0.000765425
AT1G50240	111.577	2.42657	0.304064	7.98046	1.45789e-15	5.02228e-14
AT1G50490	150.11	1.7223	0.260087	6.62203	3.54292e-11	7.38233e-10
AT1G51460	34.487	4.14251	0.601918	6.88219	5.89389e-12	1.33202e-10
AT1G52100	40.0766	7.35364	1.52204	4.83145	1.35545e-06	1.28937e-05
AT1G52200	51.6064	2.55814	0.427249	5.98747	2.13137e-09	3.38746e-08
AT1G52618	23.7152	2.03847	0.567892	3.58954	0.000331262	0.00181045
AT1G53140	67.6246	1.94145	0.378559	5.12853	2.92009e-07	3.14093e-06
AT1G53542	14.2112	2.92414	0.905139	3.23059	0.00123533	0.00576094
AT1G53885	36.88	2.68116	0.548767	4.8858	1.03011e-06	1.00134e-05
AT1G53903	32.9013	2.58267	0.586812	4.40119	1.07657e-05	8.5124e-05
AT1G54000	32.9172	3.92451	0.798055	4.9176	8.76132e-07	8.61307e-06
AT1G54010	370.656	3.71243	0.479768	7.73797	1.01016e-14	3.11938e-13
AT1G54385	103.44	2.53072	0.32677	7.74464	9.58539e-15	2.97784e-13
AT1G55010	3.97782	6.05497	1.92403	3.14703	0.00164939	0.0074064
AT1G55200	102.314	2.81125	0.321067	8.75596	2.02378e-18	9.61226e-17
AT1G55940	6.41385	6.4705	1.72808	3.74434	0.000180868	0.00106066
AT1G56300	54.2737	3.87402	0.420836	9.20553	3.39976e-20	1.87956e-18
AT1G58340	17.7003	2.17002	0.670927	3.23437	0.00121911	0.00569436
AT1G59359	4237.71	5.80264	0.158805	36.5394	2.62992e-292	2.70435e-288
AT1G59540	77.8438	1.67018	0.317626	5.25831	1.45384e-07	1.6713e-06
AT1G60060	30.0796	2.31095	0.531111	4.35116	1.35421e-05	0.000105017
AT1G60830	4.86871	6.09241	1.82904	3.33093	0.000865564	0.00422858
AT1G61450	20.7054	4.28478	0.844771	5.07212	3.93398e-07	4.14054e-06
AT1G61800	14.0341	2.87495	0.823483	3.4912	0.000480852	0.00251442
AT1G62110	41.2885	1.61121	0.431539	3.73363	0.000188738	0.00110127
AT1G62360	19.8693	8.13308	1.55584	5.22745	1.71867e-07	1.9421e-06
AT1G62500	198.188	11.3637	1.46322	7.76625	8.08446e-15	2.54617e-13
AT1G62790	403.24	2.4347	0.186013	13.0889	3.81317e-39	8.00221e-37
AT1G63100	165.377	3.01908	0.284778	10.6015	2.93205e-26	2.588e-24
AT1G63480	79.1488	2.11023	0.33143	6.36705	1.92697e-10	3.54791e-09
AT1G63650	63.0807	2.98809	0.415731	7.18754	6.59671e-13	1.64247e-11
AT1G64170	27.9697	2.88602	0.547872	5.26769	1.38154e-07	1.59712e-06
AT1G65390	50.4348	3.64015	0.44437	8.1917	2.5756e-16	9.84568e-15
AT1G65620	34.8215	2.74364	0.520734	5.26879	1.37326e-07	1.59023e-06
AT1G65710	47.206	3.35411	0.474482	7.069	1.56059e-12	3.73632e-11
AT1G66160	55.5275	1.65562	0.368738	4.48996	7.12372e-06	5.898e-05
AT1G66930	11.3035	2.53487	0.804579	3.15056	0.00162958	0.00732785
AT1G67035	16.7502	3.42073	0.775259	4.41237	1.02246e-05	8.13424e-05
AT1G67780	19.4816	2.67957	0.672976	3.98167	6.84337e-05	0.000450948
AT1G68220	87.4887	1.63427	0.298882	5.46794	4.55301e-08	5.77294e-07
AT1G68480	9.77915	6.79673	1.64229	4.13857	3.49478e-05	0.000246396
AT1G68620	51.8426	1.94063	0.536196	3.61926	0.000295445	0.00163777
AT1G68640	37.8119	3.84816	0.689459	5.58141	2.38572e-08	3.1716e-07
AT1G68725	25.6779	2.05433	0.550164	3.73403	0.000188441	0.00110005
AT1G70260	32.9359	4.20574	0.71535	5.87927	4.12074e-09	6.20404e-08
AT1G70270	12.2414	6.0153	1.59355	3.77477	0.000160157	0.000953659
AT1G70350	81.2086	1.65858	0.333793	4.96888	6.73394e-07	6.80208e-06
AT1G70560	89.598	1.64789	0.309305	5.32773	9.94453e-08	1.18151e-06
AT1G70850	9.74422	7.68748	1.65748	4.63805	3.51709e-06	3.07798e-05
AT1G71870	17.5161	2.31323	0.729193	3.17232	0.00151229	0.00686283
AT1G72070	16.4346	2.36108	0.717622	3.29014	0.00100136	0.00478263
AT1G72210	27.2305	2.46944	0.577132	4.27882	1.87887e-05	0.000141335
AT1G72416	58.26	2.23966	0.361364	6.1978	5.72561e-10	9.97061e-09
AT1G72670	83.3607	2.04328	0.332687	6.14175	8.16154e-10	1.38605e-08
AT1G73260	77.4804	8.25009	1.85748	4.44156	8.93107e-06	7.23706e-05
AT1G73330	14.8868	4.2079	1.08321	3.88465	0.000102478	0.000644709
AT1G73360	52.3336	1.77632	0.41764	4.25322	2.10717e-05	0.000156674
AT1G73620	103.308	4.92105	0.449054	10.9587	6.03686e-28	6.0269e-26
AT1G74000	12.6032	3.92654	1.02813	3.81909	0.000133943	0.000817409
AT1G75060	25.3695	1.9288	0.562284	3.4303	0.000602916	0.00306844
AT1G75120	58.2691	3.09842	0.428153	7.23673	4.59648e-13	1.16275e-11
AT1G75240	164.197	3.67701	0.281166	13.0777	4.41367e-39	9.07716e-37
AT1G75520	11.8485	3.85352	1.10336	3.49252	0.000478481	0.00250329
AT1G75640	60.824	2.85532	0.398736	7.16094	8.01241e-13	1.98057e-11
AT1G75960	114.076	2.1043	0.261338	8.05202	8.14374e-16	2.90771e-14
AT1G76090	349.38	1.97018	0.173828	11.3341	8.8931e-30	1.06335e-27
AT1G76310	71.3547	1.92952	0.358155	5.38739	7.14877e-08	8.7305e-07
AT1G76420	8.00399	6.98909	1.68636	4.14449	3.40571e-05	0.000240693
AT1G76650	13.9381	2.31289	0.726831	3.18215	0.00146186	0.00666325
AT1G76740	36.0737	1.75182	0.490078	3.57458	0.000350787	0.00190501
AT1G76930	749.827	1.87167	0.196755	9.51269	1.858e-21	1.13725e-19
AT1G77270	61.3862	2.7547	0.388133	7.0973	1.27217e-12	3.07443e-11
AT1G78260	70.3546	1.94818	0.325943	5.97706	2.27205e-09	3.58336e-08
AT1G78430	66.517	1.73878	0.357573	4.86273	1.15779e-06	1.11789e-05
AT1G78600	244.526	2.40027	0.206031	11.65	2.29349e-31	2.96654e-29
AT1G78930	46.6459	1.61876	0.424213	3.81591	0.000135682	0.000826064
AT1G79420	52.5849	1.66038	0.401994	4.13036	3.62189e-05	0.000254572
AT1G79530	210.941	1.85775	0.215312	8.62816	6.2346e-18	2.84935e-16
AT1G79840	74.7323	2.47387	0.375283	6.59201	4.33903e-11	8.88809e-10
AT1G80080	177.862	2.53362	0.253634	9.98925	1.69869e-23	1.2258e-21
AT1G80280	192.02	2.14998	0.242958	8.84919	8.81597e-19	4.31689e-17
AT1G80370	39.6078	1.85085	0.472042	3.92093	8.82072e-05	0.00056355
AT1G80450	32.0454	2.48517	0.526776	4.7177	2.38525e-06	2.16483e-05
AT5G01040	25.3378	3.16855	0.559532	5.66286	1.48875e-08	2.04526e-07
AT5G01870	41.5684	9.06175	1.49805	6.04903	1.45716e-09	2.37277e-08
AT5G01910	38.5404	3.17688	0.530894	5.98403	2.17688e-09	3.45179e-08
AT5G02370	42.3578	1.75335	0.442307	3.9641	7.36738e-05	0.000480855
AT5G02502	65.9926	1.94919	0.439877	4.43121	9.3705e-06	7.55147e-05
AT5G03790	12.6159	7.63352	1.60741	4.74897	2.04458e-06	1.87802e-05
AT5G03870	53.0303	2.74829	0.42432	6.47692	9.36128e-11	1.81284e-09
AT5G03890	6.08511	4.0657	1.22772	3.3116	0.000927643	0.00448575
AT5G04530	283.149	1.7558	0.209717	8.37223	5.65364e-17	2.30243e-15
AT5G05370	252.38	1.96282	0.49327	3.9792	6.9147e-05	0.000454193
AT5G05440	91.8352	2.82535	0.29117	9.70344	2.91512e-22	1.93394e-20
AT5G06150	148.496	2.22685	0.251903	8.84012	9.56185e-19	4.671e-17
AT5G06230	49.9746	1.9671	0.425027	4.62818	3.68891e-06	3.21876e-05
AT5G06550	126.812	2.33462	0.293336	7.95885	1.73642e-15	5.90267e-14
AT5G06940	21.031	3.64537	0.756183	4.82075	1.4302e-06	1.35085e-05
AT5G07030	496.244	1.96368	0.168144	11.6785	1.64084e-31	2.17712e-29
AT5G07100	26.5655	2.55796	0.545789	4.68672	2.77622e-06	2.47919e-05
AT5G07280	50.5977	2.24345	0.423028	5.3033	1.13729e-07	1.33654e-06
AT5G07810	63.8382	2.35221	0.361375	6.50904	7.5633e-11	1.48991e-09
AT5G07990	81.2368	1.84922	0.359378	5.14562	2.66642e-07	2.88923e-06
AT5G08000	97.7359	3.7101	0.359781	10.3121	6.21219e-25	4.91384e-23
AT5G08640	1136.31	3.32075	0.171614	19.3502	2.03221e-83	1.34821e-80
AT5G09300	44.0938	2.81428	0.469446	5.9949	2.03617e-09	3.24618e-08
AT5G09440	76.9837	2.70095	0.348265	7.75543	8.80449e-15	2.75187e-13
AT5G09840	61.8418	2.20724	0.404057	5.4627	4.68949e-08	5.92045e-07
AT5G10080	33.8175	1.94193	0.527153	3.68381	0.000229776	0.00131303
AT5G10140	9.41351	6.11615	1.6331	3.74511	0.000180313	0.00105801
AT5G10400	415.693	1.68284	0.183797	9.15596	5.38772e-20	2.93132e-18
AT5G10430	98.2363	1.78405	0.275326	6.47978	9.18549e-11	1.78384e-09
AT5G10520	24.0137	2.02879	0.550426	3.68585	0.00022794	0.00130362
AT5G10890	11.244	3.43969	1.02611	3.35216	0.000801841	0.00395365
AT5G11160	128.637	2.58772	0.272385	9.50023	2.09429e-21	1.2743e-19
AT5G11190	7.58179	6.01098	1.67354	3.59177	0.000328437	0.00179692
AT5G11510	95.7031	1.6934	0.29768	5.68865	1.28044e-08	1.77809e-07
AT5G12330	19.5027	7.69822	1.55246	4.95871	7.09633e-07	7.12961e-06
AT5G13220	39.2416	3.0584	0.608214	5.0285	4.94332e-07	5.1062e-06
AT5G13840	157.6	2.72593	0.264945	10.2887	7.92696e-25	6.2462e-23
AT5G14230	54.4334	3.2245	0.439759	7.33241	2.26048e-13	5.91464e-12
AT5G14580	85.0734	1.72888	0.305016	5.66815	1.44345e-08	1.99102e-07
AT5G14750	2.81417	6.3154	2.0142	3.13544	0.00171597	0.00765525
AT5G14920	184.305	2.31753	0.214212	10.8189	2.80221e-27	2.63152e-25
AT5G15120	37.7209	4.80831	0.614634	7.82304	5.1562e-15	1.66472e-13
AT5G15360	10.7863	5.61874	1.72725	3.25301	0.00114191	0.00536668
AT5G15510	64.8085	2.71222	0.413345	6.56164	5.32206e-11	1.0668e-09
AT5G15530	104.952	2.08673	0.305214	6.83696	8.08902e-12	1.79653e-10
AT5G16250	264.124	1.72642	0.209614	8.2362	1.7777e-16	6.88516e-15
AT5G17160	128.865	1.90543	0.258166	7.38066	1.57502e-13	4.22318e-12
AT5G17220	219.013	4.21465	0.331856	12.7002	5.89525e-37	1.02747e-34
AT5G17700	114.677	2.21418	0.270095	8.19779	2.44855e-16	9.37744e-15
AT5G17850	17.8836	2.35193	0.70854	3.3194	0.000902122	0.00437778
AT5G18380	4798.65	1.61292	0.155492	10.373	3.28952e-25	2.674e-23
AT5G18790	59.9776	2.07239	0.421162	4.92065	8.62557e-07	8.48897e-06
AT5G19120	458.972	1.66303	0.184052	9.03565	1.63023e-19	8.31945e-18
AT5G19170	34.4355	2.23317	0.485293	4.60169	4.19067e-06	3.63039e-05
AT5G19300	122.444	1.73406	0.276854	6.26347	3.76515e-10	6.72172e-09
AT5G19340	25.4354	4.56616	0.771647	5.91742	3.27027e-09	4.99677e-08
AT5G20630	2659.82	2.48101	0.141884	17.4861	1.82736e-68	8.94797e-66
AT5G20740	182.1	2.42461	0.259102	9.35776	8.14433e-21	4.70495e-19
AT5G21940	874.119	2.5489	0.14184	17.9703	3.33156e-72	1.95762e-69
AT5G22940	103.583	2.71054	0.313946	8.63377	5.93609e-18	2.71897e-16
AT5G23020	155.607	1.77163	0.275475	6.4312	1.266e-10	2.40402e-09
AT5G23240	26.7375	2.4172	0.526614	4.59007	4.43094e-06	3.82083e-05
AT5G23350	19.8571	2.08467	0.562143	3.70843	0.000208547	0.00120714
AT5G23530	69.0692	2.72201	0.44523	6.11371	9.73413e-10	1.62758e-08
AT5G23940	653.576	5.36969	0.241117	22.27	7.21689e-110	8.73073e-107
AT5G24270	16.2845	2.86837	0.675489	4.24636	2.17269e-05	0.000160906
AT5G24470	39.87	4.62686	0.572477	8.08218	6.36196e-16	2.31575e-14
AT5G24920	14.2289	2.32902	0.713042	3.26632	0.00108955	0.00515677
AT5G25090	89.7281	2.87125	0.355768	8.07056	6.99738e-16	2.52079e-14
AT5G25475	64.3377	2.52308	0.391279	6.4483	1.1311e-10	2.16594e-09
AT5G25490	39.1607	1.8465	0.487857	3.78492	0.000153758	0.000920581
AT5G25880	16.7404	5.59889	1.18912	4.70844	2.4962e-06	2.25644e-05
AT5G25970	17.6948	8.11958	1.56723	5.18085	2.20873e-07	2.43303e-06
AT5G26270	18.7405	3.88529	1.05064	3.69802	0.000217285	0.00124963
AT5G26280	39.1344	2.10576	0.512079	4.11218	3.91949e-05	0.000273156
AT5G26340	131.644	1.77437	0.33614	5.27866	1.30129e-07	1.51114e-06
AT5G27330	298.099	1.85379	0.192476	9.63124	5.90125e-22	3.81651e-20
AT5G27700	1092.59	1.86666	0.185907	10.0408	1.00806e-23	7.35167e-22
AT5G27890	45.2184	2.9382	0.444128	6.61565	3.69924e-11	7.67696e-10
AT5G28490	68.4816	1.75771	0.373317	4.70836	2.49716e-06	2.25644e-05
AT5G28640	181.41	3.91313	0.307098	12.7423	3.44092e-37	6.26248e-35
AT5G33300	43.8112	1.89764	0.427362	4.44036	8.98081e-06	7.26591e-05
AT5G33370	121.002	10.7813	1.46937	7.33742	2.17753e-13	5.74141e-12
AT5G37010	94.7739	2.93603	0.321497	9.13238	6.70085e-20	3.57947e-18
AT5G38930	17.1816	7.90479	1.55362	5.08799	3.61884e-07	3.83239e-06
AT5G38940	61.7327	9.56659	1.48293	6.45114	1.11014e-10	2.12778e-09
AT5G39220	8.64936	5.64859	1.65923	3.40434	0.00066323	0.00333741
AT5G39840	90.8823	1.74437	0.300615	5.80267	6.52671e-09	9.4794e-08
AT5G40330	26.2047	1.92397	0.556348	3.45822	0.000543759	0.00280274
AT5G41080	15.8333	2.19383	0.675799	3.24627	0.00116928	0.00547777
AT5G41315	13.2531	3.36554	1.02408	3.28641	0.00101472	0.00483968
AT5G42330	21.6624	2.04326	0.596021	3.42816	0.000607677	0.0030862
AT5G42700	16.535	3.4897	0.878276	3.97335	7.08675e-05	0.000464308
AT5G42800	312.527	4.02588	0.301977	13.3317	1.51335e-40	3.53677e-38
AT5G43020	181.095	2.29204	0.229133	10.0031	1.47724e-23	1.06975e-21
AT5G43060	283.699	2.00567	0.203241	9.86842	5.7057e-23	3.99127e-21
AT5G43580	14.2969	6.71095	1.56945	4.27598	1.90302e-05	0.000142942
AT5G44380	11.0635	2.96122	0.936371	3.16244	0.00156452	0.0070623
AT5G44480	18.6818	3.78263	0.890638	4.24711	2.16548e-05	0.00016043
AT5G44560	110.012	1.7161	0.274771	6.24556	4.22294e-10	7.46767e-09
AT5G44572	47.2458	1.93913	0.447969	4.32872	1.49977e-05	0.00011522
AT5G44620	12.6372	5.96076	1.67158	3.56595	0.000362545	0.00196057
AT5G44700	3.96312	5.87502	1.91462	3.0685	0.00215139	0.0092894
AT5G45670	462.191	1.64888	0.169875	9.7064	2.83152e-22	1.88457e-20
AT5G45700	64.7492	2.60768	0.397022	6.5681	5.09615e-11	1.02451e-09
AT5G46090	22.4318	1.90946	0.569302	3.35404	0.000796409	0.00392875
AT5G47500	615.343	4.33889	0.245314	17.6871	5.27603e-70	2.78223e-67
AT5G48310	76.5088	1.69037	0.350317	4.82527	1.39814e-06	1.32385e-05
AT5G48480	224.269	1.77551	0.206835	8.58422	9.14574e-18	4.05369e-16
AT5G48650	8.33672	6.55086	1.67672	3.90695	9.34685e-05	0.000593477
AT5G48820	24.2375	2.80773	0.687372	4.08474	4.41271e-05	0.000303721
AT5G49015	23.8637	2.19038	0.535147	4.09305	4.25742e-05	0.00029461
AT5G49150	20.4179	2.42159	0.723428	3.34738	0.000815799	0.00401573
AT5G49450	55.6993	1.98931	0.378115	5.26114	1.43167e-07	1.64767e-06
AT5G49560	51.4674	1.70637	0.407314	4.18933	2.79784e-05	0.000202685
AT5G49640	152.978	2.74886	0.266433	10.3173	5.88701e-25	4.67461e-23
AT5G49700	24.1341	2.04201	0.66096	3.08947	0.00200516	0.00872396
AT5G50450	41.113	2.39668	0.427965	5.60016	2.1415e-08	2.87107e-07
AT5G51380	46.3384	2.72159	0.422606	6.44002	1.19458e-10	2.28112e-09
AT5G51590	53.2089	2.46967	0.443272	5.57145	2.52621e-08	3.3411e-07
AT5G51600	107.828	2.0664	0.293245	7.04665	1.83276e-12	4.36256e-11
AT5G51720	927.517	2.01428	0.533054	3.77875	0.000157615	0.000940657
AT5G51750	416.185	2.37048	0.193995	12.2193	2.4522e-34	3.79188e-32
AT5G51910	60.393	1.84349	0.368067	5.00857	5.48352e-07	5.62464e-06
AT5G52120	32.2141	2.08908	0.514757	4.05837	4.94163e-05	0.000336968
AT5G52250	43.4658	2.32091	0.422204	5.49714	3.85994e-08	4.94909e-07
AT5G52860	33.3527	5.74338	0.936646	6.13186	8.68565e-10	1.46659e-08
AT5G52882	489.279	2.51522	0.157033	16.0171	9.70455e-58	3.99167e-55
AT5G53210	82.1538	3.95505	0.409692	9.65373	4.74016e-22	3.0948e-20
AT5G53390	8.75635	6.52751	1.70297	3.83302	0.000126582	0.000778493
AT5G53660	8.71244	3.97614	1.18983	3.34177	0.000832467	0.00408799
AT5G54060	85.7174	4.53394	0.501673	9.03763	1.60099e-19	8.20587e-18
AT5G55180	282.71	2.57629	0.228035	11.2978	1.34557e-29	1.59041e-27
AT5G55340	18.4012	8.19708	1.54531	5.30449	1.12987e-07	1.3301e-06
AT5G55520	99.1184	2.40039	0.304117	7.89297	2.95073e-15	9.83545e-14
AT5G55720	16.9818	8.24376	1.57211	5.24375	1.57343e-07	1.79374e-06
AT5G55820	160.126	2.62478	0.291039	9.01868	1.90373e-19	9.64336e-18
AT5G56120	102.243	2.55952	0.318985	8.02395	1.02401e-15	3.58161e-14
AT5G56490	28.2039	3.11543	0.654053	4.76327	1.90481e-06	1.75985e-05
AT5G57123	10.7335	3.23758	0.986683	3.28128	0.00103337	0.00491835
AT5G57560	447.773	1.88462	0.206817	9.11252	8.04914e-20	4.27372e-18
AT5G57785	59.1185	3.30791	0.51974	6.36456	1.95856e-10	3.59962e-09
AT5G58390	59.0496	2.6621	0.411301	6.47238	9.64686e-11	1.86289e-09
AT5G58600	52.5232	1.93075	0.389881	4.95215	7.33993e-07	7.35638e-06
AT5G59090	10.3988	5.70004	1.64845	3.45782	0.000544571	0.00280622
AT5G59330	27.3315	7.92146	1.527	5.1876	2.13019e-07	2.35916e-06
AT5G60100	6.27747	4.5869	1.377	3.33108	0.000865097	0.00422804
AT5G60150	50.0676	2.64429	0.440305	6.00559	1.90632e-09	3.04863e-08
AT5G60730	14.1541	3.31666	0.812049	4.08431	4.42082e-05	0.000304177
AT5G60780	6.39555	4.20969	1.22217	3.44445	0.000572225	0.00293183
AT5G60870	63.5696	1.72389	0.363183	4.74661	2.06852e-06	1.89747e-05
AT5G60880	36.1165	4.27716	0.607195	7.04414	1.86612e-12	4.43684e-11
AT5G60930	172.341	1.81443	0.237668	7.63428	2.2709e-14	6.68145e-13
AT5G61440	75.8531	3.24756	0.338662	9.5894	8.86003e-22	5.58943e-20
AT5G61880	64.4	2.28941	0.382982	5.97786	2.26089e-09	3.5685e-08
AT5G62210	355.043	2.75207	0.252982	10.8785	1.45913e-27	1.41549e-25
AT5G62360	25.6734	3.85713	0.556146	6.93546	4.04894e-12	9.23175e-11
AT5G62370	40.7353	2.69351	0.484272	5.56199	2.66722e-08	3.51178e-07
AT5G62865	30.6085	1.68757	0.498224	3.38716	0.000706195	0.00353433
AT5G63090	21.5468	8.111	1.54128	5.26252	1.42098e-07	1.63719e-06
AT5G63140	113.457	1.98349	0.273656	7.24812	4.22594e-13	1.07165e-11
AT5G63300	6.14959	5.2658	1.71739	3.06616	0.00216825	0.00935435
AT5G63810	184.738	1.81717	0.21479	8.46019	2.66941e-17	1.13663e-15
AT5G63920	79.8439	2.15516	0.319586	6.74361	1.54501e-11	3.33068e-10
AT5G64110	57.3841	9.5294	1.4816	6.43184	1.26066e-10	2.39618e-09
AT5G64260	240.198	2.08152	0.19704	10.5639	4.3808e-26	3.76968e-24
AT5G64570	1367.85	3.67575	0.140668	26.1307	1.63262e-150	3.05241e-147
AT5G65350	16.4448	2.31718	0.760172	3.04823	0.00230192	0.0098341
AT5G65390	72.7455	2.13815	0.338897	6.30914	2.80583e-10	5.0707e-09
AT5G65410	282.861	1.72865	0.20327	8.5042	1.8286e-17	7.93395e-16
AT5G65510	18.174	6.16158	1.5597	3.9505	7.79876e-05	0.000506919
AT5G66053	23.0989	2.65867	0.636299	4.17833	2.93654e-05	0.000211311
AT5G66230	159.787	2.9338	0.269973	10.867	1.65507e-27	1.59057e-25
AT5G66800	31.3911	1.90032	0.506121	3.75467	0.000173571	0.00102341
AT5G66940	15.6651	7.67772	1.59706	4.80742	1.52893e-06	1.43383e-05
AT5G67110	25.1785	2.26903	0.63148	3.59319	0.000326654	0.00179002
AT5G67270	85.9215	2.30516	0.324035	7.11394	1.12776e-12	2.74047e-11
AT5G67411	7.89807	3.65686	1.08348	3.37511	0.000737868	0.00367611
AT3G02000	14.1523	3.7724	1.00965	3.73635	0.000186714	0.00109183
AT3G02120	80.2619	2.37693	0.365769	6.49846	8.11465e-11	1.58788e-09
AT3G02550	161.853	5.08786	0.346757	14.6727	9.64086e-49	3.05037e-46
AT3G02640	151.406	2.16752	0.270214	8.02149	1.04472e-15	3.63549e-14
AT3G02790	270.047	1.75561	0.220451	7.9637	1.66975e-15	5.68544e-14
AT3G03130	84.5798	2.97957	0.353339	8.43261	3.38026e-17	1.42456e-15
AT3G04070	9.53805	3.37291	1.02001	3.30674	0.000943894	0.00455363
AT3G04290	668.189	3.33742	0.170584	19.5647	3.09493e-85	2.35742e-82
AT3G04510	7.66113	6.37095	1.73772	3.66626	0.000246121	0.00139326
AT3G04850	29.1422	1.91827	0.552185	3.47397	0.000512823	0.00265929
AT3G05470	94.8429	2.24227	0.312511	7.17502	7.22988e-13	1.79144e-11
AT3G05570	66.5009	1.63481	0.374278	4.36791	1.25442e-05	9.79066e-05
AT3G05600	141.944	6.71143	0.595064	11.2785	1.67583e-29	1.92543e-27
AT3G05727	120.812	10.8149	1.4695	7.3596	1.84458e-13	4.90123e-12
AT3G05810	115.137	1.735	0.303392	5.71868	1.07357e-08	1.51123e-07
AT3G06160	36.4379	2.03849	0.491822	4.14478	3.4014e-05	0.000240555
AT3G06435	23.6627	2.29659	0.63703	3.60515	0.000311974	0.0017192
AT3G07290	19.1934	2.05665	0.618887	3.32314	0.000890096	0.00432964
AT3G08520	531.563	2.02165	0.581333	3.47761	0.000505908	0.00262796
AT3G08770	593.495	4.73602	0.231575	20.4514	5.84303e-93	4.80671e-90
AT3G09080	12.4631	3.30965	0.860129	3.84786	0.000119156	0.000738343
AT3G09260	779.741	6.62453	0.303628	21.8179	1.5684e-105	1.79198e-102
AT3G09480	23.2787	2.34509	0.586222	4.00035	6.32479e-05	0.000419193
AT3G09520	54.3943	2.35062	0.404347	5.81337	6.12273e-09	8.93685e-08
AT3G10000	7.58127	7.04222	1.69914	4.14458	3.40444e-05	0.000240687
AT3G10040	65.5857	2.60995	0.369922	7.0554	1.72103e-12	4.11087e-11
AT3G10110	48.3292	2.18999	0.396762	5.51965	3.39667e-08	4.37693e-07
AT3G10530	208.027	1.61531	0.213236	7.5752	3.5857e-14	1.02707e-12
AT3G12700	115.102	2.24293	0.279271	8.03138	9.63842e-16	3.40007e-14
AT3G12860	73.5448	2.448	0.354608	6.90339	5.07747e-12	1.15004e-10
AT3G12870	58.5505	2.11376	0.390617	5.41135	6.25521e-08	7.7357e-07
AT3G13020	19.1367	2.5663	0.704366	3.64341	0.000269049	0.00150524
AT3G13150	52.9344	1.61237	0.360918	4.4674	7.91779e-06	6.48754e-05
AT3G13175	28.0377	2.95444	0.592466	4.98667	6.14275e-07	6.24169e-06
AT3G13230	230.293	1.68482	0.221226	7.61581	2.62044e-14	7.666e-13
AT3G13672	16.8299	3.02378	0.70215	4.30646	1.65886e-05	0.000126356
AT3G13674	23.56	2.16087	0.528062	4.09207	4.27541e-05	0.000295656
AT3G13960	39.127	7.70731	1.48732	5.182	2.19525e-07	2.42353e-06
AT3G14190	48.4387	1.73616	0.443124	3.918	8.92853e-05	0.000569731
AT3G14430	75.3072	2.20689	0.415632	5.30972	1.09794e-07	1.29325e-06
AT3G14540	16.4309	7.41091	1.56784	4.72682	2.28059e-06	2.07717e-05
AT3G14550	20.46	2.48084	0.675172	3.67437	0.000238434	0.00135647
AT3G14870	42.4121	1.65574	0.423332	3.91122	9.18294e-05	0.000583971
AT3G15200	52.657	2.28462	0.436588	5.23289	1.66885e-07	1.88995e-06
AT3G15450	543.168	1.86461	0.163336	11.4158	3.48742e-30	4.26918e-28
AT3G15500	7.24511	3.88715	1.16552	3.33511	0.000852643	0.00417412
AT3G15630	75.53	2.85434	0.339321	8.41191	4.03377e-17	1.68615e-15
AT3G15720	26.6725	1.8561	0.573305	3.23755	0.0012056	0.00563764
AT3G15950	213.409	2.0831	0.264536	7.87452	3.42047e-15	1.12914e-13
AT3G16120	9.16317	4.28396	1.29867	3.29874	0.000971186	0.00466668
AT3G16420	740.392	2.77183	0.156567	17.7038	3.92079e-70	2.12197e-67
AT3G16430	13.8353	6.63511	1.63738	4.05228	5.07206e-05	0.000344947
AT3G16450	72.8287	9.6422	1.47657	6.53014	6.57086e-11	1.30189e-09
AT3G16460	223.705	2.31906	0.257397	9.00965	2.06711e-19	1.04197e-17
AT3G16490	14.7392	3.39612	0.92406	3.67522	0.000237648	0.00135237
AT3G16870	122.131	1.6356	0.295131	5.54194	2.99139e-08	3.90113e-07
AT3G17680	90.3965	2.75281	0.33046	8.33024	8.06815e-17	3.2282e-15
AT3G18000	357.616	1.74954	0.181312	9.64937	4.94574e-22	3.2188e-20
AT3G18170	53.3308	1.86316	0.374469	4.97547	6.50912e-07	6.59441e-06
AT3G18960	37.2343	2.3426	0.46765	5.00931	5.4626e-07	5.60877e-06
AT3G19050	185.596	1.78404	0.253931	7.02571	2.1298e-12	5.01734e-11
AT3G20150	119.739	2.03888	0.286119	7.12598	1.03345e-12	2.51526e-11
AT3G20260	109.226	1.98378	0.290436	6.83037	8.46987e-12	1.87706e-10
AT3G20362	3.21577	6.09113	1.90677	3.19448	0.00140084	0.00643649
AT3G20370	35.6435	3.86852	0.722291	5.35591	8.51279e-08	1.02323e-06
AT3G20670	344.766	1.73529	0.208773	8.31185	9.42207e-17	3.73361e-15
AT3G21090	21.0842	5.62024	1.1617	4.83795	1.31185e-06	1.25213e-05
AT3G21560	588.337	1.71844	0.150555	11.4141	3.55576e-30	4.32708e-28
AT3G21770	60.6694	3.51232	0.533043	6.5892	4.42209e-11	9.03947e-10
AT3G22183	22.317	2.31125	0.579677	3.98713	6.68767e-05	0.000441537
AT3G22310	342.795	1.63699	0.190269	8.60355	7.72843e-18	3.47037e-16
AT3G22790	295.832	2.3326	0.224443	10.3928	2.6727e-25	2.2164e-23
AT3G22840	854.175	2.5193	0.374887	6.72017	1.81514e-11	3.87646e-10
AT3G22880	44.4265	2.086	0.438257	4.75976	1.93822e-06	1.78992e-05
AT3G23150	24.9881	3.47121	0.728498	4.76489	1.88954e-06	1.74653e-05
AT3G23290	106.862	2.50153	0.329089	7.60138	2.92983e-14	8.52262e-13
AT3G23370	22.7018	2.05644	0.589804	3.48665	0.000489103	0.00255001
AT3G23550	23.7129	2.61709	0.65385	4.00258	6.26557e-05	0.000415804
AT3G23670	127.438	2.85821	0.339767	8.41229	4.0208e-17	1.68415e-15
AT3G23730	233.93	1.70709	0.209377	8.15317	3.54504e-16	1.32559e-14
AT3G23790	73.0946	1.78837	0.325964	5.48641	4.10194e-08	5.23978e-07
AT3G23830	228.715	2.03618	0.220802	9.22177	2.92242e-20	1.63273e-18
AT3G23890	407.109	2.71673	0.189654	14.3246	1.53529e-46	4.3253e-44
AT3G25190	30.0978	8.93743	1.50815	5.92609	3.10235e-09	4.76496e-08
AT3G25780	51.1195	2.20667	0.556071	3.96833	7.23795e-05	0.000473309
AT3G25980	87.8076	1.78637	0.315932	5.65427	1.5651e-08	2.14157e-07
AT3G26050	32.1551	2.25739	0.527103	4.28263	1.84695e-05	0.000139341
AT3G26200	16.0373	2.5074	0.686473	3.65258	0.000259616	0.00145842
AT3G26330	14.6184	5.93761	1.60766	3.69333	0.000221338	0.00126975
AT3G26410	78.6371	1.70369	0.32608	5.22475	1.74392e-07	1.96738e-06
AT3G26500	40.2086	1.75726	0.496607	3.53853	0.000402367	0.00215217
AT3G27550	66.3324	2.1609	0.351739	6.14347	8.07395e-10	1.37344e-08
AT3G27650	13.3093	4.8627	1.0615	4.58098	4.62812e-06	3.97918e-05
AT3G27660	10.962	5.1467	1.63797	3.14212	0.0016773	0.00750727
AT3G27920	15.229	7.66676	1.57957	4.8537	1.21178e-06	1.16783e-05
AT3G28345	60.6264	2.3132	0.393731	5.87509	4.22621e-09	6.35353e-08
AT3G29590	97.4934	4.53739	0.472318	9.60665	7.4949e-22	4.75741e-20
AT3G29639	54.3157	2.16997	0.527035	4.11731	3.83313e-05	0.000267681
AT3G30340	11.6998	6.12724	1.60772	3.81114	0.000138328	0.000840179
AT3G30775	302.851	2.56752	0.1955	13.1331	2.12784e-39	4.60645e-37
AT3G44050	99.7047	2.32155	0.334183	6.94694	3.73305e-12	8.55897e-11
AT3G44300	158.51	4.58275	0.698668	6.55926	5.4075e-11	1.08181e-09
AT3G44590	289.671	1.84006	0.206481	8.91153	5.03322e-19	2.4883e-17
AT3G45060	13.6853	2.29382	0.750976	3.05445	0.00225474	0.00966061
AT3G45070	5.06366	5.84257	1.84465	3.16731	0.00153856	0.00697114
AT3G46640	44.1403	2.95591	0.443986	6.65765	2.78238e-11	5.84499e-10
AT3G47160	90.1965	1.71774	0.283215	6.06517	1.31815e-09	2.16181e-08
AT3G48540	21.8842	1.97999	0.585632	3.38095	0.000722346	0.0036084
AT3G48700	21.0328	4.57815	1.19934	3.81724	0.000134953	0.000823085
AT3G48900	21.2783	2.53955	0.648524	3.91589	9.00728e-05	0.000574209
AT3G49110	120.161	5.29165	0.430024	12.3055	8.4633e-35	1.33889e-32
AT3G49160	53.1487	1.63725	0.456721	3.5848	0.000337339	0.00183878
AT3G49950	10.9774	7.24985	1.63251	4.44092	8.95745e-06	7.25271e-05
AT3G50300	3.27963	5.95181	1.90858	3.11844	0.00181809	0.00804797
AT3G50410	35.762	2.4976	0.49563	5.03924	4.67392e-07	4.84984e-06
AT3G50770	144.254	3.67805	0.978523	3.75878	0.000170744	0.00100935
AT3G51280	104.308	2.42007	0.319269	7.58005	3.45414e-14	9.9215e-13
AT3G51290	57.0043	2.77601	0.41449	6.6974	2.1216e-11	4.49822e-10
AT3G52480	37.0978	1.71454	0.453923	3.77717	0.000158622	0.000946036
AT3G52540	25.8263	2.69165	0.5557	4.8437	1.2744e-06	1.22074e-05
AT3G52550	19.0682	8.44364	1.54776	5.45538	4.88692e-08	6.15083e-07
AT3G52910	124.732	2.81572	0.300076	9.38334	6.39153e-21	3.72375e-19
AT3G53190	439.432	1.8967	0.171938	11.0313	2.69865e-28	2.78897e-26
AT3G53370	52.4412	1.70947	0.420014	4.07003	4.7008e-05	0.000321719
AT3G53650	86.2213	1.85299	0.316229	5.85963	4.63889e-09	6.91329e-08
AT3G53940	39.7054	1.859	0.424709	4.37712	1.2026e-05	9.41481e-05
AT3G54180	46.2024	1.68344	0.446846	3.76738	0.000164969	0.000979433
AT3G54363	13.507	2.8994	0.782134	3.70703	0.000209701	0.0012115
AT3G54560	285.804	1.66923	0.191846	8.70086	3.29377e-18	1.53257e-16
AT3G54710	67.1197	1.96457	0.376255	5.22138	1.77595e-07	1.99914e-06
AT3G54990	61.0915	3.95654	0.511802	7.73062	1.07025e-14	3.29503e-13
AT3G55110	143.174	1.6861	0.312395	5.39733	6.76406e-08	8.32493e-07
AT3G55340	236.573	1.84081	0.23247	7.91849	2.4041e-15	8.07888e-14
AT3G55660	89.5582	3.36401	0.369171	9.11233	8.06283e-20	4.27372e-18
AT3G55690	41.9896	1.61824	0.421665	3.83773	0.000124177	0.000765425
AT3G56020	395.366	2.41018	0.606069	3.97675	6.98639e-05	0.00045817
AT3G56100	52.4903	3.11919	0.451692	6.90558	4.99993e-12	1.13372e-10
AT3G56220	18.2613	5.01651	0.920279	5.45108	5.00657e-08	6.28987e-07
AT3G57150	1591.25	2.05076	0.143686	14.2725	3.24721e-46	9.02461e-44
AT3G57500	25.1758	1.87999	0.594265	3.16355	0.00155857	0.00704472
AT3G57520	450.478	1.9718	0.170432	11.5694	5.88886e-31	7.38477e-29
AT3G57860	28.8427	2.28852	0.548813	4.16994	3.04676e-05	0.000218022
AT3G58570	103.422	2.16451	0.283724	7.62894	2.36684e-14	6.95376e-13
AT3G58650	75.7112	2.78542	0.389158	7.15757	8.21172e-13	2.02254e-11
AT3G58660	608.412	1.89424	0.170236	11.1272	9.25439e-29	1.00172e-26
AT3G59070	23.4591	2.83114	0.674176	4.19941	2.67614e-05	0.000194341
AT3G59270	12.4778	5.66677	1.6063	3.52784	0.000418972	0.00223112
AT3G59540	1321.33	1.70788	0.190286	8.97533	2.82504e-19	1.41362e-17
AT3G59820	124.203	1.68363	0.250898	6.71043	1.9405e-11	4.12702e-10
AT3G60700	8.3692	6.77116	1.68854	4.01008	6.06987e-05	0.0004054
AT3G60900	49.3228	2.25087	0.434846	5.17626	2.26378e-07	2.48835e-06
AT3G61250	26.4537	3.71576	0.775153	4.79359	1.63824e-06	1.52937e-05
AT3G62060	66.5207	1.97586	0.352747	5.60135	2.1269e-08	2.85335e-07
AT3G62150	128.686	2.07888	0.241759	8.59897	8.04375e-18	3.58069e-16
AT3G62610	22.9248	6.83851	1.57428	4.34391	1.39968e-05	0.000108217
AT3G63430	28.5438	2.84372	0.636408	4.46839	7.88112e-06	6.46522e-05
AT2G01021	1828.04	5.88464	1.13419	5.18841	2.12095e-07	2.35145e-06
AT2G01210	31.0223	1.84538	0.487644	3.78427	0.000154158	0.000922705
AT2G01610	49.6273	2.37803	0.40871	5.81839	5.94187e-09	8.68518e-08
AT2G01913	25.8454	1.79773	0.504243	3.5652	0.000363579	0.00196462
AT2G02060	31.0057	2.73466	0.565535	4.83553	1.32789e-06	1.26549e-05
AT2G02100	441.415	4.53958	0.236516	19.1935	4.19388e-82	2.69536e-79
AT2G02540	28.3725	2.5582	0.597671	4.28029	1.86652e-05	0.000140611
AT2G02850	46.4891	2.285	0.465134	4.91257	8.98903e-07	8.81585e-06
AT2G04040	10.783	6.5326	1.65142	3.95575	7.62952e-05	0.000496546
AT2G04100	28.7975	2.48197	0.667166	3.72016	0.000199094	0.00115535
AT2G05380	1547.14	2.74386	0.392408	6.99236	2.70305e-12	6.31716e-11
AT2G05540	342.483	2.51622	0.218111	11.5364	8.64539e-31	1.07758e-28
AT2G06925	146.507	2.6856	0.270408	9.93167	3.03135e-23	2.16468e-21
AT2G07170	75.3141	2.50631	0.350049	7.15986	8.0757e-13	1.99382e-11
AT2G07776	24.8786	2.29957	0.738147	3.11533	0.00183737	0.00811736
AT2G07777	24.5497	2.04859	0.646909	3.16673	0.00154163	0.00698199
AT2G07671	65.6865	1.83236	0.382097	4.79553	1.62246e-06	1.51533e-05
AT2G07675	57.765	6.00346	0.737531	8.13994	3.95488e-16	1.47081e-14
AT2G07698	121.267	2.52637	0.295639	8.54545	1.2804e-17	5.62664e-16
AT2G07707	31.4857	2.66417	0.500098	5.32729	9.96881e-08	1.18371e-06
AT2G07708	16.4386	2.45456	0.786089	3.1225	0.00179321	0.0079464
AT2G07715	33.9437	2.01727	0.50249	4.01454	5.95612e-05	0.000399002
AT2G07719	20.9684	3.54566	0.763066	4.64659	3.37463e-06	2.96128e-05
AT2G07815	22.5156	3.33631	0.742671	4.49231	7.04532e-06	5.84722e-05
AT2G07739	22.9807	2.55604	0.652748	3.91582	9.00989e-05	0.000574209
AT2G11810	12.3481	2.41301	0.7906	3.05213	0.00227224	0.00972345
AT2G14580	27.366	7.06855	1.51476	4.66644	3.06462e-06	2.71786e-05
AT2G15090	320.982	2.05685	0.184893	11.1245	9.53009e-29	1.02616e-26
AT2G15880	19.1223	2.49537	0.61956	4.02766	5.63358e-05	0.000379372
AT2G15890	255.759	2.24605	0.198743	11.3012	1.29364e-29	1.53786e-27
AT2G16060	47.0179	2.59321	0.477573	5.42998	5.63596e-08	7.03333e-07
AT2G16660	728.285	2.58693	0.14171	18.255	1.88771e-74	1.14184e-71
AT2G17620	19.2988	4.13181	0.809929	5.10145	3.37066e-07	3.58063e-06
AT2G17740	13.9861	4.89614	1.09763	4.46066	8.17058e-06	6.6642e-05
AT2G18150	35.0643	8.11443	1.52631	5.31637	1.05859e-07	1.2512e-06
AT2G18196	6.653	5.20051	1.70642	3.04762	0.00230664	0.0098522
AT2G18360	6.57079	5.53084	1.70103	3.25147	0.00114811	0.00539213
AT2G18520	36.2709	1.84106	0.475457	3.8722	0.000107859	0.000674235
AT2G19450	24.6415	2.25653	0.585108	3.8566	0.000114975	0.000715457
AT2G19910	26.2562	4.07269	0.764119	5.32991	9.82598e-08	1.17013e-06
AT2G19920	16.4492	3.89717	0.828997	4.70106	2.58813e-06	2.33147e-05
AT2G20515	21.0733	2.96073	0.696	4.25392	2.1006e-05	0.000156242
AT2G20590	44.3002	2.23627	0.485832	4.60297	4.16507e-06	3.61209e-05
AT2G20870	22.1987	3.21529	0.724976	4.43503	9.20597e-06	7.43345e-05
AT2G21130	28.6859	2.54885	0.537268	4.7441	2.09437e-06	1.92032e-05
AT2G21510	3.13292	6.05447	1.93557	3.12801	0.00175997	0.00781762
AT2G21660	805.37	3.13837	0.217658	14.4188	3.94026e-47	1.20948e-44
AT2G22450	47.9459	2.32031	0.394038	5.88854	3.89625e-09	5.89194e-08
AT2G22510	19.091	2.53255	0.657506	3.85175	0.000117277	0.000728018
AT2G22610	104.408	1.89666	0.309878	6.12066	9.31905e-10	1.56326e-08
AT2G22770	27.8544	2.64351	0.55627	4.75221	2.01205e-06	1.85227e-05
AT2G22840	139.265	2.67368	0.270448	9.8861	4.78278e-23	3.35709e-21
AT2G22890	24.9157	2.30592	0.578299	3.98742	6.67957e-05	0.000441143
AT2G22920	7.92096	5.47241	1.70068	3.21778	0.00129186	0.00599061
AT2G23010	37.1014	2.45773	0.521262	4.71497	2.41746e-06	2.18827e-05
AT2G23050	9.84184	5.22629	1.64363	3.17972	0.00147416	0.00671188
AT2G23170	64.0345	1.73953	0.37181	4.67854	2.88932e-06	2.57348e-05
AT2G23910	43.3907	2.53929	0.745997	3.40389	0.000664347	0.00334221
AT2G24592	45.8408	3.00813	0.471416	6.38105	1.75884e-10	3.26464e-09
AT2G24700	32.9317	5.69337	1.11685	5.09769	3.43816e-07	3.64707e-06
AT2G25060	193.569	2.89324	0.254701	11.3593	6.6643e-30	8.01508e-28
AT2G25210	556.043	2.15676	0.51621	4.17807	2.9399e-05	0.00021148
AT2G25735	65.7698	1.7651	0.347962	5.07267	3.92279e-07	4.13088e-06
AT2G25880	54.9845	2.19729	0.423857	5.18403	2.17138e-07	2.40089e-06
AT2G25930	154.419	2.13734	0.226634	9.43083	4.06842e-21	2.39745e-19
AT2G26650	47.0388	1.69328	0.418183	4.04913	5.1409e-05	0.000348707
AT2G27510	119.608	2.0204	0.291864	6.9224	4.44057e-12	1.01135e-10
AT2G27710	2925.16	1.77941	0.158285	11.2418	2.54103e-29	2.87136e-27
AT2G28140	15.0482	2.31169	0.733989	3.14949	0.00163556	0.00735234
AT2G28210	33.9232	2.3399	0.492573	4.75036	2.03058e-06	1.86766e-05
AT2G28250	46.9002	1.60477	0.408944	3.92419	8.70221e-05	0.000556498
AT2G28620	163.726	1.88686	0.245571	7.68357	1.5472e-14	4.67938e-13
AT2G28780	9.12572	7.37376	1.66805	4.42059	9.84305e-06	7.87674e-05
AT2G28790	366.133	3.61837	0.215553	16.7865	3.0651e-63	1.37036e-60
AT2G28930	230.661	1.74437	0.218858	7.97034	1.58237e-15	5.4058e-14
AT2G29090	49.2179	2.03428	0.465543	4.3697	1.24415e-05	9.72155e-05
AT2G29350	390.939	2.97046	0.952739	3.11781	0.00182198	0.00806172
AT2G29660	48.7726	1.77033	0.394285	4.48997	7.12327e-06	5.898e-05
AT2G29890	169.578	1.65941	0.234223	7.08473	1.39315e-12	3.33935e-11
AT2G30370	14.6965	3.98395	1.06851	3.72852	0.000192611	0.00111994
AT2G30600	602.233	2.45812	0.178315	13.7853	3.12666e-43	8.03786e-41
AT2G30660	7.81948	6.35706	1.7229	3.68975	0.000224479	0.00128633
AT2G30750	34.379	2.48003	0.546677	4.53655	5.71824e-06	4.84155e-05
AT2G31010	120.747	2.7904	0.261932	10.6531	1.68564e-26	1.51384e-24
AT2G32220	118.607	1.64178	0.336063	4.88532	1.03263e-06	1.00317e-05
AT2G32590	65.1601	1.79696	0.354169	5.07374	3.90072e-07	4.11186e-06
AT2G32765	37.0596	2.44097	0.482972	5.05406	4.32514e-07	4.51298e-06
AT2G33400	93.3912	2.04584	0.323532	6.32346	2.55773e-10	4.65096e-09
AT2G33560	53.2134	2.2646	0.390031	5.8062	6.39068e-09	9.2932e-08
AT2G33793	27.2833	2.65174	0.608626	4.35692	1.31905e-05	0.000102562
AT2G33847	19.494	2.03246	0.666166	3.05098	0.00228099	0.00975276
AT2G33850	317.378	12.1616	1.45464	8.36058	6.24111e-17	2.52667e-15
AT2G35290	11.5761	4.26249	1.00713	4.23232	2.31294e-05	0.000170311
AT2G35310	9.10346	5.12784	1.65974	3.08955	0.00200461	0.0087234
AT2G35420	30.2073	2.05035	0.581066	3.5286	0.000417769	0.00222689
AT2G35930	42.3522	1.96259	0.443147	4.42875	9.47801e-06	7.6202e-05
AT2G36026	32.6874	1.71551	0.516612	3.32068	0.000897979	0.00436076
AT2G36080	58.0883	2.1511	0.407814	5.27472	1.3296e-07	1.54315e-06
AT2G36200	159.215	1.66339	0.239118	6.95637	3.49158e-12	8.07738e-11
AT2G36400	89.8286	3.02997	0.345459	8.77085	1.7732e-18	8.46116e-17
AT2G36750	8.87507	4.04516	1.32885	3.04411	0.00233371	0.00995748
AT2G36970	140.82	1.83042	0.233412	7.842	4.43413e-15	1.44064e-13
AT2G37210	5.1071	6.28028	1.77211	3.54396	0.000394165	0.00211379
AT2G37260	37.4167	2.66467	0.562714	4.73539	2.18638e-06	1.99667e-05
AT2G37390	57.4713	4.02943	0.516288	7.80463	5.96776e-15	1.90876e-13
AT2G37420	74.4984	2.04252	0.362906	5.62823	1.82072e-08	2.46836e-07
AT2G37510	22.2175	2.88317	0.627875	4.59194	4.39137e-06	3.78988e-05
AT2G37750	7.02308	6.15273	1.76611	3.48377	0.000494409	0.00257353
AT2G38070	26.4706	2.10998	0.548806	3.84468	0.000120711	0.000747529
AT2G38110	105.522	2.4842	0.313878	7.91452	2.48202e-15	8.31356e-14
AT2G38310	528.216	2.25979	0.167066	13.5263	1.09372e-41	2.64628e-39
AT2G38370	85.1893	1.96331	0.321774	6.1015	1.05076e-09	1.74837e-08
AT2G38380	44.577	2.20209	0.490382	4.49057	7.10329e-06	5.8882e-05
AT2G38390	39.0332	3.78781	0.695179	5.44868	5.07437e-08	6.37115e-07
AT2G38530	375.859	3.09364	0.293143	10.5533	4.90203e-26	4.20063e-24
AT2G38620	43.1007	2.72782	0.462777	5.89445	3.75923e-09	5.69399e-08
AT2G38810	118.838	1.80675	0.310078	5.82675	5.65179e-09	8.29655e-08
AT2G38940	33.4015	2.09464	0.53866	3.88861	0.000100819	0.00063622
AT2G39230	12.2323	2.91269	0.937051	3.10836	0.00188127	0.00828662
AT2G39310	126.043	7.09468	0.874022	8.11728	4.76749e-16	1.76029e-14
AT2G39510	7.52372	7.61752	1.72941	4.4047	1.05933e-05	8.38896e-05
AT2G39900	92.7046	1.97806	0.307094	6.4412	1.18529e-10	2.26549e-09
AT2G39920	24.4846	2.57092	0.531386	4.83815	1.31051e-06	1.25183e-05
AT2G40205	189.029	3.60811	0.810698	4.45063	8.56207e-06	6.95448e-05
AT2G40330	22.9294	5.57219	0.779402	7.14932	8.7209e-13	2.14026e-11
AT2G41340	35.0486	2.7125	0.547097	4.958	7.12242e-07	7.15233e-06
AT2G41905	30.4908	1.7759	0.570134	3.11489	0.00184016	0.00812274
AT2G41990	54.593	4.4841	0.474892	9.44235	3.6451e-21	2.1729e-19
AT2G42170	32.5481	1.75576	0.528765	3.32049	0.000898605	0.00436174
AT2G42570	87.6851	1.80363	0.301991	5.97244	2.3373e-09	3.67499e-08
AT2G42740	164.684	1.71228	0.254108	6.7384	1.60139e-11	3.44499e-10
AT2G42800	27.5535	2.70212	0.691442	3.90795	9.30818e-05	0.000591387
AT2G42840	2029.09	6.22633	0.201965	30.8288	1.07837e-208	3.6963e-205
AT2G43460	1757.94	1.6487	0.209509	7.86934	3.56525e-15	1.17505e-13
AT2G43510	103.744	2.02007	0.653899	3.08926	0.00200655	0.00872632
AT2G43610	16.748	2.21522	0.684871	3.2345	0.00121854	0.00569426
AT2G43800	264.878	2.29689	0.212145	10.827	2.56419e-27	2.42811e-25
AT2G44190	28.1134	2.16231	0.529899	4.08061	4.49185e-05	0.000308342
AT2G44240	86.8041	5.53923	1.46094	3.79154	0.000149714	0.00089951
AT2G44450	16.8165	2.44172	0.736182	3.31674	0.000910756	0.00441135
AT2G44790	43.5112	2.46905	0.449215	5.49637	3.8769e-08	4.96432e-07
AT2G44910	22.4048	3.13398	0.709053	4.41994	9.87267e-06	7.89737e-05
AT2G45220	73.2645	3.78788	0.567734	6.67193	2.52462e-11	5.33072e-10
AT2G45480	35.2661	5.08516	0.945545	5.37801	7.53117e-08	9.14321e-07
AT2G45870	24.736	2.23033	0.598002	3.72963	0.000191758	0.0011153
AT2G45900	46.0502	1.73355	0.451811	3.8369	0.0001246	0.00076745
AT2G46150	22.0951	2.43081	0.650663	3.73589	0.000187049	0.00109317
AT2G46410	12.191	3.90687	1.00482	3.88814	0.000101017	0.000637079
AT2G47230	76.4988	1.93514	0.325247	5.94977	2.68518e-09	4.17095e-08
AT2G47240	1015.55	2.42725	0.147873	16.4144	1.50933e-60	6.60443e-58
AT2G47460	10.0521	3.54553	1.14545	3.09531	0.00196607	0.00858343
AT2G47880	102.013	3.48326	0.298674	11.6624	1.98327e-31	2.58152e-29
AT2G47990	254.305	1.91874	0.203244	9.44058	3.70704e-21	2.20344e-19
AT4G00310	85.918	1.88377	0.311428	6.0488	1.45928e-09	2.37433e-08
AT4G00480	86.0743	2.48532	0.345127	7.20117	5.96974e-13	1.48997e-11
AT4G01390	12.3756	4.52034	1.06256	4.2542	2.09797e-05	0.000156103
AT4G01580	49.8129	1.65363	0.408063	4.05239	5.06974e-05	0.000344903
AT4G01730	74.0946	2.51202	0.364472	6.89223	5.49246e-12	1.24266e-10
AT4G02290	113.715	4.62343	0.373221	12.3879	3.03845e-35	4.95943e-33
AT4G02700	8.76986	5.08708	1.66131	3.06208	0.00219803	0.00946102
AT4G02800	131.348	2.54448	0.281088	9.05225	1.40046e-19	7.2549e-18
AT4G03100	151.734	2.41394	0.269118	8.96982	2.96999e-19	1.47895e-17
AT4G03210	910.025	2.86638	0.180342	15.8942	6.95647e-57	2.75128e-54
AT4G03510	80.4775	1.79349	0.305396	5.87269	4.2878e-09	6.4414e-08
AT4G04840	1308.74	1.78877	0.136888	13.0674	5.05724e-39	1.02977e-36
AT4G04940	162.734	1.7	0.243321	6.98665	2.81532e-12	6.56461e-11
AT4G05190	110.648	1.78528	0.298761	5.97563	2.29199e-09	3.60927e-08
AT4G06746	17.622	3.21443	0.707769	4.54163	5.58202e-06	4.73206e-05
AT4G08150	45.2129	8.77625	1.49798	5.85872	4.66455e-09	6.9465e-08
AT4G08770	14.8189	4.42892	1.24352	3.5616	0.000368599	0.00198862
AT4G09060	33.6692	2.73978	0.530077	5.16865	2.35785e-07	2.58209e-06
AT4G09160	162.128	1.70816	0.235637	7.24911	4.19523e-13	1.06518e-11
AT4G09250	124.561	4.63435	0.406107	11.4117	3.65692e-30	4.42401e-28
AT4G09820	23.5173	2.66155	0.750268	3.54747	0.000388951	0.00208747
AT4G10270	22.2437	3.67798	0.673084	5.46438	4.64531e-08	5.87296e-07
AT4G10380	63.4506	2.14994	0.393924	5.45776	4.82186e-08	6.0801e-07
AT4G10630	28.1035	1.95222	0.545574	3.57829	0.000345852	0.00188169
AT4G10910	16.7515	2.74044	0.659433	4.15575	3.24224e-05	0.000230328
AT4G11070	15.744	3.31685	0.832977	3.98192	6.83599e-05	0.000450606
AT4G11140	33.7184	3.23615	0.546644	5.92003	3.2188e-09	4.92911e-08
AT4G11190	11.9064	7.29471	1.62479	4.48964	7.13443e-06	5.90449e-05
AT4G11290	29.1358	2.12023	0.509627	4.16035	3.17761e-05	0.000226067
AT4G11320	150.617	3.39773	0.309042	10.9944	4.06588e-28	4.11916e-26
AT4G11460	58.0826	3.90974	0.42206	9.26346	1.97907e-20	1.12126e-18
AT4G11650	23.6287	4.26572	0.801614	5.32141	1.02965e-07	1.2191e-06
AT4G12470	69.0761	4.53725	0.526373	8.61984	6.70474e-18	3.05066e-16
AT4G12480	103.721	2.34564	0.311732	7.52456	5.28997e-14	1.48625e-12
AT4G12490	139.029	4.27784	0.805195	5.31279	1.07957e-07	1.2738e-06
AT4G12500	16.0055	2.55691	0.714596	3.57812	0.000346079	0.00188243
AT4G12540	16.8282	3.70083	0.838441	4.41395	1.01503e-05	8.08175e-05
AT4G12750	93.9946	1.78549	0.287384	6.21292	5.20088e-10	9.10309e-09
AT4G12870	12.9492	4.73559	1.2806	3.69795	0.00021735	0.00124966
AT4G13370	68.0489	1.85912	0.336285	5.52841	3.23147e-08	4.19031e-07
AT4G14130	13.8409	3.05617	0.804876	3.79706	0.000146422	0.000883033
AT4G14150	62.7591	1.89668	0.349245	5.4308	5.61012e-08	7.00533e-07
AT4G14330	111.7	3.22986	0.318428	10.1431	3.55481e-24	2.66818e-22
AT4G14465	20.4077	8.35926	1.54013	5.42762	5.71106e-08	7.1184e-07
AT4G14630	11.7189	4.77214	1.35639	3.51826	0.000434382	0.00230008
AT4G14650	19.7121	3.82177	0.846647	4.51401	6.36136e-06	5.34864e-05
AT4G14690	391.43	1.68852	0.251958	6.7016	2.06151e-11	4.37985e-10
AT4G14723	7.04989	6.09432	1.74644	3.48957	0.000483793	0.00252787
AT4G14770	221.664	2.08576	0.228536	9.12664	7.06571e-20	3.7646e-18
AT4G14780	3.69691	6.09138	1.88955	3.22372	0.00126537	0.00587972
AT4G15610	38.1252	4.02341	0.672675	5.98122	2.21475e-09	3.50104e-08
AT4G15830	99.3353	2.35069	0.308514	7.6194	2.54854e-14	7.47694e-13
AT4G15910	198.014	3.20088	0.25757	12.4272	1.86007e-35	3.08502e-33
AT4G16141	282.995	2.17409	0.220728	9.84963	6.8798e-23	4.76397e-21
AT4G16260	28.6663	2.56326	0.698985	3.66711	0.000245305	0.00139017
AT4G16750	33.789	1.85447	0.483066	3.83896	0.000123556	0.000762391
AT4G17000	63.3678	2.31864	0.387571	5.9825	2.19741e-09	3.4807e-08
AT4G17085	32.166	1.74941	0.540871	3.23444	0.00121883	0.00569433
AT4G17500	73.7116	2.34612	0.469944	4.99233	5.96541e-07	6.07952e-06
AT4G17800	6.21892	5.88293	1.76452	3.33402	0.000856003	0.00418757
AT4G17860	4.51108	6.12505	1.83967	3.32944	0.000870213	0.00424296
AT4G18010	256.455	1.74806	0.204275	8.55739	1.15453e-17	5.08439e-16
AT4G19380	150.38	2.33504	0.242609	9.62469	6.28983e-22	4.05507e-20
AT4G19810	23.5515	2.20077	0.55329	3.97761	6.96125e-05	0.000456667
AT4G20320	61.7628	2.34245	0.404733	5.78766	7.13755e-09	1.02939e-07
AT4G21270	98.1231	1.79929	0.28802	6.24711	4.1811e-10	7.40642e-09
AT4G21680	7.42571	6.59421	1.69749	3.88469	0.000102462	0.000644709
AT4G21820	57.8913	2.41091	0.41361	5.82894	5.57802e-09	8.2176e-08
AT4G21870	126.391	3.14563	0.289758	10.8561	1.86622e-27	1.78515e-25
AT4G22485	477.176	12.4328	1.49304	8.32716	8.28041e-17	3.30029e-15
AT4G22490	274.181	5.88992	0.419949	14.0253	1.09096e-44	2.91387e-42
AT4G22505	467.436	12.2915	1.5007	8.19048	2.60192e-16	9.92784e-15
AT4G22513	120.112	10.4258	1.46842	7.10006	1.24704e-12	3.02081e-11
AT4G22517	15.6682	7.54691	1.59372	4.73541	2.18617e-06	1.99667e-05
AT4G22520	38.26	7.44099	1.49747	4.96906	6.72799e-07	6.7994e-06
AT4G22770	16.1451	2.64859	0.725762	3.64939	0.000262861	0.00147342
AT4G22880	252.555	3.66257	0.286113	12.8011	1.61614e-37	2.99437e-35
AT4G23550	27.4827	2.16744	0.52197	4.15243	3.2896e-05	0.000233289
AT4G23700	18.9121	3.34112	0.744482	4.48785	7.19464e-06	5.94954e-05
AT4G23800	463.061	2.58432	0.195509	13.2184	6.87349e-40	1.53652e-37
AT4G24110	7.4725	3.98122	1.23952	3.21191	0.00131856	0.00609792
AT4G24610	124.144	1.78367	0.262864	6.78552	1.1567e-11	2.52533e-10
AT4G25240	52.4432	2.76631	0.48475	5.70668	1.15202e-08	1.61063e-07
AT4G25630	718.924	2.84299	0.159067	17.8729	1.91698e-71	1.06553e-68
AT4G25810	34.6378	3.66546	0.572002	6.40811	1.47332e-10	2.76967e-09
AT4G25990	116.024	2.88758	0.290677	9.93396	2.96265e-23	2.12299e-21
AT4G26150	126.816	1.72138	0.266019	6.47091	9.74136e-11	1.87761e-09
AT4G26660	107.91	1.99015	0.292592	6.80178	1.03332e-11	2.26802e-10
AT4G26670	166.217	2.64718	0.238724	11.0889	1.4207e-28	1.49072e-26
AT4G27260	74.2305	1.66283	0.356579	4.66328	3.11209e-06	2.75047e-05
AT4G27510	22.0081	2.41183	0.609747	3.95546	7.63881e-05	0.000496994
AT4G27570	68.615	8.43934	1.49766	5.63503	1.75032e-08	2.37918e-07
AT4G27950	27.089	2.25573	0.495171	4.55546	5.22716e-06	4.45259e-05
AT4G28190	91.0434	2.14299	0.340012	6.30269	2.92525e-10	5.26802e-09
AT4G28680	66.3959	5.9098	0.797156	7.4136	1.22917e-13	3.31746e-12
AT4G29020	1255.03	3.41944	0.191158	17.888	1.46248e-71	8.35484e-69
AT4G29030	815.972	9.92844	0.740622	13.4055	5.61112e-41	1.34184e-38
AT4G29150	34.9814	8.64894	1.51713	5.70085	1.19209e-08	1.66326e-07
AT4G29270	15.9431	4.41739	0.881039	5.01384	5.33551e-07	5.48925e-06
AT4G29360	121.222	1.7798	0.295265	6.02782	1.66182e-09	2.67007e-08
AT4G30130	27.2571	2.18332	0.543666	4.01591	5.9216e-05	0.000396948
AT4G30140	81.6023	9.80514	1.48444	6.6053	3.96708e-11	8.19969e-10
AT4G30250	57.8647	3.66105	0.439583	8.32846	8.18982e-17	3.27052e-15
AT4G30270	739.821	2.13847	0.175779	12.1656	4.73867e-34	7.11354e-32
AT4G30280	21.2847	3.23701	0.740377	4.37211	1.23051e-05	9.62597e-05
AT4G31020	13.1542	4.18325	1.02381	4.08598	4.38917e-05	0.000302209
AT4G31030	11.9612	3.7856	0.885795	4.27368	1.92274e-05	0.000144371
AT4G31620	14.4714	4.92845	0.941545	5.23443	1.65493e-07	1.87671e-06
AT4G31805	66.4463	4.78427	0.575334	8.31564	9.12577e-17	3.62318e-15
AT4G31840	222.178	1.71396	0.233622	7.33646	2.19323e-13	5.76802e-12
AT4G32650	30.8618	2.54119	0.507185	5.01038	5.43214e-07	5.58586e-06
AT4G33260	143.419	2.74975	0.290412	9.46845	2.84032e-21	1.70801e-19
AT4G33270	295.823	2.98331	0.245607	12.1467	5.97562e-34	8.9054e-32
AT4G34160	212.773	1.64602	0.222302	7.40443	1.31718e-13	3.55035e-12
AT4G34250	180.736	2.48857	0.223401	11.1394	8.06256e-29	8.77326e-27
AT4G34590	69.729	2.53947	0.344216	7.37756	1.61218e-13	4.3172e-12
AT4G34860	58.282	2.96553	0.458255	6.47135	9.71285e-11	1.87387e-09
AT4G34970	19.3366	2.33355	0.648146	3.60035	0.00031779	0.0017475
AT4G35190	8.59496	6.72902	1.67876	4.00834	6.11472e-05	0.000407371
AT4G35430	39.9369	2.01816	0.494569	4.08064	4.49113e-05	0.000308342
AT4G35620	44.3838	1.91364	0.41194	4.64543	3.39374e-06	2.97636e-05
AT4G35730	104.807	2.18194	0.292508	7.45941	8.69104e-14	2.37686e-12
AT4G35810	22.101	8.10105	1.53274	5.28534	1.2547e-07	1.46448e-06
AT4G36180	275.759	3.48281	0.226774	15.358	3.12898e-53	1.05493e-50
AT4G36410	43.2895	2.13535	0.416949	5.12136	3.03341e-07	3.25092e-06
AT4G36570	40.5464	2.28338	0.418696	5.45355	4.9375e-08	6.21069e-07
AT4G36670	108.928	2.26981	0.288173	7.87654	3.36574e-15	1.11286e-13
AT4G36930	17.8924	1.86168	0.603809	3.08322	0.00204771	0.00888653
AT4G37095	15.7063	2.54594	0.780189	3.26324	0.00110147	0.00520633
AT4G37260	300.831	2.46114	0.184331	13.3518	1.15683e-40	2.73465e-38
AT4G37390	25.2375	4.80611	0.888328	5.41028	6.29254e-08	7.77252e-07
AT4G37410	90.7522	6.25896	0.931542	6.71893	1.83069e-11	3.9056e-10
AT4G37490	45.3565	2.71487	0.463556	5.85661	4.72405e-09	7.03002e-08
AT4G37610	220.147	1.67663	0.208866	8.02726	9.96699e-16	3.50222e-14
AT4G37750	245.054	2.43742	0.210546	11.5766	5.41293e-31	6.82958e-29
AT4G38070	73.3913	3.30401	0.383908	8.60626	7.54835e-18	3.40437e-16
AT4G38340	10.4638	4.10197	1.12977	3.63079	0.000282552	0.00157692
AT4G39630	25.2581	2.15164	0.544682	3.95027	7.80642e-05	0.000507257
ATMG00030	260.511	2.61666	0.732293	3.57324	0.000352597	0.00191333
ATMG00040	7.23803	4.47738	1.39037	3.22028	0.00128064	0.00594662
ATMG00080	16.0629	3.1716	0.765805	4.14153	3.44997e-05	0.000243654
ATMG00090	53.9512	3.69525	0.476354	7.75736	8.67149e-15	2.72271e-13
ATMG00180	36.0594	2.5027	0.524177	4.77454	1.8012e-06	1.67163e-05
ATMG00370	19.5622	3.02765	0.727882	4.15953	3.18899e-05	0.000226701
ATMG00480	34.8699	2.47644	0.46593	5.31505	1.06626e-07	1.25954e-06
ATMG00510	19.8947	2.39885	0.675375	3.55188	0.000382493	0.00205549
ATMG00520	33.6173	3.58209	0.610439	5.86805	4.40941e-09	6.60962e-08
ATMG00610	20.9458	3.22173	0.72348	4.4531	8.46383e-06	6.88557e-05
ATMG00660	59.6065	2.40751	0.445679	5.40191	6.59364e-08	8.12491e-07
ATMG00670	29.2794	2.18899	0.524985	4.16962	3.0511e-05	0.000218257
ATMG00690	23.2103	2.67183	0.6486	4.11937	3.79904e-05	0.000265571
ATMG00830	98.7275	6.4429	0.620727	10.3796	3.0702e-25	2.50563e-23
ATMG00980	55.7018	7.34975	1.08412	6.77943	1.20648e-11	2.63123e-10
ATMG01080	62.4409	2.01583	0.409669	4.92062	8.62683e-07	8.48897e-06
ATMG01090	30.9812	2.21741	0.580203	3.82179	0.000132487	0.000810303
ATMG01190	78.3737	2.90348	0.368167	7.88631	3.11256e-15	1.03413e-13
ATMG01370	53.204	2.5432	0.474253	5.36253	8.20626e-08	9.88114e-07
ATCG00040	434.3	4.3539	0.846246	5.14496	2.67585e-07	2.89639e-06
ATCG00050	22.2799	3.33004	0.689371	4.83055	1.36155e-06	1.29458e-05
ATCG00070	213.49	1.84727	0.280578	6.58378	4.58627e-11	9.32028e-10
ATCG00080	498.21	4.24585	0.413408	10.2704	9.58511e-25	7.52394e-23
ATCG00150	953.777	4.98889	0.598624	8.33393	7.82045e-17	3.13992e-15
ATCG00160	321.829	6.25314	0.553823	11.2909	1.45597e-29	1.70133e-27
ATCG00170	382.761	4.15964	0.289623	14.3623	8.92576e-47	2.69952e-44
ATCG00190	538.009	1.62629	0.178691	9.10112	8.94025e-20	4.71449e-18
ATCG00210	58.6805	1.80539	0.47547	3.79706	0.000146425	0.000883033
ATCG00220	7714.47	7.677	0.310325	24.7386	4.10926e-135	6.50086e-132
ATCG00270	7099.49	7.6739	0.759698	10.1013	5.45376e-24	4.02015e-22
ATCG00280	1837.15	4.58743	0.872185	5.2597	1.44293e-07	1.65969e-06
ATCG00300	503.018	6.39558	1.01358	6.3099	2.79215e-10	5.05763e-09
ATCG00330	2703.15	8.36424	0.721469	11.5933	4.45432e-31	5.65524e-29
ATCG00360	127.755	4.76372	0.402446	11.8369	2.5157e-32	3.42634e-30
ATCG00380	228.619	5.33365	0.355079	15.021	5.34919e-51	1.71893e-48
ATCG00420	1239.17	7.16133	0.267871	26.7342	1.88408e-157	3.87479e-154
ATCG00430	4485.09	8.13556	0.477744	17.0291	4.99405e-65	2.33426e-62
ATCG00440	1954.63	8.13038	0.4794	16.9595	1.637e-64	7.48143e-62
ATCG00470	28004.8	8.78245	0.31731	27.6778	1.29207e-168	3.7961e-165
ATCG00480	37804.7	6.91084	0.1594	43.3554	0	0
ATCG00500	32.7373	3.83782	0.58364	6.57566	4.84375e-11	9.77591e-10
ATCG00520	34.9586	2.71317	0.6263	4.33207	1.47715e-05	0.000113566
ATCG00530	286.785	2.69654	0.239186	11.2738	1.76722e-29	2.01914e-27
ATCG00540	153.817	1.82723	0.242187	7.54473	4.53235e-14	1.28392e-12
ATCG00550	136.329	4.70713	0.370382	12.7088	5.28092e-37	9.3627e-35
ATCG00590	29.112	1.99233	0.565315	3.52429	0.000424622	0.0022542
ATCG00630	360.87	1.98036	0.214689	9.22435	2.8529e-20	1.60308e-18
ATCG00640	147.913	4.24877	0.334973	12.6839	7.26044e-37	1.25477e-34
ATCG00650	424.632	6.06308	0.327873	18.4922	2.38672e-76	1.48744e-73
ATCG00660	94.4046	3.61185	0.368513	9.80116	1.11303e-22	7.63018e-21
ATCG00065	48.4934	3.69145	0.4625	7.98151	1.44554e-15	4.98808e-14
ATCG00670	629.403	4.34992	0.252378	17.2357	1.43207e-66	6.84928e-64
ATCG00710	22.3741	1.94622	0.596899	3.26054	0.00111199	0.00524641
ATCG00730	141.066	3.20548	0.908058	3.53004	0.000415499	0.00221664
ATCG00740	1867.38	6.40387	0.233793	27.3912	3.48792e-165	8.96658e-162
ATCG00750	788.952	6.08517	0.257474	23.6341	1.71909e-123	2.52534e-120
ATCG00760	553.832	6.22295	0.290846	21.396	1.45463e-101	1.57452e-98
ATCG00770	1585.18	6.70566	0.249698	26.8551	7.35037e-159	1.67964e-155
ATCG00780	3714.17	7.29538	0.226282	32.2402	4.81913e-228	1.9822e-224
ATCG00790	8951.33	7.53396	0.210482	35.7939	1.37573e-280	9.4311e-277
ATCG00800	5846.63	8.12203	0.411232	19.7505	7.94473e-87	6.28429e-84
ATCG00810	2338.53	7.61798	0.47679	15.9776	1.83006e-57	7.3798e-55
ATCG00820	1919.24	7.77483	0.444477	17.4921	1.64614e-68	8.2572e-66
ATCG00830	10186.9	6.19327	0.180937	34.2289	8.99129e-257	4.62287e-253
ATCG00840	714.932	4.41716	0.188017	23.4934	4.76087e-122	6.52748e-119
ATCG00860	152.931	2.87016	0.274655	10.4501	1.46446e-25	1.23943e-23
ATCG00890	216.431	2.77584	0.305034	9.10008	9.02616e-20	4.74762e-18
ATCG00900	2851.64	6.77701	0.32486	20.8613	1.20342e-96	1.17855e-93
ATCG00905	3123.85	6.82071	0.349991	19.4883	1.38099e-84	9.79359e-82
ATCG01000	929.077	6.52253	0.492485	13.2441	4.87951e-40	1.10277e-37
ATCG01010	775.773	6.19717	0.881795	7.0279	2.0966e-12	4.95047e-11
ATCG01020	13888.3	6.5427	0.373645	17.5104	1.19262e-68	6.13186e-66
ATCG01040	44.6118	4.08349	0.554953	7.35826	1.86323e-13	4.94442e-12
ATCG01050	114.814	2.9423	0.376252	7.82003	5.28105e-15	1.69703e-13
ATCG01070	21.2422	2.24296	0.657799	3.4098	0.000650116	0.00328186
ATCG01080	82.9527	3.74589	0.437587	8.56034	1.12534e-17	4.96648e-16
ATCG01090	86.2038	4.15004	0.452167	9.17812	4.38684e-20	2.3931e-18
ATCG01100	237.949	4.1794	0.57497	7.2689	3.62427e-13	9.32875e-12
ATCG01110	438.772	6.39021	1.00424	6.36321	1.97575e-10	3.62797e-09
ATCG01120	410.731	9.51645	0.85662	11.1093	1.13027e-28	1.20441e-26
ATCG01130	15751.2	9.48157	0.455487	20.8163	3.07782e-96	2.8772e-93
ATCG01230	3121.89	6.80801	0.351301	19.3794	1.15113e-83	7.8914e-81
ATCG01240	2904.4	6.7961	0.327202	20.7703	8.02824e-96	7.17865e-93
ATCG01250	216.218	2.72622	0.306691	8.88914	6.1581e-19	3.02261e-17
ATCG01280	149.189	4.31623	0.33206	12.9983	1.25016e-38	2.4722e-36
ATCG01300	707.538	7.06995	0.44062	16.0454	6.15148e-58	2.58186e-55
ATCG01310	11342	8.08132	0.630218	12.8231	1.21802e-37	2.29814e-35
AT1G01060	1846.83	-2.04907	0.131884	-15.5369	1.95336e-54	6.80895e-52
AT1G01250	28.2225	-2.09861	0.59575	-3.52264	0.000427269	0.0022665
AT1G01520	102.245	-1.91195	0.386934	-4.94128	7.76125e-07	7.72594e-06
AT1G02220	47.9413	-1.62243	0.47261	-3.4329	0.000597151	0.00304362
AT1G02335	62.7065	-1.76933	0.384406	-4.60277	4.16915e-06	3.61326e-05
AT1G02380	28.3444	-1.81911	0.518524	-3.50825	0.00045107	0.00237317
AT1G03020	12.1286	-2.746	0.856812	-3.20491	0.00135105	0.00623278
AT1G04220	84.161	-2.51392	0.342413	-7.34177	2.10786e-13	5.572e-12
AT1G04770	106.093	-2.15782	0.293034	-7.36373	1.78843e-13	4.77055e-12
AT1G06149	28.6641	-1.73647	0.524715	-3.30936	0.000935081	0.00451747
AT1G07010	899.002	-1.62842	0.134493	-12.1079	9.593e-34	1.41935e-31
AT1G10155	22.1351	-1.75964	0.575619	-3.05695	0.00223603	0.00959244
AT1G10380	104.364	-2.06868	0.297639	-6.9503	3.64504e-12	8.3665e-11
AT1G10900	580.287	-1.79385	0.16798	-10.679	1.27675e-26	1.15673e-24
AT1G12400	32.9533	-1.66773	0.486483	-3.42813	0.000607755	0.0030862
AT1G13609	161.178	-1.72403	0.323502	-5.32927	9.86107e-08	1.17363e-06
AT1G13950	56.8484	-1.91062	0.461941	-4.13608	3.53291e-05	0.000248743
AT1G16590	15.5179	-2.64624	0.805978	-3.28326	0.00102612	0.00488501
AT1G16858	45.7198	-2.15488	0.448387	-4.80584	1.54101e-06	1.44384e-05
AT1G18710	49.6583	-1.7605	0.42413	-4.15084	3.31252e-05	0.000234834
AT1G20160	99.3896	-2.06357	0.348377	-5.92339	3.15363e-09	4.8365e-08
AT1G20190	316.782	-1.77077	0.185772	-9.53196	1.5434e-21	9.53201e-20
AT1G24147	362.762	-2.01258	0.46405	-4.33698	1.44452e-05	0.000111391
AT1G25425	48.684	-1.76094	0.401835	-4.38224	1.17466e-05	9.22066e-05
AT1G26560	497.479	-1.83313	0.168228	-10.8967	1.19558e-27	1.17647e-25
AT1G26790	44.2092	-5.28886	1.50135	-3.52273	0.000427119	0.0022665
AT1G26820	21.7183	-2.1386	0.661998	-3.23053	0.00123563	0.00576104
AT1G30250	202.169	-2.0747	0.218637	-9.48926	2.32683e-21	1.40333e-19
AT1G30500	34.496	-1.77263	0.488589	-3.62807	0.000285552	0.00159144
AT1G31580	11633.4	-1.65031	0.387562	-4.25817	2.06103e-05	0.000153688
AT1G32100	55.1182	-2.35562	0.473694	-4.97286	6.59711e-07	6.67698e-06
AT1G32900	1905.96	-1.67935	0.140309	-11.9689	5.16893e-33	7.43386e-31
AT1G34760	100.969	-2.12526	0.282239	-7.52999	5.07452e-14	1.42767e-12
AT1G36370	243.298	-1.7507	0.212331	-8.24515	1.64958e-16	6.41309e-15
AT1G47510	26.1048	-2.32189	0.660718	-3.51419	0.000441092	0.00232782
AT1G47960	87.0498	-1.76742	0.343722	-5.14201	2.7182e-07	2.93606e-06
AT1G49450	10.864	-2.9236	0.918353	-3.18352	0.00145494	0.00663613
AT1G49470	114.891	-2.19805	0.27334	-8.04146	8.87763e-16	3.13707e-14
AT1G49990	23.946	-2.09792	0.583405	-3.596	0.000323147	0.00177175
AT1G51140	259.861	-2.4278	0.209234	-11.6032	3.96734e-31	5.09952e-29
AT1G52000	585.331	-2.44579	0.526366	-4.64656	3.3751e-06	2.96128e-05
AT1G52040	341.962	-3.1661	0.285518	-11.089	1.41921e-28	1.49072e-26
AT1G52565	21.0393	-1.99727	0.63642	-3.1383	0.00169932	0.0075859
AT1G53160	54.5361	-1.69388	0.382029	-4.43391	9.25376e-06	7.46325e-05
AT1G53480	45.6242	-8.92137	1.49617	-5.96279	2.47972e-09	3.88112e-08
AT1G53830	23.3325	-4.75253	0.80367	-5.91354	3.34839e-09	5.10474e-08
AT1G54040	325.288	-1.79576	0.190796	-9.41193	4.87104e-21	2.86223e-19
AT1G56600	39.8889	-4.24103	0.632996	-6.69994	2.08501e-11	4.42522e-10
AT1G57906	17.7586	-2.13217	0.668671	-3.18867	0.00142931	0.00654243
AT1G58070	29.3828	-1.61926	0.515326	-3.14221	0.00167681	0.00750727
AT1G58360	789.149	-1.84023	0.15244	-12.0718	1.4876e-33	2.18529e-31
AT1G58520	647.304	-2.08664	0.1691	-12.3397	5.53833e-35	8.82956e-33
AT1G60190	28.5637	-2.49477	0.740368	-3.36964	0.000752672	0.00373539
AT1G62510	203.342	-1.67724	0.225501	-7.43786	1.02327e-13	2.77632e-12
AT1G62710	40.5142	-2.41656	0.510452	-4.73416	2.19961e-06	2.00786e-05
AT1G64780	549.767	-1.94947	0.194597	-10.018	1.27076e-23	9.23481e-22
AT1G65870	124.708	-1.60481	0.295904	-5.42341	5.84737e-08	7.26189e-07
AT1G66400	23.0185	-2.08338	0.623069	-3.34373	0.000826597	0.00406402
AT1G67330	72.4193	-1.85263	0.373436	-4.96104	7.01183e-07	7.05851e-06
AT1G67865	1387.37	-2.55734	0.363304	-7.0391	1.93485e-12	4.58964e-11
AT1G68110	19.7354	-4.4854	0.885511	-5.06532	4.07707e-07	4.27802e-06
AT1G68570	786.964	-1.72699	0.188897	-9.14246	6.10458e-20	3.28656e-18
AT1G69440	78.5528	-1.73098	0.323191	-5.35591	8.51276e-08	1.02323e-06
AT1G69490	64.3865	-1.93269	0.361027	-5.35332	8.63567e-08	1.03678e-06
AT1G69720	65.5013	-2.63169	0.410312	-6.41388	1.41864e-10	2.67358e-09
AT1G70660	74.6281	-1.75278	0.325163	-5.39046	7.02765e-08	8.60814e-07
AT1G70760	1525.81	-1.74017	0.14065	-12.3723	3.68944e-35	5.9279e-33
AT1G71140	50.7348	-1.70503	0.384885	-4.42997	9.42457e-06	7.58614e-05
AT1G71890	41.1696	-1.93366	0.454509	-4.25439	2.09619e-05	0.000156027
AT1G73325	23.4208	-3.70426	0.924779	-4.00556	6.18704e-05	0.000411123
AT1G73480	419.534	-2.19365	0.250686	-8.75056	2.12296e-18	1.00601e-16
AT1G73870	1071.04	-1.60628	0.14339	-11.2022	3.97784e-29	4.3983e-27
AT1G74770	11.3231	-3.0815	0.972255	-3.16943	0.00152738	0.00692504
AT1G74880	823.387	-1.76259	0.150957	-11.6762	1.68741e-31	2.22457e-29
AT1G75460	1912.07	-1.80716	0.135906	-13.2971	2.40663e-40	5.49942e-38
AT1G76020	168.36	-1.71163	0.229537	-7.45687	8.86024e-14	2.41827e-12
AT1G76130	232.238	-1.82941	0.227835	-8.02957	9.78118e-16	3.44452e-14
AT1G76800	34.6195	-1.65945	0.475104	-3.49281	0.000477971	0.00250126
AT1G77885	28.3998	-2.29793	0.583278	-3.93968	8.15898e-05	0.000525846
AT1G77960	23.78	-3.13242	0.653867	-4.79061	1.66275e-06	1.55084e-05
AT1G78070	497.669	-1.76049	0.170215	-10.3427	4.51599e-25	3.64219e-23
AT1G78440	7.39725	-5.05373	1.60822	-3.14244	0.00167548	0.00750392
AT1G79520	196.136	-2.30997	0.247869	-9.31933	1.17082e-20	6.74485e-19
AT1G80130	124.598	-2.05712	0.293406	-7.01118	2.36322e-12	5.54817e-11
AT5G01712	37.3337	-1.6551	0.452121	-3.66075	0.00025148	0.00141969
AT5G02020	26.7086	-2.61803	0.56779	-4.61091	4.00913e-06	3.48781e-05
AT5G02230	158.609	-1.97297	0.249393	-7.91107	2.55188e-15	8.5198e-14
AT5G03260	69.6177	-1.81857	0.384896	-4.72484	2.30297e-06	2.0957e-05
AT5G09463	48.1713	-2.94576	0.458766	-6.42104	1.35348e-10	2.55843e-09
AT5G09730	20.3662	-8.10909	1.52467	-5.3186	1.04567e-07	1.23664e-06
AT5G10930	199.999	-2.37867	0.228133	-10.4267	1.87289e-25	1.56576e-23
AT5G12050	180.186	-1.75523	0.248831	-7.05393	1.7393e-12	4.1497e-11
AT5G12940	98.5467	-2.16529	0.322672	-6.7105	1.93963e-11	4.12702e-10
AT5G14740	18531.3	-1.69361	0.118083	-14.3425	1.18754e-46	3.46757e-44
AT5G15830	36.7345	-1.75109	0.443851	-3.94521	7.9731e-05	0.000516456
AT5G15850	546.509	-1.85594	0.166142	-11.1708	5.66598e-29	6.22142e-27
AT5G15950	827.544	-2.24877	0.142942	-15.7321	9.11969e-56	3.4101e-53
AT5G15948	319.256	-4.15131	0.267044	-15.5454	1.7091e-54	6.06023e-52
AT5G18020	115.849	-1.84984	0.30936	-5.97955	2.2376e-09	3.53444e-08
AT5G18060	43.6165	-2.06567	0.424806	-4.86261	1.15848e-06	1.11804e-05
AT5G18080	98.2322	-2.08157	0.295655	-7.04056	1.91471e-12	4.54711e-11
AT5G19240	808.62	-1.6881	0.418262	-4.03599	5.43725e-05	0.000367113
AT5G19850	391.725	-1.63785	0.171857	-9.5303	1.56831e-21	9.65684e-20
AT5G19875	52.994	-1.84802	0.432727	-4.27065	1.94907e-05	0.000146175
AT5G23060	5355.16	-1.62015	0.136584	-11.8619	1.8676e-32	2.61286e-30
AT5G23750	102.901	-1.69848	0.30922	-5.49278	3.95665e-08	5.06048e-07
AT5G24150	1472.92	-1.7479	0.13278	-13.164	1.41461e-39	3.09498e-37
AT5G24155	54.0995	-2.98493	0.515394	-5.79155	6.97389e-09	1.00649e-07
AT5G24380	59.9536	-1.62837	0.36376	-4.47648	7.58826e-06	6.25534e-05
AT5G25190	152.176	-1.92259	0.294774	-6.52224	6.92631e-11	1.371e-09
AT5G26690	48.678	-1.83948	0.514677	-3.57405	0.000351507	0.00190791
AT5G37300	67.1353	-3.13702	0.395126	-7.9393	2.03326e-15	6.86634e-14
AT5G39860	98.691	-1.60578	0.296167	-5.42189	5.89728e-08	7.31946e-07
AT5G41900	148.867	-2.08014	0.258279	-8.05382	8.02468e-16	2.87018e-14
AT5G42146	32.4371	-1.63435	0.516833	-3.16224	0.00156562	0.00706574
AT5G42460	27.0318	-3.12218	0.645376	-4.83777	1.31301e-06	1.25248e-05
AT5G42860	32.7415	-1.69867	0.481482	-3.52801	0.000418703	0.00223026
AT5G43150	233.186	-1.80524	0.233923	-7.71721	1.189e-14	3.63343e-13
AT5G44530	652.351	-2.01859	0.190881	-10.5752	3.88537e-26	3.37158e-24
AT5G44820	75.0274	-1.64369	0.356508	-4.61054	4.01632e-06	3.49111e-05
AT5G46240	139.918	-1.95391	0.265109	-7.3702	1.70371e-13	4.55046e-12
AT5G46260	92.0854	-1.74488	0.300721	-5.80233	6.54012e-09	9.49217e-08
AT5G46830	19.0434	-2.11021	0.652335	-3.23485	0.00121706	0.00568866
AT5G47640	324.019	-1.62431	0.186618	-8.70391	3.20652e-18	1.50217e-16
AT5G47690	278.255	-7.16361	0.451727	-15.8583	1.23243e-56	4.78231e-54
AT5G48850	15.6505	-2.78629	0.756346	-3.68389	0.000229703	0.00131297
AT5G50100	481.062	-1.68212	0.158036	-10.6439	1.86242e-26	1.66533e-24
AT5G50562	33.7997	-1.87909	0.498926	-3.76626	0.000165709	0.000982973
AT5G51890	113.76	-1.77613	0.272939	-6.50741	7.64565e-11	1.50469e-09
AT5G53200	55.3108	-2.49703	0.436965	-5.71448	1.10042e-08	1.54479e-07
AT5G54610	588.638	-1.85785	0.491505	-3.77991	0.000156884	0.000937383
AT5G58310	134.422	-3.24795	0.340909	-9.52732	1.61396e-21	9.90825e-20
AT5G58770	311.474	-2.23561	0.203626	-10.979	4.82316e-28	4.86241e-26
AT5G59670	324.724	-1.91508	0.457495	-4.186	2.83908e-05	0.000205305
AT5G60020	82.7274	-1.65187	0.326472	-5.05976	4.19787e-07	4.39356e-06
AT5G61820	281.928	-1.65489	0.201456	-8.21466	2.12772e-16	8.19452e-15
AT5G62850	6.44206	-5.99893	1.75652	-3.41523	0.00063729	0.00322082
AT5G64770	924.015	-2.2419	0.188295	-11.9063	1.09722e-32	1.55624e-30
AT5G64840	5020.35	-1.65677	0.117091	-14.1495	1.88159e-45	5.15956e-43
AT5G66400	129.942	-3.16057	0.308438	-10.247	1.22051e-24	9.47205e-23
AT3G01472	68.0372	-2.2312	0.415891	-5.36486	8.10121e-08	9.77755e-07
AT3G02380	1038.26	-1.72754	0.14764	-11.7011	1.25873e-31	1.68098e-29
AT3G03350	43.5992	-1.75142	0.476925	-3.67231	0.000240369	0.00136597
AT3G03840	27.8772	-1.68129	0.504584	-3.33204	0.000862134	0.00421456
AT3G04030	50.5412	-1.91307	0.408252	-4.68599	2.78606e-06	2.48689e-05
AT3G05030	205.594	-2.42088	0.221305	-10.9391	7.49265e-28	7.44415e-26
AT3G05345	253.392	-1.612	0.221633	-7.27326	3.50903e-13	9.04346e-12
AT3G05640	91.1703	-1.86794	0.317665	-5.88022	4.0973e-09	6.17327e-08
AT3G10420	1173.23	-1.9334	0.15015	-12.8764	6.10962e-38	1.19667e-35
AT3G10940	267.679	-1.73207	0.212376	-8.15567	3.47246e-16	1.30318e-14
AT3G11080	26.9406	-1.90872	0.578803	-3.29771	0.000974778	0.00467739
AT3G11340	23.7362	-3.72781	0.853784	-4.36622	1.26413e-05	9.85899e-05
AT3G12520	39.2413	-1.64769	0.447828	-3.67928	0.000233895	0.0013336
AT3G12580	162.972	-2.02092	0.390301	-5.17784	2.24468e-07	2.46867e-06
AT3G12730	31.5149	-2.24462	0.548443	-4.09272	4.2634e-05	0.000294925
AT3G14210	13027.6	-1.69064	0.1314	-12.8663	6.96208e-38	1.35077e-35
AT3G14440	29.6753	-1.986	0.498865	-3.98105	6.86126e-05	0.000451692
AT3G14560	46.0834	-2.22285	0.42681	-5.20805	1.90831e-07	2.13295e-06
AT3G15270	34.1104	-1.93349	0.485648	-3.98127	6.8548e-05	0.000451556
AT3G15390	63.6813	-1.63424	0.359977	-4.53983	5.62992e-06	4.7707e-05
AT3G16800	91.7875	-2.2972	0.328111	-7.00129	2.5362e-12	5.93395e-11
AT3G17860	138.017	-1.84413	0.269511	-6.84249	7.78285e-12	1.73603e-10
AT3G18320	23.2252	-2.03817	0.640059	-3.18435	0.00145079	0.00662247
AT3G18485	30.3202	-1.70112	0.540977	-3.14453	0.00166353	0.00745688
AT3G18890	2129.8	-1.61391	0.150605	-10.7162	8.54733e-27	7.84752e-25
AT3G18950	141.797	-1.8398	0.287181	-6.4064	1.48998e-10	2.79844e-09
AT3G19720	1545.82	-1.62079	0.147773	-10.9681	5.43886e-28	5.45637e-26
AT3G21550	39.43	-2.02262	0.462706	-4.37128	1.23522e-05	9.65915e-05
AT3G24230	6.20499	-5.54729	1.68623	-3.28976	0.00100273	0.00478803
AT3G24460	209.47	-1.8029	0.277371	-6.49995	8.03458e-11	1.57671e-09
AT3G24500	68.0759	-1.6296	0.348404	-4.67732	2.90652e-06	2.58657e-05
AT3G24520	119.073	-2.28125	0.30547	-7.468	8.14209e-14	2.24464e-12
AT3G25740	64.9762	-2.21395	0.348843	-6.34656	2.20182e-10	4.0287e-09
AT3G26960	56.182	-1.8132	0.363445	-4.98892	6.07165e-07	6.17555e-06
AT3G27250	43.0821	-3.65337	0.519738	-7.02925	2.07647e-12	4.90859e-11
AT3G28070	389.414	-1.91215	0.176572	-10.8293	2.50057e-27	2.38086e-25
AT3G28080	229.405	-1.7166	0.197876	-8.67511	4.13164e-18	1.90519e-16
AT3G28220	1132.33	-2.24433	0.400065	-5.60992	2.02418e-08	2.72442e-07
AT3G28270	781.841	-2.45375	0.171186	-14.3339	1.34415e-46	3.83941e-44
AT3G28290	258.066	-2.98125	0.682214	-4.36996	1.24272e-05	9.71406e-05
AT3G28960	22.7463	-2.05981	0.570801	-3.60863	0.000307819	0.00169858
AT3G44990	672.768	-2.18209	0.209994	-10.3912	2.71898e-25	2.24572e-23
AT3G45140	5029.49	-2.39225	0.612487	-3.90579	9.39162e-05	0.000595952
AT3G46650	41.7306	-2.98405	0.534188	-5.58614	2.32167e-08	3.09445e-07
AT3G47295	220.794	-1.95371	0.268871	-7.26634	3.69353e-13	9.4479e-12
AT3G47340	73.8975	-1.63887	0.474853	-3.45132	0.000557857	0.00286464
AT3G49340	27.3681	-3.11862	0.677493	-4.60317	4.16099e-06	3.61075e-05
AT3G50440	91.1116	-2.04956	0.299406	-6.8454	7.62645e-12	1.7067e-10
AT3G50760	35.1862	-1.74694	0.54833	-3.18592	0.00144293	0.00659306
AT3G51070	28.6076	-1.8124	0.491454	-3.68783	0.000226179	0.00129463
AT3G51632	40.5117	-2.444	0.465804	-5.24684	1.54729e-07	1.76786e-06
AT3G51895	355.792	-2.86252	0.211179	-13.555	7.40512e-42	1.81302e-39
AT3G52310	27.5402	-3.99209	0.780492	-5.11483	3.14017e-07	3.3531e-06
AT3G52720	988.253	-2.72051	0.139312	-19.5281	6.3307e-85	4.6499e-82
AT3G53350	61.8363	-1.76097	0.377603	-4.66354	3.10812e-06	2.74813e-05
AT3G55240	191.914	-2.94411	0.229424	-12.8326	1.07677e-37	2.05044e-35
AT3G55290	16.2698	-2.20775	0.696626	-3.1692	0.0015286	0.00692905
AT3G56080	301.331	-1.72978	0.1966	-8.7985	1.38656e-18	6.69388e-17
AT3G56710	114.842	-1.62819	0.364367	-4.46853	7.87574e-06	6.46339e-05
AT3G59052	13.5717	-2.95924	0.879789	-3.36358	0.000769389	0.00380458
AT3G59300	467.475	-1.69397	0.159352	-10.6304	2.15202e-26	1.91595e-24
AT3G62070	78.4325	-2.83289	0.365712	-7.74622	9.46689e-15	2.94994e-13
AT2G02820	71.5671	-2.09986	0.351549	-5.97315	2.32713e-09	3.6618e-08
AT2G15310	28.5581	-1.89939	0.539532	-3.52044	0.000430835	0.00228424
AT2G16740	128.157	-1.72509	0.255617	-6.74873	1.49147e-11	3.22201e-10
AT2G16750	63.51	-2.04316	0.357671	-5.71241	1.11386e-08	1.56259e-07
AT2G20340	205.606	-1.72244	0.205243	-8.39219	4.77159e-17	1.9745e-15
AT2G20750	214.1	-2.03242	0.208666	-9.74008	2.03397e-22	1.36997e-20
AT2G22200	24.7797	-2.02258	0.537038	-3.76618	0.000165767	0.000983032
AT2G22810	20.1273	-2.13025	0.622024	-3.42471	0.000615467	0.0031215
AT2G24190	30.2713	-1.68113	0.542018	-3.10161	0.00192474	0.00844193
AT2G25510	7400.37	-2.09637	0.534091	-3.92511	8.66907e-05	0.000554723
AT2G25625	31.9225	-2.5944	0.524695	-4.94458	7.63072e-07	7.61813e-06
AT2G26690	1160.99	-1.84734	0.128807	-14.3419	1.19711e-46	3.46757e-44
AT2G26695	48.9538	-2.19967	0.424484	-5.18198	2.19539e-07	2.42353e-06
AT2G27420	353.238	-2.86692	0.266481	-10.7584	5.40821e-27	5.01015e-25
AT2G29940	35.3282	-1.75778	0.499719	-3.51755	0.000435555	0.00230451
AT2G32160	390.921	-2.57254	0.229461	-11.2112	3.59322e-29	3.99449e-27
AT2G32290	80.1476	-2.98263	0.392835	-7.59259	3.13578e-14	9.08317e-13
AT2G32540	254.965	-2.6233	0.22153	-11.8417	2.37531e-32	3.25671e-30
AT2G32870	423.266	-3.06012	0.187074	-16.3578	3.82751e-60	1.63993e-57
AT2G33380	245.455	-3.54449	0.315353	-11.2398	2.60085e-29	2.9229e-27
AT2G34620	761.837	-2.12396	0.161057	-13.1877	1.03317e-39	2.28474e-37
AT2G34790	30.2383	-4.24522	0.836255	-5.07647	3.84512e-07	4.0574e-06
AT2G35830	705.738	-1.64977	0.144192	-11.4414	2.59609e-30	3.19708e-28
AT2G36854	13.0286	-3.1448	0.859471	-3.65899	0.000253211	0.00142775
AT2G36870	461.576	-2.18411	0.216102	-10.1069	5.15117e-24	3.82347e-22
AT2G39800	1782.3	-3.78398	0.165965	-22.7999	4.59743e-115	5.90942e-112
AT2G40100	660.506	-1.74638	0.217616	-8.02505	1.01481e-15	3.55547e-14
AT2G40435	75.0327	-1.76233	0.333751	-5.28038	1.28918e-07	1.49962e-06
AT2G40610	795.928	-2.52224	0.159209	-15.8423	1.58836e-56	6.04931e-54
AT2G41120	138.511	-2.01186	0.261444	-7.69518	1.41294e-14	4.27962e-13
AT2G41180	129.64	-1.63108	0.252392	-6.46248	1.02998e-10	1.98338e-09
AT2G41190	57.2019	-2.43095	0.415169	-5.85533	4.76069e-09	7.07942e-08
AT2G41240	19.1646	-3.38959	0.991464	-3.41877	0.000629043	0.00318329
AT2G41870	469.068	-2.29231	0.205211	-11.1705	5.68718e-29	6.22142e-27
AT2G42540	382.765	-2.03568	0.218839	-9.30218	1.37592e-20	7.86033e-19
AT2G42975	185.42	-1.94213	0.23449	-8.28238	1.20738e-16	4.74778e-15
AT2G43018	33.2063	-1.86203	0.515025	-3.61541	0.000299873	0.00165874
AT2G46530	71.7144	-1.76895	0.349447	-5.06214	4.14572e-07	4.3434e-06
AT2G46735	169.118	-2.00762	0.25877	-7.7583	8.60721e-15	2.70667e-13
AT4G00780	873.942	-1.64303	0.13076	-12.5652	3.27907e-36	5.57334e-34
AT4G01080	200.884	-3.50654	0.281368	-12.4625	1.1959e-35	1.99958e-33
AT4G01920	18.6638	-2.49383	0.685975	-3.63545	0.000277497	0.00155039
AT4G02280	30.4621	-2.38909	0.567113	-4.21272	2.52318e-05	0.000184507
AT4G03820	39.4256	-1.94872	0.458332	-4.25177	2.12091e-05	0.000157468
AT4G04020	1716.16	-1.82977	0.132518	-13.8078	2.2874e-43	5.95477e-41
AT4G04610	680.304	-1.99104	0.157861	-12.6127	1.79771e-36	3.08097e-34
AT4G04630	32.1117	-2.02402	0.495997	-4.08071	4.48987e-05	0.000308342
AT4G05110	36.2738	-1.8141	0.480895	-3.77234	0.000161727	0.000962125
AT4G06534	36.5688	-2.43701	0.465576	-5.23439	1.65533e-07	1.87671e-06
AT4G08300	109.265	-3.33062	0.346251	-9.6191	6.64098e-22	4.26808e-20
AT4G09350	288.896	-1.70943	0.195716	-8.73427	2.45234e-18	1.15676e-16
AT4G10150	23.8493	-1.78035	0.539773	-3.29833	0.000972623	0.00466976
AT4G10310	28.886	-2.11178	0.56598	-3.7312	0.000190569	0.00111058
AT4G14020	110.823	-1.82136	0.296264	-6.14777	7.85818e-10	1.34006e-08
AT4G14400	2585.19	-1.86924	0.482551	-3.87366	0.000107212	0.000670803
AT4G14560	176.081	-1.69079	0.271277	-6.2327	4.58472e-10	8.03831e-09
AT4G15210	23.9305	-5.55624	1.23249	-4.50814	6.53995e-06	5.46973e-05
AT4G16590	44.8865	-6.29046	1.131	-5.56185	2.66932e-08	3.51229e-07
AT4G16680	34.1786	-2.18829	0.575673	-3.80128	0.000143949	0.000869446
AT4G16780	108.783	-1.68553	0.275833	-6.11069	9.91999e-10	1.65596e-08
AT4G17030	29.4454	-2.1897	0.503956	-4.34503	1.39259e-05	0.000107791
AT4G17340	1081	-1.93028	0.127783	-15.1059	1.47973e-51	4.8305e-49
AT4G17970	33.988	-2.22761	0.540345	-4.12257	3.7467e-05	0.000262626
AT4G18440	1254.33	-1.78366	0.333966	-5.34083	9.25225e-08	1.10758e-06
AT4G20820	14.4556	-3.12808	0.917761	-3.40838	0.000653487	0.00329564
AT4G21440	6.08367	-5.91432	1.67607	-3.52868	0.000417646	0.00222689
AT4G21990	463.201	-2.03399	0.16858	-12.0655	1.60771e-33	2.34498e-31
AT4G23600	589.946	-1.81516	0.409641	-4.43109	9.37597e-06	7.55188e-05
AT4G23670	4687.44	-1.83142	0.118944	-15.3974	1.70335e-53	5.83851e-51
AT4G23690	28.4695	-1.91619	0.546236	-3.50799	0.000451513	0.00237489
AT4G23890	1189.06	-1.71692	0.128896	-13.3202	1.76734e-40	4.08394e-38
AT4G24430	11.6554	-5.86683	1.61556	-3.63145	0.000281834	0.00157335
AT4G24480	87.9179	-1.70679	0.3262	-5.23234	1.67381e-07	1.89453e-06
AT4G25420	30.757	-2.03451	0.480319	-4.23574	2.27798e-05	0.000167918
AT4G26790	134.444	-1.62794	0.254578	-6.39467	1.60893e-10	3.01085e-09
AT4G28720	8.9916	-3.23069	1.04083	-3.10394	0.00190961	0.00839345
AT4G30097	29.4543	-1.85102	0.485381	-3.81354	0.000136991	0.000833289
AT4G30290	56.5578	-1.88918	0.468814	-4.0297	5.58483e-05	0.000376212
AT4G30460	30.2647	-2.57066	0.597533	-4.30213	1.69164e-05	0.000128662
AT4G32280	48.4681	-2.57789	0.411762	-6.26063	3.83435e-10	6.8393e-09
AT4G33666	426.407	-1.88873	0.216563	-8.7214	2.74793e-18	1.29027e-16
AT4G33790	45.7481	-7.14353	1.08263	-6.59832	4.1583e-11	8.5691e-10
AT4G33810	18.3924	-3.51328	0.947718	-3.70709	0.000209652	0.0012115
AT4G34650	88.1936	-1.67344	0.313484	-5.33819	9.38776e-08	1.12291e-06
AT4G35770	31.698	-2.16414	0.539548	-4.01102	6.04558e-05	0.000404336
AT4G36850	179.266	-2.65037	0.26095	-10.1566	3.0961e-24	2.34097e-22
AT4G37925	694.85	-1.67814	0.170287	-9.85474	6.53854e-23	4.54296e-21
AT4G38310	11.5611	-2.76911	0.896783	-3.08783	0.00201626	0.00876111
AT4G39800	3052.53	-1.77587	0.12807	-13.8664	1.0125e-43	2.66963e-41
