# Supplementary material for: Mutations of PDS5 genes enhance TAD-like domain formation in Arabidopsis thaliana
Source: Nat Commun. 2024 Oct 29;15:9308. doi: 10.1038/s41467-024-53760-x (PMC11519323; doi:10.1038/s41467-024-53760-x)
Supplement: Supplementary file 8 — Supplementary Data 5 [file 41467_2024_53760_MOESM8_ESM.xlsx]

## Sheet: pds5ab
	baseMean	log2FoldChange	lfcSE	stat	pvalue	padj
AT1G01190	88.012	1.99171	0.304579	6.53923	6.18373e-11	1.23928e-09
AT1G01600	83.1951	6.128	0.664988	9.21519	3.10714e-20	1.79949e-18
AT1G02065	12.6132	7.58006	1.59398	4.75543	1.98022e-06	1.82348e-05
AT1G02430	14.441	2.46558	0.777927	3.16943	0.0015274	0.00687443
AT1G02640	164.914	1.75762	0.226338	7.76546	8.1347e-15	2.55629e-13
AT1G02690	101.552	2.0912	0.29834	7.00947	2.39224e-12	5.72152e-11
AT1G02730	437.727	2.1676	0.19732	10.9852	4.5022e-28	4.95549e-26
AT1G02800	23.2308	2.87366	0.680212	4.22466	2.39307e-05	0.000174504
AT1G02900	14.2073	2.63283	0.798657	3.29657	0.000978729	0.00465621
AT1G03360	105.927	1.70876	0.296293	5.76711	8.06418e-09	1.14318e-07
AT1G03470	38.6308	2.1628	0.449703	4.80941	1.51376e-06	1.43157e-05
AT1G03780	132.349	2.7453	0.269512	10.1862	2.2849e-24	1.88375e-22
AT1G03850	38.455	1.84589	0.457691	4.03305	5.50576e-05	0.000368858
AT1G03940	89.5117	1.66396	0.328729	5.0618	4.15323e-07	4.4299e-06
AT1G04760	18.4141	2.16491	0.686864	3.15188	0.00162221	0.00722054
AT1G05260	7.45	4.33012	1.17752	3.67731	0.000235706	0.00133998
AT1G05440	22.0217	3.16916	0.696565	4.5497	5.37224e-06	4.5086e-05
AT1G05710	44.1969	1.87998	0.473649	3.96914	7.21332e-05	0.000468621
AT1G05835	75.7545	2.71968	0.408848	6.65205	2.89046e-11	5.99863e-10
AT1G05950	66.391	1.78415	0.358927	4.97078	6.66833e-07	6.82846e-06
AT1G06000	1272.66	2.3397	0.16115	14.5188	9.21149e-48	2.89035e-45
AT1G06090	11.9671	4.38422	1.1318	3.87366	0.000107213	0.000666055
AT1G06100	35.043	8.98814	1.49796	6.00024	1.97021e-09	3.11427e-08
AT1G06180	81.0736	3.28121	0.413197	7.94104	2.005e-15	6.69066e-14
AT1G06350	17.1948	5.11099	1.18497	4.31319	1.60916e-05	0.000122172
AT1G06360	773.094	3.26617	0.169745	19.2416	1.65879e-82	1.24545e-79
AT1G06620	41.992	1.91212	0.491519	3.89022	0.000100155	0.000626465
AT1G07135	86.4933	1.70571	0.315001	5.41492	6.13172e-08	7.53402e-07
AT1G07370	171.2	1.70581	0.227609	7.49448	6.65613e-14	1.90903e-12
AT1G08560	260.014	2.68333	0.213433	12.5722	3.00212e-36	5.79023e-34
AT1G08610	112.537	1.71457	0.27553	6.22282	4.8829e-10	8.52601e-09
AT1G08930	763.919	2.2384	0.15081	14.8425	7.77934e-50	2.59595e-47
AT1G09170	10.2442	3.70336	1.03646	3.5731	0.000352785	0.00191297
AT1G09450	34.2237	2.86169	0.505594	5.66005	1.51328e-08	2.06449e-07
AT1G09470	65.727	3.33088	0.411116	8.10204	5.40439e-16	1.94883e-14
AT1G10070	11.933	2.9675	0.856405	3.46507	0.0005301	0.0027348
AT1G10270	173.615	1.70483	0.228301	7.46748	8.17462e-14	2.32551e-12
AT1G10780	49.7909	2.55306	0.412331	6.19178	5.94877e-10	1.02174e-08
AT1G10990	21.4239	2.8483	0.621311	4.58434	4.55416e-06	3.88406e-05
AT1G11080	43.1504	4.62267	0.762729	6.0607	1.35533e-09	2.19853e-08
AT1G11112	13.6279	5.93205	1.59687	3.7148	0.000203366	0.00117756
AT1G11220	27.7532	2.87289	0.556208	5.16514	2.40255e-07	2.6895e-06
AT1G11420	30.5096	2.13057	0.512053	4.16084	3.17079e-05	0.000224518
AT1G11600	180.614	11.1411	1.46016	7.63009	2.34588e-14	7.06554e-13
AT1G12570	74.7363	2.79222	0.39147	7.13267	9.84433e-13	2.46966e-11
AT1G13300	3.95542	4.58969	1.50725	3.04508	0.0023262	0.0098738
AT1G13340	102.335	2.44067	0.404953	6.02704	1.66992e-09	2.67533e-08
AT1G13400	4.81253	5.73889	1.81957	3.15398	0.0016106	0.00717975
AT1G13670	11.1614	3.29172	0.899164	3.66087	0.00025136	0.00141862
AT1G13710	54.9666	9.1033	1.48647	6.1241	9.11959e-10	1.51798e-08
AT1G14430	151.776	2.72735	0.277433	9.83065	8.30787e-23	6.02263e-21
AT1G14780	19.8315	2.17671	0.712994	3.05292	0.0022663	0.00965437
AT1G14870	38.0256	2.52808	0.508439	4.97223	6.61868e-07	6.78092e-06
AT1G14900	213.424	2.26219	0.224345	10.0835	6.53496e-24	5.18432e-22
AT1G15125	134.259	3.4791	0.323951	10.7396	6.63508e-27	6.64235e-25
AT1G15210	17.7244	7.76531	1.56082	4.97516	6.5194e-07	6.68572e-06
AT1G15440	266.354	1.62545	0.195935	8.29584	1.07823e-16	4.15158e-15
AT1G15670	54.8846	2.53086	0.382722	6.61279	3.77143e-11	7.77322e-10
AT1G16220	38.2815	1.7906	0.465565	3.84608	0.000120021	0.000736552
AT1G16330	35.4263	1.60698	0.490224	3.27806	0.00104523	0.00493344
AT1G16530	22.8069	2.14985	0.583916	3.68177	0.000231618	0.00131995
AT1G16630	90.4659	2.40888	0.310039	7.7696	7.87368e-15	2.47797e-13
AT1G16830	16.0083	2.57368	0.695302	3.70152	0.000214308	0.00123334
AT1G16916	54.4128	1.82005	0.436225	4.17227	3.01583e-05	0.000215067
AT1G17020	9.83711	3.75884	1.07257	3.50453	0.000457409	0.00240583
AT1G17460	19.9878	2.47115	0.677744	3.64614	0.000266211	0.00149361
AT1G17510	51.5082	1.8884	0.412609	4.57672	4.72314e-06	4.0119e-05
AT1G18140	9.4788	3.68737	1.16847	3.15573	0.00160097	0.00714744
AT1G18250	235.507	2.18378	0.228578	9.55379	1.25036e-21	8.13816e-20
AT1G18370	177.411	2.51311	0.257153	9.77282	1.4729e-22	1.02873e-20
AT1G18850	132.192	2.28093	0.259898	8.77627	1.68989e-18	7.87731e-17
AT1G18860	4.03434	5.92479	1.92017	3.08555	0.00203176	0.0087672
AT1G19380	75.0924	2.4052	0.370202	6.497	8.19361e-11	1.60835e-09
AT1G19396	12.9215	2.74817	0.787252	3.49084	0.000481504	0.0025187
AT1G19530	3.41353	5.89468	1.91783	3.07362	0.00211481	0.00908451
AT1G19610	16.7382	4.36142	0.991028	4.40091	1.07798e-05	8.42469e-05
AT1G20030	57.3664	2.40663	0.393607	6.11429	9.69871e-10	1.60928e-08
AT1G20350	26.2272	2.20212	0.565026	3.89739	9.72356e-05	0.00060984
AT1G21110	28.447	2.18186	0.524888	4.15681	3.22722e-05	0.00022813
AT1G21520	78.5559	2.42433	0.42206	5.74404	9.24449e-09	1.30085e-07
AT1G21550	29.0916	2.14844	0.530548	4.04948	5.13324e-05	0.000347006
AT1G21740	81.6633	2.00719	0.30899	6.49598	8.2495e-11	1.61781e-09
AT1G22440	7.49842	3.82107	1.15269	3.31492	0.000916701	0.00439494
AT1G22530	884.613	1.81088	0.166218	10.8946	1.22358e-27	1.29916e-25
AT1G22570	122.568	3.18113	0.280905	11.3246	9.91519e-30	1.27102e-27
AT1G23000	60.7377	3.21407	0.421882	7.61842	2.56795e-14	7.71229e-13
AT1G23100	45.9982	1.62444	0.410092	3.96116	7.45857e-05	0.000482763
AT1G23290	1912.19	2.14644	0.167891	12.7848	1.99475e-37	4.07141e-35
AT1G23380	34.9633	4.0499	0.652081	6.21074	5.27345e-10	9.14717e-09
AT1G23410	64.5116	2.52172	0.389543	6.47352	9.57447e-11	1.85687e-09
AT1G23570	12.2545	6.6208	1.64781	4.01795	5.87074e-05	0.000391438
AT1G23790	49.3565	3.06685	0.480456	6.3832	1.73422e-10	3.21504e-09
AT1G24020	950.058	3.66518	0.17722	20.6815	5.08256e-95	5.34253e-92
AT1G24530	97.1009	2.25339	0.323674	6.96192	3.35663e-12	7.94668e-11
AT1G24822	131.18	4.67359	0.418423	11.1696	5.74681e-29	6.9434e-27
AT1G24881	269.9	3.51185	0.231165	15.192	3.9966e-52	1.44863e-49
AT1G25145	99.346	3.9881	0.696763	5.72375	1.04198e-08	1.45358e-07
AT1G25150	231.6	3.33602	0.233094	14.3119	1.84323e-46	5.53574e-44
AT1G25210	91.1964	3.9934	0.765542	5.21644	1.82399e-07	2.08175e-06
AT1G25320	35.4125	1.82311	0.439888	4.14448	3.40585e-05	0.000239709
AT1G25400	72.8434	2.36591	0.341597	6.92604	4.32782e-12	1.00646e-10
AT1G25510	69.0658	2.15366	0.357338	6.02694	1.67089e-09	2.67533e-08
AT1G25530	29.0109	2.08175	0.566994	3.67156	0.000241076	0.00136681
AT1G26380	38.0547	2.70777	0.581167	4.65919	3.1746e-06	2.79596e-05
AT1G26390	56.1195	10.0163	1.68479	5.94515	2.76211e-09	4.27913e-08
AT1G26420	23.4587	2.4834	0.695718	3.56955	0.000357597	0.00193557
AT1G26450	36.6655	1.62115	0.499663	3.2445	0.00117658	0.00545549
AT1G26760	31.491	2.34622	0.528915	4.43591	9.16855e-06	7.29562e-05
AT1G27020	76.9918	3.21661	0.366976	8.76518	1.86478e-18	8.61611e-17
AT1G28050	58.9078	1.62726	0.340661	4.77676	1.78142e-06	1.65859e-05
AT1G28130	109.227	2.79905	0.320857	8.72367	2.69324e-18	1.22026e-16
AT1G28190	39.6094	1.85841	0.439725	4.22631	2.37557e-05	0.000173348
AT1G28290	766.462	5.05165	0.204362	24.7191	6.66044e-135	1.16685e-131
AT1G28330	93.5213	2.12006	0.324372	6.5359	6.32282e-11	1.26595e-09
AT1G28390	50.93	1.8989	0.399219	4.75654	1.96943e-06	1.81514e-05
AT1G29160	18.9368	2.32717	0.643308	3.6175	0.00029746	0.00164913
AT1G29270	16.4829	8.18989	1.55684	5.26059	1.43596e-07	1.66509e-06
AT1G29320	176.732	1.84105	0.22152	8.311	9.48987e-17	3.66738e-15
AT1G29980	136.424	2.2784	0.254161	8.96442	3.11916e-19	1.61771e-17
AT1G30650	9.06351	5.20269	1.65039	3.15241	0.00161929	0.00721238
AT1G30700	12.2061	3.9679	1.08687	3.65075	0.000261475	0.00146939
AT1G30720	12.7315	2.90114	0.775156	3.74265	0.000182088	0.00106928
AT1G31310	27.6698	8.00297	1.52189	5.25858	1.45174e-07	1.68154e-06
AT1G31320	36.5233	1.70342	0.431245	3.95002	7.81458e-05	0.000502557
AT1G31690	174.802	1.6346	0.25205	6.48523	8.85955e-11	1.73099e-09
AT1G31760	25.2253	2.40342	0.622281	3.86228	0.000112334	0.000694996
AT1G32190	46.3984	1.77597	0.404808	4.3872	1.14819e-05	8.92688e-05
AT1G32910	5.06672	6.54197	1.85051	3.53522	0.000407433	0.00217177
AT1G32930	41.4841	2.11586	0.442896	4.77734	1.77632e-06	1.65457e-05
AT1G32960	12.3285	4.00179	1.02342	3.91021	9.22143e-05	0.000581819
AT1G33265	101.401	1.69655	0.290799	5.83409	5.40834e-09	7.93991e-08
AT1G33730	6.7895	7.61694	1.76476	4.31613	1.58791e-05	0.00012082
AT1G33790	43.6661	2.75774	0.481024	5.73305	9.86397e-09	1.38155e-07
AT1G33840	26.5634	2.37378	0.670558	3.54	0.000400122	0.00213716
AT1G34060	17.3799	2.75069	0.677076	4.06261	4.85271e-05	0.000330157
AT1G34180	18.1761	2.97845	0.705778	4.22009	2.4421e-05	0.000177894
AT1G34245	43.3601	4.83827	0.578552	8.36273	6.12836e-17	2.42661e-15
AT1G34355	45.2383	2.44627	0.467285	5.23507	1.64921e-07	1.89357e-06
AT1G36622	18.0319	3.09226	0.741832	4.16841	3.06735e-05	0.000218371
AT1G43800	19.5229	6.15236	1.17261	5.24673	1.54825e-07	1.78546e-06
AT1G43910	133.159	2.15404	0.353493	6.09357	1.1042e-09	1.81357e-08
AT1G44110	87.8068	2.07391	0.34482	6.01446	1.80486e-09	2.86799e-08
AT1G44740	28.0386	1.75895	0.517134	3.40134	0.000670555	0.00333169
AT1G48200	39.1866	1.97401	0.450228	4.38446	1.16274e-05	9.03e-05
AT1G49320	29.4649	2.39327	0.592085	4.0421	5.29744e-05	0.000356949
AT1G49920	14.6098	2.67512	0.715405	3.73931	0.000184524	0.00108176
AT1G50110	31.5024	1.88175	0.489968	3.84056	0.000122754	0.000750625
AT1G50240	111.577	2.33789	0.302415	7.73075	1.06911e-14	3.32485e-13
AT1G50490	150.11	2.01973	0.253867	7.95584	1.77924e-15	5.98479e-14
AT1G51055	3.03772	5.89429	1.93609	3.04444	0.00233117	0.00988867
AT1G51380	16.8662	2.55116	0.737688	3.45831	0.000543569	0.00279408
AT1G51460	34.487	3.39764	0.614854	5.52594	3.27729e-08	4.24118e-07
AT1G51860	34.1495	2.06395	0.587413	3.51363	0.000442028	0.0023331
AT1G52100	40.0766	7.73631	1.51005	5.12321	3.00377e-07	3.29755e-06
AT1G52200	51.6064	2.66882	0.422248	6.32051	2.607e-10	4.72474e-09
AT1G52618	23.7152	2.25834	0.555288	4.06697	4.76278e-05	0.000325091
AT1G53070	48.1053	2.29069	0.426269	5.37381	7.70899e-08	9.33022e-07
AT1G53140	67.6246	2.51625	0.362338	6.9445	3.79814e-12	8.9216e-11
AT1G53542	14.2112	3.7353	0.869543	4.29571	1.74136e-05	0.000130932
AT1G53885	36.88	2.15297	0.554168	3.88505	0.000102307	0.000638031
AT1G53903	32.9013	1.8868	0.595922	3.16619	0.0015445	0.00694101
AT1G54000	32.9172	5.28554	0.760996	6.94556	3.76964e-12	8.86455e-11
AT1G54010	370.656	3.93001	0.478203	8.21829	2.06431e-16	7.68106e-15
AT1G54385	103.44	2.73954	0.321184	8.52951	1.46966e-17	6.21662e-16
AT1G54575	46.9385	1.63362	0.403477	4.04886	5.14683e-05	0.000347804
AT1G54840	11.881	2.92635	0.890588	3.28587	0.0010167	0.00481939
AT1G55200	102.314	2.51324	0.322248	7.79908	6.23592e-15	1.98633e-13
AT1G55205	22.7947	1.80848	0.55191	3.27677	0.00105003	0.00495175
AT1G55940	6.41385	5.91211	1.74469	3.38863	0.000702435	0.00347302
AT1G56300	54.2737	3.54415	0.422346	8.39157	4.79685e-17	1.92451e-15
AT1G59359	4237.71	5.72023	0.158718	36.0403	1.96039e-284	2.06067e-280
AT1G60060	30.0796	1.85754	0.537977	3.45282	0.000554751	0.00284175
AT1G61450	20.7054	4.43432	0.836022	5.30407	1.13248e-07	1.33454e-06
AT1G61570	259.11	1.66383	0.261287	6.36785	1.91697e-10	3.52893e-09
AT1G62110	41.2885	1.70804	0.424454	4.02408	5.7198e-05	0.000382588
AT1G62360	19.8693	7.74337	1.55875	4.96769	6.77535e-07	6.92456e-06
AT1G62500	198.188	11.2187	1.46312	7.6676	1.75238e-14	5.33917e-13
AT1G62790	403.24	2.57607	0.184119	13.9913	1.76048e-44	4.86981e-42
AT1G63100	165.377	2.86688	0.284218	10.0869	6.3117e-24	5.02617e-22
AT1G63160	55.0867	1.60678	0.381173	4.21536	2.49382e-05	0.000181285
AT1G63480	79.1488	2.33278	0.323852	7.20322	5.8805e-13	1.51132e-11
AT1G63650	63.0807	2.92782	0.412822	7.09221	1.31983e-12	3.26049e-11
AT1G64170	27.9697	2.65141	0.548636	4.83273	1.34674e-06	1.2867e-05
AT1G64450	57.2345	1.61525	0.36212	4.46052	8.176e-06	6.5856e-05
AT1G65390	50.4348	2.74351	0.454292	6.03908	1.54992e-09	2.49495e-08
AT1G65500	104.023	3.43151	0.650722	5.2734	1.33921e-07	1.5598e-06
AT1G65510	15.1286	4.36365	0.948673	4.59974	4.2301e-06	3.63571e-05
AT1G65620	34.8215	2.39289	0.525122	4.55682	5.19334e-06	4.37243e-05
AT1G65690	29.2224	2.00808	0.60701	3.30814	0.000939169	0.00449139
AT1G65710	47.206	3.37932	0.469951	7.19079	6.44182e-13	1.64752e-11
AT1G66040	19.9391	1.9918	0.646914	3.07892	0.00207751	0.00894072
AT1G66050	35.591	1.72525	0.447171	3.85815	0.00011425	0.000705191
AT1G66160	55.5275	1.94384	0.359248	5.41085	6.27279e-08	7.68042e-07
AT1G67035	16.7502	3.55418	0.764846	4.64693	3.36918e-06	2.95003e-05
AT1G67980	10.4516	3.80898	1.00406	3.79359	0.000148485	0.00089163
AT1G68480	9.77915	6.81394	1.63538	4.16657	3.09213e-05	0.000219837
AT1G68620	51.8426	2.37127	0.525984	4.50825	6.53639e-06	5.40151e-05
AT1G68640	37.8119	4.5222	0.670181	6.74773	1.50173e-11	3.23473e-10
AT1G68945	117.922	1.64548	0.326547	5.03903	4.67891e-07	4.94295e-06
AT1G70260	32.9359	4.203	0.710744	5.91352	3.34871e-09	5.10514e-08
AT1G70270	12.2414	5.79743	1.59396	3.63713	0.000275697	0.00153984
AT1G70350	81.2086	1.93111	0.326072	5.92234	3.17399e-09	4.86347e-08
AT1G70510	8.52179	5.17686	1.65665	3.1249	0.00177866	0.00781786
AT1G70710	206.857	1.66631	0.209006	7.97253	1.55462e-15	5.28847e-14
AT1G70850	9.74422	6.38824	1.68749	3.78565	0.000153308	0.000916925
AT1G71870	17.5161	2.4744	0.713418	3.46837	0.000523624	0.00270736
AT1G72070	16.4346	2.66035	0.699794	3.80162	0.000143755	0.000866445
AT1G72210	27.2305	2.46765	0.571292	4.31942	1.5644e-05	0.00011929
AT1G72670	83.3607	2.41916	0.322016	7.51255	5.7988e-14	1.68848e-12
AT1G73260	77.4804	9.05813	1.85447	4.88448	1.03703e-06	1.01497e-05
AT1G73360	52.3336	2.07824	0.406435	5.11335	3.16501e-07	3.45831e-06
AT1G73620	103.308	5.27802	0.444112	11.8844	1.4259e-32	2.27096e-30
AT1G74000	12.6032	4.09306	1.01605	4.02839	5.616e-05	0.000375764
AT1G74420	10.1679	2.97245	0.9188	3.23514	0.00121583	0.00561522
AT1G74590	37.3984	1.84666	0.45986	4.01571	5.9268e-05	0.000394426
AT1G75060	25.3695	2.4009	0.539601	4.44939	8.61145e-06	6.89524e-05
AT1G75120	58.2691	2.86108	0.428751	6.67305	2.50545e-11	5.241e-10
AT1G75240	164.197	3.48341	0.28109	12.3925	2.86903e-35	5.15518e-33
AT1G75520	11.8485	3.68903	1.10177	3.34827	0.000813169	0.00395644
AT1G75640	60.824	2.40588	0.403898	5.95666	2.57445e-09	4.00613e-08
AT1G75960	114.076	1.89062	0.261456	7.23111	4.79059e-13	1.24183e-11
AT1G76310	71.3547	1.69434	0.358784	4.72246	2.33014e-06	2.11422e-05
AT1G76420	8.00399	5.72505	1.73188	3.30569	0.000947441	0.00452277
AT1G76740	36.0737	1.62744	0.487589	3.33772	0.000844681	0.00409164
AT1G76760	13.5826	2.22474	0.705606	3.15295	0.00161631	0.00720213
AT1G76930	749.827	2.60458	0.192802	13.5091	1.38157e-41	3.4577e-39
AT1G77270	61.3862	2.6746	0.385818	6.9323	4.14065e-12	9.66136e-11
AT1G78600	244.526	1.87083	0.208088	8.99055	2.46004e-19	1.29618e-17
AT1G78930	46.6459	1.91707	0.412873	4.64325	3.42966e-06	2.99675e-05
AT1G79530	210.941	2.01521	0.211529	9.52685	1.62126e-21	1.04873e-19
AT1G79680	7.32042	4.37027	1.1654	3.75003	0.000176817	0.00104095
AT1G79780	14.9388	2.52104	0.666844	3.78055	0.000156482	0.000932461
AT1G79840	74.7323	2.27414	0.375253	6.06029	1.35876e-09	2.2024e-08
AT1G80080	177.862	2.45933	0.252384	9.7444	1.94935e-22	1.33926e-20
AT1G80160	3.4886	5.95521	1.93862	3.07187	0.0021272	0.00912842
AT1G80280	192.02	1.93698	0.243093	7.96805	1.61195e-15	5.44822e-14
AT1G80370	39.6078	2.1891	0.455355	4.80745	1.52866e-06	1.44436e-05
AT1G80450	32.0454	2.3695	0.524541	4.51727	6.26406e-06	5.19484e-05
AT5G01040	25.3378	2.07264	0.583758	3.55052	0.000384475	0.00206299
AT5G01120	5.41517	4.29587	1.27592	3.36688	0.000760229	0.00372895
AT5G01420	10.8203	3.18251	0.853383	3.72929	0.000192021	0.00111966
AT5G01550	17.6808	2.38534	0.69988	3.40822	0.000653884	0.00326135
AT5G01660	14.2972	2.45279	0.785526	3.12248	0.00179337	0.00787429
AT5G01870	41.5684	8.86451	1.49802	5.91747	3.2694e-09	4.9951e-08
AT5G01910	38.5404	3.08294	0.528531	5.83305	5.44242e-09	7.98436e-08
AT5G02370	42.3578	1.75924	0.436686	4.0286	5.61098e-05	0.000375548
AT5G02502	65.9926	2.14195	0.434414	4.93066	8.19511e-07	8.1846e-06
AT5G03790	12.6159	6.73147	1.6251	4.14219	3.43999e-05	0.000241788
AT5G03870	53.0303	2.69093	0.421169	6.38918	1.66772e-10	3.1027e-09
AT5G05240	56.1773	1.62571	0.377987	4.30098	1.70046e-05	0.000128408
AT5G05370	252.38	2.23992	0.491669	4.55576	5.2197e-06	4.39111e-05
AT5G05440	91.8352	2.03391	0.297845	6.82877	8.56459e-12	1.91955e-10
AT5G06000	52.2059	1.8437	0.366294	5.03338	4.81898e-07	5.07562e-06
AT5G06150	148.496	2.17133	0.250004	8.68518	3.78136e-18	1.695e-16
AT5G06230	49.9746	1.75051	0.425293	4.11601	3.85493e-05	0.000267466
AT5G06510	16.3001	2.42073	0.70546	3.43141	0.000600444	0.00303806
AT5G06550	126.812	2.62308	0.287582	9.12115	7.43298e-20	4.15594e-18
AT5G06940	21.031	3.13264	0.766813	4.08527	4.40247e-05	0.000302825
AT5G07030	496.244	1.83661	0.16772	10.9504	6.61427e-28	7.20475e-26
AT5G07280	50.5977	2.22318	0.418587	5.31115	1.08938e-07	1.28735e-06
AT5G07810	63.8382	2.14209	0.361587	5.92415	3.13909e-09	4.81701e-08
AT5G07990	81.2368	1.82789	0.355219	5.14581	2.66362e-07	2.94878e-06
AT5G08000	97.7359	3.08903	0.365718	8.44649	3.00195e-17	1.22544e-15
AT5G08640	1136.31	3.19179	0.171288	18.634	1.70233e-77	1.08449e-74
AT5G09290	32.0643	1.82575	0.596639	3.06005	0.00221299	0.00946173
AT5G09300	44.0938	3.02859	0.460349	6.57891	4.7392e-11	9.59848e-10
AT5G09440	76.9837	2.77876	0.343786	8.08283	6.32817e-16	2.2587e-14
AT5G09840	61.8418	2.12818	0.401434	5.30144	1.14892e-07	1.34862e-06
AT5G09980	8.07097	3.63583	1.13104	3.21459	0.00130631	0.00597793
AT5G10080	33.8175	1.85674	0.523551	3.54643	0.000390486	0.00209041
AT5G10140	9.41351	5.18475	1.65238	3.13774	0.00170256	0.00753058
AT5G10390	234.32	1.83567	0.239927	7.65093	1.99534e-14	6.0357e-13
AT5G10400	415.693	1.68867	0.182576	9.24912	2.2635e-20	1.33667e-18
AT5G10890	11.244	3.65738	1.00721	3.63119	0.000282119	0.00157195
AT5G11160	128.637	2.27426	0.273896	8.30338	1.01192e-16	3.90343e-15
AT5G11190	7.58179	5.71885	1.67553	3.41316	0.000642135	0.0032119
AT5G12330	19.5027	7.79133	1.54731	5.03539	4.76868e-07	5.02768e-06
AT5G13220	39.2416	2.57558	0.613608	4.19743	2.69956e-05	0.000194493
AT5G13840	157.6	2.76231	0.262205	10.5349	5.96343e-26	5.54731e-24
AT5G14230	54.4334	2.97147	0.440623	6.74378	1.54316e-11	3.31717e-10
AT5G15120	37.7209	4.93412	0.610248	8.08543	6.1944e-16	2.21848e-14
AT5G15360	10.7863	5.52048	1.72033	3.20897	0.00133211	0.00608272
AT5G15510	64.8085	3.0197	0.403621	7.48152	7.3467e-14	2.10422e-12
AT5G15520	130.735	1.98502	0.244938	8.10418	5.31029e-16	1.92149e-14
AT5G15530	104.952	1.81717	0.306428	5.93016	3.02633e-09	4.65758e-08
AT5G16250	264.124	1.97157	0.205735	9.58308	9.41944e-22	6.169e-20
AT5G17040	16.5587	3.22698	0.913389	3.53297	0.000410913	0.00218644
AT5G17160	128.865	1.7408	0.257636	6.75682	1.41052e-11	3.05705e-10
AT5G17220	219.013	3.6907	0.335226	11.0096	3.43616e-28	3.84247e-26
AT5G17330	42.0329	2.19951	0.485497	4.53043	5.88635e-06	4.90288e-05
AT5G17700	114.677	2.02585	0.269922	7.50531	6.12831e-14	1.77704e-12
AT5G17850	17.8836	2.44394	0.697228	3.50522	0.000456234	0.00240025
AT5G18380	4798.65	1.68949	0.155321	10.8774	1.47763e-27	1.56101e-25
AT5G18790	59.9776	1.68315	0.424328	3.96663	7.28952e-05	0.000473132
AT5G19120	458.972	1.80598	0.182728	9.88341	4.91332e-23	3.63707e-21
AT5G19170	34.4355	1.68452	0.495176	3.40186	0.000669301	0.0033272
AT5G19300	122.444	1.74862	0.273872	6.3848	1.71625e-10	3.18734e-09
AT5G19340	25.4354	4.66095	0.765997	6.08481	1.16627e-09	1.90657e-08
AT5G20230	431.004	2.40343	0.692712	3.4696	0.000521235	0.00269767
AT5G20240	6.46861	7.12403	1.74662	4.07874	4.52798e-05	0.000310374
AT5G20630	2659.82	2.39114	0.141749	16.8688	7.63023e-64	3.56467e-61
AT5G20740	182.1	2.14752	0.25989	8.26318	1.41837e-16	5.38239e-15
AT5G21940	874.119	2.87429	0.140516	20.4552	5.4001e-93	4.93592e-90
AT5G22940	103.583	2.64483	0.312203	8.47149	2.42277e-17	9.98704e-16
AT5G23020	155.607	2.06738	0.270039	7.65587	1.92007e-14	5.82476e-13
AT5G23240	26.7375	2.25396	0.525765	4.28701	1.81091e-05	0.000135628
AT5G23530	69.0692	2.75231	0.44121	6.2381	4.42904e-10	7.77875e-09
AT5G23910	101.301	1.73092	0.303971	5.69435	1.23842e-08	1.70836e-07
AT5G23940	653.576	5.2961	0.240712	22.0018	2.76624e-107	3.42086e-104
AT5G24240	9.2473	3.07342	0.977223	3.14506	0.00166053	0.00736485
AT5G24270	16.2845	2.30609	0.686746	3.35799	0.00078511	0.00383445
AT5G24470	39.87	4.24071	0.57475	7.37835	1.6026e-13	4.38691e-12
AT5G25090	89.7281	3.1834	0.347173	9.1695	4.75206e-20	2.71474e-18
AT5G25210	41.2562	2.12318	0.41284	5.14287	2.70578e-07	2.99072e-06
AT5G25475	64.3377	2.53231	0.386815	6.54657	5.88747e-11	1.18216e-09
AT5G25490	39.1607	1.95687	0.479419	4.08174	4.46988e-05	0.000306892
AT5G25880	16.7404	5.57315	1.1858	4.69991	2.60281e-06	2.34142e-05
AT5G25910	11.8836	2.97697	0.820806	3.62689	0.000286856	0.0015937
AT5G25970	17.6948	7.56179	1.57306	4.80707	1.53155e-06	1.44644e-05
AT5G26340	131.644	2.03669	0.33274	6.12097	9.3006e-10	1.54689e-08
AT5G26660	8.90945	6.1147	1.63264	3.74529	0.000180184	0.00105899
AT5G27330	298.099	1.79742	0.19113	9.40418	5.24363e-21	3.25183e-19
AT5G27420	61.4397	2.06161	0.462727	4.45536	8.3752e-06	6.72543e-05
AT5G27700	1092.59	2.02344	0.185106	10.9313	8.17126e-28	8.80946e-26
AT5G27890	45.2184	2.83598	0.441988	6.41642	1.39517e-10	2.63529e-09
AT5G28490	68.4816	2.13499	0.361951	5.89856	3.66685e-09	5.55391e-08
AT5G28640	181.41	3.85509	0.305778	12.6075	1.92042e-36	3.73824e-34
AT5G33300	43.8112	1.80976	0.424411	4.26417	2.00647e-05	0.000148639
AT5G33370	121.002	10.7217	1.46903	7.29845	2.91106e-13	7.75656e-12
AT5G37010	94.7739	2.84056	0.320001	8.87673	6.88555e-19	3.398e-17
AT5G38320	7.44311	5.55756	1.67352	3.32088	0.000897343	0.00431196
AT5G38350	3.1956	5.9096	1.93531	3.05357	0.00226133	0.00963804
AT5G38890	78.8535	2.00847	0.312085	6.43565	1.22947e-10	2.34123e-09
AT5G38900	42.0366	1.84682	0.551851	3.34659	0.000818114	0.0039767
AT5G38930	17.1816	8.09137	1.54789	5.22736	1.7195e-07	1.97105e-06
AT5G38940	61.7327	9.79202	1.48087	6.61235	3.78255e-11	7.78849e-10
AT5G39120	6.93702	7.58272	1.70727	4.44142	8.93666e-06	7.12999e-05
AT5G39160	27.0398	2.12774	0.641292	3.31789	0.000907012	0.00435246
AT5G39410	47.4744	1.60969	0.395196	4.07315	4.63814e-05	0.000317304
AT5G39520	21.28	2.92716	0.738994	3.961	7.46352e-05	0.000482786
AT5G40000	4.08644	5.92469	1.88224	3.14767	0.00164575	0.00730547
AT5G40230	20.3262	2.55195	0.657685	3.8802	0.000104373	0.000649372
AT5G40330	26.2047	2.1697	0.542644	3.99839	6.37749e-05	0.000419899
AT5G40700	25.1238	1.76265	0.555228	3.17464	0.00150024	0.00677106
AT5G40780	216.293	1.79431	0.291838	6.14831	7.83142e-10	1.31712e-08
AT5G40990	3.53018	6.60994	1.91375	3.45393	0.000552481	0.00283189
AT5G41080	15.8333	2.31618	0.664349	3.48639	0.000489591	0.00255481
AT5G41315	13.2531	3.18629	1.02308	3.1144	0.00184322	0.00806788
AT5G42060	67.0319	1.60746	0.371518	4.32673	1.5134e-05	0.000115695
AT5G42330	21.6624	2.05408	0.589144	3.48654	0.00048931	0.00255445
AT5G42700	16.535	3.90785	0.858333	4.55284	5.29275e-06	4.44722e-05
AT5G42800	312.527	3.07962	0.308085	9.99602	1.58638e-23	1.22163e-21
AT5G43020	181.095	2.00414	0.230157	8.7077	3.10114e-18	1.40205e-16
AT5G43060	283.699	1.65655	0.204236	8.11095	5.02249e-16	1.82362e-14
AT5G43420	24.3343	1.67669	0.51219	3.27356	0.001062	0.00499365
AT5G43580	14.2969	5.94198	1.57922	3.76261	0.00016815	0.000993538
AT5G43690	4.40743	6.38974	1.80818	3.5338	0.000409627	0.00218125
AT5G44380	11.0635	3.66046	0.900457	4.06511	4.80089e-05	0.000327161
AT5G44480	18.6818	4.00446	0.878984	4.55578	5.21907e-06	4.39111e-05
AT5G44572	47.2458	2.17285	0.439016	4.94936	7.44588e-07	7.51487e-06
AT5G44610	5.29462	6.95762	1.77789	3.91342	9.09995e-05	0.000575452
AT5G44620	12.6372	7.15795	1.61697	4.42676	9.5661e-06	7.56739e-05
AT5G45700	64.7492	2.4733	0.39584	6.24823	4.15128e-10	7.3215e-09
AT5G46050	36.759	1.88857	0.526321	3.58825	0.0003329	0.00182064
AT5G47130	8.46312	3.6254	1.05925	3.42262	0.000620216	0.00312157
AT5G47220	77.3062	2.27609	0.725976	3.13522	0.00171726	0.00758444
AT5G47500	615.343	4.40342	0.244494	18.0103	1.61604e-72	9.43722e-70
AT5G48290	9.0862	3.17633	1.00695	3.1544	0.00160827	0.00717546
AT5G48310	76.5088	1.94466	0.341558	5.6935	1.2446e-08	1.71575e-07
AT5G48400	15.0767	2.92675	0.902452	3.24311	0.00118232	0.00547848
AT5G48480	224.269	2.06944	0.201976	10.246	1.23324e-24	1.03292e-22
AT5G48650	8.33672	7.3787	1.64712	4.47977	7.47246e-06	6.09125e-05
AT5G48820	24.2375	2.71869	0.68279	3.98174	6.84137e-05	0.000446943
AT5G49015	23.8637	2.00585	0.534731	3.75114	0.000176034	0.00103698
AT5G49150	20.4179	2.57149	0.711652	3.61341	0.000302201	0.00167233
AT5G49450	55.6993	2.21203	0.370965	5.96292	2.47764e-09	3.86405e-08
AT5G49560	51.4674	1.92704	0.397282	4.85056	1.23115e-06	1.18953e-05
AT5G49640	152.978	2.8095	0.263574	10.6592	1.57934e-26	1.53007e-24
AT5G49700	24.1341	2.07482	0.649576	3.19412	0.00140258	0.00636583
AT5G49850	5.07704	6.90036	1.78382	3.8683	0.000109595	0.000679853
AT5G50450	41.113	2.50962	0.422007	5.94686	2.73333e-09	4.23767e-08
AT5G51380	46.3384	2.33536	0.426916	5.47031	4.49249e-08	5.64529e-07
AT5G51590	53.2089	2.28529	0.44294	5.15937	2.47781e-07	2.76492e-06
AT5G51600	107.828	1.91178	0.292516	6.53565	6.33339e-11	1.26686e-09
AT5G51750	416.185	2.2389	0.193552	11.5674	6.02709e-31	8.57081e-29
AT5G51910	60.393	1.88326	0.36372	5.17776	2.2456e-07	2.52726e-06
AT5G52120	32.2141	2.43542	0.500052	4.87034	1.11404e-06	1.08479e-05
AT5G52220	18.0415	2.16531	0.663336	3.26428	0.00109744	0.00513611
AT5G52250	43.4658	2.13153	0.421952	5.05159	4.38155e-07	4.64984e-06
AT5G52710	3.58475	7.15457	1.86066	3.84517	0.000120468	0.000739013
AT5G52860	33.3527	5.97744	0.930881	6.42127	1.35143e-10	2.55957e-09
AT5G52882	489.279	1.83997	0.159235	11.5551	6.96039e-31	9.8207e-29
AT5G53210	82.1538	3.62593	0.411303	8.81571	1.18927e-18	5.65659e-17
AT5G54060	85.7174	3.72888	0.512232	7.27966	3.34661e-13	8.88331e-12
AT5G55180	282.71	2.65835	0.226072	11.7589	6.35732e-32	9.41196e-30
AT5G55340	18.4012	7.57796	1.55203	4.88261	1.04689e-06	1.02414e-05
AT5G55520	99.1184	2.66933	0.296647	8.99835	2.2913e-19	1.21642e-17
AT5G55720	16.9818	7.88848	1.57425	5.01095	5.41614e-07	5.6508e-06
AT5G55820	160.126	2.34227	0.291945	8.02297	1.03218e-15	3.59264e-14
AT5G56120	102.243	2.841	0.311392	9.12356	7.26988e-20	4.07559e-18
AT5G56490	28.2039	3.24142	0.6432	5.03952	4.66695e-07	4.93386e-06
AT5G56550	97.2136	1.75818	0.294337	5.97334	2.3244e-09	3.63856e-08
AT5G57123	10.7335	4.27611	0.944646	4.52668	5.99171e-06	4.98471e-05
AT5G57560	447.773	1.63647	0.207005	7.90545	2.66969e-15	8.83856e-14
AT5G57785	59.1185	3.39182	0.515059	6.58529	4.53985e-11	9.2303e-10
AT5G58390	59.0496	2.40078	0.412621	5.81836	5.94278e-09	8.65801e-08
AT5G58860	16.9933	3.31789	0.687977	4.82268	1.41642e-06	1.34496e-05
AT5G59330	27.3315	8.33441	1.51854	5.48845	4.05486e-08	5.14456e-07
AT5G59820	36.2647	1.86109	0.565186	3.29289	0.000991647	0.00471021
AT5G60100	6.27747	4.26976	1.38122	3.0913	0.00199282	0.00862394
AT5G60150	50.0676	2.74739	0.433869	6.33232	2.41506e-10	4.40346e-09
AT5G60730	14.1541	3.16537	0.810332	3.90626	9.37347e-05	0.000590703
AT5G60870	63.5696	1.67154	0.360162	4.64107	3.46613e-06	3.0261e-05
AT5G60880	36.1165	3.94124	0.609989	6.46116	1.039e-10	2.00394e-09
AT5G61170	2112.63	1.62023	0.157667	10.2763	9.01171e-25	7.70135e-23
AT5G61440	75.8531	3.33109	0.335199	9.93766	2.85467e-23	2.17441e-21
AT5G61880	64.4	2.44251	0.37588	6.4981	8.13422e-11	1.59968e-09
AT5G62210	355.043	2.82502	0.250796	11.2642	1.97131e-29	2.48161e-27
AT5G62230	43.9915	1.88423	0.430072	4.38118	1.18038e-05	9.16023e-05
AT5G62360	25.6734	2.47375	0.581822	4.25173	2.12125e-05	0.000156255
AT5G62370	40.7353	2.56039	0.482786	5.30337	1.13682e-07	1.33816e-06
AT5G63090	21.5468	7.66616	1.54521	4.96123	7.00467e-07	7.11397e-06
AT5G63140	113.457	1.9583	0.270993	7.22641	4.95934e-13	1.28241e-11
AT5G63560	9.14634	4.55185	1.1375	4.00161	6.29131e-05	0.000414745
AT5G63920	79.8439	1.8882	0.320733	5.88714	3.92937e-09	5.93442e-08
AT5G64110	57.3841	10.1554	1.47798	6.87111	6.37029e-12	1.44625e-10
AT5G64260	240.198	2.04568	0.19574	10.451	1.44963e-25	1.3136e-23
AT5G64570	1367.85	3.34575	0.140888	23.7476	1.16299e-124	1.88073e-121
AT5G64710	21.8589	2.18265	0.586877	3.7191	0.000199937	0.00115985
AT5G64810	41.2891	1.66495	0.425609	3.91193	9.15616e-05	0.000578569
AT5G65350	16.4448	2.58775	0.742485	3.48526	0.000491667	0.00256357
AT5G65410	282.861	1.88073	0.200298	9.38963	6.02103e-21	3.72295e-19
AT5G65510	18.174	5.48182	1.57146	3.48835	0.000486005	0.00254098
AT5G65530	13.043	2.97196	0.833017	3.56771	0.000360119	0.00194772
AT5G65790	3.68856	5.91011	1.8827	3.13916	0.00169432	0.00749763
AT5G66053	23.0989	2.17396	0.646314	3.36363	0.000769239	0.00376929
AT5G66230	159.787	3.00471	0.267199	11.2452	2.44438e-29	3.02284e-27
AT5G66280	14.9149	2.51946	0.731848	3.44259	0.000576162	0.0029364
AT5G66800	31.3911	2.2929	0.488405	4.69467	2.67035e-06	2.39295e-05
AT5G66940	15.6651	7.34838	1.59964	4.59377	4.35304e-06	3.72613e-05
AT5G67110	25.1785	2.69384	0.608473	4.42721	9.54608e-06	7.55884e-05
AT5G67270	85.9215	2.32289	0.320362	7.25084	4.14193e-13	1.07901e-11
AT3G01330	30.3803	1.70596	0.522363	3.26585	0.00109137	0.00511251
AT3G01420	11.6977	8.87923	1.75295	5.06531	4.07742e-07	4.35567e-06
AT3G01600	16.7181	5.66262	1.57668	3.59147	0.000328812	0.00180204
AT3G01710	70.4303	1.60745	0.34959	4.59809	4.26381e-06	3.66169e-05
AT3G01970	20.1225	2.41434	0.695667	3.47055	0.000519398	0.00268882
AT3G02000	14.1523	3.4539	1.01483	3.40342	0.000665488	0.00331294
AT3G02100	7.45802	3.12904	1.0276	3.04501	0.00232673	0.0098738
AT3G02120	80.2619	2.70757	0.356796	7.58857	3.23446e-14	9.64512e-13
AT3G02550	161.853	5.19058	0.344886	15.0501	3.44546e-51	1.18744e-48
AT3G02640	151.406	2.24691	0.266836	8.42054	3.74742e-17	1.52089e-15
AT3G02790	270.047	1.74361	0.219078	7.95886	1.73635e-15	5.84987e-14
AT3G03130	84.5798	3.06343	0.348856	8.78136	1.61517e-18	7.54569e-17
AT3G04070	9.53805	4.02467	0.991531	4.05905	4.92736e-05	0.000334586
AT3G04290	668.189	3.14202	0.170551	18.4228	8.61879e-76	5.17694e-73
AT3G04510	7.66113	6.61175	1.72107	3.84166	0.000122204	0.000748353
AT3G04850	29.1422	2.05496	0.540251	3.80372	0.000142539	0.000860104
AT3G05470	94.8429	2.15974	0.310313	6.95986	3.40611e-12	8.0457e-11
AT3G05600	141.944	6.46075	0.595329	10.8524	1.9425e-27	2.01169e-25
AT3G05727	120.812	10.6693	1.46937	7.26118	3.83731e-13	1.00338e-11
AT3G05810	115.137	1.77187	0.300161	5.90307	3.56807e-09	5.41209e-08
AT3G06030	96.5391	1.84628	0.288303	6.40397	1.51391e-10	2.8341e-09
AT3G06120	16.1751	2.23209	0.687324	3.24751	0.00116419	0.00541239
AT3G06160	36.4379	1.86915	0.490825	3.80818	0.000139996	0.000846457
AT3G06435	23.6627	2.5231	0.620813	4.06418	4.82014e-05	0.00032826
AT3G07290	19.1934	2.10448	0.609577	3.45236	0.000555713	0.00284598
AT3G07590	87.0182	1.78054	0.292752	6.08208	1.18636e-09	1.9364e-08
AT3G08520	531.563	2.20389	0.580818	3.79445	0.000147969	0.000889043
AT3G08770	593.495	4.99837	0.22972	21.7585	5.73945e-105	6.70336e-102
AT3G09080	12.4631	3.01072	0.864084	3.48429	0.000493451	0.00257159
AT3G09260	779.741	6.32359	0.303878	20.8096	3.54096e-96	3.91798e-93
AT3G09270	25.4215	2.46407	0.586286	4.20285	2.63581e-05	0.000190356
AT3G09480	23.2787	2.10088	0.587667	3.57495	0.000350296	0.00190242
AT3G09520	54.3943	2.31952	0.400954	5.78501	7.25081e-09	1.03485e-07
AT3G09700	55.2365	1.8521	0.37724	4.9096	9.12623e-07	9.05858e-06
AT3G10040	65.5857	2.51045	0.368364	6.81514	9.41732e-12	2.09503e-10
AT3G10110	48.3292	2.06413	0.39511	5.2242	1.74914e-07	2.00284e-06
AT3G10310	59.7348	1.7663	0.361342	4.88819	1.01769e-06	9.98365e-06
AT3G10320	8.50972	3.23102	0.988964	3.26707	0.00108667	0.00509479
AT3G10530	208.027	1.69373	0.210292	8.05415	8.00305e-16	2.80882e-14
AT3G11570	83.7615	1.64973	0.353328	4.66912	3.02499e-06	2.67878e-05
AT3G12145	218.104	1.64962	0.254753	6.47536	9.45883e-11	1.83783e-09
AT3G12500	27.8143	2.35894	0.562708	4.19213	2.76347e-05	0.000198824
AT3G12700	115.102	1.74074	0.282973	6.15162	7.66945e-10	1.29195e-08
AT3G12860	73.5448	2.43862	0.351041	6.94683	3.73594e-12	8.79515e-11
AT3G12870	58.5505	2.39354	0.379967	6.29934	2.98918e-10	5.38949e-09
AT3G13020	19.1367	2.42325	0.702288	3.45051	0.000559534	0.00286346
AT3G13175	28.0377	2.93276	0.587743	4.98986	6.04225e-07	6.22983e-06
AT3G13540	7.98258	3.12969	0.978395	3.1988	0.00137999	0.00628091
AT3G13672	16.8299	2.88466	0.700131	4.12017	3.78587e-05	0.000263544
AT3G13960	39.127	7.20883	1.48979	4.83882	1.30609e-06	1.25208e-05
AT3G14060	17.2943	2.20897	0.71893	3.07257	0.00212221	0.00911074
AT3G14190	48.4387	2.64515	0.417208	6.34012	2.29591e-10	4.19347e-09
AT3G14430	75.3072	2.40939	0.410327	5.87187	4.30898e-09	6.43836e-08
AT3G14540	16.4309	7.62478	1.55939	4.8896	1.01042e-06	9.92617e-06
AT3G15200	52.657	2.38813	0.431011	5.54075	3.01186e-08	3.92306e-07
AT3G15450	543.168	1.90597	0.162533	11.7267	9.30409e-32	1.35833e-29
AT3G15518	20.9528	2.05964	0.63476	3.24475	0.00117554	0.00545189
AT3G15630	75.53	2.74163	0.338357	8.10278	5.37191e-16	1.94044e-14
AT3G15950	213.409	2.22361	0.2606	8.53268	1.42991e-17	6.07292e-16
AT3G16050	56.9129	1.8481	0.365991	5.04958	4.42772e-07	4.69173e-06
AT3G16080	1237.69	1.65682	0.186549	8.88145	6.5993e-19	3.26574e-17
AT3G16150	25.2312	2.37347	0.661249	3.58937	0.00033148	0.001815
AT3G16420	740.392	2.65779	0.156127	17.0233	5.51905e-65	2.76255e-62
AT3G16430	13.8353	7.24089	1.61345	4.48782	7.19551e-06	5.88146e-05
AT3G16450	72.8287	9.42811	1.47665	6.38481	1.71609e-10	3.18734e-09
AT3G16460	223.705	2.24464	0.255984	8.76865	1.80829e-18	8.39198e-17
AT3G16490	14.7392	4.19201	0.889394	4.71333	2.437e-06	2.20357e-05
AT3G17360	109.44	1.65584	0.291139	5.68744	1.28959e-08	1.77661e-07
AT3G17680	90.3965	2.45333	0.332065	7.38811	1.48928e-13	4.09806e-12
AT3G17820	342.321	1.63398	0.182257	8.96528	3.09504e-19	1.61057e-17
AT3G18000	357.616	1.7025	0.180336	9.44075	3.70134e-21	2.32974e-19
AT3G18170	53.3308	1.60265	0.375664	4.26618	1.9885e-05	0.000147406
AT3G18400	5.77003	5.46047	1.71955	3.17553	0.00149565	0.00675178
AT3G18960	37.2343	1.8313	0.476726	3.84141	0.000122328	0.000748678
AT3G20150	119.739	1.92288	0.284783	6.75209	1.4573e-11	3.15194e-10
AT3G20260	109.226	1.91879	0.288211	6.65757	2.78389e-11	5.78889e-10
AT3G20370	35.6435	4.11234	0.710268	5.78985	7.0451e-09	1.00823e-07
AT3G20670	344.766	1.79784	0.207165	8.67827	4.01838e-18	1.79741e-16
AT3G21080	20.95	3.00881	0.763249	3.94211	8.07667e-05	0.00051767
AT3G21090	21.0842	5.2332	1.16574	4.48917	7.15028e-06	5.8536e-05
AT3G21770	60.6694	5.00121	0.505379	9.89596	4.33443e-23	3.2313e-21
AT3G22183	22.317	2.53167	0.567844	4.4584	8.25744e-06	6.63594e-05
AT3G22310	342.795	1.73024	0.187758	9.21526	3.10522e-20	1.79949e-18
AT3G22460	18.0847	2.359	0.652361	3.61609	0.000299081	0.00165681
AT3G22790	295.832	1.99897	0.22538	8.86935	7.35766e-19	3.59721e-17
AT3G22840	854.175	2.77808	0.373393	7.44008	1.00623e-13	2.83188e-12
AT3G22880	44.4265	1.79068	0.440749	4.06281	4.84857e-05	0.000329982
AT3G23150	24.9881	3.74922	0.713856	5.25208	1.50395e-07	1.73947e-06
AT3G23290	106.862	2.83897	0.32016	8.86735	7.49096e-19	3.65389e-17
AT3G23670	127.438	2.84954	0.337641	8.43955	3.18573e-17	1.29543e-15
AT3G23790	73.0946	1.61186	0.325525	4.95158	7.36152e-07	7.44045e-06
AT3G23830	228.715	2.24511	0.21673	10.359	3.80897e-25	3.35046e-23
AT3G23890	407.109	2.55157	0.189404	13.4716	2.2994e-41	5.62096e-39
AT3G25190	30.0978	8.04657	1.51566	5.30896	1.10253e-07	1.30143e-06
AT3G25780	51.1195	2.87555	0.53679	5.35693	8.46468e-08	1.01804e-06
AT3G25980	87.8076	1.89068	0.310594	6.0873	1.14833e-09	1.8831e-08
AT3G26050	32.1551	1.64633	0.541041	3.0429	0.00234311	0.00993129
AT3G26200	16.0373	2.36861	0.684788	3.45889	0.000542409	0.00279055
AT3G26330	14.6184	5.26706	1.62065	3.24997	0.00115416	0.00537051
AT3G26440	31.2935	2.35669	0.576874	4.08527	4.40247e-05	0.000302825
AT3G26470	40.1907	2.33908	0.589913	3.96513	7.33569e-05	0.000475689
AT3G26500	40.2086	1.95583	0.489315	3.99707	6.41308e-05	0.000421979
AT3G26690	34.8704	1.83996	0.465051	3.95647	7.60661e-05	0.000490488
AT3G27550	66.3324	2.12632	0.348535	6.10075	1.05573e-09	1.73667e-08
AT3G27650	13.3093	4.46773	1.06668	4.18842	2.80898e-05	0.000201547
AT3G27920	15.229	7.2411	1.58435	4.5704	4.86798e-06	4.1266e-05
AT3G28345	60.6264	1.62968	0.404006	4.03379	5.48844e-05	0.000367814
AT3G28455	27.6191	2.04014	0.578103	3.52902	0.000417105	0.00221682
AT3G28500	4.70909	6.63039	1.81957	3.64393	0.000268507	0.00150528
AT3G28580	45.89	2.07736	0.446922	4.64816	3.34911e-06	2.93368e-05
AT3G29034	12.99	4.07844	0.961414	4.24212	2.21417e-05	0.00016253
AT3G29035	12.0891	3.39316	0.843768	4.02144	5.78432e-05	0.000386412
AT3G29250	21.1344	3.12828	0.668263	4.68121	2.85183e-06	2.5372e-05
AT3G29590	97.4934	3.98371	0.477923	8.33546	7.71988e-17	3.01664e-15
AT3G29639	54.3157	2.329	0.512956	4.54035	5.61609e-06	4.69728e-05
AT3G30340	11.6998	5.70843	1.61255	3.54	0.000400127	0.00213716
AT3G30775	302.851	2.24882	0.196157	11.4644	1.99241e-30	2.66793e-28
AT3G44050	99.7047	2.29689	0.331487	6.92904	4.23716e-12	9.86464e-11
AT3G44300	158.51	5.12543	0.694133	7.38393	1.53687e-13	4.22347e-12
AT3G44590	289.671	1.80303	0.20527	8.78368	1.58204e-18	7.42396e-17
AT3G45070	5.06366	6.60099	1.80262	3.66189	0.000250361	0.00141412
AT3G45590	21.7798	1.93114	0.555102	3.47889	0.000503499	0.00261618
AT3G46640	44.1403	2.37593	0.450683	5.27185	1.35055e-07	1.57125e-06
AT3G46690	7.72337	3.62581	1.05343	3.4419	0.00057765	0.00294042
AT3G47160	90.1965	1.74124	0.280605	6.2053	5.45938e-10	9.46187e-09
AT3G47690	34.0001	1.61642	0.46427	3.48165	0.000498342	0.00259323
AT3G48340	3.23363	5.92477	1.91169	3.09923	0.00194027	0.00842773
AT3G48360	61.5137	1.66266	0.328557	5.06048	4.18194e-07	4.45827e-06
AT3G48700	21.0328	4.58632	1.19163	3.84877	0.000118712	0.000729948
AT3G48900	21.2783	2.56669	0.641296	4.00235	6.27174e-05	0.000413584
AT3G49110	120.161	4.8001	0.432613	11.0956	1.31767e-28	1.55625e-26
AT3G49410	22.7145	1.96073	0.58677	3.34157	0.000833056	0.00404465
AT3G49950	10.9774	6.82774	1.63857	4.1669	3.08767e-05	0.000219594
AT3G50260	12.1441	2.75587	0.85027	3.24118	0.00119038	0.00550855
AT3G50410	35.762	2.34035	0.494443	4.73331	2.20889e-06	2.01639e-05
AT3G50770	144.254	4.94168	0.974621	5.07037	3.9705e-07	4.25226e-06
AT3G50890	46.0946	1.74746	0.44133	3.95953	7.50967e-05	0.000485324
AT3G51280	104.308	2.31213	0.317816	7.27507	3.46234e-13	9.12141e-12
AT3G51290	57.0043	2.55417	0.414947	6.15541	7.4883e-10	1.26447e-08
AT3G51860	384.773	2.66003	0.858546	3.09829	0.00194639	0.00844909
AT3G52480	37.0978	2.04789	0.442239	4.63073	3.6438e-06	3.17068e-05
AT3G52540	25.8263	2.66687	0.550841	4.84144	1.28901e-06	1.23796e-05
AT3G52550	19.0682	7.61678	1.55688	4.89234	9.96445e-07	9.79807e-06
AT3G52910	124.732	2.57719	0.300621	8.57289	1.00923e-17	4.33886e-16
AT3G53190	439.432	1.85367	0.170848	10.8498	1.99759e-27	2.0586e-25
AT3G53370	52.4412	2.13623	0.40705	5.24808	1.53691e-07	1.77433e-06
AT3G53650	86.2213	2.01108	0.310176	6.48369	8.95064e-11	1.74716e-09
AT3G53940	39.7054	1.81599	0.420778	4.31579	1.59034e-05	0.000120961
AT3G54180	46.2024	2.21769	0.424857	5.21985	1.79065e-07	2.04703e-06
AT3G54363	13.507	2.80156	0.778221	3.59995	0.000318279	0.00175162
AT3G54560	285.804	1.91234	0.188216	10.1604	2.97954e-24	2.43731e-22
AT3G54710	67.1197	2.08918	0.369359	5.65622	1.54746e-08	2.10974e-07
AT3G54990	61.0915	3.76398	0.511659	7.35642	1.88913e-13	5.13098e-12
AT3G55110	143.174	1.87649	0.307034	6.11168	9.8587e-10	1.63339e-08
AT3G55340	236.573	1.61556	0.232673	6.94346	3.82615e-12	8.97736e-11
AT3G55470	90.5058	1.77478	0.325426	5.45371	4.93287e-08	6.15088e-07
AT3G55660	89.5582	3.54221	0.363657	9.7405	2.02555e-22	1.38707e-20
AT3G56020	395.366	2.67659	0.605284	4.42203	9.77773e-06	7.71611e-05
AT3G56100	52.4903	3.08503	0.448379	6.88039	5.9688e-12	1.36098e-10
AT3G56220	18.2613	4.51658	0.926705	4.87381	1.09467e-06	1.06741e-05
AT3G57150	1591.25	1.96374	0.143426	13.6916	1.139e-42	2.99314e-40
AT3G57500	25.1758	2.3989	0.569925	4.20915	2.56331e-05	0.000185746
AT3G57520	450.478	1.61802	0.171393	9.44041	3.71334e-21	2.33032e-19
AT3G57860	28.8427	2.3277	0.54117	4.30124	1.69848e-05	0.000128304
AT3G57950	11.7808	2.79441	0.909354	3.07296	0.00211947	0.00910084
AT3G58270	24.0916	2.01817	0.545797	3.69765	0.000217603	0.00124991
AT3G58570	103.422	2.07602	0.282212	7.35625	1.89151e-13	5.13098e-12
AT3G58650	75.7112	2.5913	0.389035	6.66084	2.72259e-11	5.66702e-10
AT3G58660	608.412	1.84039	0.169516	10.8567	1.85231e-27	1.92778e-25
AT3G59070	23.4591	2.30667	0.682367	3.3804	0.0007238	0.00356858
AT3G59120	24.4359	1.78677	0.583667	3.06128	0.00220391	0.00943064
AT3G59270	12.4778	5.54301	1.60423	3.45525	0.000549784	0.00281974
AT3G59540	1321.33	1.84262	0.189687	9.71397	2.62883e-22	1.78277e-20
AT3G59840	172.713	1.75768	0.293307	5.99265	2.06445e-09	3.24615e-08
AT3G60140	5.03245	7.07359	1.86323	3.79641	0.000146807	0.000882794
AT3G60245	4795.03	1.63452	0.408955	3.99683	6.41968e-05	0.000422281
AT3G60470	19.8637	2.35165	0.632653	3.71713	0.000201501	0.00116795
AT3G60700	8.3692	6.81242	1.68095	4.05273	5.06229e-05	0.000342642
AT3G60900	49.3228	2.51781	0.424356	5.93325	2.97e-09	4.5776e-08
AT3G61250	26.4537	4.09519	0.757023	5.4096	6.31658e-08	7.72504e-07
AT3G62060	66.5207	2.03475	0.347457	5.85614	4.7376e-09	7.04374e-08
AT3G62150	128.686	1.82746	0.242308	7.54191	4.63145e-14	1.35608e-12
AT3G62610	22.9248	6.07713	1.59818	3.80254	0.00014322	0.000863716
AT3G63380	40.6885	2.37031	0.514497	4.60705	4.08428e-06	3.51901e-05
AT3G63430	28.5438	2.61814	0.6373	4.10817	3.98801e-05	0.000275971
AT2G01008	15.5711	2.94672	0.725441	4.06197	4.86606e-05	0.000330851
AT2G01021	1828.04	6.23194	1.13407	5.49522	3.90233e-08	4.96903e-07
AT2G01610	49.6273	2.4975	0.401578	6.21923	4.99613e-10	8.70926e-09
AT2G02060	31.0057	2.26439	0.573055	3.95144	7.76829e-05	0.000499886
AT2G02100	441.415	4.41972	0.236149	18.7158	3.67857e-78	2.4167e-75
AT2G02540	28.3725	2.34854	0.598069	3.92687	8.60576e-05	0.000547575
AT2G02850	46.4891	2.69672	0.449958	5.99326	2.05679e-09	3.23652e-08
AT2G04040	10.783	7.07603	1.62746	4.34789	1.37453e-05	0.000105772
AT2G04050	29.8191	2.8707	0.802096	3.579	0.000344916	0.0018766
AT2G04100	28.7975	3.56597	0.633197	5.63169	1.78456e-08	2.40955e-07
AT2G05380	1547.14	3.27378	0.391839	8.3549	6.54871e-17	2.58299e-15
AT2G05540	342.483	2.33256	0.218	10.6998	1.02014e-26	1.01162e-24
AT2G06925	146.507	2.25352	0.272508	8.26956	1.34454e-16	5.12185e-15
AT2G07170	75.3141	2.49744	0.34667	7.20407	5.84418e-13	1.50382e-11
AT2G07777	24.5497	2.74884	0.612125	4.49066	7.10033e-06	5.81497e-05
AT2G07671	65.6865	1.72778	0.380042	4.54629	5.46001e-06	4.57496e-05
AT2G07675	57.765	5.70781	0.738482	7.72911	1.08305e-14	3.35825e-13
AT2G07599	11.8492	2.77775	0.891558	3.11562	0.00183562	0.00804297
AT2G07698	121.267	2.75196	0.28982	9.49541	2.1935e-21	1.39317e-19
AT2G07706	15.0911	3.10175	0.717329	4.32402	1.53209e-05	0.000116954
AT2G07707	31.4857	1.78384	0.520841	3.42493	0.000614965	0.00310183
AT2G07708	16.4386	2.65583	0.768965	3.45377	0.000552818	0.00283253
AT2G07715	33.9437	1.82809	0.502164	3.64043	0.000272182	0.00152305
AT2G07718	17.8509	2.10527	0.654646	3.2159	0.00130037	0.00595723
AT2G07719	20.9684	3.29832	0.764633	4.3136	1.60619e-05	0.000122078
AT2G07815	22.5156	3.29646	0.737933	4.46716	7.92666e-06	6.42662e-05
AT2G07739	22.9807	2.4194	0.650556	3.71896	0.000200041	0.00116013
AT2G11810	12.3481	2.43232	0.781971	3.11049	0.00186775	0.00815826
AT2G13550	45.5979	2.31581	0.468248	4.94569	7.58738e-07	7.64301e-06
AT2G14580	27.366	7.15824	1.51177	4.73499	2.19062e-06	2.00145e-05
AT2G14900	40.3247	2.13421	0.418018	5.10556	3.29823e-07	3.59641e-06
AT2G15090	320.982	1.84918	0.184917	10	1.52359e-23	1.17759e-21
AT2G15220	23.2001	2.68486	0.620639	4.32596	1.5187e-05	0.000116016
AT2G15880	19.1223	2.58315	0.612276	4.21893	2.45462e-05	0.000178682
AT2G15890	255.759	2.26675	0.197576	11.4728	1.80709e-30	2.43529e-28
AT2G16060	47.0179	3.13159	0.464434	6.74281	1.55356e-11	3.33271e-10
AT2G16580	9.52783	2.91815	0.930563	3.1359	0.00171326	0.00756837
AT2G16660	728.285	2.33699	0.141857	16.4743	5.6111e-61	2.50983e-58
AT2G17442	32.9458	1.94575	0.489584	3.97429	7.05894e-05	0.000459443
AT2G17620	19.2988	3.88517	0.811208	4.78937	1.67309e-06	1.56605e-05
AT2G17740	13.9861	5.08	1.08956	4.66242	3.12518e-06	2.75359e-05
AT2G18150	35.0643	9.29216	1.51308	6.14122	8.18915e-10	1.37289e-08
AT2G18193	41.8025	1.99336	0.558267	3.57062	0.000356135	0.00192915
AT2G18370	6.74993	5.29096	1.71429	3.08639	0.00202604	0.00874609
AT2G19800	9.86948	3.47853	1.01348	3.43227	0.000598544	0.00303103
AT2G19910	26.2562	3.99694	0.761027	5.25204	1.50424e-07	1.73947e-06
AT2G19920	16.4492	3.29766	0.843259	3.91061	9.20638e-05	0.000581044
AT2G20480	9.09359	3.06586	0.882191	3.47528	0.000510319	0.00264638
AT2G20515	21.0733	3.21928	0.680665	4.72961	2.24951e-06	2.04991e-05
AT2G20590	44.3002	3.25098	0.45535	7.13951	9.36629e-13	2.35535e-11
AT2G20635	53.303	1.68359	0.37249	4.51982	6.18919e-06	5.13478e-05
AT2G20870	22.1987	3.18608	0.719456	4.42845	9.4913e-06	7.5183e-05
AT2G21130	28.6859	1.84988	0.553296	3.34339	0.000827629	0.00401923
AT2G21660	805.37	2.70457	0.218101	12.4005	2.59595e-35	4.70471e-33
AT2G21800	15.8392	2.53928	0.74616	3.40314	0.000666166	0.00331475
AT2G21850	37.3256	1.62124	0.497956	3.25579	0.00113076	0.00527095
AT2G22510	19.091	2.74082	0.644628	4.25179	2.12069e-05	0.000156255
AT2G22770	27.8544	1.75963	0.575982	3.055	0.00225058	0.009603
AT2G22840	139.265	2.49087	0.270253	9.21682	3.06055e-20	1.78232e-18
AT2G22890	24.9157	2.24949	0.574034	3.91874	8.90113e-05	0.000563809
AT2G23050	9.84184	5.16949	1.63857	3.15488	0.00160567	0.00716535
AT2G23170	64.0345	1.81848	0.365297	4.97807	6.42202e-07	6.59552e-06
AT2G23540	8.23973	2.64317	0.859461	3.07538	0.00210237	0.00903847
AT2G23910	43.3907	2.55483	0.732976	3.48556	0.000491112	0.00256131
AT2G24240	60.8578	1.66358	0.354521	4.69248	2.69912e-06	2.41565e-05
AT2G24592	45.8408	3.03662	0.466926	6.50343	7.85093e-11	1.54686e-09
AT2G24700	32.9317	5.72553	1.11261	5.14604	2.66044e-07	2.94681e-06
AT2G25060	193.569	3.11156	0.25086	12.4036	2.49908e-35	4.56854e-33
AT2G25090	9.32562	3.67041	1.05025	3.49479	0.000474444	0.00248486
AT2G25210	556.043	2.35205	0.515616	4.56163	5.07588e-06	4.28212e-05
AT2G25440	24.7441	2.6727	0.679435	3.93372	8.3642e-05	0.00053447
AT2G25735	65.7698	1.75006	0.345284	5.06847	4.01019e-07	4.2904e-06
AT2G25880	54.9845	2.29884	0.416915	5.51393	3.50911e-08	4.51481e-07
AT2G26400	208.45	3.32341	1.04535	3.17922	0.00147669	0.00667194
AT2G26560	178.155	1.81453	0.302625	5.99595	2.02304e-09	3.19058e-08
AT2G26650	47.0388	1.66936	0.413937	4.03289	5.50957e-05	0.000368995
AT2G26760	67.9296	1.74441	0.326652	5.34027	9.28063e-08	1.10982e-06
AT2G27510	119.608	2.22157	0.285532	7.78047	7.22547e-15	2.2808e-13
AT2G27660	47.0629	1.74314	0.485713	3.58882	0.000332173	0.00181809
AT2G27710	2925.16	1.90402	0.15796	12.0538	1.85101e-33	3.08839e-31
AT2G28080	121.353	1.72626	0.247992	6.96096	3.37961e-12	7.99207e-11
AT2G28140	15.0482	2.62912	0.712542	3.68977	0.000224454	0.00128225
AT2G28190	3806.79	1.79567	0.17776	10.1016	5.4332e-24	4.37633e-22
AT2G28210	33.9232	2.25786	0.489965	4.60821	4.06142e-06	3.50075e-05
AT2G28620	163.726	2.12488	0.239497	8.87224	7.16896e-19	3.51312e-17
AT2G28780	9.12572	7.0947	1.66985	4.2487	2.15016e-05	0.000158107
AT2G28790	366.133	3.74013	0.213631	17.5074	1.2583e-68	6.96139e-66
AT2G29090	49.2179	2.19397	0.45953	4.77437	1.80271e-06	1.6747e-05
AT2G29350	390.939	3.75423	0.951679	3.94485	7.98492e-05	0.000512258
AT2G29460	20.5857	2.3247	0.760667	3.05614	0.00224209	0.00957455
AT2G30210	11.3256	4.48286	1.09651	4.0883	4.34553e-05	0.00029943
AT2G30370	14.6965	4.28574	1.04908	4.08522	4.40345e-05	0.000302825
AT2G30600	602.233	1.7546	0.179797	9.75878	1.69178e-22	1.1738e-20
AT2G30660	7.81948	7.19588	1.68966	4.25877	2.05554e-05	0.000151932
AT2G30670	4.84015	6.62058	1.77291	3.73431	0.00018823	0.00110005
AT2G30750	34.379	3.0029	0.532985	5.63411	1.75964e-08	2.37743e-07
AT2G30760	52.8029	1.7902	0.484265	3.69674	0.000218387	0.0012526
AT2G31010	120.747	2.21428	0.266262	8.31617	9.08524e-17	3.52397e-15
AT2G32590	65.1601	1.64094	0.353215	4.64573	3.38877e-06	2.96471e-05
AT2G32765	37.0596	2.26068	0.482476	4.68559	2.79153e-06	2.49093e-05
AT2G33400	93.3912	2.12725	0.318825	6.67216	2.52063e-11	5.26228e-10
AT2G33560	53.2134	2.10355	0.389194	5.4049	6.48442e-08	7.9165e-07
AT2G33793	27.2833	3.21965	0.58576	5.49654	3.87315e-08	4.94386e-07
AT2G33847	19.494	2.14236	0.654286	3.27435	0.00105906	0.0049844
AT2G33850	317.378	12.2059	1.45442	8.39225	4.76913e-17	1.91704e-15
AT2G34190	60.8803	1.80656	0.371425	4.86387	1.15111e-06	1.11932e-05
AT2G35290	11.5761	3.74093	1.01779	3.67555	0.000237333	0.00134705
AT2G35310	9.10346	5.29529	1.64684	3.21542	0.00130254	0.00596458
AT2G35420	30.2073	2.13892	0.573356	3.73052	0.000191085	0.00111495
AT2G35930	42.3522	1.85777	0.44092	4.21339	2.51563e-05	0.000182681
AT2G36080	58.0883	2.18521	0.403765	5.41207	6.23001e-08	7.64586e-07
AT2G36400	89.8286	3.06257	0.342676	8.9372	3.99154e-19	2.04171e-17
AT2G37120	106.749	1.76083	0.310195	5.67652	1.37463e-08	1.88758e-07
AT2G37210	5.1071	6.25752	1.76449	3.54637	0.000390578	0.00209041
AT2G37260	37.4167	2.84319	0.551324	5.15702	2.50913e-07	2.7969e-06
AT2G37390	57.4713	4.05994	0.512616	7.92005	2.3742e-15	7.87267e-14
AT2G37420	74.4984	2.20082	0.356374	6.17557	6.59237e-10	1.12402e-08
AT2G37440	4.10024	6.40127	1.83922	3.48042	0.000500624	0.00260381
AT2G37510	22.2175	2.20334	0.641826	3.43292	0.000597109	0.00302743
AT2G37750	7.02308	7.34581	1.72088	4.26864	1.96666e-05	0.000145992
AT2G38110	105.522	2.58569	0.309903	8.34353	7.21047e-17	2.82809e-15
AT2G38240	14.7997	3.12144	0.992404	3.14533	0.00165898	0.00735959
AT2G38310	528.216	1.6312	0.168752	9.66624	4.19527e-22	2.80883e-20
AT2G38370	85.1893	1.63672	0.324078	5.05037	4.40948e-07	4.67544e-06
AT2G38380	44.577	3.44861	0.456993	7.54631	4.47773e-14	1.31658e-12
AT2G38390	39.0332	4.90403	0.671701	7.30091	2.85835e-13	7.64518e-12
AT2G38530	375.859	4.13638	0.285066	14.5103	1.04313e-47	3.22497e-45
AT2G38620	43.1007	2.46722	0.464043	5.31679	1.05612e-07	1.25156e-06
AT2G38810	118.838	2.10493	0.30324	6.94145	3.88102e-12	9.09595e-11
AT2G38940	33.4015	2.03134	0.535913	3.79042	0.000150395	0.000901297
AT2G39230	12.2323	3.7395	0.896274	4.17227	3.01582e-05	0.000215067
AT2G39310	126.043	6.85155	0.874308	7.83654	4.63133e-15	1.49561e-13
AT2G39510	7.52372	5.69693	1.7896	3.18335	0.00145582	0.0065833
AT2G39518	3.73055	5.95411	1.89673	3.13915	0.00169439	0.00749763
AT2G39660	146.572	1.63681	0.237279	6.89827	5.26413e-12	1.20948e-10
AT2G39705	49.4502	1.68312	0.368134	4.57204	4.83e-06	4.0977e-05
AT2G39900	92.7046	1.72182	0.307746	5.59495	2.20692e-08	2.93831e-07
AT2G40205	189.029	3.81045	0.809534	4.70697	2.51421e-06	2.27021e-05
AT2G40330	22.9294	4.53748	0.791059	5.73596	9.69623e-09	1.36077e-07
AT2G40720	20.6065	1.89272	0.597561	3.16741	0.00153801	0.00691626
AT2G41070	18.5441	2.1659	0.690073	3.13866	0.00169724	0.00750863
AT2G41340	35.0486	2.05068	0.563585	3.63863	0.000274088	0.00153246
AT2G41410	1257.15	1.84805	0.331139	5.58088	2.393e-08	3.17201e-07
AT2G41905	30.4908	1.93432	0.558607	3.46276	0.000534657	0.00275492
AT2G41990	54.593	4.02069	0.478348	8.40537	4.26522e-17	1.71777e-15
AT2G42260	27.4425	1.91965	0.490736	3.91178	9.1618e-05	0.000578751
AT2G42570	87.6851	1.60865	0.301896	5.32848	9.90396e-08	1.179e-06
AT2G42740	164.684	1.63747	0.252777	6.47794	9.29859e-11	1.81172e-09
AT2G42800	27.5535	3.42842	0.658958	5.20279	1.96315e-07	2.22727e-06
AT2G42840	2029.09	6.10743	0.201863	30.2552	4.45055e-201	1.5594e-197
AT2G43460	1757.94	1.79241	0.209101	8.572	1.01706e-17	4.36361e-16
AT2G43510	103.744	2.24202	0.650031	3.44909	0.000562469	0.00287498
AT2G43800	264.878	2.31158	0.210274	10.9932	4.12062e-28	4.55935e-26
AT2G44190	28.1134	1.97353	0.529552	3.72679	0.000193933	0.00112875
AT2G44240	86.8041	5.78885	1.45983	3.96543	7.32638e-05	0.000475232
AT2G44370	13.9168	2.20708	0.666466	3.31162	0.000927587	0.00444004
AT2G44450	16.8165	2.35911	0.730803	3.22811	0.00124611	0.00573992
AT2G44460	4.43157	4.74189	1.50337	3.15417	0.00160953	0.00717813
AT2G44790	43.5112	3.17776	0.42985	7.39272	1.43855e-13	3.96365e-12
AT2G44910	22.4048	3.28295	0.697476	4.70691	2.51501e-06	2.27021e-05
AT2G45220	73.2645	5.0238	0.554097	9.06665	1.22732e-19	6.6672e-18
AT2G45480	35.2661	5.82124	0.928956	6.26643	3.6941e-10	6.57032e-09
AT2G45570	7.25654	4.28938	1.35563	3.16412	0.00155553	0.00698164
AT2G45870	24.736	2.27009	0.588452	3.85773	0.000114447	0.00070599
AT2G46140	39.5206	1.91173	0.435086	4.3939	1.11335e-05	8.66888e-05
AT2G46150	22.0951	3.56101	0.613877	5.80085	6.598e-09	9.53987e-08
AT2G46410	12.191	3.81157	1.00096	3.80794	0.000140132	0.000846794
AT2G46600	585.663	2.14187	0.370969	5.77372	7.7538e-09	1.10141e-07
AT2G47230	76.4988	1.77167	0.324558	5.4587	4.79624e-08	5.99116e-07
AT2G47240	1015.55	2.03188	0.148397	13.6922	1.13091e-42	2.99314e-40
AT2G47880	102.013	2.88226	0.302831	9.51771	1.77032e-21	1.14164e-19
AT2G47990	254.305	1.81387	0.202345	8.96424	3.12416e-19	1.61771e-17
AT2G48121	10.1406	2.91558	0.869113	3.35466	0.000794639	0.00387693
AT4G00480	86.0743	2.26746	0.345383	6.56507	5.20095e-11	1.05033e-09
AT4G01390	12.3756	4.4214	1.05948	4.17319	3.00366e-05	0.000214345
AT4G01580	49.8129	1.87209	0.398446	4.69848	2.62104e-06	2.35278e-05
AT4G01730	74.0946	2.7491	0.357031	7.6999	1.36169e-14	4.19747e-13
AT4G02290	113.715	4.02498	0.377028	10.6755	1.32472e-26	1.29533e-24
AT4G02700	8.76986	5.16909	1.65088	3.13112	0.00174143	0.00767347
AT4G02800	131.348	2.732	0.275882	9.90277	4.04889e-23	3.03999e-21
AT4G03100	151.734	2.41419	0.266585	9.05596	1.35375e-19	7.31618e-18
AT4G03210	910.025	2.75551	0.180097	15.3001	7.63069e-53	2.91673e-50
AT4G03510	80.4775	2.01253	0.300206	6.70381	2.03053e-11	4.30755e-10
AT4G03965	8.40807	3.49227	1.01578	3.43803	0.000585973	0.00297814
AT4G04840	1308.74	1.61465	0.136812	11.802	3.81324e-32	5.80911e-30
AT4G04940	162.734	1.72961	0.240505	7.19158	6.40474e-13	1.64003e-11
AT4G05120	58.7396	2.10173	0.368613	5.70172	1.18606e-08	1.64151e-07
AT4G05190	110.648	1.73692	0.296361	5.86083	4.60551e-09	6.86678e-08
AT4G05520	89.8522	1.62161	0.288625	5.6184	1.92738e-08	2.59075e-07
AT4G06746	17.622	2.27595	0.727272	3.12944	0.00175142	0.00771264
AT4G08150	45.2129	8.42115	1.49956	5.61576	1.95701e-08	2.6289e-07
AT4G08770	14.8189	5.64499	1.20397	4.68863	2.75037e-06	2.45733e-05
AT4G08780	3.28703	5.90968	1.92612	3.06819	0.00215362	0.00922863
AT4G09060	33.6692	3.04226	0.51735	5.88047	4.09108e-09	6.15494e-08
AT4G09250	124.561	4.84361	0.402	12.0488	1.96845e-33	3.25848e-31
AT4G09820	23.5173	2.94049	0.728166	4.03821	5.38602e-05	0.000362221
AT4G10270	22.2437	3.47101	0.673228	5.15577	2.52592e-07	2.81412e-06
AT4G10380	63.4506	2.10202	0.38973	5.39353	6.90886e-08	8.40052e-07
AT4G10630	28.1035	1.77966	0.544713	3.26716	0.00108633	0.00509434
AT4G10860	11.8602	3.84879	1.15672	3.32734	0.000876804	0.00422389
AT4G10910	16.7515	2.50866	0.660271	3.79944	0.000145021	0.000873323
AT4G11070	15.744	3.58354	0.818882	4.37614	1.20802e-05	9.36437e-05
AT4G11140	33.7184	3.00438	0.547505	5.48741	4.0788e-08	5.1687e-07
AT4G11190	11.9064	7.31422	1.61976	4.51563	6.31294e-06	5.23125e-05
AT4G11290	29.1358	2.45119	0.499146	4.91077	9.0721e-07	9.00911e-06
AT4G11320	150.617	2.85196	0.312384	9.12963	6.87316e-20	3.86349e-18
AT4G11460	58.0826	3.36126	0.427536	7.86194	3.78242e-15	1.23283e-13
AT4G11650	23.6287	4.67364	0.789112	5.92266	3.1678e-09	4.85753e-08
AT4G11910	9.72133	3.36718	0.906988	3.71249	0.00020523	0.00118662
AT4G12470	69.0761	4.67125	0.521659	8.95462	3.40914e-19	1.76094e-17
AT4G12480	103.721	2.23162	0.310623	7.18433	6.75373e-13	1.72101e-11
AT4G12490	139.029	3.52477	0.807213	4.3666	1.26198e-05	9.75033e-05
AT4G12540	16.8282	3.60124	0.83503	4.31271	1.61266e-05	0.000122394
AT4G12740	19.542	2.07154	0.577797	3.58525	0.000336762	0.00183889
AT4G12750	93.9946	1.67303	0.286228	5.8451	5.06268e-09	7.47945e-08
AT4G12870	12.9492	4.83634	1.27133	3.80415	0.000142291	0.000859042
AT4G13370	68.0489	1.90028	0.331475	5.7328	9.87835e-09	1.38264e-07
AT4G14330	111.7	2.93626	0.319783	9.18205	4.22972e-20	2.4362e-18
AT4G14370	24.1581	1.98224	0.545066	3.6367	0.000276156	0.00154118
AT4G14420	399.171	1.71477	0.162209	10.5713	4.04648e-26	3.83195e-24
AT4G14465	20.4077	7.98363	1.54244	5.17596	2.26747e-07	2.54914e-06
AT4G14630	11.7189	5.4307	1.33598	4.06496	4.80402e-05	0.000327268
AT4G14650	19.7121	3.56949	0.848058	4.20901	2.56491e-05	0.000185746
AT4G14690	391.43	2.08991	0.246379	8.4825	2.20413e-17	9.12154e-16
AT4G14723	7.04989	5.9121	1.74559	3.38687	0.000706947	0.00349338
AT4G14770	221.664	1.80744	0.229439	7.87766	3.33578e-15	1.09404e-13
AT4G15320	7.28276	6.49134	1.70238	3.81309	0.000137242	0.000830523
AT4G15610	38.1252	4.67431	0.660131	7.08088	1.43238e-12	3.52198e-11
AT4G15830	99.3353	2.33767	0.305631	7.64865	2.03106e-14	6.1349e-13
AT4G15910	198.014	3.34992	0.254417	13.167	1.35864e-39	2.94461e-37
AT4G16141	282.995	2.04517	0.220188	9.28829	1.56789e-20	9.39078e-19
AT4G16260	28.6663	3.12945	0.681071	4.5949	4.32955e-06	3.70906e-05
AT4G16750	33.789	1.96789	0.47469	4.14564	3.38869e-05	0.000238581
AT4G17000	63.3678	2.44944	0.38071	6.43387	1.24396e-10	2.36667e-09
AT4G17085	32.166	1.88006	0.531865	3.53484	0.000408015	0.00217377
AT4G17480	12.5291	3.01939	0.890413	3.39099	0.000696395	0.00344721
AT4G17500	73.7116	2.45477	0.466725	5.25957	1.44396e-07	1.67345e-06
AT4G17800	6.21892	5.52295	1.77483	3.11181	0.00185941	0.00813198
AT4G17860	4.51108	6.37872	1.82048	3.50386	0.000458566	0.00241131
AT4G18360	5.90139	6.70622	1.73466	3.86602	0.000110627	0.000685645
AT4G19380	150.38	1.83158	0.246385	7.43383	1.05498e-13	2.96113e-12
AT4G20000	8.36833	2.81979	0.88279	3.19418	0.0014023	0.00636583
AT4G20320	61.7628	2.2341	0.402569	5.5496	2.86317e-08	3.74098e-07
AT4G20420	17.0177	2.2977	0.665817	3.45095	0.000558624	0.00285949
AT4G21120	27.2192	2.76466	0.570769	4.84374	1.27415e-06	1.22537e-05
AT4G21270	98.1231	1.7421	0.28547	6.10256	1.04386e-09	1.72118e-08
AT4G21680	7.42571	6.39776	1.69737	3.76921	0.000163762	0.000970341
AT4G21820	57.8913	2.30364	0.411585	5.59699	2.181e-08	2.91118e-07
AT4G21850	94.2587	2.39442	0.396272	6.04238	1.51856e-09	2.45009e-08
AT4G21870	126.391	2.49644	0.293797	8.49716	1.94287e-17	8.10933e-16
AT4G22485	477.176	12.0002	1.49323	8.03641	9.2507e-16	3.22517e-14
AT4G22490	274.181	6.30134	0.417197	15.104	1.52483e-51	5.34273e-49
AT4G22505	467.436	12.3276	1.50051	8.21561	2.11088e-16	7.84045e-15
AT4G22513	120.112	10.9393	1.46666	7.45868	8.73929e-14	2.47943e-12
AT4G22517	15.6682	7.75589	1.58619	4.88964	1.01021e-06	9.92617e-06
AT4G22520	38.26	7.7502	1.49365	5.18877	2.1169e-07	2.39524e-06
AT4G22770	16.1451	3.13983	0.704031	4.45979	8.20412e-06	6.60571e-05
AT4G22860	42.5121	1.94238	0.410303	4.73402	2.20114e-06	2.01019e-05
AT4G22880	252.555	2.82185	0.292461	9.64863	4.98185e-22	3.31435e-20
AT4G23310	65.8965	1.88445	0.461737	4.08122	4.47993e-05	0.000307381
AT4G23700	18.9121	3.61827	0.734005	4.92949	8.24429e-07	8.2298e-06
AT4G23800	463.061	2.35966	0.195617	12.0627	1.66285e-33	2.79665e-31
AT4G24610	124.144	1.85645	0.258688	7.1764	7.15735e-13	1.81945e-11
AT4G25240	52.4432	3.07857	0.473791	6.49775	8.153e-11	1.60187e-09
AT4G25630	718.924	2.83218	0.158247	17.8972	1.23944e-71	7.04234e-69
AT4G25810	34.6378	3.59394	0.569364	6.3122	2.75094e-10	4.97703e-09
AT4G25990	116.024	2.54823	0.292051	8.72529	2.65491e-18	1.20549e-16
AT4G26660	107.91	2.15227	0.286742	7.50593	6.09961e-14	1.77116e-12
AT4G26670	166.217	2.45669	0.238616	10.2956	7.3758e-25	6.43408e-23
AT4G27260	74.2305	1.78056	0.349138	5.09988	3.39873e-07	3.69449e-06
AT4G27510	22.0081	2.00367	0.616936	3.24777	0.00116313	0.00540864
AT4G27570	68.615	9.18189	1.4893	6.16523	7.03829e-10	1.19424e-08
AT4G27950	27.089	1.8908	0.499512	3.78529	0.000153527	0.000917716
AT4G28190	91.0434	1.62514	0.344167	4.72195	2.33594e-06	2.11766e-05
AT4G28430	22.9824	1.84303	0.560938	3.28562	0.00101758	0.00482249
AT4G28680	66.3959	5.39588	0.801378	6.73325	1.65916e-11	3.55198e-10
AT4G28950	25.9961	2.4136	0.552135	4.37139	1.23457e-05	9.55257e-05
AT4G29020	1255.03	3.22554	0.191135	16.8758	6.78406e-64	3.31678e-61
AT4G29030	815.972	9.9116	0.74048	13.3854	7.36228e-41	1.75883e-38
AT4G29150	34.9814	8.56843	1.51594	5.65221	1.58395e-08	2.15669e-07
AT4G29270	15.9431	3.70024	0.896171	4.12895	3.64427e-05	0.000254784
AT4G30130	27.2571	1.8852	0.547206	3.44514	0.000570767	0.00291385
AT4G30140	81.6023	9.56385	1.48463	6.44192	1.17969e-10	2.25255e-09
AT4G30250	57.8647	2.63712	0.454186	5.80625	6.38879e-09	9.27566e-08
AT4G30270	739.821	1.81646	0.176088	10.3156	5.98984e-25	5.24685e-23
AT4G30280	21.2847	3.24234	0.734022	4.41722	9.99787e-06	7.86327e-05
AT4G30500	20.3374	1.85963	0.576807	3.22401	0.00126408	0.0058125
AT4G31020	13.1542	3.8452	1.02828	3.73945	0.000184426	0.0010815
AT4G31030	11.9612	3.34886	0.893832	3.74663	0.000179224	0.00105423
AT4G31620	14.4714	3.87641	0.964642	4.0185	5.85709e-05	0.000390776
AT4G31730	18.7512	2.01203	0.642245	3.13281	0.0017314	0.00763568
AT4G31760	3.0677	6.10191	1.93999	3.14533	0.001659	0.00735959
AT4G31805	66.4463	4.73832	0.572985	8.26953	1.34484e-16	5.12185e-15
AT4G31840	222.178	1.8613	0.230378	8.0793	6.5137e-16	2.31705e-14
AT4G32540	3.8032	6.10127	1.86008	3.28011	0.00103766	0.00490327
AT4G32650	30.8618	2.07426	0.514059	4.03506	5.45875e-05	0.000366409
AT4G32940	734.813	1.62905	0.168853	9.64774	5.02519e-22	3.33264e-20
AT4G33260	143.419	2.81837	0.287468	9.80413	1.0807e-22	7.78069e-21
AT4G33270	295.823	2.96531	0.244351	12.1354	6.85533e-34	1.19107e-31
AT4G34160	212.773	1.64135	0.220052	7.45894	8.72184e-14	2.47783e-12
AT4G34250	180.736	2.19394	0.224316	9.78058	1.36431e-22	9.62481e-21
AT4G34510	9.31548	3.3341	0.965316	3.45389	0.000552558	0.00283189
AT4G34590	69.729	2.2796	0.345121	6.60522	3.96919e-11	8.14886e-10
AT4G34860	58.282	3.54127	0.442549	8.00198	1.22432e-15	4.22643e-14
AT4G34970	19.3366	2.84986	0.62785	4.53907	5.65031e-06	4.72125e-05
AT4G35160	15.6069	3.27892	1.03503	3.16794	0.00153524	0.00690676
AT4G35190	8.59496	6.08879	1.69684	3.58831	0.000332827	0.00182064
AT4G35730	104.807	2.05772	0.291279	7.06444	1.61269e-12	3.93312e-11
AT4G35810	22.101	8.08546	1.53016	5.28405	1.26361e-07	1.47993e-06
AT4G36180	275.759	3.12901	0.228068	13.7196	7.74462e-43	2.08737e-40
AT4G36410	43.2895	1.86236	0.418421	4.45092	8.55027e-06	6.85032e-05
AT4G36430	29.9675	3.26202	0.615102	5.30321	1.13783e-07	1.33859e-06
AT4G36570	40.5464	2.01167	0.420004	4.78966	1.67065e-06	1.56446e-05
AT4G36670	108.928	2.5775	0.282741	9.1161	7.7879e-20	4.34284e-18
AT4G36990	262.671	2.27577	0.491053	4.63446	3.57868e-06	3.11788e-05
AT4G37095	15.7063	2.49173	0.774729	3.21626	0.00129874	0.00595106
AT4G37150	51.3239	1.61706	0.457071	3.53788	0.00040335	0.00215219
AT4G37260	300.831	2.47386	0.182848	13.5296	1.04618e-41	2.64987e-39
AT4G37390	25.2375	4.8699	0.882692	5.5171	3.44642e-08	4.43959e-07
AT4G37410	90.7522	6.36189	0.928568	6.85129	7.31881e-12	1.64912e-10
AT4G37490	45.3565	2.81998	0.456329	6.17971	6.42186e-10	1.09762e-08
AT4G37610	220.147	1.89272	0.205709	9.20096	3.54776e-20	2.04903e-18
AT4G37750	245.054	2.42269	0.208747	11.6058	3.8489e-31	5.54215e-29
AT4G38070	73.3913	2.86164	0.388345	7.3688	1.72166e-13	4.68841e-12
AT4G39630	25.2581	2.40434	0.531757	4.5215	6.14024e-06	5.09618e-05
AT4G39830	49.8534	1.82451	0.483505	3.7735	0.000160971	0.00095596
ATMG00030	260.511	2.67617	0.731608	3.65793	0.000254258	0.00143343
ATMG00080	16.0629	2.73961	0.774196	3.53866	0.00040217	0.00214644
ATMG00090	53.9512	3.13613	0.48393	6.48054	9.13972e-11	1.78242e-09
ATMG00180	36.0594	2.20929	0.527068	4.19167	2.76912e-05	0.000199088
ATMG00370	19.5622	2.51396	0.73912	3.40129	0.00067068	0.00333169
ATMG00510	19.8947	2.33607	0.66973	3.48807	0.000486523	0.00254242
ATMG00520	33.6173	3.06305	0.619768	4.94225	7.72277e-07	7.76822e-06
ATMG00560	16.1271	2.41232	0.752135	3.2073	0.00133985	0.00611677
ATMG00590	19.3033	2.10837	0.639416	3.29733	0.000976095	0.00464684
ATMG00610	20.9458	2.97449	0.725133	4.10199	4.09604e-05	0.000283074
ATMG00660	59.6065	2.66169	0.437288	6.08681	1.15184e-09	1.88738e-08
ATMG00670	29.2794	1.88538	0.528221	3.5693	0.000357933	0.00193689
ATMG00690	23.2103	2.53042	0.646367	3.91484	9.04656e-05	0.000572332
ATMG00830	98.7275	5.98876	0.622406	9.62196	6.45906e-22	4.27009e-20
ATMG00980	55.7018	6.96523	1.0854	6.41721	1.38795e-10	2.62401e-09
ATMG00990	4.10364	6.24671	1.83041	3.41274	0.000643131	0.00321612
ATMG01080	62.4409	1.82531	0.409446	4.45799	8.27308e-06	6.64597e-05
ATMG01090	30.9812	2.54224	0.564307	4.50505	6.63558e-06	5.47058e-05
ATMG01190	78.3737	2.85572	0.365622	7.81059	5.692e-15	1.82135e-13
ATMG01200	23.0847	2.20476	0.591875	3.72505	0.000195277	0.001135
ATMG01280	13.4617	2.38101	0.754046	3.15765	0.00159046	0.00710652
ATMG01370	53.204	2.40976	0.472787	5.09693	3.45209e-07	3.74668e-06
ATCG00040	434.3	3.73199	0.846659	4.4079	1.04376e-05	8.18159e-05
ATCG00050	22.2799	2.92609	0.694943	4.21055	2.5475e-05	0.00018474
ATCG00070	213.49	1.63501	0.280631	5.82619	5.67061e-09	8.28445e-08
ATCG00080	498.21	3.95878	0.413554	9.57258	1.04276e-21	6.80802e-20
ATCG00150	953.777	4.77234	0.59863	7.9721	1.56002e-15	5.29827e-14
ATCG00160	321.829	5.89453	0.554162	10.6368	2.00837e-26	1.93678e-24
ATCG00170	382.761	3.84948	0.290046	13.272	3.3665e-40	7.95212e-38
ATCG00210	58.6805	1.72485	0.473582	3.64214	0.000270383	0.00151459
ATCG00220	7714.47	7.68744	0.310289	24.7751	1.66367e-135	3.17958e-132
ATCG00270	7099.49	7.36981	0.759705	9.70089	2.98885e-22	2.02041e-20
ATCG00280	1837.15	4.11206	0.87225	4.71431	2.42527e-06	2.19486e-05
ATCG00300	503.018	6.10276	1.01364	6.02061	1.73757e-09	2.77365e-08
ATCG00330	2703.15	7.83898	0.721528	10.8644	1.70327e-27	1.78149e-25
ATCG00360	127.755	4.45476	0.403306	11.0456	2.30191e-28	2.64442e-26
ATCG00380	228.619	5.03231	0.355557	14.1533	1.78143e-45	5.20154e-43
ATCG00420	1239.17	6.833	0.268011	25.4952	2.23021e-143	4.68856e-140
ATCG00430	4485.09	7.87253	0.477754	16.4782	5.26045e-61	2.40414e-58
ATCG00440	1954.63	7.83805	0.479433	16.3486	4.4523e-60	1.95002e-57
ATCG00470	28004.8	8.70267	0.317305	27.4268	1.31255e-165	3.94197e-162
ATCG00480	37804.7	6.78034	0.159395	42.538	0	0
ATCG00500	32.7373	3.19967	0.591466	5.40972	6.31239e-08	7.72441e-07
ATCG00530	286.785	2.71535	0.23785	11.4162	3.47011e-30	4.55951e-28
ATCG00550	136.329	4.39341	0.371141	11.8376	2.49603e-32	3.88696e-30
ATCG00590	29.112	2.04909	0.559604	3.66168	0.000250565	0.00141451
ATCG00630	360.87	1.941	0.213855	9.07624	1.12389e-19	6.13704e-18
ATCG00640	147.913	3.99475	0.335372	11.9114	1.03242e-32	1.66958e-30
ATCG00650	424.632	5.71569	0.328248	17.4127	6.60764e-68	3.56186e-65
ATCG00660	94.4046	3.02893	0.373057	8.11919	4.69299e-16	1.71286e-14
ATCG00065	48.4934	3.37996	0.464524	7.27619	3.43391e-13	9.08063e-12
ATCG00670	629.403	4.02446	0.252683	15.9269	4.12403e-57	1.73399e-54
ATCG00730	141.066	3.06143	0.90786	3.37214	0.000745877	0.0036654
ATCG00740	1867.38	6.11983	0.233871	26.1675	6.22389e-151	1.63556e-147
ATCG00750	788.952	5.95607	0.257306	23.1478	1.53042e-118	2.29814e-115
ATCG00760	553.832	5.99526	0.290917	20.6082	2.3185e-94	2.32104e-91
ATCG00770	1585.18	6.41707	0.249795	25.6893	1.53831e-145	3.59333e-142
ATCG00780	3714.17	7.11477	0.226268	31.444	5.06906e-217	2.13134e-213
ATCG00790	8951.33	7.34769	0.210477	34.9097	5.29425e-267	3.71003e-263
ATCG00800	5846.63	7.95747	0.411224	19.3507	2.01125e-83	1.56602e-80
ATCG00810	2338.53	7.3344	0.476822	15.3819	2.16632e-53	8.43381e-51
ATCG00820	1919.24	7.50059	0.44451	16.8738	7.00815e-64	3.34846e-61
ATCG00830	10186.9	5.93102	0.18095	32.7771	1.24673e-235	6.55249e-232
ATCG00840	714.932	4.15007	0.188207	22.0506	9.42253e-108	1.23806e-104
ATCG00860	152.931	2.38373	0.277652	8.5853	9.0601e-18	3.9111e-16
ATCG00890	216.431	2.78029	0.303681	9.1553	5.42051e-20	3.07157e-18
ATCG00900	2851.64	6.40091	0.324936	19.699	2.19876e-86	1.84898e-83
ATCG00905	3123.85	6.58967	0.35	18.8277	4.48105e-79	3.14017e-76
ATCG01000	929.077	6.3606	0.492444	12.9164	3.63856e-38	7.49936e-36
ATCG01010	775.773	5.97128	0.881806	6.77165	1.27324e-11	2.78537e-10
ATCG01020	13888.3	6.44498	0.373637	17.2493	1.13252e-66	5.95226e-64
ATCG01040	44.6118	3.13576	0.566852	5.53188	3.16816e-08	4.11137e-07
ATCG01050	114.814	2.6842	0.376779	7.12408	1.04776e-12	2.61166e-11
ATCG01080	82.9527	3.53741	0.43766	8.08254	6.34322e-16	2.26023e-14
ATCG01090	86.2038	3.64789	0.455071	8.0161	1.09157e-15	3.79307e-14
ATCG01100	237.949	3.97939	0.574949	6.92128	4.47572e-12	1.0397e-10
ATCG01110	438.772	6.2022	1.00423	6.1761	6.5704e-10	1.12118e-08
ATCG01120	410.731	9.43482	0.856474	11.0159	3.20379e-28	3.60178e-26
ATCG01130	15751.2	9.37395	0.455482	20.5803	4.12068e-94	3.93768e-91
ATCG01230	3121.89	6.58413	0.351307	18.7418	2.25755e-78	1.53099e-75
ATCG01240	2904.4	6.40693	0.327282	19.5762	2.46723e-85	1.99494e-82
ATCG01250	216.218	2.7941	0.304912	9.16365	5.01733e-20	2.85079e-18
ATCG01280	149.189	3.85303	0.334327	11.5248	9.89915e-31	1.36914e-28
ATCG01300	707.538	6.79588	0.440708	15.4204	1.1938e-53	4.73532e-51
ATCG01310	11342	7.78413	0.630224	12.3514	4.78901e-35	8.53215e-33
AT1G01060	1846.83	-1.72499	0.128153	-13.4605	2.67221e-41	6.45722e-39
AT1G01250	28.2225	-1.94666	0.567189	-3.43213	0.000598861	0.00303151
AT1G01390	88.9595	-1.92894	0.329723	-5.85016	4.91086e-09	7.28074e-08
AT1G01520	102.245	-1.74116	0.362294	-4.80594	1.54026e-06	1.4527e-05
AT1G01580	16.7934	-2.42711	0.714021	-3.39922	0.000675781	0.00335149
AT1G02335	62.7065	-2.49022	0.407639	-6.10888	1.00334e-09	1.65697e-08
AT1G02380	28.3444	-1.61543	0.497381	-3.24786	0.00116275	0.00540808
AT1G03020	12.1286	-2.72159	0.82796	-3.28711	0.00101223	0.00479929
AT1G04220	84.161	-2.16688	0.320005	-6.7714	1.2754e-11	2.78719e-10
AT1G04240	296.313	-1.72332	0.241775	-7.12776	1.02013e-12	2.55007e-11
AT1G04770	106.093	-2.72243	0.307203	-8.86198	7.86079e-19	3.8254e-17
AT1G06149	28.6641	-2.37936	0.55336	-4.29984	1.70922e-05	0.000128838
AT1G09180	19.4392	-1.92146	0.614922	-3.12472	0.00177973	0.0078209
AT1G10155	22.1351	-1.70929	0.55853	-3.06033	0.00221094	0.00945496
AT1G10380	104.364	-1.85735	0.284629	-6.52554	6.77583e-11	1.34898e-09
AT1G10585	7.38039	-5.71738	1.64875	-3.4677	0.000524926	0.00271276
AT1G10900	580.287	-1.61172	0.164546	-9.79493	1.18374e-22	8.43585e-21
AT1G11070	22.6805	-1.70647	0.552897	-3.08641	0.00202591	0.00874609
AT1G16858	45.7198	-1.84106	0.429225	-4.28926	1.79269e-05	0.000134455
AT1G18710	49.6583	-2.29709	0.442943	-5.18596	2.14899e-07	2.42764e-06
AT1G18870	25.5259	-1.88657	0.589923	-3.198	0.00138387	0.00629719
AT1G19640	72.28	-2.20794	0.390627	-5.65229	1.58325e-08	2.15669e-07
AT1G19940	33.9204	-1.65455	0.455695	-3.63083	0.000282511	0.00157372
AT1G24400	28.6111	-1.71573	0.532638	-3.22119	0.00127661	0.00585986
AT1G26560	497.479	-1.71102	0.164573	-10.3967	2.56622e-25	2.26679e-23
AT1G26820	21.7183	-3.52648	0.819598	-4.30269	1.68735e-05	0.000127555
AT1G26945	126.146	-1.74136	0.252709	-6.89077	5.54913e-12	1.26666e-10
AT1G27640	18.2714	-2.02318	0.649246	-3.11619	0.00183202	0.00802887
AT1G30250	202.169	-2.24261	0.218063	-10.2842	8.30233e-25	7.15328e-23
AT1G32100	55.1182	-2.10428	0.447509	-4.70221	2.5736e-06	2.31811e-05
AT1G34760	100.969	-2.26265	0.280507	-8.06629	7.24682e-16	2.55621e-14
AT1G36370	243.298	-1.98228	0.212909	-9.31044	1.27301e-20	7.66832e-19
AT1G43790	36.2332	-1.7841	0.495378	-3.6015	0.000316389	0.00174328
AT1G47510	26.1048	-3.05432	0.727297	-4.19955	2.67448e-05	0.000192883
AT1G47960	87.0498	-1.68442	0.336051	-5.0124	5.37559e-07	5.61406e-06
AT1G49450	10.864	-2.63256	0.850723	-3.09449	0.00197148	0.00854215
AT1G49470	114.891	-2.24922	0.268958	-8.36271	6.12915e-17	2.42661e-15
AT1G51140	259.861	-2.35052	0.20242	-11.6121	3.57671e-31	5.18573e-29
AT1G52000	585.331	-1.84797	0.522666	-3.53567	0.000406742	0.00216864
AT1G52040	341.962	-2.08553	0.258367	-8.07196	6.91767e-16	2.44421e-14
AT1G52800	11.0537	-2.99012	0.918645	-3.25493	0.00113422	0.00528473
AT1G53160	54.5361	-1.79533	0.378521	-4.74302	2.10557e-06	1.92794e-05
AT1G53480	45.6242	-5.68275	0.824313	-6.89393	5.42732e-12	1.24426e-10
AT1G53830	23.3325	-7.29279	1.50353	-4.85045	1.2318e-06	1.18953e-05
AT1G54040	325.288	-1.77763	0.18744	-9.48375	2.45313e-21	1.55338e-19
AT1G56600	39.8889	-3.86968	0.570199	-6.78653	1.14862e-11	2.54327e-10
AT1G57906	17.7586	-2.28469	0.665533	-3.43286	0.00059724	0.00302743
AT1G58070	29.3828	-2.19945	0.543967	-4.04335	5.26937e-05	0.000355172
AT1G58360	789.149	-1.7792	0.150327	-11.8356	2.55582e-32	3.9508e-30
AT1G58520	647.304	-1.93842	0.164456	-11.7869	4.56147e-32	6.8497e-30
AT1G62180	2697.41	-1.69229	0.108238	-15.6349	4.21114e-55	1.7359e-52
AT1G62510	203.342	-1.95864	0.226874	-8.63318	5.96719e-18	2.61673e-16
AT1G65870	124.708	-1.78922	0.295485	-6.05518	1.4026e-09	2.26822e-08
AT1G66400	23.0185	-2.01227	0.602453	-3.34012	0.00083741	0.00406204
AT1G67865	1387.37	-2.26556	0.362369	-6.25207	4.05055e-10	7.15586e-09
AT1G68010	8129.17	-1.64706	0.124317	-13.2489	4.57819e-40	1.06941e-37
AT1G68110	19.7354	-4.11036	0.785995	-5.2295	1.69969e-07	1.95047e-06
AT1G69260	38.543	-1.71748	0.502314	-3.41913	0.000628206	0.00315424
AT1G69720	65.5013	-1.82999	0.379695	-4.81961	1.43837e-06	1.36334e-05
AT1G70760	1525.81	-1.73497	0.13986	-12.405	2.4539e-35	4.52529e-33
AT1G71140	50.7348	-2.13118	0.394633	-5.40041	6.64889e-08	8.10316e-07
AT1G73325	23.4208	-3.56861	0.865918	-4.12119	3.7692e-05	0.000262645
AT1G73480	419.534	-1.75492	0.245414	-7.15085	8.62418e-13	2.17916e-11
AT1G74670	1439.31	-1.75889	0.16887	-10.4156	2.1036e-25	1.8739e-23
AT1G74880	823.387	-1.84517	0.150091	-12.2937	9.79603e-35	1.7306e-32
AT1G75460	1912.07	-1.79063	0.135282	-13.2363	5.41551e-40	1.2375e-37
AT1G76020	168.36	-1.95965	0.230533	-8.50055	1.887e-17	7.90247e-16
AT1G76800	34.6195	-1.84632	0.474572	-3.89049	0.000100044	0.000626331
AT1G77600	76.1551	-3.81769	0.417335	-9.14779	5.81086e-20	3.28392e-18
AT1G77960	23.78	-3.2311	0.645821	-5.00309	5.64189e-07	5.85148e-06
AT1G78070	497.669	-1.93325	0.169915	-11.3778	5.39734e-30	7.00421e-28
AT1G79520	196.136	-1.78157	0.22712	-7.84415	4.35882e-15	1.41413e-13
AT1G80760	206.85	-1.70088	0.230505	-7.37892	1.59573e-13	4.3738e-12
AT5G02020	26.7086	-3.22302	0.601977	-5.35406	8.6003e-08	1.03317e-06
AT5G02170	9.37296	-3.20272	0.957626	-3.34443	0.000824509	0.00400593
AT5G02230	158.609	-1.69213	0.238365	-7.09891	1.25745e-12	3.1137e-11
AT5G02760	232.589	-1.68934	0.279945	-6.03456	1.594e-09	2.56002e-08
AT5G03260	69.6177	-2.29252	0.398841	-5.74795	9.03293e-09	1.27278e-07
AT5G03495	12.7914	-2.7431	0.829247	-3.30794	0.000939845	0.00449325
AT5G04200	18.3201	-2.41919	0.701166	-3.45024	0.000560086	0.00286558
AT5G07080	30.4286	-1.8297	0.594005	-3.08027	0.00206811	0.00890209
AT5G09463	48.1713	-2.76883	0.43732	-6.33136	2.43003e-10	4.42308e-09
AT5G09730	20.3662	-3.55415	0.673181	-5.27964	1.29441e-07	1.5118e-06
AT5G10930	199.999	-1.88545	0.212222	-8.88434	6.43e-19	3.1957e-17
AT5G12050	180.186	-1.98838	0.249371	-7.97355	1.54177e-15	5.25325e-14
AT5G12940	98.5467	-1.96018	0.312841	-6.26574	3.71063e-10	6.59413e-09
AT5G14740	18531.3	-1.64282	0.117983	-13.9243	4.51119e-44	1.23167e-41
AT5G15160	26.4203	-2.01851	0.524689	-3.84705	0.000119546	0.000734217
AT5G15450	1747.72	-1.7513	0.140579	-12.4577	1.26922e-35	2.38239e-33
AT5G15830	36.7345	-2.42699	0.469381	-5.17063	2.33312e-07	2.62014e-06
AT5G15850	546.509	-1.66391	0.16175	-10.2869	8.07343e-25	6.98468e-23
AT5G15950	827.544	-1.9252	0.136867	-14.0662	6.12628e-45	1.71724e-42
AT5G15948	319.256	-3.68303	0.245209	-15.02	5.43303e-51	1.84224e-48
AT5G18080	98.2322	-1.7025	0.280421	-6.07123	1.26937e-09	2.06547e-08
AT5G19875	52.994	-1.6335	0.413572	-3.94973	7.82391e-05	0.000502849
AT5G23060	5355.16	-1.63473	0.136384	-11.9862	4.19515e-33	6.8902e-31
AT5G23750	102.901	-1.7995	0.306573	-5.86974	4.3647e-09	6.51236e-08
AT5G24150	1472.92	-1.90475	0.132476	-14.3782	7.09626e-47	2.1621e-44
AT5G24155	54.0995	-2.25983	0.45288	-4.9899	6.04112e-07	6.22983e-06
AT5G24380	59.9536	-2.07674	0.375359	-5.53268	3.1537e-08	4.09513e-07
AT5G24660	170.327	-1.95643	0.294685	-6.63907	3.15677e-11	6.53197e-10
AT5G25980	7457.5	-1.72932	0.145593	-11.8778	1.54326e-32	2.4394e-30
AT5G26000	18973.4	-1.78318	0.11734	-15.1968	3.7148e-52	1.37011e-49
AT5G37300	67.1353	-2.53324	0.352961	-7.1771	7.1208e-13	1.81236e-11
AT5G41900	148.867	-2.49675	0.263736	-9.46687	2.88365e-21	1.82051e-19
AT5G42460	27.0318	-1.96217	0.553289	-3.54638	0.000390563	0.00209041
AT5G43150	233.186	-1.76354	0.22989	-7.67125	1.70334e-14	5.21243e-13
AT5G44530	652.351	-2.10675	0.190085	-11.0832	1.51343e-28	1.7676e-26
AT5G45280	292.877	-1.60412	0.176508	-9.0881	1.00784e-19	5.53208e-18
AT5G46240	139.918	-1.70991	0.253462	-6.74622	1.51749e-11	3.26533e-10
AT5G46830	19.0434	-3.23771	0.754118	-4.29337	1.75979e-05	0.000132223
AT5G47640	324.019	-1.72876	0.185195	-9.33482	1.01161e-20	6.12886e-19
AT5G47690	278.255	-6.07939	0.320088	-18.9929	1.95376e-80	1.41634e-77
AT5G48850	15.6505	-2.60887	0.715285	-3.64731	0.000264997	0.00148759
AT5G48900	230.201	-1.69573	0.214624	-7.90094	2.76801e-15	9.14966e-14
AT5G50530	242.532	-1.83103	0.205956	-8.89035	6.09152e-19	3.03464e-17
AT5G50540	9.11816	-5.60175	1.63595	-3.42416	0.000616696	0.00310757
AT5G50562	33.7997	-2.72607	0.532437	-5.11999	3.05548e-07	3.34733e-06
AT5G50640	212.027	-1.76518	0.222516	-7.93284	2.14185e-15	7.13598e-14
AT5G50645	8.60239	-5.54816	1.68914	-3.2846	0.00102129	0.0048357
AT5G50665	101.427	-1.67987	0.304622	-5.51463	3.49522e-08	4.4997e-07
AT5G51890	113.76	-1.9506	0.272219	-7.16556	7.74697e-13	1.96179e-11
AT5G53200	55.3108	-1.68305	0.390202	-4.31328	1.6085e-05	0.000122165
AT5G53588	16.3002	-2.61068	0.727047	-3.5908	0.00032966	0.00180621
AT5G54190	65.9316	-1.73227	0.389892	-4.44295	8.8733e-06	7.08483e-05
AT5G55950	21.1881	-1.9662	0.57536	-3.41734	0.00063237	0.0031706
AT5G58310	134.422	-3.33537	0.336916	-9.89971	4.17471e-23	3.1233e-21
AT5G58340	65.6995	-1.61387	0.353199	-4.5693	4.8936e-06	4.14497e-05
AT5G58670	155.505	-1.73992	0.233538	-7.45027	9.31471e-14	2.63558e-12
AT5G58770	311.474	-2.18603	0.19678	-11.109	1.13454e-28	1.35519e-26
AT5G60020	82.7274	-1.90789	0.328666	-5.80495	6.4385e-09	9.33493e-08
AT5G61820	281.928	-1.84664	0.201336	-9.17192	4.64659e-20	2.66172e-18
AT5G64343	30.1473	-2.33429	0.580958	-4.01801	5.86923e-05	0.000391438
AT5G64770	924.015	-2.05534	0.18639	-11.0271	2.82707e-28	3.19535e-26
AT5G64840	5020.35	-1.65278	0.116795	-14.1511	1.8377e-45	5.29233e-43
AT5G66400	129.942	-3.33808	0.3077	-10.8485	2.02767e-27	2.0794e-25
AT3G01472	68.0372	-1.97792	0.400898	-4.93372	8.06774e-07	8.07273e-06
AT3G02380	1038.26	-1.60658	0.145546	-11.0383	2.4963e-28	2.83674e-26
AT3G03840	27.8772	-1.62293	0.491004	-3.30533	0.000948658	0.0045275
AT3G04030	50.5412	-1.62598	0.385722	-4.21542	2.49308e-05	0.000181285
AT3G05030	205.594	-2.31477	0.214355	-10.7988	3.48881e-27	3.54325e-25
AT3G05640	91.1703	-2.16723	0.320923	-6.75314	1.44684e-11	3.13253e-10
AT3G08660	31.1764	-1.81732	0.499274	-3.63992	0.000272723	0.00152566
AT3G09540	98.0654	-2.13267	0.28812	-7.40204	1.34112e-13	3.71958e-12
AT3G10420	1173.23	-1.68107	0.147743	-11.3784	5.35781e-30	6.9961e-28
AT3G10940	267.679	-1.88197	0.211519	-8.89742	5.71592e-19	2.87478e-17
AT3G12520	39.2413	-1.6269	0.436539	-3.72681	0.000193921	0.00112875
AT3G13403	25.2787	-1.87223	0.565307	-3.31188	0.000926718	0.00443689
AT3G14210	13027.6	-1.63686	0.131267	-12.4697	1.09279e-35	2.0697e-33
AT3G14440	29.6753	-1.89334	0.482589	-3.9233	8.7345e-05	0.000554425
AT3G14560	46.0834	-2.0064	0.405033	-4.95367	7.28268e-07	7.36785e-06
AT3G14770	282.669	-1.60446	0.191904	-8.36072	6.23349e-17	2.46328e-15
AT3G14940	154.491	-1.86464	0.285364	-6.53424	6.39316e-11	1.2776e-09
AT3G16800	91.7875	-2.44991	0.32673	-7.49826	6.46714e-14	1.865e-12
AT3G18890	2129.8	-1.78917	0.150532	-11.8856	1.40546e-32	2.25549e-30
AT3G19720	1545.82	-1.73465	0.147448	-11.7645	5.94797e-32	8.86838e-30
AT3G20300	80.1716	-1.65942	0.300472	-5.52271	3.33819e-08	4.31339e-07
AT3G21260	45.8748	-1.6966	0.412817	-4.10982	3.95964e-05	0.000274188
AT3G21510	22.5205	-2.55272	0.615448	-4.14775	3.35761e-05	0.000236599
AT3G21550	39.43	-2.49177	0.482712	-5.16202	2.44296e-07	2.73183e-06
AT3G24460	209.47	-1.69493	0.267056	-6.34673	2.19941e-10	4.02771e-09
AT3G24520	119.073	-2.15121	0.294657	-7.30072	2.86231e-13	7.64603e-12
AT3G25740	64.9762	-1.84308	0.329311	-5.59677	2.18379e-08	2.91307e-07
AT3G26960	56.182	-2.81314	0.402197	-6.99443	2.66338e-12	6.35553e-11
AT3G27170	197.586	-1.96065	0.255377	-7.67749	1.62236e-14	4.97184e-13
AT3G27250	43.0821	-6.14308	0.907479	-6.76939	1.29324e-11	2.82323e-10
AT3G28220	1132.33	-1.85033	0.398335	-4.64517	3.398e-06	2.97032e-05
AT3G28270	781.841	-2.1742	0.164548	-13.2132	7.36665e-40	1.66526e-37
AT3G28290	258.066	-3.00395	0.679007	-4.42404	9.68705e-06	7.6503e-05
AT3G28960	22.7463	-1.94717	0.549724	-3.54209	0.000396976	0.00212303
AT3G44990	672.768	-2.19766	0.208455	-10.5426	5.49533e-26	5.13459e-24
AT3G45140	5029.49	-2.2218	0.612346	-3.62834	0.000285244	0.00158643
AT3G46650	41.7306	-2.00663	0.442426	-4.53552	5.74611e-06	4.79557e-05
AT3G47295	220.794	-2.14136	0.268652	-7.97076	1.57706e-15	5.34751e-14
AT3G50440	91.1116	-2.08007	0.293918	-7.07705	1.47259e-12	3.60818e-11
AT3G50760	35.1862	-1.63964	0.534897	-3.06533	0.00217427	0.0093114
AT3G51070	28.6076	-2.25215	0.5029	-4.47833	7.52281e-06	6.12281e-05
AT3G51632	40.5117	-2.35127	0.447884	-5.24973	1.52321e-07	1.75948e-06
AT3G51895	355.792	-2.48512	0.199191	-12.4761	1.00833e-35	1.92709e-33
AT3G52310	27.5402	-3.9566	0.741929	-5.33286	9.66792e-08	1.1522e-06
AT3G52720	988.253	-2.75142	0.137478	-20.0135	4.1985e-89	3.67771e-86
AT3G53420	10704.7	-1.62737	0.110742	-14.6951	6.92689e-49	2.20643e-46
AT3G55240	191.914	-2.91399	0.223741	-13.024	8.94029e-39	1.8985e-36
AT3G55290	16.2698	-4.74078	1.14892	-4.12629	3.68662e-05	0.000257488
AT3G59300	467.475	-1.66673	0.157038	-10.6136	2.57688e-26	2.47368e-24
AT3G62020	45.9443	-1.9076	0.428788	-4.44881	8.63464e-06	6.91001e-05
AT3G62070	78.4325	-1.71888	0.318856	-5.39079	7.01486e-08	8.52447e-07
AT2G02820	71.5671	-1.69213	0.32661	-5.18087	2.20852e-07	2.49086e-06
AT2G03710	99.5464	-2.14527	0.331208	-6.4771	9.35046e-11	1.82014e-09
AT2G16750	63.51	-2.58336	0.370566	-6.97139	3.13834e-12	7.46349e-11
AT2G20340	205.606	-1.71853	0.201414	-8.53234	1.43419e-17	6.07884e-16
AT2G20750	214.1	-2.20079	0.208072	-10.5771	3.80721e-26	3.62167e-24
AT2G22200	24.7797	-1.81951	0.51266	-3.54916	0.000386467	0.00207104
AT2G22810	20.1273	-1.88771	0.597304	-3.16039	0.0015756	0.00705592
AT2G26690	1160.99	-2.06732	0.128948	-16.0322	7.61438e-58	3.26688e-55
AT2G26695	48.9538	-1.64245	0.389595	-4.21579	2.48908e-05	0.000181066
AT2G27420	353.238	-2.89275	0.259319	-11.1552	6.75623e-29	8.11635e-27
AT2G32160	390.921	-1.91843	0.221576	-8.6581	4.79683e-18	2.12751e-16
AT2G32290	80.1476	-2.15274	0.345247	-6.23536	4.50752e-10	7.90339e-09
AT2G32487	18.462	-3.06794	0.748553	-4.0985	4.15839e-05	0.000287194
AT2G32540	254.965	-2.34998	0.20872	-11.259	2.09092e-29	2.61651e-27
AT2G32860	441.136	-1.6305	0.176827	-9.2209	2.9461e-20	1.72523e-18
AT2G32870	423.266	-3.54619	0.19239	-18.4324	7.22529e-76	4.46757e-73
AT2G33380	245.455	-2.84719	0.290562	-9.79891	1.13802e-22	8.13762e-21
AT2G34620	761.837	-2.37216	0.161415	-14.696	6.83683e-49	2.20643e-46
AT2G34790	30.2383	-3.09708	0.620512	-4.99117	6.00132e-07	6.2012e-06
AT2G34925	16.7445	-2.05755	0.642363	-3.20309	0.0013596	0.00619885
AT2G36854	13.0286	-2.41426	0.75468	-3.19906	0.00137878	0.00627677
AT2G36870	461.576	-2.19166	0.213945	-10.2441	1.25837e-24	1.04979e-22
AT2G37460	292.334	-1.63125	0.186393	-8.75164	2.10282e-18	9.65232e-17
AT2G39800	1782.3	-3.71703	0.164115	-22.649	1.42829e-113	2.0018e-110
AT2G40610	795.928	-2.42315	0.157123	-15.422	1.16365e-53	4.70449e-51
AT2G40900	68.3346	-1.73146	0.353388	-4.89959	9.60349e-07	9.49197e-06
AT2G40960	127.712	-1.6232	0.247984	-6.54557	5.9267e-11	1.1889e-09
AT2G41120	138.511	-2.27226	0.263186	-8.63366	5.94192e-18	2.61332e-16
AT2G41180	129.64	-1.73573	0.250352	-6.93317	4.11524e-12	9.61275e-11
AT2G41190	57.2019	-1.88943	0.376064	-5.02423	5.05458e-07	5.29987e-06
AT2G41870	469.068	-2.3146	0.203483	-11.3749	5.57406e-30	7.18917e-28
AT2G42540	382.765	-2.88754	0.228138	-12.657	1.02372e-36	2.03035e-34
AT2G42975	185.42	-2.04208	0.232527	-8.78213	1.60406e-18	7.5105e-17
AT2G43018	33.2063	-1.80335	0.503203	-3.58373	0.000338718	0.00184814
AT2G46530	71.7144	-2.20058	0.358388	-6.14021	8.24134e-10	1.37944e-08
AT4G01080	200.884	-3.73077	0.282567	-13.2031	8.41661e-40	1.88236e-37
AT4G02280	30.4621	-2.5801	0.566863	-4.55155	5.32528e-06	4.47277e-05
AT4G04020	1716.16	-1.73044	0.13146	-13.1633	1.42775e-39	3.0628e-37
AT4G04610	680.304	-2.259	0.158618	-14.2417	5.04614e-46	1.49415e-43
AT4G04630	32.1117	-1.64962	0.467558	-3.52816	0.000418461	0.00222267
AT4G05110	36.2738	-2.73697	0.53862	-5.08145	3.74569e-07	4.03616e-06
AT4G06534	36.5688	-2.22343	0.4427	-5.02243	5.10211e-07	5.34437e-06
AT4G08300	109.265	-2.91187	0.324785	-8.96556	3.08722e-19	1.61048e-17
AT4G09350	288.896	-1.85847	0.194924	-9.53434	1.50839e-21	9.78728e-20
AT4G10150	23.8493	-1.84434	0.532014	-3.46671	0.000526876	0.00272083
AT4G10310	28.886	-2.30047	0.565503	-4.06802	4.74152e-05	0.00032385
AT4G14560	176.081	-1.85459	0.270689	-6.85134	7.31593e-12	1.64912e-10
AT4G14622	14.9404	-2.19237	0.69385	-3.15972	0.00157921	0.00706677
AT4G15210	23.9305	-4.42951	0.946781	-4.6785	2.8898e-06	2.56772e-05
AT4G16008	70.3426	-1.66593	0.354518	-4.69915	2.61249e-06	2.34711e-05
AT4G16590	44.8865	-6.47868	1.13101	-5.72822	1.01492e-08	1.41866e-07
AT4G16745	10.7047	-3.50626	0.97467	-3.59738	0.000321441	0.00176486
AT4G17030	29.4454	-2.1357	0.488157	-4.37504	1.21413e-05	9.40134e-05
AT4G17340	1081	-2.21119	0.128342	-17.2289	1.61104e-66	8.26071e-64
AT4G17470	26.0653	-3.21875	0.953118	-3.37707	0.000732627	0.00360534
AT4G17970	33.988	-2.46875	0.543445	-4.54277	5.55195e-06	4.64644e-05
AT4G18340	36.0429	-1.83216	0.468178	-3.91338	9.10136e-05	0.000575452
AT4G18440	1254.33	-2.00938	0.334	-6.0161	1.78666e-09	2.84337e-08
AT4G21650	174.632	-2.49345	0.273858	-9.10491	8.63341e-20	4.80159e-18
AT4G21990	463.201	-2.30727	0.169772	-13.5904	4.56582e-42	1.17058e-39
AT4G23600	589.946	-2.14921	0.410273	-5.23849	1.61899e-07	1.86294e-06
AT4G23670	4687.44	-1.80418	0.118554	-15.2182	2.67846e-52	1.00552e-49
AT4G23690	28.4695	-2.04816	0.541511	-3.7823	0.000155388	0.000926466
AT4G23890	1189.06	-1.65944	0.127605	-13.0046	1.15268e-38	2.42328e-36
AT4G24480	87.9179	-1.79253	0.322813	-5.55284	2.81073e-08	3.67475e-07
AT4G25100	3083.89	-2.27628	0.571555	-3.98261	6.81633e-05	0.000445584
AT4G25420	30.757	-2.00679	0.467624	-4.29147	1.77491e-05	0.000133169
AT4G28720	8.9916	-3.49445	1.05257	-3.31992	0.000900431	0.00432285
AT4G30097	29.4543	-3.60923	0.610471	-5.9122	3.37568e-09	5.14253e-08
AT4G30290	56.5578	-2.35703	0.490764	-4.80277	1.56483e-06	1.4739e-05
AT4G30460	30.2647	-2.2481	0.551863	-4.07365	4.62813e-05	0.000316723
AT4G31330	22.8205	-2.67272	0.654346	-4.08457	4.41582e-05	0.000303478
AT4G32280	48.4681	-2.48141	0.398612	-6.22514	4.81121e-10	8.42182e-09
AT4G33010	22480.4	-1.69622	0.119971	-14.1386	2.19561e-45	6.23762e-43
AT4G33550	14.065	-2.22174	0.725529	-3.06223	0.00219692	0.00940266
AT4G33666	426.407	-1.94818	0.215326	-9.04757	1.46179e-19	7.85965e-18
AT4G33790	45.7481	-5.51011	0.64853	-8.4963	1.95727e-17	8.13194e-16
AT4G33810	18.3924	-2.63889	0.785697	-3.35867	0.000783191	0.0038273
AT4G34650	88.1936	-1.96204	0.316875	-6.19183	5.94708e-10	1.02174e-08
AT4G36280	40.9746	-1.6638	0.42151	-3.94722	7.90631e-05	0.000507525
AT4G36850	179.266	-2.41209	0.251551	-9.58886	8.90672e-22	5.85144e-20
AT4G39770	120.463	-1.67387	0.287511	-5.82194	5.81694e-09	8.48643e-08
AT4G39800	3052.53	-1.62214	0.127162	-12.7565	2.86868e-37	5.79887e-35
