# Supplementary material for: Mutations of PDS5 genes enhance TAD-like domain formation in Arabidopsis thaliana
Source: Nat Commun. 2024 Oct 29;15:9308. doi: 10.1038/s41467-024-53760-x (PMC11519323; doi:10.1038/s41467-024-53760-x)
Supplement: Supplementary file 9 — Supplementary Data 6 [file 41467_2024_53760_MOESM9_ESM.xlsx]

## Sheet: pds5abc
	baseMean	log2FoldChange	lfcSE	stat	pvalue	padj
AT1G01100	2034.84	1.60611	0.162231	9.90014	4.15676e-23	2.44783e-21
AT1G01370	52.7242	1.67539	0.371585	4.50877	6.52037e-06	4.50548e-05
AT1G01600	83.1951	6.03538	0.66669	9.05276	1.39396e-19	5.79154e-18
AT1G01690	52.0181	1.67278	0.405292	4.12734	3.6698e-05	0.000216349
AT1G02065	12.6132	7.23071	1.60405	4.50777	6.5511e-06	4.52146e-05
AT1G02690	101.552	1.83746	0.304159	6.04111	1.5306e-09	1.98759e-08
AT1G02730	437.727	2.14324	0.198149	10.8163	2.88055e-27	2.35634e-25
AT1G02800	23.2308	3.41859	0.667862	5.11871	3.07637e-07	2.73812e-06
AT1G02850	28.6251	2.07924	0.511506	4.06495	4.80435e-05	0.000276339
AT1G02900	14.2073	3.28996	0.780334	4.21609	2.48578e-05	0.000151562
AT1G02940	2.88479	6.35688	1.95782	3.24692	0.00116662	0.00474389
AT1G03360	105.927	1.93747	0.294771	6.57278	4.93837e-11	7.84133e-10
AT1G03470	38.6308	2.14965	0.452873	4.74669	2.06774e-06	1.58015e-05
AT1G03495	100.275	2.46695	0.293579	8.40303	4.35089e-17	1.39222e-15
AT1G03780	132.349	2.98657	0.26815	11.1377	8.22259e-29	7.48327e-27
AT1G03940	89.5117	2.86535	0.311848	9.1883	3.99083e-20	1.7589e-18
AT1G04110	81.3892	1.91952	0.347358	5.52604	3.27533e-08	3.48998e-07
AT1G04480	1854.4	1.77922	0.19711	9.02654	1.77185e-19	7.21892e-18
AT1G04760	18.4141	2.61685	0.674819	3.87786	0.00010538	0.000561859
AT1G05260	7.45	4.02085	1.19186	3.37361	0.000741907	0.00319809
AT1G05440	22.0217	3.37822	0.693965	4.86799	1.12739e-06	9.05313e-06
AT1G05680	14.7025	3.15955	0.741821	4.25918	2.0518e-05	0.00012743
AT1G05710	44.1969	2.7536	0.458118	6.01068	1.84748e-09	2.38426e-08
AT1G05835	75.7545	2.73514	0.410319	6.66589	2.63063e-11	4.32606e-10
AT1G05950	66.391	2.155	0.354248	6.08331	1.17727e-09	1.54589e-08
AT1G06000	1272.66	2.69524	0.160388	16.8045	2.26254e-63	9.32654e-61
AT1G06090	11.9671	4.18341	1.14216	3.66274	0.000249537	0.00121717
AT1G06100	35.043	8.25467	1.50639	5.47975	4.25918e-08	4.4415e-07
AT1G06180	81.0736	3.92974	0.404308	9.71968	2.48564e-22	1.35027e-20
AT1G06350	17.1948	6.16999	1.16795	5.28276	1.27252e-07	1.21601e-06
AT1G06360	773.094	3.28412	0.170105	19.3064	4.74297e-83	2.8489e-80
AT1G06420	17.4405	2.60848	0.653451	3.99185	6.55604e-05	0.000366271
AT1G06620	41.992	2.8738	0.477224	6.02191	1.72365e-09	2.22856e-08
AT1G06660	23.6225	2.87537	0.604947	4.75309	2.00327e-06	1.53816e-05
AT1G07130	32.2552	2.12239	0.484758	4.37825	1.19637e-05	7.83527e-05
AT1G07135	86.4933	2.20346	0.310383	7.09916	1.25519e-12	2.47233e-11
AT1G08560	260.014	2.79569	0.213536	13.0924	3.64055e-39	6.37794e-37
AT1G08610	112.537	1.62482	0.278453	5.83515	5.37437e-09	6.47852e-08
AT1G08630	6.56469	4.7625	1.38989	3.42654	0.000611328	0.00270112
AT1G08930	763.919	1.99325	0.152012	13.1124	2.79448e-39	4.93684e-37
AT1G09450	34.2237	3.03838	0.504406	6.02367	1.70501e-09	2.20581e-08
AT1G09470	65.727	3.54604	0.409753	8.65409	4.96861e-18	1.73514e-16
AT1G09500	19.9699	3.26251	0.726395	4.49138	7.07647e-06	4.84746e-05
AT1G09590	2404.76	1.60582	0.162721	9.86853	5.69958e-23	3.30089e-21
AT1G09690	3851.32	1.61156	0.139401	11.5606	6.52394e-31	7.10636e-29
AT1G10270	173.615	1.94497	0.226946	8.57021	1.03301e-17	3.48586e-16
AT1G10480	3.04683	6.22508	2.01806	3.08468	0.0020377	0.00769647
AT1G10780	49.7909	2.86664	0.408463	7.01813	2.24854e-12	4.2818e-11
AT1G10990	21.4239	3.04101	0.619584	4.90815	9.19407e-07	7.48594e-06
AT1G11080	43.1504	5.57401	0.749125	7.44069	1.00158e-13	2.21179e-12
AT1G11112	13.6279	6.50844	1.58885	4.09632	4.19776e-05	0.000244323
AT1G11120	24.9128	2.15735	0.637591	3.3836	0.000715415	0.00310102
AT1G11220	27.7532	3.00724	0.555992	5.40878	6.34549e-08	6.43208e-07
AT1G11420	30.5096	2.84732	0.496274	5.7374	9.61407e-09	1.11236e-07
AT1G11600	180.614	11.1258	1.4604	7.61833	2.56974e-14	6.05646e-13
AT1G12100	15.7922	2.0114	0.646186	3.11273	0.00185367	0.00708927
AT1G12570	74.7363	2.64032	0.396594	6.65748	2.78553e-11	4.55013e-10
AT1G13340	102.335	1.70653	0.412789	4.13414	3.56279e-05	0.000210809
AT1G13400	4.81253	6.06653	1.80895	3.35363	0.000797598	0.00340534
AT1G13600	12.0614	5.50271	1.22216	4.50246	6.71711e-06	4.62389e-05
AT1G13670	11.1614	3.47937	0.896863	3.87949	0.000104675	0.00055886
AT1G13710	54.9666	9.67391	1.48391	6.51922	7.06738e-11	1.0957e-09
AT1G13740	92.4818	1.71482	0.316431	5.41925	5.98495e-08	6.09601e-07
AT1G14120	9.33591	6.3514	1.61858	3.92406	8.707e-05	0.000474093
AT1G14240	2.5781	6.5065	2.00199	3.25001	0.001154	0.00469891
AT1G14430	151.776	2.69801	0.279281	9.66056	4.43444e-22	2.35417e-20
AT1G14780	19.8315	3.31569	0.685705	4.83545	1.32844e-06	1.05627e-05
AT1G14820	139.166	1.71621	0.25011	6.86181	6.79925e-12	1.20625e-10
AT1G14870	38.0256	2.02779	0.520012	3.89952	9.63851e-05	0.000519432
AT1G14900	213.424	2.45695	0.223684	10.984	4.56201e-28	3.94679e-26
AT1G15080	36.5765	1.75077	0.446314	3.92274	8.75488e-05	0.00047633
AT1G15125	134.259	2.15771	0.339556	6.35449	2.09113e-10	3.03185e-09
AT1G15210	17.7244	8.13189	1.55724	5.22199	1.77006e-07	1.65167e-06
AT1G15420	169.365	1.72819	0.22279	7.75703	8.69422e-15	2.17335e-13
AT1G15440	266.354	1.71465	0.196277	8.73586	2.41802e-18	8.81005e-17
AT1G15630	2.96066	6.38062	1.9719	3.23577	0.00121315	0.00490839
AT1G15670	54.8846	2.11095	0.391511	5.39181	6.97506e-08	6.99602e-07
AT1G15930	1963.63	1.8377	0.142706	12.8775	6.02225e-38	1.02101e-35
AT1G16070	23.0136	2.25807	0.556045	4.06095	4.88733e-05	0.000280804
AT1G16220	38.2815	2.20664	0.458212	4.81576	1.46642e-06	1.15549e-05
AT1G16330	35.4263	2.0404	0.481237	4.2399	2.23617e-05	0.000137741
AT1G16530	22.8069	1.86658	0.595268	3.1357	0.00171446	0.00660976
AT1G16630	90.4659	2.39209	0.312446	7.656	1.91814e-14	4.57201e-13
AT1G16916	54.4128	2.31887	0.430042	5.39218	6.96069e-08	6.98494e-07
AT1G17020	9.83711	4.56835	1.05341	4.33672	1.44624e-05	9.30936e-05
AT1G17460	19.9878	3.0857	0.661648	4.66366	3.10631e-06	2.28495e-05
AT1G17920	59.4642	1.62844	0.402013	4.05071	5.10622e-05	0.000291945
AT1G18140	9.4788	4.34737	1.14831	3.78588	0.000153167	0.000786138
AT1G18250	235.507	2.33278	0.228393	10.2139	1.71851e-24	1.15058e-22
AT1G18300	55.0683	1.63556	0.347881	4.7015	2.58254e-06	1.9335e-05
AT1G18370	177.411	3.03276	0.253334	11.9714	5.01686e-33	6.39209e-31
AT1G18850	132.192	2.27767	0.261552	8.70829	3.08487e-18	1.10107e-16
AT1G18860	4.03434	7.07687	1.88538	3.75355	0.000174347	0.000883205
AT1G19380	75.0924	2.618	0.369223	7.09056	1.3357e-12	2.61943e-11
AT1G19530	3.41353	6.35735	1.90336	3.34007	0.000837577	0.00355151
AT1G19540	11.4455	3.76857	0.90594	4.15985	3.18457e-05	0.000190251
AT1G19550	4.73078	4.8411	1.44647	3.34685	0.000817363	0.00347843
AT1G19610	16.7382	5.0646	0.979215	5.1721	2.31474e-07	2.11119e-06
AT1G20350	26.2272	1.958	0.573784	3.41244	0.000643849	0.00282346
AT1G20400	4.40627	5.7756	1.82004	3.17334	0.00150694	0.00590613
AT1G20930	72.9929	1.7987	0.321153	5.60076	2.13415e-08	2.34534e-07
AT1G21520	78.5559	1.93678	0.428068	4.52447	6.0548e-06	4.2149e-05
AT1G21550	29.0916	2.78766	0.517652	5.38521	7.23593e-08	7.22665e-07
AT1G21740	81.6633	2.33651	0.305666	7.64399	2.10599e-14	4.99146e-13
AT1G21810	59.3668	2.0294	0.367974	5.51508	3.48621e-08	3.69595e-07
AT1G22440	7.49842	3.91336	1.15373	3.39193	0.000694024	0.00301893
AT1G22530	884.613	1.63288	0.167161	9.76831	1.54002e-22	8.61061e-21
AT1G22570	122.568	2.56009	0.289462	8.84429	9.21143e-19	3.50184e-17
AT1G23000	60.7377	3.61902	0.417189	8.67478	4.14366e-18	1.46161e-16
AT1G23010	32.1249	1.85272	0.506805	3.65569	0.000256495	0.00124821
AT1G23100	45.9982	1.95519	0.406174	4.81367	1.48184e-06	1.1659e-05
AT1G23290	1912.19	2.3761	0.167765	14.1633	1.54568e-45	3.73503e-43
AT1G23380	34.9633	4.76911	0.641918	7.42947	1.09031e-13	2.39516e-12
AT1G23410	64.5116	2.88842	0.385674	7.48928	6.92501e-14	1.56711e-12
AT1G23570	12.2545	6.97206	1.64076	4.24929	2.14448e-05	0.000132754
AT1G23790	49.3565	3.09333	0.482284	6.41391	1.41832e-10	2.10723e-09
AT1G23850	13.0177	2.28826	0.729132	3.13834	0.0016991	0.00655899
AT1G24020	950.058	3.96171	0.176811	22.4065	3.39915e-111	3.97002e-108
AT1G24070	75.7775	2.50581	0.353256	7.09347	1.30794e-12	2.56739e-11
AT1G24090	22.1643	2.10936	0.562838	3.74772	0.00017845	0.000901815
AT1G24530	97.1009	1.74534	0.331505	5.26488	1.4028e-07	1.33258e-06
AT1G24822	131.18	5.54046	0.413625	13.3949	6.47716e-41	1.24926e-38
AT1G24881	269.9	3.33138	0.233239	14.2831	2.7879e-46	6.81513e-44
AT1G25141	22.6856	1.93316	0.598354	3.2308	0.00123444	0.00498688
AT1G25145	99.346	3.36089	0.700877	4.79527	1.62458e-06	1.26635e-05
AT1G25150	231.6	3.26853	0.234682	13.9275	4.31146e-44	9.64253e-42
AT1G25210	91.1964	4.46645	0.763639	5.8489	4.94825e-09	6.00365e-08
AT1G25320	35.4125	1.73186	0.445265	3.88951	0.000100448	0.000539114
AT1G25400	72.8434	2.06727	0.347504	5.9489	2.6995e-09	3.40237e-08
AT1G25460	3.62175	6.05062	1.90675	3.17326	0.00150736	0.00590667
AT1G25510	69.0658	2.70908	0.349544	7.75033	9.16571e-15	2.28307e-13
AT1G25530	29.0109	3.01849	0.547396	5.51427	3.50234e-08	3.70762e-07
AT1G26390	56.1195	9.40969	1.68778	5.57519	2.47259e-08	2.68359e-07
AT1G26450	36.6655	1.73909	0.499912	3.47879	0.000503686	0.00227037
AT1G26680	3.66037	6.05064	1.92177	3.14847	0.00164129	0.00636503
AT1G26760	31.491	2.85338	0.518352	5.50471	3.69773e-08	3.89076e-07
AT1G27020	76.9918	2.59773	0.378788	6.85799	6.98342e-12	1.23684e-10
AT1G28000	4.61942	6.96553	1.80413	3.86089	0.000112977	0.000597812
AT1G28050	58.9078	1.60438	0.34359	4.66945	3.02001e-06	2.22927e-05
AT1G28130	109.227	3.18398	0.317146	10.0395	1.02216e-23	6.38583e-22
AT1G28190	39.6094	2.24361	0.434617	5.16227	2.43973e-07	2.21652e-06
AT1G28290	766.462	5.45864	0.203636	26.8059	2.76006e-158	5.80247e-155
AT1G28390	50.93	2.40856	0.391272	6.15571	7.47397e-10	1.00657e-08
AT1G29160	18.9368	2.6785	0.636749	4.20653	2.59318e-05	0.000157471
AT1G29270	16.4829	8.26106	1.55751	5.30401	1.13284e-07	1.09397e-06
AT1G29320	176.732	2.14349	0.219669	9.75779	1.70833e-22	9.45109e-21
AT1G29418	108.19	1.9533	0.316664	6.16838	6.89915e-10	9.33338e-09
AT1G29980	136.424	2.41373	0.254042	9.50133	2.07223e-21	1.03973e-19
AT1G30650	9.06351	6.18793	1.62878	3.79912	0.000145208	0.000750235
AT1G30700	12.2061	4.41336	1.07839	4.09254	4.26667e-05	0.000247922
AT1G30720	12.7315	2.53836	0.791793	3.20584	0.00134669	0.00537017
AT1G31040	8.08668	4.59044	1.31625	3.48751	0.000487544	0.00220897
AT1G31310	27.6698	8.60582	1.51619	5.67596	1.37915e-08	1.56724e-07
AT1G31690	174.802	2.08194	0.248918	8.36399	6.06326e-17	1.91106e-15
AT1G31710	157.978	2.24412	0.253823	8.84126	9.46477e-19	3.57874e-17
AT1G31760	25.2253	2.54747	0.621837	4.09669	4.19107e-05	0.000244069
AT1G31835	28.932	2.69648	0.510354	5.28356	1.26699e-07	1.21128e-06
AT1G32190	46.3984	2.02067	0.402172	5.0244	5.05009e-07	4.32809e-06
AT1G32910	5.06672	6.62279	1.85196	3.5761	0.000348758	0.00164025
AT1G32930	41.4841	2.2476	0.442762	5.07632	3.84806e-07	3.37214e-06
AT1G33265	101.401	2.11713	0.286843	7.38079	1.57348e-13	3.40322e-12
AT1G33790	43.6661	3.42768	0.469182	7.30566	2.75913e-13	5.8473e-12
AT1G33840	26.5634	4.29577	0.623211	6.89296	5.46421e-12	9.80154e-11
AT1G34245	43.3601	4.49191	0.585308	7.67444	1.6614e-14	3.99174e-13
AT1G34355	45.2383	2.8738	0.46005	6.2467	4.19224e-10	5.82508e-09
AT1G34580	25.7373	1.90061	0.518903	3.66275	0.000249523	0.00121717
AT1G35140	62.2722	2.78266	0.361985	7.68722	1.50362e-14	3.6544e-13
AT1G35290	13.14	2.16896	0.704346	3.0794	0.00207419	0.00782446
AT1G43800	19.5229	5.13547	1.19343	4.30312	1.68412e-05	0.000106675
AT1G43910	133.159	2.02535	0.35577	5.69287	1.24921e-08	1.42885e-07
AT1G44110	87.8068	2.1875	0.345007	6.34043	2.29124e-10	3.30328e-09
AT1G44740	28.0386	2.01826	0.513153	3.93306	8.38696e-05	0.000457615
AT1G44890	19.9402	1.97625	0.612791	3.225	0.00125974	0.00507054
AT1G47840	27.1421	2.34041	0.544457	4.29861	1.71874e-05	0.000108606
AT1G48660	4.87209	5.835	1.85251	3.14978	0.00163394	0.0063412
AT1G49320	29.4649	2.87524	0.581785	4.9421	7.72871e-07	6.39184e-06
AT1G49870	73.2062	2.23023	0.340468	6.55047	5.73557e-11	8.99842e-10
AT1G50110	31.5024	2.04449	0.488876	4.18202	2.88934e-05	0.000174048
AT1G50240	111.577	2.62093	0.300294	8.72786	2.59533e-18	9.37486e-17
AT1G50490	150.11	1.97102	0.255823	7.70461	1.31242e-14	3.21575e-13
AT1G51380	16.8662	2.87513	0.730475	3.93598	8.28579e-05	0.0004528
AT1G51460	34.487	4.03004	0.602677	6.6869	2.27943e-11	3.76437e-10
AT1G51860	34.1495	1.91068	0.591971	3.22765	0.0012481	0.00503238
AT1G52030	177.26	3.59434	0.575567	6.24486	4.24168e-10	5.88989e-09
AT1G52100	40.0766	8.60312	1.50018	5.73472	9.76713e-09	1.12821e-07
AT1G52200	51.6064	2.64147	0.424569	6.22154	4.92308e-10	6.76458e-09
AT1G52618	23.7152	2.4183	0.554407	4.36196	1.28904e-05	8.37435e-05
AT1G52910	55.2384	1.7226	0.35029	4.91764	8.75956e-07	7.16546e-06
AT1G53070	48.1053	1.91722	0.436444	4.39282	1.11892e-05	7.36475e-05
AT1G53140	67.6246	2.29441	0.36866	6.22365	4.85713e-10	6.68269e-09
AT1G53542	14.2112	3.45586	0.881083	3.92229	8.77104e-05	0.000477086
AT1G53885	36.88	2.38666	0.552237	4.3218	1.54762e-05	9.89228e-05
AT1G53903	32.9013	2.3959	0.588569	4.07072	4.68679e-05	0.00027002
AT1G54000	32.9172	5.58886	0.758728	7.3661	1.75698e-13	3.78841e-12
AT1G54010	370.656	4.846	0.476262	10.1751	2.56252e-24	1.69409e-22
AT1G54020	26.7976	5.68382	0.825317	6.88683	5.70488e-12	1.01898e-10
AT1G54385	103.44	2.50313	0.326043	7.67729	1.62483e-14	3.90833e-13
AT1G54575	46.9385	1.88147	0.401145	4.69024	2.72883e-06	2.02931e-05
AT1G54840	11.881	3.37814	0.878099	3.8471	0.000119522	0.00062802
AT1G55010	3.97782	6.05063	1.9206	3.15038	0.00163058	0.00633286
AT1G55200	102.314	2.67706	0.321769	8.31983	8.80905e-17	2.71544e-15
AT1G55940	6.41385	7.12721	1.7044	4.18165	2.89398e-05	0.000174277
AT1G56110	1564.44	1.64035	0.137111	11.9636	5.50922e-33	6.93534e-31
AT1G56150	49.5651	1.88141	0.445011	4.22778	2.36011e-05	0.000144781
AT1G56300	54.2737	2.65319	0.440299	6.02588	1.68191e-09	2.17727e-08
AT1G56650	42.2404	2.08939	0.419205	4.98417	6.22282e-07	5.24759e-06
AT1G59359	4237.71	5.95504	0.158647	37.5364	0	0
AT1G59540	77.8438	1.63348	0.316886	5.15478	2.53929e-07	2.29827e-06
AT1G60060	30.0796	2.10058	0.53465	3.92888	8.5341e-05	0.000465113
AT1G60830	4.86871	6.86357	1.79651	3.8205	0.000133183	0.000693046
AT1G61120	18.6528	2.4399	0.773461	3.15452	0.00160764	0.00625298
AT1G61340	19.8646	1.83209	0.603019	3.0382	0.00237994	0.00882891
AT1G61450	20.7054	4.78097	0.831451	5.75015	8.9166e-09	1.0368e-07
AT1G61570	259.11	1.67618	0.261913	6.39977	1.5561e-10	2.29894e-09
AT1G61610	34.4736	2.06742	0.494603	4.17997	2.91547e-05	0.000175421
AT1G61667	17.7044	1.8018	0.586098	3.07424	0.00211041	0.0079417
AT1G62360	19.8693	8.17888	1.55417	5.26253	1.4209e-07	1.34678e-06
AT1G62500	198.188	11.6319	1.46271	7.95224	1.83162e-15	4.94937e-14
AT1G62790	403.24	2.75767	0.183849	14.9997	7.38038e-51	2.21654e-48
AT1G63100	165.377	3.78485	0.277324	13.6478	2.08096e-42	4.33148e-40
AT1G63160	55.0867	1.77522	0.380266	4.66838	3.03588e-06	2.238e-05
AT1G63480	79.1488	2.67784	0.320656	8.35112	6.76194e-17	2.11857e-15
AT1G63650	63.0807	3.48954	0.405225	8.61136	7.21964e-18	2.47196e-16
AT1G64170	27.9697	2.84078	0.547182	5.19166	2.08432e-07	1.92272e-06
AT1G64450	57.2345	1.86568	0.35968	5.18705	2.13656e-07	1.96573e-06
AT1G64690	31.0807	1.70568	0.474657	3.59351	0.000326256	0.00154584
AT1G65060	641.384	1.74092	0.170099	10.2348	1.38497e-24	9.365e-23
AT1G65390	50.4348	2.88321	0.454046	6.35004	2.15266e-10	3.1082e-09
AT1G65500	104.023	4.02697	0.648802	6.20679	5.40793e-10	7.38253e-09
AT1G65510	15.1286	4.25047	0.953118	4.45954	8.2134e-06	5.54675e-05
AT1G65620	34.8215	3.14951	0.509309	6.18388	6.25442e-10	8.49398e-09
AT1G65710	47.206	3.3345	0.473333	7.04472	1.8584e-12	3.57121e-11
AT1G65730	6.59247	3.71849	1.22603	3.03296	0.00242171	0.00896016
AT1G65890	13.7343	2.67019	0.791583	3.37323	0.00074293	0.00320185
AT1G66160	55.5275	1.84821	0.363189	5.08882	3.60298e-07	3.17059e-06
AT1G66280	6.17089	5.25344	1.40957	3.72699	0.000193779	0.000969725
AT1G66860	4.53877	6.82899	1.87408	3.64391	0.000268526	0.00130074
AT1G66930	11.3035	2.728	0.794401	3.43403	0.000594678	0.00263753
AT1G67035	16.7502	3.5042	0.770067	4.55051	5.35159e-06	3.76654e-05
AT1G67780	19.4816	2.85563	0.664731	4.29592	1.73968e-05	0.000109764
AT1G67980	10.4516	3.60806	1.01276	3.56259	0.000367216	0.00171327
AT1G68220	87.4887	1.80113	0.294501	6.11587	9.60306e-10	1.27347e-08
AT1G68480	9.77915	6.8621	1.63776	4.18992	2.79058e-05	0.000168436
AT1G68550	135.889	1.83603	0.249499	7.35887	1.85471e-13	3.99094e-12
AT1G68620	51.8426	1.86846	0.536093	3.48532	0.00049155	0.00222186
AT1G68640	37.8119	4.55965	0.671668	6.78855	1.13265e-11	1.95498e-10
AT1G68725	25.6779	1.87033	0.553354	3.38	0.000724868	0.00313364
AT1G68945	117.922	1.92432	0.325057	5.91997	3.2201e-09	4.01757e-08
AT1G69520	40.1004	1.69422	0.416052	4.07212	4.65867e-05	0.000268547
AT1G69880	5.56198	6.13862	1.7682	3.47167	0.000517227	0.00232443
AT1G70260	32.9359	4.62847	0.704785	6.56722	5.12643e-11	8.11544e-10
AT1G70270	12.2414	6.89755	1.57779	4.37164	1.23316e-05	8.04613e-05
AT1G70350	81.2086	2.00606	0.326794	6.13862	8.32437e-10	1.11396e-08
AT1G70510	8.52179	6.11901	1.63559	3.74117	0.000183163	0.000922973
AT1G70560	89.598	1.71961	0.306918	5.60282	2.10895e-08	2.31885e-07
AT1G70600	4660.49	1.88456	0.333038	5.65869	1.52535e-08	1.72021e-07
AT1G70710	206.857	1.60666	0.211136	7.60958	2.74988e-14	6.46653e-13
AT1G70850	9.74422	7.51354	1.65933	4.52805	5.95295e-06	4.1495e-05
AT1G71870	17.5161	3.03258	0.698669	4.34051	1.42152e-05	9.16147e-05
AT1G72070	16.4346	2.79658	0.699482	3.99807	6.38616e-05	0.000357921
AT1G72140	12.3676	3.35389	0.770655	4.35199	1.34906e-05	8.73195e-05
AT1G72210	27.2305	2.69535	0.568572	4.74056	2.13132e-06	1.62167e-05
AT1G72670	83.3607	2.68696	0.319932	8.39853	4.52117e-17	1.44232e-15
AT1G73177	44.4182	1.73731	0.522783	3.32319	0.000889955	0.0037464
AT1G73260	77.4804	9.46061	1.85396	5.10293	3.34434e-07	2.95536e-06
AT1G73330	14.8868	4.71894	1.06462	4.43249	9.31513e-06	6.21097e-05
AT1G73360	52.3336	2.07112	0.409065	5.06306	4.12575e-07	3.596e-06
AT1G73620	103.308	5.19934	0.445713	11.6652	1.9189e-31	2.1806e-29
AT1G74000	12.6032	3.79179	1.03042	3.67985	0.000233376	0.00114713
AT1G74430	69.1424	2.01124	0.364284	5.52109	3.36897e-08	3.57887e-07
AT1G74490	6.36425	5.61087	1.70163	3.29736	0.000975991	0.00405759
AT1G75060	25.3695	2.42725	0.542397	4.47504	7.6396e-06	5.18423e-05
AT1G75120	58.2691	2.73845	0.433343	6.31937	2.62632e-10	3.7458e-09
AT1G75240	164.197	4.13913	0.27639	14.9757	1.05854e-50	3.0908e-48
AT1G75520	11.8485	4.72463	1.06947	4.41774	9.97397e-06	6.60785e-05
AT1G75580	23.3516	2.15757	0.578247	3.73122	0.000190556	0.000954961
AT1G75640	60.824	3.02416	0.394429	7.66719	1.75808e-14	4.21439e-13
AT1G75940	3.38579	5.86272	1.89914	3.08703	0.00202165	0.00764136
AT1G76310	71.3547	1.86386	0.35798	5.20661	1.92323e-07	1.7835e-06
AT1G76420	8.00399	6.86273	1.68789	4.06586	4.78567e-05	0.000275415
AT1G76640	2.77226	7.01699	2.11494	3.31783	0.000907199	0.00380907
AT1G76650	13.9381	2.55623	0.716618	3.56707	0.00036099	0.00168759
AT1G76740	36.0737	1.79914	0.486125	3.70098	0.000214768	0.00106588
AT1G76780	49.244	2.54433	0.466662	5.45219	4.97538e-08	5.13235e-07
AT1G76790	40.1977	3.88707	0.595083	6.53198	6.49076e-11	1.01153e-09
AT1G76860	222.449	1.60803	0.242786	6.62323	3.51424e-11	5.66564e-10
AT1G76930	749.827	3.18015	0.191627	16.5955	7.50733e-62	2.92272e-59
AT1G77270	61.3862	2.83656	0.385158	7.36468	1.77578e-13	3.82501e-12
AT1G78260	70.3546	1.66747	0.329652	5.05827	4.23085e-07	3.67846e-06
AT1G78430	66.517	1.9865	0.351292	5.65484	1.55987e-08	1.75552e-07
AT1G78930	46.6459	1.84918	0.416862	4.43595	9.16677e-06	6.11593e-05
AT1G78940	41.6936	2.44036	0.401587	6.07679	1.22611e-09	1.60401e-08
AT1G79420	52.5849	1.64576	0.400543	4.10883	3.9767e-05	0.000232616
AT1G79530	210.941	2.07226	0.21219	9.76605	1.57474e-22	8.78138e-21
AT1G79680	7.32042	3.72302	1.19359	3.11917	0.00181359	0.00695243
AT1G79840	74.7323	2.59783	0.372139	6.9808	2.93498e-12	5.49929e-11
AT1G80080	177.862	2.3287	0.255	9.13218	6.71316e-20	2.91593e-18
AT1G80160	3.4886	6.7418	1.91433	3.52175	0.000428706	0.00196955
AT1G80280	192.02	2.38698	0.239658	9.95994	2.28192e-23	1.37458e-21
AT1G80370	39.6078	2.66032	0.447243	5.94826	2.71007e-09	3.41365e-08
AT1G80450	32.0454	2.59829	0.52199	4.97766	6.43581e-07	5.40984e-06
AT5G01040	25.3378	2.16481	0.584982	3.70065	0.000215047	0.00106701
AT5G01340	110.196	1.61845	0.280518	5.76953	7.94946e-09	9.33119e-08
AT5G01420	10.8203	2.85071	0.870712	3.274	0.00106035	0.00436495
AT5G01660	14.2972	2.98206	0.771636	3.86459	0.000111275	0.000589699
AT5G01870	41.5684	9.69303	1.49366	6.48946	8.61428e-11	1.32092e-09
AT5G01881	30.7909	1.73354	0.53624	3.23276	0.001226	0.00495657
AT5G01910	38.5404	3.49796	0.522901	6.68953	2.23893e-11	3.70623e-10
AT5G02370	42.3578	2.0074	0.433672	4.62884	3.67724e-06	2.67312e-05
AT5G02502	65.9926	2.18295	0.435463	5.01294	5.36053e-07	4.56438e-06
AT5G03680	35.2942	1.6623	0.483172	3.44038	0.000580892	0.00258075
AT5G03790	12.6159	7.96752	1.60037	4.97856	6.40581e-07	5.38893e-06
AT5G03870	53.0303	3.03152	0.416925	7.27115	3.56434e-13	7.40446e-12
AT5G04530	283.149	1.67458	0.209749	7.98377	1.41931e-15	3.87005e-14
AT5G05270	875.132	1.88154	0.166569	11.2958	1.37589e-29	1.34537e-27
AT5G05340	28.1008	3.50939	0.557782	6.29168	3.14047e-10	4.43995e-09
AT5G05370	252.38	2.31837	0.491801	4.71403	2.42859e-06	1.82997e-05
AT5G05510	20.5523	2.0273	0.600843	3.37409	0.0007406	0.00319377
AT5G06000	52.2059	1.7311	0.371487	4.65993	3.1632e-06	2.32486e-05
AT5G06150	148.496	2.32711	0.249635	9.32208	1.14081e-20	5.30605e-19
AT5G06230	49.9746	1.76	0.427532	4.11665	3.84418e-05	0.000225303
AT5G06510	16.3001	2.8099	0.695547	4.03983	5.3489e-05	0.000304825
AT5G06550	126.812	2.4505	0.290866	8.42483	3.61284e-17	1.16314e-15
AT5G06730	3.11421	6.62898	1.93658	3.42303	0.000619276	0.00273108
AT5G06940	21.031	3.9369	0.746212	5.27585	1.32142e-07	1.25873e-06
AT5G07030	496.244	2.04961	0.16726	12.2541	1.59767e-34	2.31641e-32
AT5G07100	26.5655	2.44767	0.546537	4.4785	7.51677e-06	5.11573e-05
AT5G07280	50.5977	2.44916	0.416319	5.8829	4.03142e-09	4.95629e-08
AT5G07810	63.8382	2.50768	0.356995	7.02442	2.14963e-12	4.11206e-11
AT5G07990	81.2368	3.23428	0.335889	9.629	6.03152e-22	3.17796e-20
AT5G08000	97.7359	3.98075	0.355971	11.1828	4.95077e-29	4.62578e-27
AT5G08180	568.95	1.77727	0.157544	11.2811	1.62668e-29	1.58322e-27
AT5G08640	1136.31	3.55456	0.170358	20.8653	1.10813e-96	8.62819e-94
AT5G09300	44.0938	3.20994	0.459305	6.98869	2.7746e-12	5.21273e-11
AT5G09440	76.9837	2.74526	0.346256	7.92842	2.21947e-15	5.94395e-14
AT5G09530	36.1259	1.68998	0.480517	3.51701	0.000436436	0.00200288
AT5G09840	61.8418	2.62169	0.394616	6.64363	3.06041e-11	4.96826e-10
AT5G09980	8.07097	4.12053	1.11957	3.68047	0.000232808	0.00114487
AT5G10080	33.8175	1.97359	0.523832	3.7676	0.000164827	0.000838211
AT5G10390	234.32	1.87531	0.240539	7.79627	6.37647e-15	1.62095e-13
AT5G10400	415.693	1.78855	0.182717	9.78866	1.25955e-22	7.09905e-21
AT5G10510	40.2304	1.65339	0.450063	3.67369	0.000239073	0.00117211
AT5G10520	24.0137	1.7476	0.556382	3.141	0.00168372	0.00650798
AT5G10820	23.6972	2.03668	0.524693	3.88166	0.000103748	0.000554984
AT5G10890	11.244	4.13299	0.994841	4.15442	3.26112e-05	0.000194382
AT5G11160	128.637	2.67031	0.270441	9.87389	5.403e-23	3.14646e-21
AT5G11410	19.7806	2.65198	0.650922	4.07419	4.61755e-05	0.000266544
AT5G11510	95.7031	1.70884	0.29613	5.77055	7.90133e-09	9.27987e-08
AT5G11630	73.175	1.61691	0.328982	4.91488	8.88389e-07	7.25587e-06
AT5G12330	19.5027	8.70047	1.53763	5.65836	1.52822e-08	1.72175e-07
AT5G13210	33.3331	1.75581	0.450945	3.89363	9.87547e-05	0.000530977
AT5G13220	39.2416	3.355	0.602383	5.56954	2.55408e-08	2.76632e-07
AT5G13330	10.3673	3.99934	0.874974	4.57081	4.85848e-06	3.44485e-05
AT5G13830	10.585	2.54244	0.82922	3.06607	0.00216893	0.00812847
AT5G13840	157.6	3.14656	0.259664	12.1178	8.50016e-34	1.1529e-31
AT5G14230	54.4334	3.04852	0.441474	6.90532	5.00907e-12	9.05466e-11
AT5G14920	184.305	1.98793	0.216497	9.18223	4.22236e-20	1.85704e-18
AT5G15120	37.7209	4.18994	0.624415	6.71018	1.94389e-11	3.2537e-10
AT5G15510	64.8085	3.48142	0.398735	8.73115	2.52102e-18	9.15361e-17
AT5G15520	130.735	2.02186	0.245966	8.22006	2.03398e-16	6.05672e-15
AT5G15530	104.952	2.24222	0.301545	7.43577	1.03964e-13	2.28861e-12
AT5G15550	278.064	1.65871	0.194156	8.5432	1.30557e-17	4.37751e-16
AT5G16250	264.124	1.96234	0.206789	9.48956	2.32007e-21	1.14495e-19
AT5G16960	5.07356	3.54253	1.16746	3.0344	0.00241015	0.00892682
AT5G17040	16.5587	3.44526	0.909191	3.78937	0.000151029	0.000776304
AT5G17160	128.865	1.98742	0.255927	7.76558	8.12703e-15	2.04127e-13
AT5G17220	219.013	5.50302	0.323462	17.0129	6.58963e-65	2.77068e-62
AT5G17330	42.0329	2.25021	0.487195	4.61869	3.86163e-06	2.79363e-05
AT5G17540	8.10076	2.82135	0.917055	3.07653	0.00209426	0.00789026
AT5G17700	114.677	2.03257	0.27163	7.48286	7.27201e-14	1.63682e-12
AT5G17850	17.8836	2.94113	0.685564	4.29009	1.78601e-05	0.000112283
AT5G18380	4798.65	1.86981	0.155292	12.0406	2.1727e-33	2.87275e-31
AT5G18790	59.9776	2.08311	0.419797	4.96219	6.97041e-07	5.80812e-06
AT5G19110	10.8965	4.22524	0.889503	4.75011	2.03302e-06	1.55702e-05
AT5G19170	34.4355	2.57742	0.475972	5.41506	6.12681e-08	6.22843e-07
AT5G19300	122.444	1.96626	0.272722	7.20975	5.60534e-13	1.14187e-11
AT5G19340	25.4354	4.33499	0.775115	5.5927	2.23564e-08	2.44155e-07
AT5G20240	6.46861	6.64743	1.76335	3.76978	0.000163392	0.000831518
AT5G20630	2659.82	2.0591	0.142345	14.4655	2.00012e-47	5.19117e-45
AT5G20740	182.1	2.81321	0.254976	11.0332	2.64229e-28	2.30493e-26
AT5G20850	34.8756	1.88173	0.447303	4.20684	2.5897e-05	0.000157305
AT5G21940	874.119	1.90675	0.143868	13.2534	4.30997e-40	8.01846e-38
AT5G22300	129.131	2.01875	0.266934	7.56271	3.94767e-14	9.10999e-13
AT5G22940	103.583	2.64455	0.313815	8.4271	3.54347e-17	1.14783e-15
AT5G23020	155.607	1.60624	0.276651	5.80603	6.39723e-09	7.61977e-08
AT5G23395	115.378	1.6769	0.258769	6.4803	9.15376e-11	1.4016e-09
AT5G23530	69.0692	3.14715	0.437251	7.19759	6.12862e-13	1.24245e-11
AT5G23820	670.623	2.17731	0.202926	10.7296	7.39128e-27	5.95352e-25
AT5G23910	101.301	1.84843	0.304099	6.07838	1.21405e-09	1.59121e-08
AT5G23940	653.576	5.38283	0.240828	22.3514	1.17077e-110	1.23066e-107
AT5G24240	9.2473	3.77047	0.957863	3.93634	8.27343e-05	0.00045236
AT5G24270	16.2845	2.11008	0.69926	3.01759	0.00254797	0.00936305
AT5G24290	15.7579	2.40259	0.640198	3.75289	0.000174811	0.000885339
AT5G24470	39.87	3.61062	0.587741	6.14322	8.08648e-10	1.08489e-08
AT5G24760	169.594	1.81411	0.231487	7.83674	4.6238e-15	1.19418e-13
AT5G24770	442.514	2.36808	0.634317	3.73327	0.000189009	0.000948114
AT5G24780	166.262	3.18864	0.789436	4.03914	5.36474e-05	0.000305645
AT5G25010	20.098	1.75763	0.549779	3.19697	0.00138878	0.00552018
AT5G25090	89.7281	3.5947	0.343478	10.4656	1.24292e-25	9.13634e-24
AT5G25475	64.3377	3.30452	0.376241	8.78299	1.59191e-18	5.89203e-17
AT5G25490	39.1607	2.11918	0.478535	4.42847	9.4906e-06	6.30996e-05
AT5G25880	16.7404	5.42733	1.19112	4.55648	5.20177e-06	3.67092e-05
AT5G25970	17.6948	7.42967	1.57825	4.70753	2.5074e-06	1.88396e-05
AT5G26010	13.7019	2.41278	0.711153	3.39277	0.000691898	0.00301092
AT5G26270	18.7405	5.51793	0.999973	5.51808	3.42725e-08	3.63711e-07
AT5G26280	39.1344	1.83521	0.517852	3.54388	0.000394282	0.00182573
AT5G26731	15.9702	2.14291	0.671794	3.18983	0.00142356	0.00562655
AT5G26630	7.49983	3.49998	1.03896	3.36874	0.00075514	0.00324582
AT5G26800	139.761	1.74713	0.24374	7.16801	7.60938e-13	1.52791e-11
AT5G27000	15.025	2.21012	0.729782	3.02847	0.00245798	0.00907838
AT5G27120	741.804	1.9491	0.164812	11.8262	2.85676e-32	3.41237e-30
AT5G27330	298.099	2.14738	0.189281	11.3449	7.85822e-30	7.82954e-28
AT5G27700	1092.59	2.24732	0.18492	12.153	5.5321e-34	7.80546e-32
AT5G27770	1188.22	1.66399	0.126019	13.2043	8.28932e-40	1.51536e-37
AT5G27850	3580.53	1.8437	0.119977	15.3672	2.71775e-53	8.79003e-51
AT5G27890	45.2184	2.90756	0.443168	6.56085	5.35022e-11	8.43794e-10
AT5G28490	68.4816	2.48794	0.358513	6.93959	3.93241e-12	7.23914e-11
AT5G28640	181.41	4.46723	0.302143	14.7851	1.82727e-49	5.2623e-47
AT5G33300	43.8112	2.3105	0.415897	5.55545	2.76902e-08	2.98529e-07
AT5G33370	121.002	10.0919	1.47122	6.85949	6.9105e-12	1.22495e-10
AT5G36800	87.8466	1.66126	0.311869	5.32678	9.99691e-08	9.75244e-07
AT5G37010	94.7739	2.80263	0.322375	8.69368	3.50875e-18	1.24813e-16
AT5G38000	4.21708	7.05577	1.80448	3.91015	9.22378e-05	0.00049922
AT5G38320	7.44311	5.17533	1.689	3.06414	0.002183	0.00817479
AT5G38350	3.1956	6.51376	1.91604	3.39959	0.000674873	0.00294761
AT5G38890	78.8535	1.92699	0.315349	6.11066	9.92216e-10	1.31191e-08
AT5G38930	17.1816	7.57269	1.55839	4.85929	1.17807e-06	9.4349e-06
AT5G38940	61.7327	9.42044	1.48334	6.35082	2.1417e-10	3.09875e-09
AT5G39120	6.93702	6.75374	1.72977	3.90441	9.44562e-05	0.000510345
AT5G39160	27.0398	2.57855	0.635231	4.05923	4.92354e-05	0.000282422
AT5G39220	8.64936	6.06272	1.64767	3.67957	0.000233626	0.00114809
AT5G39380	29.6699	1.81307	0.47627	3.80681	0.000140772	0.000728809
AT5G39520	21.28	3.71196	0.726201	5.11148	3.19641e-07	2.83416e-06
AT5G39840	90.8823	1.82249	0.29791	6.11758	9.50048e-10	1.26171e-08
AT5G40000	4.08644	6.35771	1.86895	3.40176	0.000669531	0.00292753
AT5G40030	8.04857	4.02503	1.16809	3.44581	0.000569356	0.00253432
AT5G40210	30.5563	2.12563	0.496126	4.28446	1.83181e-05	0.000114922
AT5G40230	20.3262	2.76637	0.655546	4.21994	2.44363e-05	0.000149208
AT5G40330	26.2047	1.94184	0.553215	3.51009	0.00044795	0.0020499
AT5G41315	13.2531	4.59537	0.976263	4.7071	2.5127e-06	1.88524e-05
AT5G42060	67.0319	1.73931	0.371428	4.68275	2.83048e-06	2.09821e-05
AT5G42330	21.6624	1.89969	0.598503	3.17406	0.00150321	0.00589369
AT5G42690	23.0342	1.63767	0.546492	2.99669	0.00272928	0.00994071
AT5G42700	16.535	4.03001	0.85843	4.69462	2.67102e-06	1.99406e-05
AT5G42800	312.527	5.11297	0.296846	17.2243	1.74408e-66	7.80125e-64
AT5G43020	181.095	2.28698	0.228349	10.0153	1.30599e-23	8.09904e-22
AT5G43340	3.04362	6.20765	1.98482	3.12757	0.00176258	0.0067781
AT5G43530	8.19206	3.91031	1.12215	3.48465	0.000492779	0.00222693
AT5G43580	14.2969	6.31175	1.57456	4.00859	6.10826e-05	0.000343813
AT5G43690	4.40743	5.86231	1.83778	3.18989	0.00142326	0.00562655
AT5G44210	17.635	2.38858	0.659838	3.61996	0.000294652	0.00141265
AT5G44380	11.0635	3.10589	0.925694	3.3552	0.000793082	0.00338812
AT5G44480	18.6818	3.90946	0.884663	4.41915	9.90883e-06	6.56933e-05
AT5G44572	47.2458	2.28774	0.439211	5.20876	1.90107e-07	1.76529e-06
AT5G44578	15.24	2.0505	0.635634	3.22592	0.0012557	0.00505721
AT5G44610	5.29462	6.95504	1.78121	3.90467	9.43544e-05	0.000510057
AT5G44620	12.6372	8.24629	1.60023	5.15318	2.56112e-07	2.31381e-06
AT5G44700	3.96312	5.84328	1.91226	3.05569	0.00224541	0.0083816
AT5G45095	3.86127	6.49962	1.88292	3.45188	0.000556694	0.00248585
AT5G45700	64.7492	2.58463	0.396092	6.52533	6.78505e-11	1.05661e-09
AT5G45860	3.7161	6.76694	1.92002	3.52441	0.000424431	0.00195248
AT5G45920	59.1051	1.6988	0.350066	4.85279	1.21734e-06	9.73089e-06
AT5G46050	36.759	1.71083	0.531596	3.21828	0.00128961	0.00517495
AT5G46090	22.4318	2.0818	0.561838	3.70535	0.000211103	0.00104868
AT5G47160	8.42288	3.86158	1.14144	3.38308	0.000716781	0.00310507
AT5G47330	24.5341	1.6097	0.510977	3.15023	0.00163141	0.00633488
AT5G47500	615.343	4.82227	0.243757	19.7831	4.16454e-87	2.73597e-84
AT5G47570	810.855	1.62009	0.19604	8.26405	1.40813e-16	4.25945e-15
AT5G47700	2456.94	1.63808	0.165761	9.88216	4.9749e-23	2.9052e-21
AT5G48290	9.0862	3.55157	0.998488	3.55695	0.000375187	0.00174581
AT5G48310	76.5088	1.91058	0.344361	5.5482	2.88626e-08	3.10373e-07
AT5G48450	85.1549	1.80827	0.288902	6.25912	3.87168e-10	5.40826e-09
AT5G48480	224.269	1.94779	0.204214	9.53797	1.45653e-21	7.37847e-20
AT5G48650	8.33672	6.37229	1.68112	3.79051	0.00015034	0.000773328
AT5G48820	24.2375	4.17846	0.646288	6.46533	1.01081e-10	1.53875e-09
AT5G49150	20.4179	2.69167	0.711822	3.78139	0.000155957	0.000798512
AT5G49450	55.6993	1.7506	0.38144	4.58944	4.44438e-06	3.17048e-05
AT5G49560	51.4674	2.20506	0.394261	5.59291	2.23298e-08	2.43992e-07
AT5G49640	152.978	3.13261	0.261722	11.9692	5.15061e-33	6.52296e-31
AT5G49700	24.1341	2.47157	0.638101	3.87333	0.00010736	0.000571257
AT5G49850	5.07704	6.75979	1.79132	3.77364	0.000160886	0.000820747
AT5G50450	41.113	1.82508	0.440224	4.14581	3.38621e-05	0.00020121
AT5G50930	15.024	2.20134	0.666892	3.3009	0.000963754	0.00401367
AT5G51380	46.3384	2.68103	0.421884	6.3549	2.08561e-10	3.02593e-09
AT5G51590	53.2089	2.45922	0.442039	5.56336	2.64633e-08	2.86329e-07
AT5G51600	107.828	1.97337	0.293545	6.72253	1.786e-11	3.00883e-10
AT5G51720	927.517	2.9139	0.532309	5.47408	4.39779e-08	4.57697e-07
AT5G51750	416.185	2.23067	0.194395	11.475	1.76272e-30	1.85288e-28
AT5G51910	60.393	1.64736	0.370521	4.44607	8.74567e-06	5.87225e-05
AT5G52070	86.56	1.66139	0.30296	5.48384	4.16201e-08	4.3488e-07
AT5G52120	32.2141	2.53732	0.500596	5.06859	4.00769e-07	3.49746e-06
AT5G52220	18.0415	2.68594	0.650947	4.12621	3.68796e-05	0.000217359
AT5G52250	43.4658	2.12758	0.42516	5.0042	5.60953e-07	4.76674e-06
AT5G52600	8.30251	6.06951	1.63574	3.71057	0.000206796	0.00102899
AT5G52860	33.3527	6.001	0.932093	6.4382	1.20896e-10	1.81284e-09
AT5G52882	489.279	1.76003	0.160433	10.9705	5.30028e-28	4.56671e-26
AT5G53210	82.1538	3.39073	0.416699	8.13712	4.04802e-16	1.1722e-14
AT5G53390	8.75635	6.72805	1.69297	3.97411	7.06417e-05	0.000392158
AT5G53660	8.71244	4.02516	1.18494	3.39692	0.000681485	0.00297238
AT5G53950	4.39083	6.22427	1.81553	3.42835	0.000607262	0.00268768
AT5G54060	85.7174	5.64965	0.490012	11.5296	9.35445e-31	1.00336e-28
AT5G55180	282.71	2.70298	0.226592	11.9289	8.37206e-33	1.04145e-30
AT5G55340	18.4012	8.18079	1.54452	5.29666	1.17938e-07	1.13475e-06
AT5G55520	99.1184	2.56935	0.299976	8.56518	1.0791e-17	3.63556e-16
AT5G55680	7.5611	3.59494	1.11202	3.23282	0.00122575	0.00495653
AT5G55720	16.9818	7.31258	1.58746	4.60647	4.09567e-06	2.9437e-05
AT5G55820	160.126	3.10489	0.285893	10.8603	1.78125e-27	1.486e-25
AT5G55920	719.318	1.86956	0.159163	11.7462	7.38486e-32	8.72202e-30
AT5G56120	102.243	3.19614	0.308523	10.3595	3.78987e-25	2.67364e-23
AT5G56490	28.2039	3.95648	0.628448	6.29564	3.06134e-10	4.33099e-09
AT5G57120	765.281	1.7849	0.185744	9.60943	7.2954e-22	3.8152e-20
AT5G57123	10.7335	3.37825	0.976808	3.45846	0.000543274	0.00243109
AT5G57130	174.363	1.6971	0.234088	7.24985	4.17246e-13	8.61667e-12
AT5G57560	447.773	2.07117	0.205762	10.0658	7.82368e-24	4.99931e-22
AT5G57590	114.633	1.94169	0.303692	6.39361	1.62019e-10	2.38024e-09
AT5G57785	59.1185	3.85125	0.510612	7.54243	4.61297e-14	1.05987e-12
AT5G58390	59.0496	2.51146	0.412962	6.08157	1.19011e-09	1.5608e-08
AT5G58860	16.9933	2.83987	0.703462	4.03699	5.41404e-05	0.000308203
AT5G59090	10.3988	5.67848	1.64704	3.44768	0.000565414	0.0025189
AT5G59330	27.3315	8.85293	1.51469	5.8447	5.0749e-09	6.14572e-08
AT5G59820	36.2647	1.88987	0.56687	3.33386	0.000856484	0.00362364
AT5G60150	50.0676	2.46881	0.44276	5.57595	2.46176e-08	2.67322e-07
AT5G60730	14.1541	2.59668	0.840583	3.08914	0.00200734	0.00759408
AT5G60870	63.5696	2.00594	0.356362	5.62894	1.81325e-08	2.0116e-07
AT5G60880	36.1165	4.18851	0.607485	6.89485	5.39224e-12	9.68899e-11
AT5G60910	28.947	1.77492	0.467235	3.79878	0.000145412	0.000751107
AT5G60930	172.341	2.18862	0.232498	9.41349	4.79944e-21	2.31419e-19
AT5G61170	2112.63	1.88643	0.157495	11.9777	4.65074e-33	5.96174e-31
AT5G61440	75.8531	2.52518	0.349371	7.22777	4.9098e-13	1.00997e-11
AT5G61880	64.4	2.88075	0.370806	7.7689	7.91679e-15	1.99455e-13
AT5G62210	355.043	3.58084	0.247081	14.4926	1.34909e-47	3.63616e-45
AT5G62230	43.9915	1.99264	0.430543	4.62819	3.68869e-06	2.67959e-05
AT5G62240	18.617	2.0178	0.662833	3.04421	0.00233293	0.00867751
AT5G62360	25.6734	2.04563	0.602507	3.3952	0.000685792	0.00298621
AT5G62370	40.7353	2.53847	0.486107	5.22204	1.76963e-07	1.65167e-06
AT5G62865	30.6085	1.75473	0.494658	3.54736	0.000389115	0.00180343
AT5G63090	21.5468	8.66312	1.53377	5.64826	1.62076e-08	1.81531e-07
AT5G63140	113.457	2.05408	0.271432	7.56758	3.80239e-14	8.78436e-13
AT5G63560	9.14634	4.8313	1.13383	4.26104	2.03482e-05	0.000126525
AT5G63600	2.92435	6.40542	2.05391	3.11865	0.0018168	0.00696091
AT5G63650	18.6222	2.26698	0.66994	3.38385	0.000714769	0.00309955
AT5G63920	79.8439	1.86549	0.323493	5.76672	8.0827e-09	9.477e-08
AT5G64110	57.3841	9.11781	1.48378	6.14499	7.99695e-10	1.07425e-08
AT5G64260	240.198	1.72393	0.199582	8.63768	5.73649e-18	1.98027e-16
AT5G64570	1367.85	3.13745	0.141582	22.16	8.35928e-109	8.36843e-106
AT5G64910	12.3527	2.94658	0.742348	3.96926	7.20948e-05	0.000399275
AT5G65280	45.7726	1.87291	0.415134	4.51158	6.43454e-06	4.45271e-05
AT5G65350	16.4448	2.85102	0.738253	3.86185	0.00011253	0.00059575
AT5G65390	72.7455	2.34963	0.335023	7.01335	2.32676e-12	4.41873e-11
AT5G65410	282.861	2.00196	0.200331	9.99327	1.63112e-23	9.9974e-22
AT5G65510	18.174	7.10969	1.54446	4.60333	4.15782e-06	2.98531e-05
AT5G65530	13.043	2.98805	0.836534	3.57194	0.00035434	0.00166316
AT5G65650	119.847	1.61554	0.246556	6.55242	5.66116e-11	8.88832e-10
AT5G65790	3.68856	5.87221	1.89108	3.10522	0.00190136	0.00724791
AT5G66053	23.0989	2.8777	0.62771	4.58443	4.55218e-06	3.23969e-05
AT5G66230	159.787	3.16581	0.266874	11.8626	1.85235e-32	2.25099e-30
AT5G66280	14.9149	2.43194	0.739677	3.28784	0.0010096	0.00418471
AT5G66350	26.9211	2.28066	0.510011	4.4718	7.75652e-06	5.25847e-05
AT5G66800	31.3911	2.2143	0.493806	4.48416	7.32023e-06	4.99654e-05
AT5G66940	15.6651	7.58148	1.59747	4.74593	2.07553e-06	1.58486e-05
AT5G67110	25.1785	3.42053	0.593485	5.76346	8.24083e-09	9.63554e-08
AT5G67270	85.9215	2.62887	0.317691	8.27492	1.28537e-16	3.89932e-15
AT5G67510	724.895	1.77911	0.171861	10.352	4.09693e-25	2.87099e-23
AT3G01420	11.6977	6.93946	1.78319	3.8916	9.95841e-05	0.000534753
AT3G01600	16.7181	6.1335	1.56893	3.90935	9.25458e-05	0.000500538
AT3G01710	70.4303	2.24766	0.341369	6.58425	4.5719e-11	7.28696e-10
AT3G01970	20.1225	3.46996	0.666446	5.20666	1.92268e-07	1.7835e-06
AT3G02000	14.1523	4.52176	0.98309	4.59953	4.23436e-06	3.03405e-05
AT3G02120	80.2619	3.20197	0.352157	9.09246	9.68261e-20	4.12896e-18
AT3G02550	161.853	5.18122	0.345667	14.989	8.65948e-51	2.56406e-48
AT3G02640	151.406	2.36084	0.266967	8.84319	9.30221e-19	3.52997e-17
AT3G02790	270.047	1.77631	0.219723	8.08434	6.24996e-16	1.77798e-14
AT3G02885	12.3564	3.35976	0.834419	4.02646	5.66226e-05	0.000320683
AT3G03130	84.5798	3.26729	0.347764	9.39516	5.71298e-21	2.73585e-19
AT3G03480	14.4972	2.12768	0.64431	3.30226	0.000959094	0.00399743
AT3G04000	39.2361	1.96784	0.482644	4.07722	4.55781e-05	0.000263528
AT3G04070	9.53805	3.0928	1.02962	3.00382	0.00266612	0.00974611
AT3G04220	19.5854	2.01915	0.666439	3.02976	0.00244744	0.00904263
AT3G04290	668.189	3.01507	0.171543	17.5762	3.74744e-69	1.79051e-66
AT3G04510	7.66113	7.21641	1.70776	4.22566	2.38244e-05	0.000145896
AT3G04770	130.506	1.87268	0.25023	7.48384	7.21825e-14	1.62821e-12
AT3G04850	29.1422	2.70697	0.525958	5.14675	2.65042e-07	2.39038e-06
AT3G05470	94.8429	2.94364	0.300564	9.79374	1.1978e-22	6.76917e-21
AT3G05570	66.5009	1.80637	0.370146	4.88016	1.06e-06	8.54789e-06
AT3G05600	141.944	6.77155	0.594374	11.3927	4.54442e-30	4.61533e-28
AT3G05727	120.812	10.5025	1.47011	7.14403	9.06326e-13	1.81119e-11
AT3G05810	115.137	2.0403	0.298453	6.83625	8.12957e-12	1.4278e-10
AT3G06030	96.5391	2.23264	0.284513	7.84725	4.25251e-15	1.10235e-13
AT3G06120	16.1751	2.46383	0.683339	3.60558	0.000311453	0.00148339
AT3G06160	36.4379	2.92495	0.466918	6.26437	3.74326e-10	5.23932e-09
AT3G06435	23.6627	3.51755	0.598696	5.87536	4.21937e-09	5.16922e-08
AT3G06630	14.184	3.0293	0.714441	4.2401	2.23422e-05	0.000137701
AT3G06890	18.0803	2.15743	0.58698	3.67547	0.000237413	0.00116506
AT3G07290	19.1934	2.04902	0.616286	3.32479	0.00088485	0.00373014
AT3G07410	90.852	1.8552	0.294967	6.2895	3.18482e-10	4.49661e-09
AT3G07590	87.0182	1.93703	0.2923	6.62684	3.42955e-11	5.54611e-10
AT3G07650	22.6753	1.83097	0.585716	3.12604	0.0017718	0.00680216
AT3G08520	531.563	2.32642	0.580821	4.0054	6.19116e-05	0.000348013
AT3G08770	593.495	5.63383	0.22826	24.6817	1.68351e-134	2.72249e-131
AT3G09070	152.571	1.654	0.245719	6.73129	1.68164e-11	2.8419e-10
AT3G09080	12.4631	3.38713	0.854546	3.96367	7.38077e-05	0.000407795
AT3G09260	779.741	6.89494	0.302852	22.7667	9.79893e-115	1.21178e-111
AT3G09270	25.4215	2.22354	0.593886	3.74405	0.000181075	0.000913544
AT3G09480	23.2787	2.46895	0.580209	4.25527	2.08797e-05	0.000129523
AT3G09520	54.3943	2.1774	0.4065	5.35647	8.48615e-08	8.37973e-07
AT3G09940	145	3.53955	1.08095	3.27449	0.00105854	0.00436092
AT3G10000	7.58127	6.61349	1.71036	3.86673	0.000110306	0.000585448
AT3G10040	65.5857	2.32865	0.373383	6.23663	4.47111e-10	6.18395e-09
AT3G10110	48.3292	1.95232	0.4007	4.87226	1.10327e-06	8.87637e-06
AT3G10190	51.2832	1.78531	0.370332	4.82084	1.42958e-06	1.129e-05
AT3G10290	13.2566	2.75134	0.868513	3.16787	0.0015356	0.00600388
AT3G10310	59.7348	1.61933	0.367097	4.41119	1.02804e-05	6.79209e-05
AT3G10320	8.50972	3.18516	0.995536	3.19944	0.00137696	0.00547735
AT3G10450	73.6227	2.13211	0.320679	6.64873	2.95628e-11	4.80665e-10
AT3G10530	208.027	1.86671	0.209846	8.89562	5.80945e-19	2.26171e-17
AT3G10870	58.1742	1.66363	0.389059	4.27603	1.90259e-05	0.000118865
AT3G11120	477.424	1.75198	0.58089	3.01602	0.00256115	0.00940491
AT3G11480	6.57873	4.16589	1.24326	3.35078	0.000805839	0.00343425
AT3G11520	37.5833	1.87845	0.443508	4.23545	2.28092e-05	0.000140274
AT3G11570	83.7615	2.09248	0.349561	5.98602	2.15032e-09	2.74143e-08
AT3G12145	218.104	2.70338	0.24797	10.9021	1.12687e-27	9.47608e-26
AT3G12500	27.8143	2.62309	0.559744	4.68622	2.78292e-06	2.06735e-05
AT3G12700	115.102	1.80919	0.283767	6.37562	1.82222e-10	2.66216e-09
AT3G12860	73.5448	2.8508	0.346436	8.22894	1.88885e-16	5.66467e-15
AT3G12870	58.5505	2.73577	0.376124	7.27358	3.50089e-13	7.29426e-12
AT3G12915	221.279	1.60217	0.210812	7.59999	2.96162e-14	6.94116e-13
AT3G12970	27.3867	1.63819	0.493089	3.3223	0.000892777	0.00375678
AT3G13020	19.1367	2.59812	0.70057	3.70859	0.00020842	0.00103682
AT3G13090	30.1548	3.09983	0.508394	6.0973	1.07877e-09	1.4201e-08
AT3G13175	28.0377	3.46332	0.578877	5.98283	2.19296e-09	2.7924e-08
AT3G13230	230.293	1.91409	0.218382	8.76485	1.87018e-18	6.8856e-17
AT3G13275	22.08	1.84246	0.5785	3.18489	0.00144811	0.00570425
AT3G13440	82.6913	1.66602	0.295898	5.63037	1.7982e-08	1.99702e-07
AT3G13600	21.6065	2.42993	0.618829	3.92665	8.61355e-05	0.000469247
AT3G13672	16.8299	3.15473	0.695662	4.53486	5.76416e-06	4.03664e-05
AT3G13960	39.127	8.03454	1.48472	5.4115	6.24987e-08	6.3382e-07
AT3G14060	17.2943	2.64627	0.708236	3.73642	0.00018666	0.000938345
AT3G14190	48.4387	2.39248	0.424098	5.64133	1.68741e-08	1.88493e-07
AT3G14430	75.3072	2.39229	0.412033	5.80606	6.39597e-09	7.61977e-08
AT3G14540	16.4309	7.51251	1.56399	4.80342	1.55978e-06	1.22082e-05
AT3G15200	52.657	2.71865	0.427844	6.35432	2.09354e-10	3.03325e-09
AT3G15720	26.6725	2.84591	0.541531	5.2553	1.47781e-07	1.39506e-06
AT3G15950	213.409	2.83942	0.25629	11.0789	1.58724e-28	1.40796e-26
AT3G16050	56.9129	1.83373	0.368908	4.97071	6.67087e-07	5.57621e-06
AT3G16080	1237.69	1.92266	0.186322	10.319	5.78072e-25	4.02411e-23
AT3G16120	9.16317	4.91949	1.27285	3.86493	0.000111122	0.000589186
AT3G16150	25.2312	2.61492	0.657621	3.97633	6.99882e-05	0.000389249
AT3G16400	841.179	1.67074	0.206372	8.09579	5.68926e-16	1.62507e-14
AT3G16410	88.0335	1.85791	0.299079	6.2121	5.22821e-10	7.16157e-09
AT3G16420	740.392	3.15867	0.154536	20.4397	7.42003e-93	5.03197e-90
AT3G16430	13.8353	8.11251	1.60034	5.06925	3.99382e-07	3.4868e-06
AT3G16450	72.8287	10.4001	1.4732	7.05954	1.67057e-12	3.2369e-11
AT3G16460	223.705	2.85855	0.251535	11.3644	6.28735e-30	6.35476e-28
AT3G16470	786.663	2.05659	0.484274	4.24675	2.16892e-05	0.000133991
AT3G16490	14.7392	4.03855	0.896982	4.50237	6.71989e-06	4.62429e-05
AT3G16870	122.131	1.91203	0.290689	6.57756	4.78221e-11	7.59912e-10
AT3G17160	316.757	1.69967	0.191046	8.89663	5.75687e-19	2.24539e-17
AT3G17360	109.44	1.86306	0.289801	6.42874	1.28665e-10	1.91839e-09
AT3G17680	90.3965	2.80765	0.328502	8.54683	1.26514e-17	4.25303e-16
AT3G17820	342.321	2.03298	0.180413	11.2685	1.87787e-29	1.81094e-27
AT3G18000	357.616	1.79191	0.180553	9.92457	3.25508e-23	1.94408e-21
AT3G18400	5.77003	5.30185	1.7279	3.06837	0.00215228	0.00807701
AT3G18510	14.9147	2.14921	0.645525	3.32941	0.000870314	0.00367549
AT3G18960	37.2343	2.17841	0.470103	4.63389	3.58853e-06	2.61315e-05
AT3G19050	185.596	2.14143	0.248947	8.60196	7.83643e-18	2.67878e-16
AT3G19508	24.5573	2.05708	0.601169	3.42179	0.000622093	0.00274235
AT3G19970	76.1429	1.62523	0.324977	5.00107	5.70131e-07	4.83691e-06
AT3G20150	119.739	2.44736	0.279356	8.76073	1.93996e-18	7.13004e-17
AT3G20180	3.49307	6.6427	1.99063	3.33699	0.000846898	0.00358525
AT3G20260	109.226	2.51186	0.281842	8.91232	4.99743e-19	1.96744e-17
AT3G20370	35.6435	4.75248	0.700043	6.78884	1.1304e-11	1.9527e-10
AT3G20670	344.766	1.78567	0.207961	8.58657	8.96007e-18	3.03819e-16
AT3G21080	20.95	2.84607	0.769371	3.69922	0.000216265	0.00107255
AT3G21090	21.0842	6.0341	1.15328	5.23213	1.67565e-07	1.56844e-06
AT3G21500	6.48652	6.09612	1.84127	3.31082	0.000930227	0.0038941
AT3G21560	588.337	1.79859	0.149613	12.0216	2.73654e-33	3.57331e-31
AT3G21770	60.6694	4.56647	0.511429	8.92884	4.30492e-19	1.70438e-17
AT3G22183	22.317	2.28515	0.578159	3.95246	7.73516e-05	0.000425474
AT3G22310	342.795	1.99472	0.186733	10.6822	1.23316e-26	9.74615e-25
AT3G22460	18.0847	2.3437	0.656087	3.57224	0.000353935	0.00166163
AT3G22660	418.85	1.8382	0.165626	11.0985	1.27574e-28	1.13644e-26
AT3G22740	96.1036	1.68268	0.305143	5.5144	3.4998e-08	3.70762e-07
AT3G22750	91.1993	1.68352	0.316144	5.32516	1.00864e-07	9.83061e-07
AT3G22790	295.832	2.37091	0.223669	10.6001	2.97698e-26	2.28413e-24
AT3G22840	854.175	3.76881	0.371614	10.1417	3.60605e-24	2.36168e-22
AT3G22880	44.4265	2.36097	0.430315	5.48661	4.09724e-08	4.28539e-07
AT3G23150	24.9881	4.52232	0.700046	6.46004	1.04678e-10	1.58777e-09
AT3G23250	13.6709	3.79735	0.803254	4.72746	2.27344e-06	1.72398e-05
AT3G23290	106.862	3.54754	0.313408	11.3193	1.05363e-29	1.03506e-27
AT3G23390	1243.08	1.70576	0.163498	10.4329	1.75395e-25	1.28032e-23
AT3G23670	127.438	2.8694	0.338765	8.47016	2.45054e-17	8.03707e-16
AT3G23790	73.0946	1.78035	0.324766	5.48194	4.20688e-08	4.39132e-07
AT3G23830	228.715	2.58811	0.214973	12.0392	2.2111e-33	2.90525e-31
AT3G23890	407.109	2.84184	0.188378	15.0858	2.00774e-51	6.11721e-49
AT3G25110	78.8812	1.7598	0.29885	5.88858	3.89532e-09	4.8002e-08
AT3G25190	30.0978	8.82762	1.50845	5.8521	4.85395e-09	5.89853e-08
AT3G25640	14.3923	2.16049	0.632941	3.41341	0.000641547	0.00281512
AT3G25780	51.1195	3.93162	0.525382	7.48336	7.24473e-14	1.63243e-12
AT3G25980	87.8076	2.16927	0.308282	7.03665	1.96921e-12	3.77725e-11
AT3G26050	32.1551	2.74844	0.513019	5.35738	8.44364e-08	8.35344e-07
AT3G26330	14.6184	6.71522	1.59249	4.21681	2.47786e-05	0.000151123
AT3G26410	78.6371	1.82403	0.322454	5.65671	1.54305e-08	1.73752e-07
AT3G26470	40.1907	2.98895	0.582267	5.13329	2.84715e-07	2.55357e-06
AT3G26690	34.8704	2.07738	0.462547	4.49118	7.08297e-06	4.85034e-05
AT3G27550	66.3324	2.26635	0.348278	6.5073	7.65117e-11	1.18012e-09
AT3G27650	13.3093	4.27041	1.07698	3.96518	7.33395e-05	0.000405528
AT3G27660	10.962	6.4533	1.60229	4.02756	5.63595e-05	0.000319538
AT3G27920	15.229	8.05062	1.57187	5.1217	3.028e-07	2.69736e-06
AT3G28345	60.6264	2.20703	0.394292	5.59746	2.17509e-08	2.38534e-07
AT3G28455	27.6191	2.02438	0.581806	3.47947	0.000502404	0.00226556
AT3G28500	4.70909	6.35088	1.83373	3.46337	0.000533461	0.00239074
AT3G28580	45.89	2.09654	0.448821	4.67121	2.99426e-06	2.21338e-05
AT3G28740	4.7723	4.42028	1.29228	3.42052	0.000625005	0.00275461
AT3G28899	5.19161	6.8636	1.79889	3.81547	0.000135923	0.000706083
AT3G29034	12.99	4.57938	0.95319	4.80426	1.55321e-06	1.21749e-05
AT3G29035	12.0891	2.85073	0.867576	3.28586	0.00101671	0.00420933
AT3G29250	21.1344	3.43623	0.664303	5.17268	2.30754e-07	2.10736e-06
AT3G29590	97.4934	5.84968	0.459621	12.7272	4.17643e-37	6.91348e-35
AT3G29639	54.3157	4.01912	0.477893	8.41009	4.09698e-17	1.31497e-15
AT3G30340	11.6998	5.61065	1.61832	3.46696	0.000526385	0.00236054
AT3G30775	302.851	1.69395	0.201266	8.41647	3.87986e-17	1.24719e-15
AT3G32980	48.5524	1.73062	0.388241	4.45759	8.28856e-06	5.59033e-05
AT3G41762	24.8169	2.26641	0.567414	3.99428	6.48908e-05	0.000363109
AT3G43980	222.012	1.8294	0.296335	6.1734	6.68352e-10	9.05916e-09
AT3G44010	1246.53	1.65213	0.375254	4.40271	1.06907e-05	7.0499e-05
AT3G44050	99.7047	2.40146	0.331796	7.23778	4.56105e-13	9.40068e-12
AT3G44300	158.51	6.62736	0.690006	9.60479	7.63159e-22	3.97453e-20
AT3G44590	289.671	1.9479	0.205138	9.49554	2.19074e-21	1.08623e-19
AT3G44750	510.288	1.67713	0.148725	11.2767	1.71089e-29	1.65751e-27
AT3G45060	13.6853	2.82522	0.731211	3.86375	0.000111661	0.000591444
AT3G45070	5.06366	6.64183	1.80535	3.67896	0.000234186	0.00115057
AT3G45130	22.9472	2.41089	0.583861	4.12923	3.63986e-05	0.000214765
AT3G46640	44.1403	2.10004	0.459865	4.56666	4.95566e-06	3.51021e-05
AT3G48030	175.486	1.63222	0.211818	7.70578	1.30045e-14	3.19385e-13
AT3G48340	3.23363	5.85301	1.92165	3.04582	0.00232046	0.00863874
AT3G48520	4.18051	7.48185	1.92161	3.89354	9.87933e-05	0.000531049
AT3G48540	21.8842	1.89237	0.586035	3.2291	0.00124181	0.00501087
AT3G48660	13.5665	2.43346	0.766755	3.17371	0.00150504	0.00589977
AT3G48700	21.0328	5.72652	1.16574	4.91233	8.99982e-07	7.34485e-06
AT3G48900	21.2783	2.39685	0.650919	3.68226	0.000231178	0.00113813
AT3G49110	120.161	5.10876	0.430922	11.8554	2.01723e-32	2.42333e-30
AT3G49160	53.1487	2.11792	0.448762	4.71947	2.36465e-06	1.78627e-05
AT3G49240	319.532	1.60531	0.187138	8.57821	9.63645e-18	3.25703e-16
AT3G49410	22.7145	1.78665	0.595659	2.99945	0.00270468	0.00986303
AT3G49950	10.9774	7.69599	1.62141	4.74648	2.06992e-06	1.58124e-05
AT3G50410	35.762	2.69727	0.488494	5.52161	3.35907e-08	3.57015e-07
AT3G50770	144.254	4.22493	0.976368	4.32719	1.51026e-05	9.66629e-05
AT3G50890	46.0946	1.73576	0.444545	3.90458	9.43904e-05	0.000510121
AT3G51060	15.3976	2.31222	0.712395	3.24571	0.0011716	0.00475861
AT3G51240	1263.71	2.06337	0.163077	12.6527	1.08039e-36	1.74715e-34
AT3G51280	104.308	2.89982	0.311752	9.30172	1.38195e-20	6.34341e-19
AT3G51290	57.0043	3.1853	0.405798	7.84948	4.17765e-15	1.08428e-13
AT3G51740	255.535	2.10269	0.198624	10.5863	3.44982e-26	2.60883e-24
AT3G52540	25.8263	2.50948	0.558993	4.48928	7.14635e-06	4.88896e-05
AT3G52550	19.0682	7.68818	1.55788	4.93503	8.01372e-07	6.61009e-06
AT3G52910	124.732	2.83721	0.29875	9.49695	2.16131e-21	1.07927e-19
AT3G53040	8.92132	3.4477	0.971889	3.54743	0.000389014	0.00180336
AT3G53190	439.432	2.05868	0.170346	12.0853	1.26345e-33	1.69181e-31
AT3G53370	52.4412	2.22032	0.407759	5.44519	5.17507e-08	5.31228e-07
AT3G53430	2645.82	1.69418	0.134757	12.5721	3.00577e-36	4.71569e-34
AT3G53650	86.2213	2.19617	0.309302	7.1004	1.24399e-12	2.45332e-11
AT3G53980	24.5705	1.74863	0.543193	3.21918	0.00128559	0.00516264
AT3G54180	46.2024	2.68879	0.417522	6.43986	1.19581e-10	1.79568e-09
AT3G54363	13.507	3.09575	0.772306	4.00845	6.11174e-05	0.000343916
AT3G54420	42.8818	1.66748	0.425021	3.92328	8.73502e-05	0.000475495
AT3G54560	285.804	1.98349	0.188606	10.5165	7.24896e-26	5.40408e-24
AT3G54710	67.1197	1.94532	0.375	5.18751	2.13128e-07	1.96173e-06
AT3G54820	159.6	1.78476	0.225487	7.91514	2.46969e-15	6.57219e-14
AT3G54870	7.16689	4.19172	1.20367	3.48247	0.000496818	0.00224326
AT3G54990	61.0915	4.13446	0.507583	8.14539	3.78074e-16	1.09934e-14
AT3G55110	143.174	1.94881	0.307687	6.33373	2.39297e-10	3.43629e-09
AT3G55120	413.401	1.92257	0.190097	10.1137	4.8054e-24	3.12768e-22
AT3G55340	236.573	2.05751	0.230065	8.94317	3.78178e-19	1.50576e-17
AT3G55660	89.5582	3.66366	0.363715	10.0729	7.28015e-24	4.66618e-22
AT3G55970	37.773	4.31182	1.24579	3.46112	0.000537941	0.00240927
AT3G56020	395.366	2.84774	0.605221	4.70529	2.53501e-06	1.90062e-05
AT3G56100	52.4903	3.31103	0.446548	7.41472	1.21885e-13	2.65809e-12
AT3G56220	18.2613	4.78804	0.923408	5.18518	2.15804e-07	1.98289e-06
AT3G57150	1591.25	2.36961	0.14289	16.5835	9.17712e-62	3.50783e-59
AT3G57440	4.57795	5.3035	1.76644	3.00236	0.00267893	0.00978442
AT3G57460	93.5767	2.52103	0.757944	3.32614	0.000880587	0.00371366
AT3G57490	232.582	1.72561	0.199382	8.65478	4.93861e-18	1.72753e-16
AT3G57500	25.1758	2.48371	0.571041	4.34945	1.36482e-05	8.82304e-05
AT3G57860	28.8427	2.77162	0.532621	5.20374	1.95322e-07	1.80813e-06
AT3G57930	159.14	1.96347	0.254513	7.71461	1.21354e-14	2.98739e-13
AT3G58270	24.0916	2.3906	0.538638	4.43823	9.07006e-06	6.06102e-05
AT3G58570	103.422	1.6563	0.290655	5.6985	1.20865e-08	1.38396e-07
AT3G58650	75.7112	3.12544	0.382864	8.16332	3.25942e-16	9.53028e-15
AT3G58660	608.412	2.27316	0.168248	13.5108	1.3508e-41	2.70456e-39
AT3G58770	10.9269	2.66452	0.860105	3.0979	0.00194896	0.00740386
AT3G59070	23.4591	2.93159	0.670339	4.3733	1.22384e-05	7.99504e-05
AT3G59220	14.302	3.33298	0.781068	4.26721	1.97929e-05	0.000123291
AT3G59270	12.4778	6.70087	1.58425	4.22969	2.34009e-05	0.000143637
AT3G59540	1321.33	2.05356	0.189557	10.8334	2.39003e-27	1.97041e-25
AT3G59880	47.0738	1.64398	0.375317	4.38026	1.1854e-05	7.76829e-05
AT3G60140	5.03245	6.74813	1.87475	3.59948	0.000318855	0.00151624
AT3G60245	4795.03	1.98982	0.408913	4.86613	1.13807e-06	9.13189e-06
AT3G60470	19.8637	2.33784	0.636168	3.67487	0.000237967	0.00116751
AT3G60670	6.84351	5.69605	1.67694	3.3967	0.000682038	0.00297356
AT3G60700	8.3692	7.57929	1.66588	4.54972	5.37162e-06	3.77811e-05
AT3G60900	49.3228	2.32671	0.431142	5.39661	6.79102e-08	6.83753e-07
AT3G61100	87.0279	1.77908	0.307394	5.7876	7.13975e-09	8.44201e-08
AT3G61250	26.4537	4.77138	0.745077	6.40388	1.51477e-10	2.24261e-09
AT3G61610	90.6509	1.6679	0.311424	5.35573	8.52117e-08	8.41035e-07
AT3G61990	58.426	1.90386	0.368922	5.16061	2.46152e-07	2.2315e-06
AT3G62060	66.5207	2.12021	0.348231	6.08853	1.13953e-09	1.49728e-08
AT3G62610	22.9248	8.34042	1.54064	5.4136	6.17694e-08	6.27636e-07
AT3G62740	12.5885	3.18411	0.793274	4.01389	5.9726e-05	0.000336537
AT3G63010	37.8263	1.73708	0.443243	3.91903	8.89058e-05	0.000482963
AT3G63380	40.6885	1.6055	0.529858	3.03006	0.00244507	0.00903545
AT3G63430	28.5438	3.64052	0.613853	5.9306	3.01822e-09	3.77916e-08
AT2G01008	15.5711	3.24315	0.720597	4.50065	6.77466e-06	4.65973e-05
AT2G01021	1828.04	6.33814	1.13407	5.58885	2.28579e-08	2.49445e-07
AT2G01023	3.35726	6.36496	1.91358	3.3262	0.000880396	0.0037136
AT2G01210	31.0223	2.32086	0.471953	4.91756	8.76318e-07	7.16563e-06
AT2G01610	49.6273	2.84425	0.397425	7.15669	8.26477e-13	1.65476e-11
AT2G02060	31.0057	2.70516	0.564382	4.79314	1.6419e-06	1.2789e-05
AT2G02100	441.415	4.88818	0.234851	20.814	3.23208e-96	2.42672e-93
AT2G02540	28.3725	3.31034	0.574301	5.76411	8.20885e-09	9.60884e-08
AT2G02850	46.4891	3.36833	0.44063	7.64436	2.09986e-14	4.98255e-13
AT2G04040	10.783	7.84458	1.61448	4.85889	1.18048e-06	9.45056e-06
AT2G04050	29.8191	4.76788	0.750459	6.35328	2.10771e-10	3.05168e-09
AT2G04100	28.7975	3.24653	0.641933	5.05742	4.24964e-07	3.69327e-06
AT2G05380	1547.14	3.6195	0.391718	9.24006	2.46348e-20	1.10899e-18
AT2G05440	62.413	2.32391	0.407573	5.70183	1.18531e-08	1.35993e-07
AT2G05510	3.32568	7.47136	2.0713	3.60709	0.000309654	0.00147582
AT2G05540	342.483	2.45617	0.21801	11.2663	1.92494e-29	1.84785e-27
AT2G06925	146.507	2.50254	0.271336	9.22303	2.88828e-20	1.28918e-18
AT2G07170	75.3141	2.39322	0.350792	6.82235	8.95601e-12	1.56381e-10
AT2G07773	7.8663	3.94648	1.03132	3.82665	0.0001299	0.000676801
AT2G07776	24.8786	3.24099	0.717449	4.51738	6.26091e-06	4.34256e-05
AT2G07777	24.5497	3.50743	0.597213	5.873	4.27978e-09	5.23408e-08
AT2G07671	65.6865	2.48464	0.369245	6.72896	1.70876e-11	2.8854e-10
AT2G07779	3.49236	5.69056	1.87287	3.03842	0.00237825	0.00882419
AT2G07684	8.61189	2.7663	0.91814	3.01294	0.00258732	0.00949271
AT2G07675	57.765	6.76212	0.731292	9.24681	2.31288e-20	1.04567e-18
AT2G07774	28.6228	2.15123	0.542149	3.96797	7.24863e-05	0.000401127
AT2G07689	12.6812	2.47277	0.81472	3.03512	0.00240443	0.00890878
AT2G07695	11.4368	2.66541	0.78236	3.40689	0.000657084	0.00287729
AT2G07599	11.8492	4.1278	0.851814	4.8459	1.26042e-06	1.00561e-05
AT2G07698	121.267	3.28004	0.285622	11.4839	1.59016e-30	1.68838e-28
AT2G07667	7.17561	4.6172	1.21117	3.81217	0.000137752	0.000714701
AT2G07706	15.0911	2.71838	0.733788	3.70458	0.000211739	0.00105134
AT2G07707	31.4857	2.72659	0.496896	5.48724	4.08271e-08	4.27444e-07
AT2G07708	16.4386	3.63657	0.744339	4.88563	1.03098e-06	8.3363e-06
AT2G07715	33.9437	2.69585	0.481898	5.59424	2.21591e-08	2.42378e-07
AT2G07718	17.8509	2.57937	0.644014	4.00514	6.19809e-05	0.000348309
AT2G07719	20.9684	4.20406	0.744175	5.64929	1.61108e-08	1.80735e-07
AT2G07722	5.57094	5.42237	1.74929	3.09976	0.0019368	0.00736298
AT2G07815	22.5156	4.08125	0.722994	5.64493	1.65249e-08	1.84985e-07
AT2G07725	8.97415	4.37276	1.2614	3.46658	0.000527116	0.00236331
AT2G07734	8.16987	3.37781	1.03781	3.25476	0.00113489	0.00462841
AT2G07739	22.9807	3.37808	0.628718	5.37297	7.74518e-08	7.71628e-07
AT2G07741	24.8009	2.04025	0.500379	4.07741	4.55402e-05	0.000263381
AT2G09990	903.342	1.75433	0.15116	11.6058	3.85242e-31	4.30795e-29
AT2G13550	45.5979	2.68522	0.463251	5.79647	6.77266e-09	8.03508e-08
AT2G13680	14.3583	4.4963	0.896671	5.01444	5.31884e-07	4.53623e-06
AT2G14580	27.366	6.96041	1.51516	4.59386	4.35127e-06	3.11146e-05
AT2G15220	23.2001	2.10519	0.638686	3.29613	0.000980277	0.00407199
AT2G16060	47.0179	2.85929	0.470716	6.07433	1.24506e-09	1.62779e-08
AT2G16580	9.52783	2.98016	0.933233	3.19337	0.00140623	0.00557517
AT2G16660	728.285	2.28823	0.142464	16.0618	4.72423e-58	1.65529e-55
AT2G16780	196.898	1.66173	0.238084	6.97959	2.96037e-12	5.54193e-11
AT2G17442	32.9458	2.01881	0.490647	4.11459	3.87874e-05	0.000227202
AT2G17620	19.2988	3.77854	0.818259	4.61779	3.87857e-06	2.80492e-05
AT2G17740	13.9861	4.61622	1.1028	4.1859	2.84035e-05	0.000171293
AT2G18120	52.8144	2.27885	0.401023	5.68259	1.32672e-08	1.51148e-07
AT2G18150	35.0643	9.55724	1.51231	6.31962	2.62216e-10	3.7424e-09
AT2G18193	41.8025	2.91163	0.534796	5.44437	5.19892e-08	5.33416e-07
AT2G18196	6.653	5.78046	1.68694	3.4266	0.000611189	0.00270108
AT2G18220	294.62	1.78027	0.203904	8.73091	2.52625e-18	9.15679e-17
AT2G18360	6.57079	5.19983	1.70926	3.04216	0.00234889	0.00872423
AT2G18370	6.74993	6.15227	1.69689	3.62562	0.00028827	0.00138521
AT2G18500	8.48728	3.52347	1.01458	3.47285	0.000514966	0.00231645
AT2G18520	36.2709	2.1803	0.464757	4.69126	2.71534e-06	2.02199e-05
AT2G19090	64.2615	1.95045	0.365991	5.32923	9.86315e-08	9.64433e-07
AT2G19910	26.2562	4.08246	0.762001	5.35755	8.43571e-08	8.35144e-07
AT2G19920	16.4492	3.7763	0.830491	4.54708	5.43965e-06	3.81957e-05
AT2G20515	21.0733	3.78879	0.669563	5.65861	1.52604e-08	1.72021e-07
AT2G20590	44.3002	3.13322	0.459734	6.8153	9.40658e-12	1.6384e-10
AT2G20635	53.303	1.89616	0.370652	5.11574	3.12521e-07	2.77807e-06
AT2G20835	18.2512	1.87887	0.593701	3.16467	0.0015526	0.00606361
AT2G20870	22.1987	4.06583	0.701247	5.79801	6.71078e-09	7.96616e-08
AT2G20940	65.7172	1.97556	0.386365	5.1132	3.16753e-07	2.81093e-06
AT2G21130	28.6859	2.31763	0.541775	4.27785	1.88708e-05	0.000118071
AT2G21580	1312.99	1.79289	0.191818	9.34682	9.03218e-21	4.22903e-19
AT2G21640	47.9813	2.10786	0.429368	4.90921	9.14451e-07	7.45136e-06
AT2G21660	805.37	2.27235	0.21953	10.351	4.14347e-25	2.89396e-23
AT2G21800	15.8392	3.0799	0.732035	4.20732	2.58423e-05	0.000157018
AT2G22510	19.091	2.27628	0.664448	3.42582	0.000612947	0.00270771
AT2G22610	104.408	2.17451	0.304638	7.13802	9.46847e-13	1.88678e-11
AT2G22770	27.8544	2.2264	0.565057	3.94014	8.14342e-05	0.000445947
AT2G22840	139.265	2.44956	0.271987	9.00619	2.13346e-19	8.59228e-18
AT2G22890	24.9157	2.48771	0.57097	4.35698	1.31867e-05	8.54838e-05
AT2G22920	7.92096	5.49972	1.69764	3.23962	0.00119688	0.00484818
AT2G23010	37.1014	3.23277	0.501743	6.44309	1.17064e-10	1.75914e-09
AT2G23050	9.84184	5.41836	1.63455	3.31488	0.000916814	0.00384407
AT2G23170	64.0345	2.2991	0.358493	6.41322	1.42478e-10	2.11534e-09
AT2G23910	43.3907	2.41474	0.749909	3.22004	0.00128171	0.00514914
AT2G24310	8.75476	3.3763	1.01043	3.34145	0.00083341	0.00353598
AT2G24592	45.8408	3.13298	0.467468	6.70202	2.05564e-11	3.41626e-10
AT2G24700	32.9317	6.7911	1.10075	6.16952	6.84994e-10	9.27278e-09
AT2G25060	193.569	3.05955	0.252357	12.1239	7.89291e-34	1.08453e-31
AT2G25090	9.32562	3.6973	1.05411	3.5075	0.000452332	0.0020677
AT2G25210	556.043	2.62622	0.515434	5.09516	3.48456e-07	3.07024e-06
AT2G25440	24.7441	2.42582	0.686713	3.5325	0.000411645	0.00189906
AT2G25470	11.0351	2.36293	0.788098	2.99827	0.0027152	0.00989627
AT2G25880	54.9845	2.58798	0.413677	6.25605	3.94843e-10	5.50449e-09
AT2G25930	154.419	1.62476	0.231618	7.01483	2.30234e-12	4.37632e-11
AT2G26180	68.2123	1.69613	0.340743	4.97774	6.43301e-07	5.40965e-06
AT2G26650	47.0388	1.86223	0.412446	4.51508	6.32933e-06	4.38713e-05
AT2G26760	67.9296	1.81479	0.327727	5.53751	3.06805e-08	3.28243e-07
AT2G27510	119.608	2.62888	0.281965	9.32342	1.12653e-20	5.2629e-19
AT2G27710	2925.16	2.17494	0.157839	13.7795	3.38441e-43	7.4115e-41
AT2G27970	100.537	1.67997	0.276579	6.0741	1.24689e-09	1.62917e-08
AT2G28080	121.353	1.75842	0.249241	7.05509	1.7249e-12	3.3299e-11
AT2G28110	26.9918	2.13634	0.57106	3.74101	0.000183286	0.000923368
AT2G28140	15.0482	2.76348	0.71225	3.87993	0.000104485	0.000558218
AT2G28600	266.62	1.65335	0.190979	8.65725	4.833e-18	1.69623e-16
AT2G28620	163.726	2.48681	0.236861	10.499	8.72882e-26	6.46148e-24
AT2G28755	2.74789	6.4834	2.0606	3.14637	0.00165308	0.00640486
AT2G28780	9.12572	6.95064	1.67696	4.14479	3.40131e-05	0.000201993
AT2G28790	366.133	4.14207	0.212292	19.5111	8.8276e-85	5.45831e-82
AT2G29090	49.2179	1.7647	0.469373	3.7597	0.000170115	0.000863222
AT2G29125	12.8203	2.28605	0.758931	3.0122	0.00259366	0.00951098
AT2G29350	390.939	3.60184	0.951907	3.78382	0.000154441	0.000791521
AT2G29460	20.5857	2.86979	0.75295	3.81139	0.000138187	0.000716603
AT2G29660	48.7726	1.95586	0.388402	5.03564	4.76254e-07	4.1034e-06
AT2G29890	169.578	1.99547	0.22897	8.71497	2.90823e-18	1.04156e-16
AT2G30210	11.3256	4.41141	1.10083	4.00735	6.14035e-05	0.000345249
AT2G30370	14.6965	5.26724	1.02764	5.12559	2.96606e-07	2.64892e-06
AT2G30500	383.712	1.60023	0.178286	8.97561	2.81783e-19	1.12837e-17
AT2G30660	7.81948	6.75359	1.70498	3.9611	7.46066e-05	0.000411541
AT2G30750	34.379	2.32976	0.548485	4.24762	2.16054e-05	0.000133631
AT2G31010	120.747	2.41211	0.265346	9.09047	9.86159e-20	4.19676e-18
AT2G32060	1286.42	1.81559	0.147905	12.2754	1.22834e-34	1.79329e-32
AT2G32590	65.1601	1.80497	0.352408	5.12183	3.02591e-07	2.69664e-06
AT2G32765	37.0596	2.46614	0.480601	5.13138	2.87632e-07	2.57643e-06
AT2G33070	6.22706	4.92746	1.43446	3.43507	0.000592408	0.00262802
AT2G33175	23.1463	5.03385	0.744138	6.76468	1.33608e-11	2.29106e-10
AT2G33370	894.222	1.68744	0.141993	11.8839	1.43457e-32	1.76368e-30
AT2G33400	93.3912	2.46475	0.315809	7.80456	5.97108e-15	1.52527e-13
AT2G33560	53.2134	2.02055	0.393918	5.12938	2.90699e-07	2.60169e-06
AT2G33793	27.2833	3.12858	0.591138	5.29246	1.2068e-07	1.15741e-06
AT2G33847	19.494	2.52841	0.645958	3.9142	9.07045e-05	0.000492225
AT2G33850	317.378	11.7407	1.455	8.06919	7.0765e-16	1.99959e-14
AT2G34190	60.8803	1.8162	0.373739	4.85955	1.17656e-06	9.42634e-06
AT2G34830	5.56036	5.40316	1.72825	3.12638	0.00176975	0.00679675
AT2G35035	20.2666	1.67983	0.556813	3.01686	0.00255404	0.00938207
AT2G35290	11.5761	4.19571	1.00687	4.16706	3.08549e-05	0.000184962
AT2G35310	9.10346	5.86379	1.63494	3.58654	0.000335096	0.00158237
AT2G35420	30.2073	2.43459	0.569465	4.27522	1.90948e-05	0.00011919
AT2G35930	42.3522	2.12652	0.437847	4.85677	1.19318e-06	9.54501e-06
AT2G36026	32.6874	1.96314	0.50781	3.8659	0.00011068	0.000587137
AT2G36080	58.0883	2.21744	0.405297	5.47115	4.47124e-08	4.6488e-07
AT2G36200	159.215	1.66397	0.238147	6.98719	2.8045e-12	5.25951e-11
AT2G36400	89.8286	2.85114	0.346814	8.22095	2.019e-16	6.02063e-15
AT2G36750	8.87507	4.9228	1.2917	3.81112	0.000138341	0.000717225
AT2G37120	106.749	1.95525	0.309367	6.32015	2.61313e-10	3.73206e-09
AT2G37210	5.1071	5.8619	1.78979	3.27519	0.00105591	0.00435158
AT2G37260	37.4167	3.69615	0.535851	6.89772	5.28434e-12	9.51951e-11
AT2G37300	55.4146	1.72821	0.365028	4.73445	2.19647e-06	1.66943e-05
AT2G37390	57.4713	4.24341	0.511786	8.29137	1.11953e-16	3.4259e-15
AT2G37420	74.4984	2.38521	0.355444	6.71051	1.93945e-11	3.24885e-10
AT2G37440	4.10024	6.20084	1.85207	3.34806	0.000813793	0.00346534
AT2G37510	22.2175	2.31133	0.642441	3.59773	0.000321004	0.00152577
AT2G37630	579.99	1.77664	0.154063	11.5319	9.10708e-31	9.81836e-29
AT2G37750	7.02308	6.87864	1.73516	3.96427	7.36223e-05	0.000406877
AT2G37770	38.8146	2.43998	0.452257	5.39512	6.84794e-08	6.88824e-07
AT2G38060	11.1015	2.95652	0.921346	3.20892	0.00133237	0.00532213
AT2G38070	26.4706	2.19934	0.544213	4.04132	5.31513e-05	0.000302982
AT2G38110	105.522	2.31517	0.315273	7.34336	2.08298e-13	4.46841e-12
AT2G38160	25.41	1.80175	0.551931	3.26445	0.00109679	0.00449206
AT2G38180	103.742	1.61895	0.279715	5.78785	7.12925e-09	8.43434e-08
AT2G38240	14.7997	4.41815	0.968727	4.56078	5.0965e-06	3.60147e-05
AT2G38250	17.4432	2.02844	0.668619	3.03378	0.00241514	0.00894372
AT2G38370	85.1893	2.31766	0.315181	7.35345	1.9316e-13	4.1479e-12
AT2G38380	44.577	3.59695	0.45668	7.87632	3.37173e-15	8.84942e-14
AT2G38390	39.0332	5.11176	0.670812	7.62025	2.53176e-14	5.97365e-13
AT2G38530	375.859	5.04924	0.28254	17.8709	1.98722e-71	9.94698e-69
AT2G38620	43.1007	2.42863	0.467814	5.19145	2.08664e-07	1.92346e-06
AT2G38810	118.838	2.3671	0.301727	7.84517	4.32371e-15	1.11943e-13
AT2G38870	224.536	1.85238	0.249696	7.41853	1.18425e-13	2.588e-12
AT2G39030	102.284	3.24206	0.992806	3.26555	0.00109251	0.00447717
AT2G39230	12.2323	3.27063	0.916612	3.56817	0.000359481	0.00168203
AT2G39310	126.043	7.68482	0.870583	8.8272	1.07327e-18	4.03636e-17
AT2G39330	184.277	2.79264	0.652866	4.27751	1.88998e-05	0.000118218
AT2G39510	7.52372	7.0507	1.74018	4.0517	5.08462e-05	0.000290789
AT2G39518	3.73055	6.63571	1.87513	3.53881	0.000401939	0.00185877
AT2G40205	189.029	4.30537	0.80873	5.32362	1.0172e-07	9.90027e-07
AT2G40720	20.6065	1.96157	0.599382	3.27265	0.00106546	0.00438339
AT2G41070	18.5441	2.88094	0.670189	4.29869	1.71807e-05	0.000108606
AT2G41340	35.0486	3.52782	0.526327	6.70271	2.04586e-11	3.40269e-10
AT2G41410	1257.15	1.97565	0.331137	5.96626	2.42747e-09	3.07612e-08
AT2G41905	30.4908	2.5914	0.545722	4.74857	2.04858e-06	1.56722e-05
AT2G41990	54.593	3.5595	0.488675	7.28399	3.24091e-13	6.79298e-12
AT2G42110	22.6348	1.91783	0.557311	3.44121	0.000579113	0.00257393
AT2G42170	32.5481	2.41723	0.511524	4.72555	2.29494e-06	1.73924e-05
AT2G42200	86.149	1.61831	0.320093	5.05574	4.28722e-07	3.72439e-06
AT2G42350	8.09971	3.30848	1.03631	3.19257	0.00141011	0.00558809
AT2G42570	87.6851	1.92735	0.298803	6.45024	1.11675e-10	1.68297e-09
AT2G42800	27.5535	4.20735	0.645292	6.52007	7.02742e-11	1.09112e-09
AT2G42840	2029.09	6.32573	0.201762	31.3524	9.02728e-216	3.16301e-212
AT2G43460	1757.94	1.96834	0.209049	9.41568	4.70034e-21	2.27161e-19
AT2G43510	103.744	3.69936	0.643215	5.75136	8.85308e-09	1.03055e-07
AT2G43520	31.1535	2.87891	0.570432	5.0469	4.49046e-07	3.8929e-06
AT2G43610	16.748	2.43362	0.673476	3.61352	0.000302073	0.00144362
AT2G43620	36.3453	2.12189	0.499038	4.25197	2.11901e-05	0.000131216
AT2G43800	264.878	2.54363	0.209447	12.1445	6.13545e-34	8.52455e-32
AT2G44190	28.1134	2.01675	0.532304	3.78872	0.000151429	0.000777977
AT2G44240	86.8041	4.82559	1.46321	3.29795	0.000973927	0.00405122
AT2G44370	13.9168	2.0402	0.675643	3.01964	0.00253073	0.00930843
AT2G44450	16.8165	3.06948	0.70893	4.32973	1.49293e-05	9.56301e-05
AT2G44790	43.5112	2.79267	0.439361	6.35622	2.06778e-10	3.00433e-09
AT2G44840	11.1557	3.05106	0.927486	3.28961	0.00100328	0.0041626
AT2G44910	22.4048	3.7549	0.688281	5.45548	4.88418e-08	5.05565e-07
AT2G45220	73.2645	4.42622	0.55932	7.91358	2.5009e-15	6.63843e-14
AT2G45480	35.2661	6.06549	0.927506	6.53958	6.1693e-11	9.64292e-10
AT2G45570	7.25654	5.1334	1.33396	3.84824	0.00011897	0.000625278
AT2G45870	24.736	2.7177	0.577599	4.70516	2.53661e-06	1.90115e-05
AT2G45900	46.0502	1.92157	0.444687	4.32117	1.55206e-05	9.91764e-05
AT2G46140	39.5206	1.97192	0.436484	4.51774	6.25034e-06	4.33666e-05
AT2G46150	22.0951	2.30594	0.652858	3.53208	0.000412312	0.00190172
AT2G46410	12.191	4.20142	0.992299	4.23403	2.29537e-05	0.000141098
AT2G46600	585.663	2.19927	0.371069	5.92685	3.08806e-09	3.8643e-08
AT2G46670	125.554	1.9439	0.253189	7.67767	1.62006e-14	3.90132e-13
AT2G47230	76.4988	2.03771	0.322077	6.32677	2.50354e-10	3.58528e-09
AT2G47240	1015.55	2.00111	0.148881	13.441	3.47808e-41	6.77033e-39
AT2G47460	10.0521	3.83192	1.12707	3.39991	0.000674076	0.00294556
AT2G47880	102.013	2.55551	0.309077	8.26819	1.36006e-16	4.11995e-15
AT2G47990	254.305	2.08411	0.201105	10.3633	3.64256e-25	2.57837e-23
AT2G48121	10.1406	3.02057	0.869832	3.47259	0.00051547	0.00231752
AT4G00040	277.901	1.68547	0.202131	8.33851	7.52326e-17	2.33621e-15
AT4G00310	85.918	2.02702	0.307396	6.59416	4.27676e-11	6.85815e-10
AT4G00480	86.0743	2.24292	0.347872	6.44755	1.13673e-10	1.70965e-09
AT4G01390	12.3756	3.47851	1.10528	3.14717	0.00164859	0.0063898
AT4G01580	49.8129	1.73365	0.404228	4.28878	1.79654e-05	0.000112877
AT4G01730	74.0946	2.64565	0.360674	7.33531	2.2121e-13	4.73573e-12
AT4G02290	113.715	3.95551	0.379311	10.4282	1.8442e-25	1.33233e-23
AT4G02800	131.348	2.7793	0.276836	10.0395	1.02152e-23	6.38583e-22
AT4G03100	151.734	2.58283	0.266088	9.70668	2.82376e-22	1.52215e-20
AT4G03210	910.025	2.75209	0.180433	15.2527	1.57893e-52	4.95429e-50
AT4G03965	8.40807	3.19764	1.03282	3.09603	0.00196132	0.00743872
AT4G04940	162.734	1.7021	0.242332	7.02385	2.15842e-12	4.12345e-11
AT4G05120	58.7396	2.56905	0.362518	7.08666	1.37386e-12	2.68642e-11
AT4G05190	110.648	1.86938	0.296263	6.30988	2.79253e-10	3.9694e-09
AT4G08150	45.2129	9.79322	1.49065	6.56978	5.03884e-11	7.9888e-10
AT4G08770	14.8189	5.32212	1.21276	4.38844	1.14168e-05	7.49346e-05
AT4G08950	294.085	1.82726	0.203482	8.97992	2.70961e-19	1.0871e-17
AT4G09060	33.6692	3.10922	0.518643	5.99492	2.03586e-09	2.60499e-08
AT4G09250	124.561	4.94471	0.402219	12.2936	9.80666e-35	1.45187e-32
AT4G09510	282.581	1.67457	0.18662	8.97314	2.88173e-19	1.14958e-17
AT4G09820	23.5173	4.42672	0.692159	6.39553	1.59992e-10	2.35375e-09
AT4G10270	22.2437	3.75738	0.669487	5.61233	1.99625e-08	2.20647e-07
AT4G10380	63.4506	3.43874	0.367156	9.36589	7.54105e-21	3.56259e-19
AT4G10630	28.1035	1.90056	0.544871	3.4881	0.000486471	0.00220554
AT4G11070	15.744	3.79081	0.816837	4.64084	3.47e-06	2.53386e-05
AT4G11140	33.7184	3.24156	0.544619	5.95198	2.6492e-09	3.34499e-08
AT4G11190	11.9064	6.83637	1.6356	4.17972	2.91869e-05	0.000175564
AT4G11320	150.617	3.675	0.30629	11.9984	3.62059e-33	4.66968e-31
AT4G11460	58.0826	3.47547	0.427746	8.1251	4.47007e-16	1.28556e-14
AT4G11650	23.6287	4.93334	0.786978	6.26872	3.64035e-10	5.10548e-09
AT4G11910	9.72133	2.8836	0.930036	3.10052	0.00193179	0.00734659
AT4G11920	66.2222	1.77745	0.329561	5.39337	6.91474e-08	6.94215e-07
AT4G12470	69.0761	5.48858	0.514678	10.6641	1.49825e-26	1.17742e-24
AT4G12480	103.721	2.83112	0.305646	9.26273	1.99275e-20	9.04828e-19
AT4G12490	139.029	4.50302	0.804352	5.59832	2.16436e-08	2.37729e-07
AT4G12500	16.0055	3.53531	0.684583	5.16418	2.41498e-07	2.19689e-06
AT4G12540	16.8282	3.96961	0.82761	4.79648	1.6148e-06	1.25964e-05
AT4G12870	12.9492	5.5165	1.25847	4.38351	1.16785e-05	7.6628e-05
AT4G13210	13.7269	2.5482	0.734648	3.4686	0.000523171	0.00234863
AT4G13235	4.43526	5.41863	1.77146	3.05885	0.00222188	0.0083115
AT4G13370	68.0489	1.76391	0.33676	5.23788	1.62429e-07	1.52308e-06
AT4G13540	53.0971	2.05292	0.36812	5.57677	2.45023e-08	2.66345e-07
AT4G13660	8.7976	3.53345	1.10062	3.21041	0.00132544	0.00529647
AT4G14090	161.578	2.03056	0.255098	7.95993	1.72142e-15	4.65758e-14
AT4G14150	62.7591	1.81419	0.349459	5.19142	2.08695e-07	1.92346e-06
AT4G14330	111.7	3.55662	0.313449	11.3467	7.69968e-30	7.70812e-28
AT4G14465	20.4077	7.90522	1.54552	5.11492	3.13869e-07	2.78682e-06
AT4G14630	11.7189	4.79864	1.35329	3.5459	0.000391271	0.00181262
AT4G14650	19.7121	3.50606	0.853788	4.10647	4.01752e-05	0.000234808
AT4G14690	391.43	2.82469	0.242606	11.6431	2.48832e-31	2.81247e-29
AT4G14723	7.04989	6.61312	1.72073	3.8432	0.000121439	0.000636979
AT4G14770	221.664	2.3924	0.224666	10.6487	1.76825e-26	1.37681e-24
AT4G14780	3.69691	6.62919	1.86499	3.55455	0.000378632	0.00176067
AT4G15320	7.28276	5.64319	1.75142	3.22207	0.00127266	0.00511864
AT4G15610	38.1252	4.49854	0.663768	6.77727	1.22468e-11	2.10863e-10
AT4G15620	134.819	1.65031	0.256972	6.42215	1.3436e-10	1.99905e-09
AT4G15830	99.3353	2.36526	0.307101	7.70188	1.34081e-14	3.27766e-13
AT4G15890	68.8876	1.8194	0.350231	5.19485	2.04886e-07	1.8925e-06
AT4G15910	198.014	3.45275	0.254602	13.5614	6.78507e-42	1.37156e-39
AT4G16141	282.995	2.22959	0.219779	10.1447	3.50013e-24	2.29948e-22
AT4G16240	6.60822	4.5478	1.23521	3.68179	0.000231601	0.00113973
AT4G16260	28.6663	3.59737	0.675591	5.32477	1.01079e-07	9.84696e-07
AT4G16500	162.968	1.86224	0.225684	8.25156	1.5634e-16	4.71556e-15
AT4G16750	33.789	1.86563	0.480626	3.88166	0.000103747	0.000554984
AT4G17000	63.3678	2.74296	0.377747	7.26136	3.83215e-13	7.93577e-12
AT4G17085	32.166	2.56411	0.520449	4.92673	8.36176e-07	6.86252e-06
AT4G17480	12.5291	3.55809	0.875979	4.06185	4.86863e-05	0.000279807
AT4G17500	73.7116	2.23385	0.470326	4.74958	2.03841e-06	1.56058e-05
AT4G17760	17.9592	2.02816	0.635304	3.19243	0.00141081	0.00558979
AT4G17800	6.21892	7.12713	1.7117	4.16378	3.13019e-05	0.000187268
AT4G17860	4.51108	5.85329	1.85	3.16395	0.00155646	0.00607752
AT4G18360	5.90139	6.51304	1.74542	3.7315	0.000190342	0.000954113
AT4G19380	150.38	2.07524	0.244826	8.47637	2.32338e-17	7.63193e-16
AT4G19810	23.5515	2.25537	0.549754	4.10251	4.08684e-05	0.000238594
AT4G20320	61.7628	2.78079	0.394046	7.05701	1.70124e-12	3.29027e-11
AT4G20325	61.8271	1.90265	0.355075	5.35845	8.39383e-08	8.31982e-07
AT4G20420	17.0177	2.45	0.665011	3.68414	0.000229473	0.00113126
AT4G21120	27.2192	1.98711	0.588604	3.37597	0.000735566	0.00317467
AT4G21230	11.7626	3.00325	0.81561	3.68221	0.00023122	0.00113813
AT4G21270	98.1231	1.66399	0.289205	5.75367	8.73281e-09	1.01926e-07
AT4G21680	7.42571	7.74815	1.66551	4.65212	3.28533e-06	2.40821e-05
AT4G21820	57.8913	2.55364	0.409064	6.24265	4.30225e-10	5.96218e-09
AT4G21830	13.6419	4.30431	1.03329	4.16565	3.10468e-05	0.0001859
AT4G21850	94.2587	2.94301	0.39264	7.49545	6.60725e-14	1.50004e-12
AT4G21870	126.391	2.3816	0.296525	8.03168	9.61487e-16	2.66667e-14
AT4G22470	6.15497	3.79945	1.1466	3.31367	0.000920805	0.0038585
AT4G22485	477.176	11.8242	1.49353	7.91692	2.4346e-15	6.48701e-14
AT4G22490	274.181	6.05939	0.418703	14.4718	1.82661e-47	4.8001e-45
AT4G22505	467.436	12.208	1.5007	8.13487	4.12368e-16	1.19246e-14
AT4G22513	120.112	10.1591	1.46905	6.91537	4.66645e-12	8.49375e-11
AT4G22517	15.6682	7.36606	1.59606	4.61516	3.928e-06	2.83482e-05
AT4G22520	38.26	7.03164	1.50082	4.6852	2.79689e-06	2.07551e-05
AT4G22770	16.1451	2.8126	0.717164	3.92183	8.78779e-05	0.000477749
AT4G22860	42.5121	1.90619	0.414202	4.60208	4.18302e-06	3.00135e-05
AT4G22880	252.555	4.5627	0.280366	16.2741	1.50791e-59	5.46565e-57
AT4G23310	65.8965	1.96037	0.462352	4.24	2.23522e-05	0.000137723
AT4G23550	27.4827	1.73352	0.530836	3.26565	0.00109214	0.0044765
AT4G23700	18.9121	2.47408	0.770868	3.20947	0.0013298	0.0053129
AT4G23760	74.624	1.96606	0.340153	5.77993	7.47316e-09	8.82135e-08
AT4G23800	463.061	2.82775	0.194	14.576	3.98964e-48	1.10361e-45
AT4G24110	7.4725	4.0206	1.23516	3.25513	0.00113339	0.00462664
AT4G24610	124.144	1.84587	0.260692	7.08066	1.43474e-12	2.79282e-11
AT4G25000	76.1034	3.19063	0.994414	3.20856	0.00133403	0.00532776
AT4G25240	52.4432	3.27195	0.472599	6.92331	4.41215e-12	8.09395e-11
AT4G25340	553.508	1.73002	0.161866	10.688	1.15871e-26	9.26223e-25
AT4G25630	718.924	3.09824	0.157713	19.6449	6.39747e-86	4.07557e-83
AT4G25730	847.063	1.63565	0.150216	10.8886	1.30629e-27	1.09411e-25
AT4G25760	11.1157	2.80879	0.851833	3.29734	0.000976036	0.00405759
AT4G25810	34.6378	3.79013	0.568021	6.67252	2.51444e-11	4.14597e-10
AT4G25990	116.024	2.4113	0.295071	8.17192	3.03515e-16	8.8869e-15
AT4G26150	126.816	1.73487	0.264442	6.5605	5.36273e-11	8.45132e-10
AT4G26190	924.163	1.75051	0.17496	10.0052	1.44535e-23	8.93694e-22
AT4G26660	107.91	2.3926	0.285157	8.39046	4.84251e-17	1.54015e-15
AT4G26670	166.217	2.17166	0.242883	8.94118	3.85052e-19	1.53023e-17
AT4G27260	74.2305	2.14689	0.344399	6.23372	4.55496e-10	6.29166e-09
AT4G27480	16.8853	2.09395	0.616503	3.3965	0.000682545	0.00297515
AT4G27510	22.0081	2.60894	0.601684	4.33606	1.45061e-05	9.33173e-05
AT4G27560	270.953	1.85516	0.18976	9.77634	1.42268e-22	7.99704e-21
AT4G27570	68.615	9.48672	1.48824	6.37446	1.83604e-10	2.68049e-09
AT4G27860	100.037	2.52566	0.360325	7.00941	2.39329e-12	4.5328e-11
AT4G27950	27.089	1.68095	0.509949	3.2963	0.000979673	0.00407109
AT4G27970	10.0177	2.99534	0.886534	3.37871	0.000728269	0.00314576
AT4G28190	91.0434	2.02604	0.340486	5.95044	2.67426e-09	3.37461e-08
AT4G28430	22.9824	2.29332	0.550453	4.16625	3.09649e-05	0.000185516
AT4G28680	66.3959	6.48598	0.790831	8.20148	2.37444e-16	7.04059e-15
AT4G28950	25.9961	2.23233	0.560747	3.98099	6.86297e-05	0.000382301
AT4G29020	1255.03	3.54016	0.190803	18.554	7.57089e-77	4.0811e-74
AT4G29030	815.972	10.3217	0.740297	13.9426	3.48982e-44	7.88886e-42
AT4G29150	34.9814	9.19485	1.51191	6.0816	1.18991e-09	1.5608e-08
AT4G29270	15.9431	4.04569	0.889102	4.55032	5.35656e-06	3.76877e-05
AT4G29700	72.8837	1.75369	0.327781	5.35017	8.78695e-08	8.65642e-07
AT4G29710	5.04638	4.61287	1.41951	3.24962	0.00115559	0.00470176
AT4G30130	27.2571	2.65256	0.527768	5.02599	5.0084e-07	4.29644e-06
AT4G30140	81.6023	9.57589	1.4852	6.44753	1.13689e-10	1.70965e-09
AT4G30250	57.8647	3.05009	0.448176	6.80556	1.00658e-11	1.74598e-10
AT4G30280	21.2847	4.15759	0.716239	5.80475	6.44615e-09	7.66935e-08
AT4G31020	13.1542	3.93969	1.02937	3.82728	0.000129567	0.0006759
AT4G31030	11.9612	3.78187	0.883598	4.28008	1.86825e-05	0.000116998
AT4G31360	100.342	1.60063	0.302068	5.29892	1.16493e-07	1.12186e-06
AT4G31610	3.64168	6.64218	1.86322	3.56489	0.000364011	0.00170058
AT4G31620	14.4714	4.25829	0.956278	4.45298	8.46853e-06	5.70622e-05
AT4G31730	18.7512	2.50865	0.630589	3.97826	6.94218e-05	0.000386201
AT4G31805	66.4463	5.58821	0.564595	9.89773	4.25812e-23	2.50052e-21
AT4G31840	222.178	2.00775	0.230208	8.72146	2.74629e-18	9.88417e-17
AT4G32650	30.8618	2.08852	0.51732	4.0372	5.40936e-05	0.00030802
AT4G32830	76.8998	1.82308	0.308247	5.91435	3.33193e-09	4.1448e-08
AT4G32950	18.8408	2.27231	0.582557	3.90058	9.59607e-05	0.00051741
AT4G33100	34.7689	1.7147	0.431412	3.97462	7.04928e-05	0.000391658
AT4G33130	16.63	2.65332	0.665261	3.98839	6.65241e-05	0.000371207
AT4G33260	143.419	3.09883	0.286004	10.8349	2.35225e-27	1.9469e-25
AT4G33270	295.823	3.54028	0.241883	14.6364	1.64668e-48	4.67813e-46
AT4G34160	212.773	2.03766	0.217381	9.37367	7.00512e-21	3.32435e-19
AT4G34250	180.736	2.13045	0.226363	9.41169	4.88218e-21	2.3487e-19
AT4G34400	10.4515	4.76114	1.16815	4.0758	4.58555e-05	0.000264913
AT4G34510	9.31548	3.54212	0.962569	3.67987	0.000233356	0.00114713
AT4G34580	22.4732	1.85645	0.600175	3.09318	0.00198027	0.00750516
AT4G34590	69.729	2.09289	0.350604	5.96937	2.38174e-09	3.02181e-08
AT4G34860	58.282	3.63778	0.443012	8.21148	2.18485e-16	6.48758e-15
AT4G34930	34.8213	1.69584	0.46427	3.65269	0.000259505	0.00126111
AT4G34970	19.3366	1.99444	0.658356	3.02942	0.00245027	0.0090515
AT4G35060	31.8271	1.76226	0.514159	3.42746	0.000609265	0.00269427
AT4G35160	15.6069	5.43962	0.978974	5.55644	2.75328e-08	2.96984e-07
AT4G35190	8.59496	6.65091	1.67892	3.96141	7.45083e-05	0.000411125
AT4G35430	39.9369	2.20331	0.489694	4.49936	6.81595e-06	4.68273e-05
AT4G35620	44.3838	1.65388	0.416679	3.9692	7.21153e-05	0.000399284
AT4G35730	104.807	2.38811	0.28825	8.28484	1.18268e-16	3.59819e-15
AT4G35810	22.101	8.21511	1.53012	5.36894	7.92019e-08	7.88381e-07
AT4G36180	275.759	3.67616	0.224778	16.3547	4.02892e-60	1.48596e-57
AT4G36430	29.9675	4.44703	0.596462	7.45568	8.94082e-14	1.99113e-12
AT4G36670	108.928	2.01448	0.290555	6.93323	4.11337e-12	7.56565e-11
AT4G36990	262.671	1.88217	0.492562	3.82118	0.000132814	0.000691295
AT4G37095	15.7063	3.19883	0.757514	4.2228	2.41288e-05	0.000147545
AT4G37150	51.3239	2.31925	0.444717	5.21512	1.83698e-07	1.71005e-06
AT4G37260	300.831	2.55488	0.18314	13.9505	3.12589e-44	7.143e-42
AT4G37390	25.2375	5.0935	0.880844	5.78252	7.35878e-09	8.6961e-08
AT4G37410	90.7522	8.35979	0.919302	9.09363	9.57886e-20	4.09302e-18
AT4G37490	45.3565	2.93723	0.456519	6.43397	1.24315e-10	1.85749e-09
AT4G37750	245.054	2.7286	0.207202	13.1688	1.32755e-39	2.3854e-37
AT4G37990	20.1632	3.10077	0.748455	4.14289	3.42949e-05	0.000203423
AT4G38070	73.3913	3.30666	0.382639	8.64174	5.53654e-18	1.91754e-16
AT4G38080	18.8953	1.7604	0.580379	3.03319	0.00241987	0.00895652
AT4G38340	10.4638	4.60738	1.11058	4.14862	3.34483e-05	0.000198921
AT4G38660	334.315	1.70907	0.200404	8.52811	1.48758e-17	4.95615e-16
AT4G39830	49.8534	1.66487	0.487159	3.41751	0.000631969	0.00277831
ATMG00030	260.511	3.36318	0.730517	4.60383	4.14786e-06	2.97917e-05
ATMG00040	7.23803	4.19292	1.39875	2.99763	0.0027209	0.00991531
ATMG00070	14.3947	2.95913	0.697047	4.24524	2.18364e-05	0.000134861
ATMG00080	16.0629	3.33305	0.758446	4.39458	1.10989e-05	7.31222e-05
ATMG00090	53.9512	4.39113	0.46503	9.44269	3.63321e-21	1.77218e-19
ATMG00160	19.6641	2.32484	0.624862	3.72056	0.000198784	0.00099241
ATMG00170	6.78685	3.60807	1.17921	3.05973	0.00221539	0.00828869
ATMG00180	36.0594	3.6274	0.499239	7.26586	3.70671e-13	7.69262e-12
ATMG00210	8.27366	4.21842	1.27518	3.30809	0.000939344	0.00392757
ATMG00290	8.48448	3.11326	0.988312	3.15008	0.00163228	0.00633709
ATMG00370	19.5622	3.80908	0.706629	5.39049	7.02642e-08	7.04418e-07
ATMG00410	16.8217	2.01847	0.604754	3.33767	0.000844837	0.00357796
ATMG00480	34.8699	2.39351	0.466114	5.13503	2.82102e-07	2.53229e-06
ATMG00500	7.48057	4.04876	1.05641	3.83257	0.000126814	0.00066236
ATMG00510	19.8947	3.29527	0.644031	5.11663	3.11039e-07	2.76723e-06
ATMG00520	33.6173	4.41207	0.592516	7.44633	9.59699e-14	2.12776e-12
ATMG00560	16.1271	3.12637	0.731565	4.27353	1.92403e-05	0.000120026
ATMG00590	19.3033	2.51768	0.631175	3.98888	6.63849e-05	0.000370582
ATMG00610	20.9458	3.88027	0.703526	5.51546	3.47878e-08	3.68993e-07
ATMG00630	2.99591	6.76093	1.97453	3.42408	0.00061689	0.00272284
ATMG00650	9.9684	3.14207	0.8518	3.68874	0.00022537	0.00111324
ATMG00660	59.6065	3.42499	0.429052	7.98268	1.43193e-15	3.89941e-14
ATMG00670	29.2794	2.67719	0.510716	5.24204	1.58813e-07	1.49117e-06
ATMG00690	23.2103	3.66495	0.61779	5.93235	2.98621e-09	3.74131e-08
ATMG00830	98.7275	6.76129	0.618601	10.93	8.28724e-28	7.08222e-26
ATMG00980	55.7018	8.00007	1.08038	7.40488	1.31266e-13	2.85377e-12
ATMG00990	4.10364	5.62531	1.86858	3.01048	0.00260839	0.00955855
ATMG01080	62.4409	2.73067	0.396338	6.88974	5.58944e-12	1.00176e-10
ATMG01090	30.9812	3.40813	0.549336	6.2041	5.50113e-10	7.50001e-09
ATMG01190	78.3737	3.54567	0.358138	9.90027	4.15136e-23	2.44783e-21
ATMG01200	23.0847	2.45944	0.588721	4.17759	2.94615e-05	0.000177114
ATMG01280	13.4617	2.89191	0.741552	3.89981	9.6269e-05	0.000518939
ATMG01360	23.2376	2.13481	0.600143	3.55717	0.000374866	0.00174509
ATMG01370	53.204	3.57372	0.45685	7.82251	5.17794e-15	1.33076e-13
ATCG00040	434.3	4.04736	0.846455	4.78154	1.73953e-06	1.34796e-05
ATCG00050	22.2799	3.59654	0.681471	5.27761	1.30881e-07	1.24785e-06
ATCG00070	213.49	1.91606	0.279601	6.85285	7.23913e-12	1.278e-10
ATCG00080	498.21	4.25933	0.413245	10.307	6.5493e-25	4.54409e-23
ATCG00150	953.777	5.42665	0.598333	9.06962	1.19436e-19	5.01178e-18
ATCG00160	321.829	6.70119	0.552881	12.1205	8.22689e-34	1.12308e-31
ATCG00170	382.761	4.80373	0.287387	16.7152	1.01629e-62	4.03121e-60
ATCG00190	538.009	2.05852	0.176379	11.671	1.79308e-31	2.04869e-29
ATCG00210	58.6805	2.15566	0.46951	4.59131	4.40477e-06	3.1465e-05
ATCG00220	7714.47	7.49362	0.310343	24.1463	8.17541e-129	1.22765e-125
ATCG00270	7099.49	7.89329	0.75968	10.3903	2.74548e-25	1.95655e-23
ATCG00280	1837.15	4.32188	0.872229	4.95498	7.23377e-07	6.00923e-06
ATCG00300	503.018	6.5482	1.01342	6.46148	1.03686e-10	1.57499e-09
ATCG00330	2703.15	8.45878	0.721442	11.7248	9.51112e-32	1.11085e-29
ATCG00360	127.755	5.25493	0.398728	13.1792	1.15538e-39	2.09392e-37
ATCG00380	228.619	5.52727	0.353888	15.6187	5.4325e-55	1.81282e-52
ATCG00420	1239.17	6.99109	0.267972	26.0889	4.87788e-150	9.32251e-147
ATCG00430	4485.09	8.30843	0.477703	17.3925	9.4103e-68	4.39628e-65
ATCG00440	1954.63	8.32246	0.479303	17.3636	1.55518e-67	7.10752e-65
ATCG00470	28004.8	9.06492	0.317296	28.5693	1.61688e-179	4.85594e-176
ATCG00480	37804.7	7.00032	0.159389	43.9197	0	0
ATCG00500	32.7373	3.15182	0.595276	5.29472	1.192e-07	1.14479e-06
ATCG00520	34.9586	2.55743	0.627451	4.0759	4.5837e-05	0.000264879
ATCG00530	286.785	2.86522	0.237715	12.0531	1.86687e-33	2.484e-31
ATCG00550	136.329	4.52167	0.371121	12.1838	3.79157e-34	5.42246e-32
ATCG00590	29.112	1.81236	0.567881	3.19145	0.00141561	0.00560461
ATCG00630	360.87	2.09809	0.213706	9.81767	9.4498e-23	5.3548e-21
ATCG00640	147.913	4.23926	0.334454	12.6752	8.11932e-37	1.3232e-34
ATCG00650	424.632	6.01393	0.327794	18.3467	3.50868e-75	1.84408e-72
ATCG00660	94.4046	3.62534	0.367584	9.86264	6.04403e-23	3.49076e-21
ATCG00065	48.4934	3.95915	0.457102	8.66141	4.65948e-18	1.63807e-16
ATCG00670	629.403	4.46796	0.25192	17.7356	2.22681e-70	1.0887e-67
ATCG00680	408.172	2.1796	0.608602	3.58132	0.000341864	0.00161144
ATCG00730	141.066	3.48636	0.907022	3.84375	0.000121168	0.000636034
ATCG00740	1867.38	6.57188	0.233565	28.1372	3.4366e-174	8.02753e-171
ATCG00750	788.952	6.36248	0.256759	24.78	1.47248e-135	2.57966e-132
ATCG00760	553.832	6.49233	0.289927	22.393	4.6055e-111	5.09586e-108
ATCG00770	1585.18	7.06224	0.249258	28.3331	1.35341e-176	3.5566e-173
ATCG00780	3714.17	7.63844	0.226087	33.7854	3.23266e-250	1.35921e-246
ATCG00790	8951.33	7.93022	0.210387	37.6935	0	0
ATCG00800	5846.63	8.67368	0.411134	21.097	8.482e-99	7.13268e-96
ATCG00810	2338.53	8.1176	0.4766	17.0323	4.73149e-65	2.03e-62
ATCG00820	1919.24	8.25565	0.444253	18.5832	4.39522e-77	2.4316e-74
ATCG00830	10186.9	6.51274	0.180856	36.0106	5.70898e-284	3.0005e-280
ATCG00840	714.932	4.39625	0.187844	23.4037	3.91981e-121	5.49375e-118
ATCG00860	152.931	2.85709	0.274053	10.4254	1.89953e-25	1.3676e-23
ATCG00890	216.431	2.66239	0.305274	8.72129	2.75043e-18	9.88417e-17
ATCG00900	2851.64	7.13808	0.324699	21.9837	4.1268e-107	3.94353e-104
ATCG00905	3123.85	7.2169	0.34984	20.6292	1.50197e-94	1.08883e-91
ATCG01000	929.077	6.53029	0.492406	13.262	3.84437e-40	7.21609e-38
ATCG01010	775.773	6.01304	0.881855	6.81863	9.19158e-12	1.60361e-10
ATCG01020	13888.3	6.40165	0.37365	17.1327	8.45725e-66	3.7041e-63
ATCG01040	44.6118	3.99522	0.555076	7.1976	6.12815e-13	1.24245e-11
ATCG01050	114.814	3.20568	0.373314	8.5871	8.91924e-18	3.02923e-16
ATCG01080	82.9527	4.24365	0.431472	9.83528	7.93429e-23	4.54503e-21
ATCG01090	86.2038	3.66546	0.456276	8.03342	9.47916e-16	2.63598e-14
ATCG01100	237.949	3.63614	0.576601	6.30617	2.86026e-10	4.06017e-09
ATCG01110	438.772	6.45415	1.00411	6.42771	1.2954e-10	1.9287e-09
ATCG01120	410.731	9.78364	0.856239	11.4263	3.09045e-30	3.20052e-28
ATCG01130	15751.2	9.73726	0.45547	21.3785	2.11803e-101	1.8553e-98
ATCG01230	3121.89	7.19799	0.351151	20.4982	2.23214e-93	1.56421e-90
ATCG01240	2904.4	7.15503	0.327046	21.8777	4.23324e-106	3.86936e-103
ATCG01250	216.218	2.67182	0.306515	8.71677	2.86252e-18	1.02694e-16
ATCG01280	149.189	4.29771	0.331599	12.9606	2.04742e-38	3.49942e-36
ATCG01300	707.538	7.03737	0.440558	15.9738	1.94672e-57	6.60094e-55
ATCG01310	11342	8.37783	0.630199	13.294	2.50967e-40	4.75322e-38
AT1G01580	16.7934	-2.13809	0.696483	-3.06984	0.00214174	0.00804321
AT1G02335	62.7065	-2.25647	0.402292	-5.60905	2.03444e-08	2.24279e-07
AT1G02380	28.3444	-1.97816	0.523928	-3.77563	0.000159605	0.000815205
AT1G02950	35.1964	-1.81422	0.469434	-3.86469	0.000111231	0.000589617
AT1G03020	12.1286	-2.80678	0.856	-3.27894	0.00104196	0.0042985
AT1G04240	296.313	-1.62234	0.242084	-6.70156	2.06205e-11	3.42421e-10
AT1G04770	106.093	-2.33936	0.297026	-7.87597	3.38114e-15	8.86307e-14
AT1G06149	28.6641	-1.96605	0.534099	-3.68105	0.000232275	0.00114252
AT1G06820	249.764	-2.8179	0.231351	-12.1802	3.96284e-34	5.62911e-32
AT1G07280	706.371	-1.64267	0.143878	-11.4172	3.43289e-30	3.53773e-28
AT1G09180	19.4392	-1.89993	0.623377	-3.04781	0.00230518	0.00858642
AT1G10155	22.1351	-2.20764	0.607053	-3.63666	0.000276196	0.00133268
AT1G10380	104.364	-1.77599	0.285919	-6.21152	5.24734e-10	7.18195e-09
AT1G11070	22.6805	-2.23204	0.59188	-3.7711	0.000162527	0.000827917
AT1G11800	40.2633	-4.13318	0.686989	-6.01637	1.78373e-09	2.30482e-08
AT1G13609	161.178	-1.7447	0.321528	-5.42627	5.75437e-08	5.86968e-07
AT1G13790	30.4401	-2.45126	0.643515	-3.80917	0.000139433	0.000722705
AT1G14280	461.725	-1.65677	0.176876	-9.36687	7.47171e-21	3.53779e-19
AT1G15980	2317.78	-1.68766	0.116834	-14.445	2.6966e-47	6.9135e-45
AT1G16858	45.7198	-2.92105	0.485662	-6.01457	1.80361e-09	2.32908e-08
AT1G19000	1655.77	-1.71872	0.154085	-11.1543	6.82078e-29	6.26172e-27
AT1G19940	33.9204	-2.06352	0.482017	-4.28102	1.86038e-05	0.00011654
AT1G20190	316.782	-2.68582	0.19952	-13.4614	2.63792e-41	5.23178e-39
AT1G23935	5.66962	-5.90165	1.72096	-3.42928	0.000605176	0.00267957
AT1G23950	121.031	-3.90201	0.380498	-10.255	1.12361e-24	7.69433e-23
AT1G24147	362.762	-2.02433	0.463666	-4.36593	1.26583e-05	8.23376e-05
AT1G26560	497.479	-1.66346	0.165396	-10.0574	8.51914e-24	5.42721e-22
AT1G26820	21.7183	-2.26332	0.667486	-3.39081	0.000696868	0.00303067
AT1G26945	126.146	-2.15981	0.267674	-8.06881	7.09846e-16	2.0031e-14
AT1G29450	95.8186	-1.71845	0.298348	-5.7599	8.41654e-09	9.83005e-08
AT1G29720	750.092	-1.7792	0.167946	-10.5939	3.18022e-26	2.42238e-24
AT1G29730	21.0613	-2.24268	0.652724	-3.43588	0.000590632	0.00262125
AT1G30250	202.169	-2.31559	0.221923	-10.4342	1.73057e-25	1.26765e-23
AT1G32100	55.1182	-2.04967	0.451296	-4.54174	5.5793e-06	3.9124e-05
AT1G34760	100.969	-2.75874	0.30173	-9.14308	6.07e-20	2.653e-18
AT1G36370	243.298	-1.9641	0.214921	-9.1387	6.32063e-20	2.75682e-18
AT1G47960	87.0498	-2.02543	0.349532	-5.79469	6.84455e-09	8.11122e-08
AT1G49470	114.891	-2.55502	0.283129	-9.02423	1.80965e-19	7.34446e-18
AT1G49500	510.214	-1.71443	0.158051	-10.8473	2.05328e-27	1.70617e-25
AT1G50280	58.418	-1.72178	0.365124	-4.71562	2.4098e-06	1.81712e-05
AT1G51140	259.861	-1.71002	0.192188	-8.89767	5.70333e-19	2.22864e-17
AT1G52565	21.0393	-2.18755	0.64736	-3.37919	0.000726995	0.00314151
AT1G53480	45.6242	-6.5464	1.09335	-5.98745	2.13163e-09	2.71925e-08
AT1G53690	9.88359	-3.79186	1.09128	-3.47469	0.000511435	0.00230233
AT1G53830	23.3325	-4.84383	0.808618	-5.99025	2.09521e-09	2.6793e-08
AT1G56600	39.8889	-3.22251	0.52648	-6.12085	9.30752e-10	1.23765e-08
AT1G57906	17.7586	-3.13061	0.755299	-4.14486	3.40018e-05	0.000201984
AT1G62510	203.342	-2.39785	0.238556	-10.0515	9.0459e-24	5.72807e-22
AT1G67865	1387.37	-2.47905	0.362968	-6.82993	8.49586e-12	1.48778e-10
AT1G68110	19.7354	-3.1215	0.679581	-4.59328	4.36335e-06	3.11903e-05
AT1G68740	83.2885	-1.91012	0.326983	-5.84165	5.16848e-09	6.25184e-08
AT1G69490	64.3865	-1.86429	0.355586	-5.24286	1.58108e-07	1.48654e-06
AT1G69720	65.5013	-3.31579	0.440402	-7.52901	5.11274e-14	1.16832e-12
AT1G71890	41.1696	-2.20241	0.464224	-4.74429	2.09244e-06	1.59497e-05
AT1G73480	419.534	-2.15769	0.249584	-8.64513	5.37434e-18	1.86444e-16
AT1G74670	1439.31	-2.6007	0.172356	-15.0891	1.90928e-51	5.90277e-49
AT1G74770	11.3231	-3.12625	0.968513	-3.22789	0.00124709	0.00502926
AT1G75440	97.3823	-1.67221	0.284568	-5.87633	4.19471e-09	5.142e-08
AT1G75460	1912.07	-2.12998	0.136707	-15.5806	9.86561e-55	3.2407e-52
AT1G76020	168.36	-1.80586	0.229971	-7.85254	4.07704e-15	1.06079e-13
AT1G76130	232.238	-1.80759	0.226068	-7.99577	1.28766e-15	3.5294e-14
AT1G77600	76.1551	-4.3814	0.484765	-9.0382	1.5927e-19	6.55252e-18
AT1G77960	23.78	-3.88281	0.724296	-5.36081	8.28491e-08	8.22349e-07
AT1G78070	497.669	-1.62785	0.168124	-9.68245	3.5802e-22	1.92006e-20
AT1G78440	7.39725	-4.10827	1.29389	-3.17514	0.00149764	0.00587294
AT1G78450	67.199	-2.17952	0.366001	-5.95496	2.60132e-09	3.28848e-08
AT1G78820	776.188	-2.09739	0.149147	-14.0626	6.45144e-45	1.54124e-42
AT1G78882	30.0425	-1.72934	0.550542	-3.14117	0.00168277	0.00650548
AT1G79460	62.5892	-1.8655	0.351481	-5.30754	1.11116e-07	1.07451e-06
AT5G01320	4.41472	-5.32576	1.77246	-3.00473	0.00265821	0.00971887
AT5G01712	37.3337	-2.49826	0.4937	-5.06027	4.18659e-07	3.64299e-06
AT5G02020	26.7086	-2.87955	0.582926	-4.93981	7.81972e-07	6.45949e-06
AT5G02170	9.37296	-3.82342	1.09472	-3.4926	0.00047835	0.00217341
AT5G02540	44.178	-2.04035	0.434938	-4.69112	2.71712e-06	2.02202e-05
AT5G02760	232.589	-2.38073	0.290801	-8.18679	2.68284e-16	7.91041e-15
AT5G03260	69.6177	-1.97603	0.389073	-5.0788	3.79817e-07	3.3326e-06
AT5G05090	106.035	-1.66538	0.284232	-5.85924	4.65004e-09	5.6704e-08
AT5G09463	48.1713	-2.2897	0.420805	-5.44124	5.29119e-08	5.42353e-07
AT5G09730	20.3662	-3.28283	0.658173	-4.98779	6.10742e-07	5.16063e-06
AT5G10930	199.999	-1.95272	0.216058	-9.03795	1.59639e-19	6.55485e-18
AT5G12050	180.186	-2.39247	0.259934	-9.20413	3.4444e-20	1.52767e-18
AT5G12940	98.5467	-2.58328	0.333213	-7.75263	9.00065e-15	2.24461e-13
AT5G15160	26.4203	-1.69318	0.511779	-3.30842	0.000938254	0.00392535
AT5G15450	1747.72	-1.69194	0.140824	-12.0146	2.97679e-33	3.86303e-31
AT5G15830	36.7345	-2.20213	0.463554	-4.75053	2.02886e-06	1.5544e-05
AT5G15948	319.256	-3.51362	0.244059	-14.3966	5.4368e-47	1.36069e-44
AT5G16790	18.7301	-2.8739	0.730437	-3.93449	8.33737e-05	0.000455382
AT5G18020	115.849	-1.63354	0.302835	-5.39415	6.88505e-08	6.91895e-07
AT5G18050	26.2931	-3.05138	0.622543	-4.90148	9.5118e-07	7.72669e-06
AT5G18060	43.6165	-2.27413	0.432004	-5.26413	1.40851e-07	1.33685e-06
AT5G18080	98.2322	-2.0457	0.29242	-6.99575	2.63837e-12	4.97456e-11
AT5G19190	941.186	-1.80771	0.203794	-8.87027	7.2968e-19	2.79418e-17
AT5G19220	3140.41	-1.63099	0.111912	-14.5739	4.11832e-48	1.12441e-45
AT5G23060	5355.16	-1.87568	0.13679	-13.7121	8.59176e-43	1.84311e-40
AT5G23750	102.901	-1.77614	0.309371	-5.74115	9.40358e-09	1.08981e-07
AT5G23980	10.3659	-3.61578	1.07264	-3.37092	0.000749187	0.00322353
AT5G24155	54.0995	-1.71602	0.433598	-3.95764	7.56948e-05	0.000416743
AT5G25190	152.176	-1.81334	0.291449	-6.22181	4.91464e-10	6.75738e-09
AT5G25460	1374.54	-1.92028	0.125845	-15.2591	1.43286e-52	4.56409e-50
AT5G25980	7457.5	-1.68066	0.145652	-11.5389	8.398e-31	9.10057e-29
AT5G26000	18973.4	-1.97234	0.117471	-16.7901	2.88599e-63	1.16677e-60
AT5G26690	48.678	-1.61106	0.503562	-3.19932	0.00137752	0.00547857
AT5G35490	130.482	-2.28354	0.293588	-7.77802	7.36661e-15	1.8614e-13
AT5G37300	67.1353	-2.25858	0.347	-6.50889	7.57071e-11	1.16943e-09
AT5G37360	1059.97	-1.71728	0.140347	-12.236	1.99743e-34	2.87616e-32
AT5G41900	148.867	-1.93897	0.253585	-7.64626	2.06906e-14	4.91502e-13
AT5G42460	27.0318	-2.07649	0.564801	-3.67649	0.000236463	0.0011613
AT5G44260	8.26335	-3.55131	1.15944	-3.06297	0.00219154	0.0082053
AT5G44530	652.351	-2.34117	0.192782	-12.1441	6.1634e-34	8.52455e-32
AT5G45280	292.877	-1.76282	0.180713	-9.75479	1.75957e-22	9.70902e-21
AT5G46240	139.918	-1.67935	0.255741	-6.56663	5.14662e-11	8.14126e-10
AT5G46830	19.0434	-2.19764	0.653885	-3.3609	0.000776877	0.00332675
AT5G47370	200.071	-1.64813	0.212184	-7.76746	8.00787e-15	2.01375e-13
AT5G47690	278.255	-6.34897	0.353862	-17.942	5.54638e-72	2.84394e-69
AT5G48850	15.6505	-3.23304	0.807695	-4.00281	6.25958e-05	0.000351577
AT5G48900	230.201	-2.17112	0.224662	-9.66394	4.2903e-22	2.28342e-20
AT5G49730	3435.94	-1.96626	0.118619	-16.5763	1.0343e-61	3.88288e-59
AT5G49740	2233.8	-1.6771	0.123006	-13.6343	2.50487e-42	5.16274e-40
AT5G50530	242.532	-2.04256	0.21245	-9.61428	6.95933e-22	3.64853e-20
AT5G50540	9.11816	-5.47263	1.64267	-3.33155	0.000863633	0.00365168
AT5G50562	33.7997	-2.52157	0.527696	-4.77845	1.76653e-06	1.36687e-05
AT5G50640	212.027	-1.78299	0.225296	-7.914	2.49241e-15	6.62426e-14
AT5G50645	8.60239	-5.41865	1.69557	-3.19578	0.00139453	0.00553805
AT5G51890	113.76	-1.84242	0.272833	-6.75293	1.44888e-11	2.47239e-10
AT5G52900	159.989	-1.61768	0.244814	-6.60779	3.90088e-11	6.27454e-10
AT5G53588	16.3002	-2.95198	0.77517	-3.80817	0.000139998	0.000725454
AT5G54190	65.9316	-2.27545	0.410858	-5.5383	3.05419e-08	3.26925e-07
AT5G54585	159.399	-1.77224	0.306845	-5.77567	7.66459e-09	9.02199e-08
AT5G55950	21.1881	-1.75227	0.569075	-3.07916	0.00207585	0.0078293
AT5G58310	134.422	-2.35029	0.313275	-7.50232	6.26961e-14	1.42493e-12
AT5G60020	82.7274	-1.73937	0.327101	-5.31754	1.05177e-07	1.02178e-06
AT5G62220	558.221	-1.61544	0.160911	-10.0393	1.02365e-23	6.38583e-22
AT5G62280	83.3527	-2.43028	0.36255	-6.7033	2.03761e-11	3.39165e-10
AT5G63180	575.349	-1.69349	0.147662	-11.4687	1.8953e-30	1.98233e-28
AT5G63340	22.9107	-1.83605	0.593728	-3.09242	0.00198534	0.00752033
AT5G63800	1054.55	-1.7332	0.146137	-11.8601	1.90693e-32	2.30399e-30
AT5G64343	30.1473	-2.17067	0.578709	-3.75088	0.000176217	0.000891388
AT5G64770	924.015	-2.36584	0.188549	-12.5476	4.09531e-36	6.37746e-34
AT5G64840	5020.35	-1.63512	0.116941	-13.9824	1.9956e-44	4.6615e-42
AT5G66400	129.942	-2.30371	0.27891	-8.25968	1.46066e-16	4.41199e-15
AT3G01319	10.7748	-3.09695	0.984851	-3.14459	0.00166322	0.00643702
AT3G01472	68.0372	-2.50294	0.423935	-5.90408	3.54629e-09	4.39067e-08
AT3G02468	3713.44	-1.69422	0.136039	-12.454	1.33038e-35	2.0267e-33
AT3G03180	26.4039	-1.64378	0.516153	-3.18468	0.00144916	0.00570717
AT3G04210	830.916	-1.78781	0.196765	-9.08601	1.02739e-19	4.34583e-18
AT3G05030	205.594	-2.07172	0.211993	-9.77259	1.47623e-22	8.27595e-21
AT3G06070	460.629	-1.64901	0.17867	-9.22936	2.72249e-20	1.22036e-18
AT3G07340	109.951	-1.83774	0.272985	-6.73202	1.67323e-11	2.83223e-10
AT3G08660	31.1764	-1.92542	0.511565	-3.76379	0.000167359	0.000850059
AT3G09540	98.0654	-1.69919	0.278766	-6.09542	1.09151e-09	1.43597e-08
AT3G10420	1173.23	-1.98756	0.150009	-13.2496	4.53417e-40	8.36157e-38
AT3G10740	360.907	-1.66275	0.18745	-8.87037	7.29046e-19	2.79418e-17
AT3G11080	26.9406	-1.70906	0.559006	-3.05732	0.00223328	0.00834672
AT3G12012	41.7583	-1.64763	0.530869	-3.10364	0.00191155	0.00728148
AT3G14170	36.9556	-1.60079	0.504535	-3.1728	0.00150975	0.00591382
AT3G14440	29.6753	-1.81734	0.485243	-3.74522	0.000180234	0.000909957
AT3G14560	46.0834	-1.83363	0.40289	-4.5512	5.33417e-06	3.75554e-05
AT3G14770	282.669	-1.81911	0.197756	-9.19877	3.62065e-20	1.60246e-18
AT3G14940	154.491	-1.78144	0.286474	-6.2185	5.01922e-10	6.88767e-09
AT3G15570	464.666	-1.71114	0.170235	-10.0517	9.03346e-24	5.72807e-22
AT3G16800	91.7875	-2.55885	0.334263	-7.65519	1.9303e-14	4.59577e-13
AT3G17860	138.017	-1.93716	0.269982	-7.17515	7.22273e-13	1.45166e-11
AT3G18773	101.366	-1.71869	0.290051	-5.92549	3.11372e-09	3.8941e-08
AT3G18890	2129.8	-1.90733	0.151162	-12.6178	1.68519e-36	2.68392e-34
AT3G19720	1545.82	-1.64332	0.147567	-11.1361	8.37453e-29	7.5887e-27
AT3G19850	229.664	-2.54164	0.232873	-10.9143	9.85061e-28	8.31684e-26
AT3G20200	26.9782	-3.23826	0.715072	-4.52858	5.9381e-06	4.14327e-05
AT3G20820	833.384	-1.67838	0.151523	-11.0768	1.62659e-28	1.43679e-26
AT3G21510	22.5205	-2.41575	0.614536	-3.93101	8.45896e-05	0.000461304
AT3G21550	39.43	-2.0339	0.458952	-4.43163	9.3523e-06	6.23378e-05
AT3G23510	122.289	-1.67182	0.331274	-5.04665	4.49635e-07	3.8964e-06
AT3G24520	119.073	-1.81919	0.288836	-6.29834	3.00856e-10	4.25919e-09
AT3G25740	64.9762	-2.91368	0.379451	-7.67867	1.60744e-14	3.87537e-13
AT3G26960	56.182	-2.54503	0.394049	-6.45866	1.05634e-10	1.60111e-09
AT3G27250	43.0821	-3.50307	0.50047	-6.99956	2.56777e-12	4.85451e-11
AT3G27690	19406.6	-1.68157	0.134774	-12.4769	9.97953e-36	1.53138e-33
AT3G28070	389.414	-1.8624	0.174844	-10.6518	1.71048e-26	1.33679e-24
AT3G28080	229.405	-1.79473	0.197994	-9.06458	1.25088e-19	5.22807e-18
AT3G28960	22.7463	-2.03605	0.56407	-3.60958	0.000306696	0.00146305
AT3G42640	60.8664	-1.82884	0.390613	-4.68198	2.84119e-06	2.10467e-05
AT3G47295	220.794	-1.66427	0.26361	-6.31339	2.7299e-10	3.88826e-09
AT3G50440	91.1116	-2.28157	0.30529	-7.47346	7.81151e-14	1.75263e-12
AT3G51070	28.6076	-4.94376	0.836978	-5.90668	3.49062e-09	4.3243e-08
AT3G51632	40.5117	-2.04092	0.437855	-4.66119	3.14385e-06	2.31176e-05
AT3G51895	355.792	-2.30659	0.198289	-11.6325	2.81855e-31	3.16868e-29
AT3G52720	988.253	-2.54778	0.136695	-18.6385	1.56615e-77	8.8987e-75
AT3G55240	191.914	-3.55241	0.246259	-14.4255	3.57718e-47	9.06061e-45
AT3G56710	114.842	-1.71592	0.364593	-4.7064	2.5213e-06	1.89102e-05
AT3G56970	22.9821	-3.2253	0.888353	-3.63065	0.000282709	0.00135919
AT3G57400	463.767	-1.65103	0.161316	-10.2348	1.38539e-24	9.365e-23
AT3G59052	13.5717	-2.75538	0.838275	-3.28697	0.00101273	0.00419518
AT3G59300	467.475	-1.82314	0.159959	-11.3975	4.30189e-30	4.41164e-28
AT3G61210	342.839	-1.60776	0.183703	-8.75197	2.09657e-18	7.67878e-17
AT3G62020	45.9443	-2.05755	0.443178	-4.64272	3.4385e-06	2.5126e-05
AT3G62070	78.4325	-2.24779	0.337863	-6.65297	2.87241e-11	4.67752e-10
AT2G16750	63.51	-2.91231	0.392231	-7.425	1.12781e-13	2.47493e-12
AT2G20340	205.606	-1.71848	0.203755	-8.43404	3.33931e-17	1.08672e-15
AT2G20750	214.1	-2.27978	0.212393	-10.7338	7.06453e-27	5.71221e-25
AT2G21330	19864.5	-1.60467	0.129662	-12.3758	3.53555e-35	5.30913e-33
AT2G22200	24.7797	-2.48401	0.567032	-4.38071	1.18291e-05	7.75436e-05
AT2G22810	20.1273	-3.21942	0.710241	-4.53285	5.81936e-06	4.06987e-05
AT2G25080	3835.05	-1.82497	0.114183	-15.9829	1.68157e-57	5.79537e-55
AT2G26690	1160.99	-2.10089	0.130226	-16.1327	1.50382e-58	5.35844e-56
AT2G26695	48.9538	-2.41283	0.433075	-5.5714	2.52699e-08	2.73981e-07
AT2G26710	95.2906	-1.93321	0.29761	-6.49577	8.26095e-11	1.26766e-09
AT2G27420	353.238	-1.61397	0.224537	-7.18801	6.57427e-13	1.3264e-11
AT2G32160	390.921	-3.15149	0.23657	-13.3216	1.73401e-40	3.314e-38
AT2G32290	80.1476	-1.64231	0.333536	-4.92395	8.48141e-07	6.95145e-06
AT2G32540	254.965	-2.04614	0.204697	-9.99594	1.58769e-23	9.75966e-22
AT2G32870	423.266	-3.90553	0.203681	-19.1748	6.01538e-82	3.51282e-79
AT2G32880	445.597	-1.89719	0.179152	-10.5899	3.32002e-26	2.51974e-24
AT2G33380	245.455	-1.73466	0.275234	-6.30251	2.9287e-10	4.15172e-09
AT2G34620	761.837	-2.35102	0.162276	-14.4878	1.44809e-47	3.85356e-45
AT2G34790	30.2383	-1.97969	0.531724	-3.72315	0.000196753	0.000982972
AT2G34925	16.7445	-2.76343	0.717034	-3.85397	0.000116216	0.000613409
AT2G35340	64.2888	-3.98269	0.528171	-7.54054	4.68045e-14	1.07186e-12
AT2G36490	437.045	-1.72057	0.19647	-8.75742	1.99767e-18	7.32934e-17
AT2G36854	13.0286	-3.17196	0.853875	-3.71478	0.000203381	0.00101392
AT2G36870	461.576	-2.25285	0.216017	-10.429	1.82709e-25	1.3291e-23
AT2G37950	22.5089	-2.77322	0.690462	-4.01648	5.90743e-05	0.000333401
AT2G39800	1782.3	-3.41376	0.163062	-20.9354	2.55033e-97	2.06214e-94
AT2G40610	795.928	-4.04596	0.177167	-22.837	1.96723e-115	2.58482e-112
AT2G40960	127.712	-2.39725	0.27066	-8.85706	8.21516e-19	3.12876e-17
AT2G41120	138.511	-1.87401	0.256095	-7.31764	2.52366e-13	5.35908e-12
AT2G41180	129.64	-2.13806	0.26346	-8.11529	4.84624e-16	1.39184e-14
AT2G41190	57.2019	-2.19978	0.397356	-5.53603	3.09398e-08	3.30848e-07
AT2G41240	19.1646	-2.43007	0.789759	-3.07698	0.00209111	0.00787979
AT2G41830	76.0913	-1.75927	0.357141	-4.92597	8.3941e-07	6.88525e-06
AT2G41870	469.068	-2.1928	0.203518	-10.7745	4.54424e-27	3.70285e-25
AT2G42975	185.42	-1.99945	0.234178	-8.53816	1.36374e-17	4.56526e-16
AT2G43018	33.2063	-2.36346	0.539329	-4.38223	1.17471e-05	7.70547e-05
AT2G44210	1220.94	-1.78119	0.129803	-13.7222	7.47374e-43	1.6198e-40
AT2G44740	63.3859	-1.78872	0.384094	-4.65697	3.20899e-06	2.35472e-05
AT2G47560	13.0836	-2.86173	0.871663	-3.28307	0.00102685	0.00424698
AT4G00380	11.1983	-3.74632	1.07569	-3.48272	0.000496343	0.00224159
AT4G00780	873.942	-1.79949	0.131367	-13.6982	1.04028e-42	2.20907e-40
AT4G01080	200.884	-2.2723	0.244131	-9.3077	1.30625e-20	6.04874e-19
AT4G04020	1716.16	-1.80426	0.132129	-13.6553	1.87841e-42	3.94898e-40
AT4G04610	680.304	-1.97695	0.156915	-12.5989	2.14207e-36	3.38592e-34
AT4G04620	41.2309	-2.09051	0.45489	-4.59565	4.31406e-06	3.08866e-05
AT4G04630	32.1117	-2.19787	0.502276	-4.37581	1.20981e-05	7.911e-05
AT4G06534	36.5688	-3.229	0.521136	-6.19607	5.78891e-10	7.88725e-09
AT4G08160	15.6044	-2.54541	0.834871	-3.04886	0.0022971	0.00855784
AT4G08300	109.265	-3.84376	0.367174	-10.4685	1.2057e-25	8.89385e-24
AT4G09350	288.896	-1.63128	0.193403	-8.43461	3.32308e-17	1.08312e-15
AT4G10150	23.8493	-3.14536	0.654816	-4.80342	1.55977e-06	1.22082e-05
AT4G10310	28.886	-2.76643	0.624316	-4.43113	9.37393e-06	6.24226e-05
AT4G13840	1221.58	-1.72704	0.120858	-14.2898	2.53264e-46	6.26397e-44
AT4G14020	110.823	-2.04483	0.300608	-6.80231	1.02954e-11	1.78434e-10
AT4G14400	2585.19	-2.09235	0.482661	-4.33502	1.45744e-05	9.35567e-05
AT4G14560	176.081	-1.88785	0.273276	-6.90822	4.90766e-12	8.88662e-11
AT4G14622	14.9404	-2.65085	0.753758	-3.51685	0.000436705	0.00200368
AT4G15660	25.6602	-2.38786	0.598707	-3.98836	6.65323e-05	0.000371207
AT4G15690	35.7063	-1.77652	0.490895	-3.61895	0.000295806	0.00141721
AT4G16008	70.3426	-2.02366	0.369816	-5.47206	4.44841e-08	4.62736e-07
AT4G16780	108.783	-1.76786	0.27609	-6.40318	1.52171e-10	2.25129e-09
AT4G16850	33.1007	-1.60958	0.495096	-3.25105	0.0011498	0.00468337
AT4G17030	29.4454	-2.33268	0.509118	-4.58181	4.60962e-06	3.27946e-05
AT4G17340	1081	-1.85113	0.126764	-14.6029	2.68983e-48	7.53978e-46
AT4G18340	36.0429	-1.80739	0.473349	-3.81831	0.000134368	0.000698867
AT4G18440	1254.33	-2.00481	0.334227	-5.99834	1.99345e-09	2.5585e-08
AT4G20820	14.4556	-2.89514	0.864349	-3.34951	0.000809559	0.0034487
AT4G21326	42.8679	-3.01824	0.557185	-5.41695	6.06239e-08	6.16891e-07
AT4G21990	463.201	-1.6926	0.162879	-10.3918	2.70282e-25	1.93929e-23
AT4G23890	1189.06	-1.66573	0.128231	-12.99	1.394e-38	2.40214e-36
AT4G25420	30.757	-2.0976	0.479947	-4.37048	1.23976e-05	8.08422e-05
AT4G27470	79.5314	-1.61303	0.361544	-4.46151	8.13833e-06	5.49782e-05
AT4G28240	239.931	-2.00628	0.206468	-9.71713	2.54852e-22	1.38086e-20
AT4G30097	29.4543	-3.35313	0.595775	-5.62818	1.82124e-08	2.0194e-07
AT4G31880	375.238	-1.78214	0.197617	-9.01818	1.91235e-19	7.73142e-18
AT4G32280	48.4681	-4.11731	0.521696	-7.89217	2.96985e-15	7.83378e-14
AT4G33666	426.407	-2.06827	0.217516	-9.50857	1.93298e-21	9.7218e-20
AT4G33790	45.7481	-5.86881	0.734558	-7.98958	1.35395e-15	3.70626e-14
AT4G34650	88.1936	-1.76904	0.314407	-5.6266	1.83791e-08	2.03682e-07
AT4G35770	31.698	-2.90221	0.591945	-4.90283	9.44659e-07	7.67965e-06
AT4G36280	40.9746	-3.83934	0.573467	-6.69495	2.15738e-11	3.57969e-10
AT4G36850	179.266	-3.43362	0.282578	-12.1511	5.6615e-34	7.93478e-32
AT4G37925	694.85	-1.62681	0.169376	-9.6047	7.63788e-22	3.97453e-20
AT4G39770	120.463	-1.98784	0.298561	-6.65807	2.77447e-11	4.53559e-10
AT4G39800	3052.53	-1.71814	0.127696	-13.455	2.87879e-41	5.65615e-39
