# Supplementary material for: Mutations of PDS5 genes enhance TAD-like domain formation in Arabidopsis thaliana
Source: Nat Commun. 2024 Oct 29;15:9308. doi: 10.1038/s41467-024-53760-x (PMC11519323; doi:10.1038/s41467-024-53760-x)
Supplement: Supplementary file 10 — Supplementary Data 7 [file 41467_2024_53760_MOESM10_ESM.xlsx]

## Sheet: pds5abce
	baseMean	log2FoldChange	lfcSE	stat	pvalue	padj
AT1G01520	402.939	2.34583	0.193967	12.094	1.13679e-33	9.12118e-32
AT1G01600	86.9949	6.01646	0.673229	8.93673	4.0085e-19	1.13376e-17
AT1G01880	26.8318	1.87769	0.617967	3.03851	0.00237755	0.00863706
AT1G02065	16.5647	7.67257	1.61311	4.75639	1.97087e-06	1.36438e-05
AT1G02370	116.124	1.65294	0.310039	5.33138	9.74686e-08	8.34495e-07
AT1G02630	12.7995	3.10885	1.02713	3.02673	0.00247218	0.00893729
AT1G02690	150.675	2.27225	0.29234	7.77263	7.68721e-15	1.494e-13
AT1G02730	735.783	2.7474	0.166908	16.4606	7.04472e-61	1.62789e-58
AT1G02800	38.4711	3.75685	0.639484	5.87481	4.23329e-09	4.30938e-08
AT1G02850	63.9774	2.19636	0.458088	4.79463	1.62974e-06	1.14399e-05
AT1G03360	165.32	2.17354	0.272837	7.96645	1.63294e-15	3.37212e-14
AT1G03470	46.6487	1.84945	0.482677	3.83166	0.000127284	0.000626604
AT1G03495	152.983	2.17166	0.288498	7.52746	5.1737e-14	9.00934e-13
AT1G03780	193.901	3.1143	0.273887	11.3708	5.84798e-30	3.72273e-28
AT1G03940	150.443	2.73338	0.301117	9.07749	1.11107e-19	3.34303e-18
AT1G04110	161.4	2.8129	0.293843	9.57279	1.04063e-21	3.70521e-20
AT1G04760	23.7545	2.52087	0.691788	3.64399	0.000268448	0.00122765
AT1G04920	60.6171	1.71898	0.428412	4.01244	6.0094e-05	0.000316321
AT1G05440	36.1951	3.94777	0.670401	5.88868	3.89297e-09	3.984e-08
AT1G05680	27.9057	2.79533	0.699676	3.99517	6.46476e-05	0.000337828
AT1G05710	69.7734	2.62371	0.447556	5.86232	4.56446e-09	4.62816e-08
AT1G05835	98.2922	2.73493	0.438443	6.23782	4.43711e-10	5.10875e-09
AT1G05950	109.749	2.4062	0.33373	7.21003	5.59407e-13	8.84184e-12
AT1G06000	3349.25	4.38887	0.146514	29.9554	3.74328e-197	5.08822e-194
AT1G06090	17.8234	4.69401	1.07617	4.36175	1.29026e-05	7.72617e-05
AT1G06100	46.3957	9.15818	1.508	6.07308	1.25482e-09	1.37033e-08
AT1G06170	16.3736	3.26218	0.899253	3.62765	0.000286012	0.00130051
AT1G06180	179.147	4.97679	0.375258	13.2623	3.82884e-40	4.29499e-38
AT1G06350	19.5829	5.43807	1.21175	4.48779	7.19665e-06	4.50922e-05
AT1G06360	865.958	3.21274	0.162333	19.7911	3.55144e-87	1.46548e-84
AT1G06420	22.7449	2.14131	0.69076	3.09993	0.00193567	0.00718661
AT1G06540	39.4077	6.46525	1.13976	5.67246	1.4076e-08	1.35134e-07
AT1G06550	1417.61	2.2453	0.147695	15.2023	3.41308e-52	6.21019e-50
AT1G06620	45.1572	1.66468	0.481459	3.45757	0.000545077	0.00232778
AT1G06660	36.6584	2.95278	0.592877	4.98043	6.34427e-07	4.76604e-06
AT1G07050	41.3152	2.44472	0.53045	4.60877	4.05059e-06	2.65159e-05
AT1G07370	267.057	1.83285	0.222873	8.22375	1.97242e-16	4.36577e-15
AT1G07400	24.6301	2.47602	0.686293	3.60781	0.000308794	0.00139421
AT1G07450	89.6938	1.75361	0.349947	5.01108	5.41248e-07	4.11962e-06
AT1G08260	451.044	1.80157	0.195266	9.22623	2.80316e-20	8.87336e-19
AT1G08560	360.285	2.907	0.209161	13.8984	6.47882e-44	8.75512e-42
AT1G08830	2857.23	1.63592	0.150157	10.8948	1.22089e-27	6.57629e-26
AT1G09170	19.6958	4.41355	0.967361	4.56246	5.05568e-06	3.24518e-05
AT1G09450	50.6314	3.16776	0.513644	6.16724	6.94939e-10	7.83349e-09
AT1G09470	87.6204	3.56321	0.422131	8.44102	3.14581e-17	7.4026e-16
AT1G09500	28.2293	2.71382	0.702524	3.86297	0.000112019	0.000558475
AT1G10070	16.4877	2.53017	0.82708	3.05915	0.00221964	0.00811443
AT1G10270	248.925	2.04595	0.229484	8.91546	4.85805e-19	1.35908e-17
AT1G10540	15.2306	4.02968	1.06543	3.78222	0.000155438	0.000751276
AT1G10750	50.0728	1.78652	0.458364	3.89761	9.71472e-05	0.000491543
AT1G10780	62.8118	2.69828	0.438708	6.15051	7.72341e-10	8.64693e-09
AT1G11080	76.9947	6.10582	0.740481	8.24575	1.64123e-16	3.6502e-15
AT1G11112	13.3047	5.89249	1.67327	3.52154	0.000429054	0.00187776
AT1G11120	39.0419	2.34246	0.584305	4.00896	6.0986e-05	0.000320652
AT1G11220	35.3431	2.8926	0.586542	4.93161	8.1554e-07	6.02014e-06
AT1G11420	42.9952	2.57363	0.517764	4.97066	6.67244e-07	4.99309e-06
AT1G11600	252.871	11.6047	1.45807	7.95889	1.73588e-15	3.57829e-14
AT1G11710	49.3264	1.62295	0.503625	3.22254	0.00127058	0.00496544
AT1G11730	33.4332	1.84237	0.556205	3.31238	0.000925043	0.0037449
AT1G12370	266.21	1.9941	0.230296	8.65888	4.76418e-18	1.20846e-16
AT1G12520	1301.55	1.68322	0.146941	11.455	2.21838e-30	1.43995e-28
AT1G12570	127.082	3.59076	0.379255	9.46794	2.85412e-21	9.7853e-20
AT1G13040	33.4559	1.83728	0.600283	3.06069	0.00220831	0.00808326
AT1G13400	5.88571	6.18006	1.88567	3.27739	0.00104772	0.00418002
AT1G13600	23.4645	5.70494	1.18211	4.82608	1.39245e-06	9.90051e-06
AT1G13609	553.235	1.76898	0.212414	8.32801	8.22138e-17	1.88099e-15
AT1G13710	85.6549	10.0429	1.48001	6.78574	1.15492e-11	1.59617e-10
AT1G14040	53.1595	1.68875	0.464002	3.63952	0.000273144	0.00124789
AT1G14120	12.3179	5.77751	1.65803	3.48457	0.000492923	0.00212946
AT1G14430	244.44	3.38244	0.263484	12.8374	1.01267e-37	9.83229e-36
AT1G14750	15.9322	3.74739	0.972187	3.8546	0.000115917	0.000575923
AT1G14760	5.02679	5.95311	1.96255	3.03335	0.00241852	0.00876387
AT1G14780	23.75	2.41422	0.685045	3.52418	0.000424799	0.00186196
AT1G14900	335.122	2.79697	0.221084	12.6512	1.10225e-36	1.03963e-34
AT1G15210	29.9378	8.52701	1.547	5.51198	3.54824e-08	3.23315e-07
AT1G15420	254.387	1.66891	0.225186	7.41125	1.25111e-13	2.08441e-12
AT1G15440	443.787	2.19268	0.190646	11.5013	1.29953e-30	8.55541e-29
AT1G16070	33.1719	1.9453	0.566959	3.43112	0.0006011	0.00254167
AT1G16220	54.8209	2.17547	0.450755	4.82627	1.39113e-06	9.89422e-06
AT1G16330	60.358	2.46567	0.446466	5.52263	3.33953e-08	3.05604e-07
AT1G16520	228.347	1.9725	0.23825	8.27911	1.24099e-16	2.80048e-15
AT1G16630	143.323	2.91557	0.307645	9.47705	2.61562e-21	8.99432e-20
AT1G17460	26.6058	2.93351	0.698478	4.19985	2.67087e-05	0.000150203
AT1G17920	95.7563	1.89487	0.37965	4.9911	6.00378e-07	4.5368e-06
AT1G17960	16.2758	3.78958	1.00593	3.76723	0.00016507	0.000792527
AT1G18140	9.93301	3.81542	1.26131	3.02497	0.00248659	0.00898658
AT1G18250	331.949	2.36874	0.218276	10.8521	1.94955e-27	1.04283e-25
AT1G18370	260.375	3.0794	0.256983	11.9829	4.36879e-33	3.36514e-31
AT1G18850	197.83	2.56094	0.26396	9.70199	2.95673e-22	1.10378e-20
AT1G19490	309.849	2.12353	0.209359	10.143	3.56009e-24	1.52346e-22
AT1G19500	10.4144	5.52601	1.71416	3.22374	0.00126527	0.004948
AT1G19540	13.3715	3.18601	0.973723	3.27199	0.00106795	0.00425704
AT1G19610	12.5426	3.71671	1.16486	3.19068	0.00141938	0.00547471
AT1G19850	354.775	1.71827	0.200598	8.56574	1.07387e-17	2.64551e-16
AT1G20720	139.027	1.83511	0.290322	6.32096	2.59951e-10	3.06633e-09
AT1G20930	123.651	2.01872	0.308467	6.54436	5.975e-11	7.54895e-10
AT1G21310	1006.91	1.96352	0.158407	12.3954	2.76754e-35	2.4692e-33
AT1G21550	28.9444	1.81397	0.60171	3.0147	0.00257237	0.0092575
AT1G21740	107.081	2.07617	0.325817	6.3722	1.86331e-10	2.23558e-09
AT1G21810	117.079	2.64619	0.330416	8.00867	1.15955e-15	2.4205e-14
AT1G23000	85.153	3.67812	0.431222	8.52951	1.46963e-17	3.56351e-16
AT1G23010	67.2683	2.6437	0.427862	6.17887	6.45621e-10	7.30608e-09
AT1G23110	9.52879	5.39925	1.72068	3.13786	0.00170188	0.00642076
AT1G23290	2090.8	1.75189	0.173905	10.0739	7.20839e-24	3.02307e-22
AT1G23380	47.5312	4.51956	0.642096	7.03876	1.93965e-12	2.92951e-11
AT1G23410	93.2058	2.83557	0.406164	6.98136	2.92345e-12	4.32492e-11
AT1G23570	27.1898	8.38623	1.57635	5.32003	1.03751e-07	8.85334e-07
AT1G23790	63.5593	3.20905	0.495342	6.47846	9.26636e-11	1.14813e-09
AT1G24020	1102.06	3.71161	0.175535	21.1445	3.09838e-99	1.59105e-96
AT1G24070	118.08	1.85264	0.320528	5.77998	7.47084e-09	7.36817e-08
AT1G24090	34.0079	2.10756	0.565292	3.72827	0.000192798	0.00091201
AT1G24380	5.35534	6.0428	1.92616	3.13722	0.0017056	0.00642955
AT1G24580	208.904	2.48998	0.259537	9.59393	8.47958e-22	3.03322e-20
AT1G24807	15.0783	3.38302	0.963173	3.51237	0.000444126	0.00193785
AT1G24822	94.5177	4.14437	0.472392	8.77317	1.73705e-18	4.58217e-17
AT1G24881	343.39	3.51589	0.227675	15.4426	8.46131e-54	1.6159e-51
AT1G24909	11.0938	4.59861	1.34779	3.41196	0.000644969	0.00270636
AT1G25083	13.232	3.81009	1.07013	3.56042	0.000370264	0.00164508
AT1G25150	314.827	3.56579	0.237544	15.0111	6.21214e-51	1.0875e-48
AT1G25155	10.9547	7.07593	1.69312	4.17923	2.92495e-05	0.000163655
AT1G25210	79.9978	3.63779	0.451689	8.05373	8.03057e-16	1.69316e-14
AT1G25510	92.197	2.54748	0.361684	7.0434	1.87603e-12	2.83527e-11
AT1G25530	44.5796	2.69406	0.526603	5.11592	3.12211e-07	2.46821e-06
AT1G26330	63.2875	2.14373	0.425462	5.0386	4.68961e-07	3.60384e-06
AT1G26390	29.6176	8.5106	2.60328	3.26918	0.0010786	0.00429284
AT1G26450	60.258	2.41948	0.455949	5.30646	1.11777e-07	9.49263e-07
AT1G26680	9.77783	6.91292	1.73284	3.98935	6.62548e-05	0.00034529
AT1G26760	45.9349	2.94187	0.526063	5.59224	2.24164e-08	2.09377e-07
AT1G26790	191.267	4.15647	0.315528	13.173	1.25431e-39	1.39349e-37
AT1G27020	79.4046	2.7017	0.41651	6.48653	8.78339e-11	1.09239e-09
AT1G27470	397.203	1.64621	0.190535	8.63993	5.62494e-18	1.41746e-16
AT1G27880	91.9378	2.11854	0.350267	6.04836	1.4633e-09	1.57808e-08
AT1G27940	141.807	1.67688	0.287557	5.83147	5.49423e-09	5.50567e-08
AT1G28000	8.99284	6.79113	1.74317	3.89586	9.78507e-05	0.000494669
AT1G28130	205.507	3.91376	0.300233	13.0357	7.6633e-39	8.12309e-37
AT1G28290	814.168	5.09268	0.203628	25.0097	4.79673e-138	4.43371e-135
AT1G28390	60.3262	1.89486	0.429627	4.41048	1.03143e-05	6.27051e-05
AT1G29160	23.2214	2.09559	0.683335	3.06671	0.00216428	0.00793718
AT1G29270	11.2094	7.1095	1.69019	4.20634	2.59536e-05	0.000146527
AT1G29320	218.628	1.73472	0.239036	7.25712	3.95411e-13	6.3585e-12
AT1G29418	158.697	1.78308	0.279418	6.3814	1.75471e-10	2.10966e-09
AT1G29940	767.875	1.91243	0.165276	11.5711	5.77324e-31	3.87814e-29
AT1G29980	205.028	2.64646	0.257589	10.274	9.23019e-25	4.10175e-23
AT1G30170	5.63109	6.11543	1.90315	3.21332	0.00131212	0.00510619
AT1G30530	2392.8	2.26991	0.126325	17.9688	3.42033e-72	1.02645e-69
AT1G30600	228.136	1.9378	0.240402	8.06069	7.5866e-16	1.60101e-14
AT1G30650	11.9894	5.73859	1.66445	3.44773	0.000565321	0.00240446
AT1G31040	12.2079	4.73193	1.32384	3.57439	0.000351044	0.00156661
AT1G31290	29.1737	2.85955	0.647481	4.41642	1.00348e-05	6.11671e-05
AT1G31310	48.7718	9.23078	1.50679	6.12613	9.00446e-10	1.00229e-08
AT1G31690	255.503	1.94728	0.238688	8.15825	3.39899e-16	7.3681e-15
AT1G31710	223.429	2.1054	0.241001	8.73607	2.41368e-18	6.28809e-17
AT1G31760	30.2136	2.15837	0.684298	3.15414	0.00160973	0.00611702
AT1G31770	181.348	1.64701	0.257167	6.40442	1.50945e-10	1.83195e-09
AT1G31835	44.2856	2.39704	0.517319	4.63359	3.59382e-06	2.37614e-05
AT1G32190	71.9648	2.06248	0.393599	5.24005	1.60531e-07	1.32816e-06
AT1G32900	6687.25	1.60234	0.116722	13.7278	6.91912e-43	8.98242e-41
AT1G32930	63.2189	2.42541	0.429794	5.64321	1.66912e-08	1.58464e-07
AT1G33265	130.415	1.62045	0.292914	5.53217	3.16292e-08	2.9015e-07
AT1G33730	5.0796	5.96632	1.95237	3.05593	0.00224362	0.00819046
AT1G33790	66.7414	3.53774	0.469002	7.54312	4.58863e-14	8.08186e-13
AT1G33840	42.9476	3.80003	0.624346	6.08641	1.15472e-09	1.26822e-08
AT1G34060	19.7027	2.42421	0.749515	3.23437	0.00121912	0.00479104
AT1G34245	41.6094	4.15638	0.645337	6.44064	1.18969e-10	1.46386e-09
AT1G34355	83.5537	3.5403	0.422728	8.37488	5.52787e-17	1.28251e-15
AT1G35290	26.2457	2.21929	0.642492	3.45419	0.000551953	0.0023528
AT1G36160	5883.63	1.68622	0.109809	15.356	3.23133e-53	6.0707e-51
AT1G43800	18.6239	5.3614	1.23591	4.33801	1.43777e-05	8.5255e-05
AT1G43910	264.18	2.73944	0.234183	11.6979	1.30658e-31	9.31867e-30
AT1G44110	143.65	2.62183	0.297554	8.81129	1.23711e-18	3.30871e-17
AT1G44740	43.9011	2.13279	0.511411	4.17039	3.04072e-05	0.00016964
AT1G44760	343.202	1.85723	0.207144	8.96587	3.07845e-19	8.82592e-18
AT1G44900	464.029	1.8251	0.180983	10.0844	6.47809e-24	2.7267e-22
AT1G47395	143.936	1.75104	0.341312	5.13032	2.89245e-07	2.30309e-06
AT1G47400	113.421	2.84003	0.399846	7.1028	1.22257e-12	1.88215e-11
AT1G47840	37.5305	1.88754	0.585683	3.22281	0.00126941	0.00496252
AT1G47980	20.6311	2.49585	0.799866	3.12033	0.00180648	0.00676762
AT1G48100	476.468	1.79223	0.18331	9.77707	1.41237e-22	5.39455e-21
AT1G48200	53.2818	1.76431	0.473099	3.72926	0.00019204	0.000909172
AT1G48660	14.0302	7.43309	1.64212	4.52652	5.99634e-06	3.8046e-05
AT1G49320	44.8507	3.1955	0.539078	5.92771	3.07187e-09	3.17747e-08
AT1G49870	110.092	2.20186	0.32699	6.73372	1.65383e-11	2.24014e-10
AT1G49910	32.3911	2.50463	0.589435	4.2492	2.1454e-05	0.000122986
AT1G50110	48.6154	2.31094	0.483503	4.77957	1.75672e-06	1.22752e-05
AT1G50240	166.042	2.82884	0.302036	9.36592	7.53878e-21	2.48866e-19
AT1G50490	220.911	2.14252	0.246239	8.70099	3.29014e-18	8.46644e-17
AT1G51380	33.7846	3.55562	0.648582	5.48215	4.20178e-08	3.78389e-07
AT1G51405	61.6834	1.63246	0.428408	3.81052	0.000138676	0.000678209
AT1G51460	48.4452	4.24412	0.606167	7.00156	2.53133e-12	3.77137e-11
AT1G52030	292.2	2.9891	0.277221	10.7824	4.16891e-27	2.18447e-25
AT1G52100	119.792	10.527	1.47135	7.15469	8.38614e-13	1.31026e-11
AT1G52750	60.5756	2.0257	0.43636	4.64226	3.44615e-06	2.2841e-05
AT1G52760	704.687	1.88063	0.16024	11.7363	8.30001e-32	5.97498e-30
AT1G52930	515.437	1.64469	0.171378	9.59688	8.23978e-22	2.95201e-20
AT1G53070	76.9964	2.38753	0.387839	6.15598	7.46155e-10	8.37811e-09
AT1G53140	116.051	2.95859	0.341758	8.65698	4.84421e-18	1.22741e-16
AT1G53260	10.385	3.4291	1.14503	2.99476	0.00274658	0.009802
AT1G53542	15.1428	3.13457	0.950163	3.29899	0.000970346	0.00390368
AT1G54000	36.4841	5.00201	0.805965	6.20623	5.42702e-10	6.19472e-09
AT1G54010	586.525	4.88498	0.220955	22.1085	2.62074e-108	1.73029e-105
AT1G54020	18.8237	3.27549	0.845301	3.87494	0.000106652	0.000534369
AT1G54385	154.041	2.97053	0.301229	9.86138	6.12052e-23	2.40532e-21
AT1G54840	16.4103	3.26797	0.888151	3.67953	0.000233668	0.00108317
AT1G55200	101.289	2.11962	0.347782	6.09469	1.09648e-09	1.20905e-08
AT1G55205	36.9456	1.91523	0.545842	3.50876	0.000450193	0.00196173
AT1G55320	587.667	2.71333	0.201228	13.4839	1.94655e-41	2.33061e-39
AT1G55850	482.43	1.7539	0.181234	9.67756	3.75587e-22	1.38643e-20
AT1G55940	5.5994	6.10831	1.90792	3.20156	0.00136688	0.00529519
AT1G56360	5.35534	6.0428	1.92616	3.13722	0.0017056	0.00642955
AT1G56650	72.2383	2.09823	0.399865	5.24733	1.54317e-07	1.27949e-06
AT1G56710	40.4765	1.79099	0.534819	3.34878	0.000811687	0.00332477
AT1G57820	448.301	1.61654	0.186754	8.65598	4.88714e-18	1.23693e-16
AT1G58170	41.347	2.06931	0.515622	4.01324	5.98907e-05	0.000315395
AT1G58340	32.3988	2.83982	0.611542	4.6437	3.4222e-06	2.26981e-05
AT1G58380	798.855	1.72825	0.155802	11.0926	1.36271e-28	7.85272e-27
AT1G58684	7136.32	1.77027	0.11854	14.9338	1.9848e-50	3.3478e-48
AT1G58983	7623.48	1.70962	0.117823	14.51	1.04658e-47	1.62021e-45
AT1G59540	125.41	2.01048	0.304154	6.61008	3.84125e-11	4.97275e-10
AT1G60060	37.1358	1.92891	0.538909	3.57929	0.000344525	0.00154199
AT1G60080	104.147	1.82188	0.326054	5.58767	2.30138e-08	2.14523e-07
AT1G60270	406.084	2.14227	0.19262	11.1217	9.83497e-29	5.73905e-27
AT1G60390	96.8278	1.76442	0.36017	4.89885	9.63993e-07	7.04935e-06
AT1G61450	18.3283	3.96181	0.943155	4.20059	2.66216e-05	0.000149865
AT1G61820	14.6302	2.86014	0.935425	3.05758	0.00223133	0.00815202
AT1G62360	26.5127	8.35207	1.56978	5.32052	1.0347e-07	8.83586e-07
AT1G62500	234.493	11.4959	1.459	7.87927	3.29289e-15	6.6167e-14
AT1G62540	185.172	1.64798	0.26652	6.18334	6.27592e-10	7.1125e-09
AT1G62975	27.7902	2.08595	0.614903	3.39233	0.000693012	0.00289064
AT1G63100	189.476	3.14886	0.276452	11.3903	4.67594e-30	3.00143e-28
AT1G63160	83.2563	1.89175	0.376669	5.02231	5.10538e-07	3.90775e-06
AT1G63480	84.5144	1.94609	0.365263	5.32791	9.93488e-08	8.49964e-07
AT1G63650	96.3986	3.65986	0.399929	9.15126	5.62724e-20	1.74309e-18
AT1G63710	41.4611	1.88251	0.511281	3.68195	0.000231456	0.00107399
AT1G64690	57.5043	1.67903	0.424387	3.95638	7.60955e-05	0.000391629
AT1G64780	1974.8	2.07517	0.138204	15.0152	5.83581e-51	1.02942e-48
AT1G65060	1813.26	3.58663	0.15103	23.7478	1.15856e-124	8.92402e-122
AT1G65180	13.8553	2.77525	0.911633	3.04426	0.00233256	0.00848833
AT1G65500	78.0861	2.28788	0.459468	4.9794	6.37802e-07	4.78821e-06
AT1G65560	252.933	2.68617	0.243608	11.0266	2.84312e-28	1.59851e-26
AT1G65620	47.7895	3.00733	0.530988	5.66365	1.48188e-08	1.41618e-07
AT1G65710	64.6199	3.621	0.480688	7.53295	4.9605e-14	8.6773e-13
AT1G65890	32.6277	3.50754	0.691977	5.06887	4.00183e-07	3.10943e-06
AT1G66860	6.98869	6.42832	1.82974	3.51325	0.000442657	0.00193181
AT1G67035	16.3636	3.045	0.870038	3.49985	0.000465524	0.00202016
AT1G67630	215.177	1.62878	0.242784	6.70874	1.96306e-11	2.63735e-10
AT1G67780	30.8071	3.05218	0.64217	4.75292	2.00498e-06	1.38753e-05
AT1G68220	127.618	1.8309	0.302544	6.05168	1.43342e-09	1.55e-08
AT1G68440	1673.01	1.89874	0.131635	14.4242	3.64255e-47	5.50145e-45
AT1G68480	16.8721	7.69881	1.61043	4.7806	1.74771e-06	1.22197e-05
AT1G68550	213.586	1.79743	0.244397	7.35454	1.9158e-13	3.1442e-12
AT1G68620	76.048	2.33047	0.476411	4.89173	9.99529e-07	7.29536e-06
AT1G68640	63.0724	5.11548	0.637629	8.02266	1.0348e-15	2.16793e-14
AT1G68725	35.14	1.78406	0.593581	3.00558	0.00265071	0.00950536
AT1G69480	34.3694	2.01075	0.556226	3.615	0.000300351	0.00135928
AT1G69770	696.151	1.99966	0.178051	11.2308	2.87708e-29	1.74957e-27
AT1G70260	54.6621	5.1017	0.678825	7.51549	5.66967e-14	9.8212e-13
AT1G70510	9.48153	5.38913	1.71539	3.14163	0.00168008	0.00634992
AT1G70710	376.087	2.34022	0.199216	11.7471	7.30564e-32	5.30876e-30
AT1G70850	5.82233	6.16606	1.96388	3.13974	0.001691	0.00638593
AT1G71691	9.56546	6.87999	1.72735	3.98297	6.80599e-05	0.000354218
AT1G71870	26.2606	3.02736	0.694122	4.36142	1.2922e-05	7.73377e-05
AT1G72140	20.337	2.88478	0.774826	3.72313	0.000196766	0.000928503
AT1G72210	34.169	2.51238	0.618162	4.06428	4.81818e-05	0.000258146
AT1G72250	232.081	2.14394	0.235353	9.10949	8.27738e-20	2.52673e-18
AT1G72330	135.116	1.8773	0.302876	6.19825	5.70939e-10	6.49595e-09
AT1G72670	110.794	2.48507	0.338284	7.34611	2.04066e-13	3.33963e-12
AT1G73260	11.6174	5.69027	1.75925	3.23449	0.0012186	0.00478982
AT1G73330	36.1549	5.74188	0.988921	5.80621	6.3904e-09	6.36232e-08
AT1G73360	75.2676	2.17166	0.401704	5.40612	6.44056e-08	5.64385e-07
AT1G73590	239.917	1.84353	0.235028	7.84385	4.36928e-15	8.68892e-14
AT1G73620	94.3935	4.68381	0.480442	9.74896	1.86363e-22	7.0598e-21
AT1G74000	16.6148	4.15865	1.01143	4.11167	3.92805e-05	0.000213827
AT1G74020	148.993	1.75599	0.286267	6.13409	8.5647e-10	9.55641e-09
AT1G74420	15.334	3.15607	0.906528	3.48149	0.000498632	0.00215131
AT1G75060	31.8642	2.18558	0.580293	3.76634	0.000165655	0.000795009
AT1G75120	74.7678	2.98484	0.41579	7.17871	7.03713e-13	1.10547e-11
AT1G75240	185.254	3.6747	0.299149	12.2839	1.10589e-34	9.46482e-33
AT1G75520	18.3432	4.73757	1.07019	4.42683	9.56285e-06	5.85528e-05
AT1G75640	84.2928	3.01931	0.401564	7.51889	5.52427e-14	9.58369e-13
AT1G75670	114.674	1.63222	0.327159	4.98909	6.06642e-07	4.57665e-06
AT1G76310	104.624	2.03965	0.357493	5.70542	1.16057e-08	1.12588e-07
AT1G76420	12.026	7.2113	1.6801	4.2922	1.76912e-05	0.000103182
AT1G76540	213.38	1.60713	0.243243	6.60708	3.91964e-11	5.05723e-10
AT1G76740	74.1074	2.84763	0.414891	6.86355	6.71705e-12	9.56952e-11
AT1G76790	45.0538	2.59355	0.519225	4.99504	5.88249e-07	4.45389e-06
AT1G76930	1049.02	2.88172	0.148024	19.4679	2.05628e-84	8.05366e-82
AT1G77270	81.4542	2.88553	0.401555	7.1859	6.67644e-13	1.05023e-11
AT1G78430	99.8502	2.01288	0.34682	5.80384	6.4815e-09	6.44191e-08
AT1G78570	7034.79	2.33023	0.108698	21.4377	5.94617e-102	3.4351e-99
AT1G78940	78.7338	2.30547	0.381174	6.04834	1.46349e-09	1.57808e-08
AT1G79060	164.313	1.68102	0.272991	6.15779	7.37681e-10	8.29101e-09
AT1G79360	11.8371	4.08037	1.18761	3.43579	0.000590833	0.00250192
AT1G79420	88.2229	2.16086	0.368114	5.87007	4.35618e-09	4.43057e-08
AT1G79530	299.871	2.14245	0.213275	10.0455	9.61783e-24	3.96873e-22
AT1G79840	99.3564	2.53697	0.376796	6.73302	1.66178e-11	2.24959e-10
AT1G80080	249.497	2.6544	0.2372	11.1906	4.53609e-29	2.6946e-27
AT1G80150	66.0609	1.68133	0.441867	3.80507	0.000141765	0.00069224
AT1G80270	384.23	1.91544	0.194603	9.84283	7.36138e-23	2.87829e-21
AT1G80280	323.282	2.79748	0.222871	12.552	3.87594e-36	3.55417e-34
AT1G80340	39.0247	4.59913	0.724799	6.34539	2.21863e-10	2.64132e-09
AT1G80370	61.5176	2.70684	0.442935	6.11115	9.8915e-10	1.09732e-08
AT1G80450	37.9946	2.30391	0.556969	4.13651	3.52635e-05	0.000194201
AT5G01040	24.9694	1.96894	0.653527	3.01279	0.00258856	0.00930561
AT5G01340	225.115	2.26106	0.245036	9.22745	2.77148e-20	8.78509e-19
AT5G01420	14.4173	2.84081	0.899965	3.15658	0.0015963	0.00607714
AT5G01570	18.9789	2.77481	0.801391	3.46249	0.000535204	0.0022924
AT5G01660	19.4887	2.67282	0.774914	3.44918	0.000562296	0.00239292
AT5G01870	40.0008	8.94391	1.52025	5.88319	4.02441e-09	4.11124e-08
AT5G01910	40.3821	2.94302	0.568382	5.17789	2.24406e-07	1.81313e-06
AT5G02270	1122.74	1.78453	0.17344	10.289	7.90012e-25	3.51746e-23
AT5G02370	65.8776	2.20857	0.424651	5.2009	1.98329e-07	1.62e-06
AT5G03620	36.7984	1.75812	0.530427	3.31453	0.000917971	0.00371888
AT5G03680	58.2733	1.62045	0.45386	3.57037	0.000356474	0.00158901
AT5G03790	11.7925	7.18232	1.67669	4.28364	1.83861e-05	0.000106885
AT5G03870	76.4467	3.15556	0.42386	7.44482	9.70744e-14	1.63976e-12
AT5G04530	422.22	1.88304	0.200596	9.38726	6.15843e-21	2.05093e-19
AT5G04885	297.906	1.77594	0.209591	8.47335	2.38425e-17	5.66824e-16
AT5G05060	478.542	1.69031	0.180698	9.35436	8.41099e-21	2.76081e-19
AT5G05180	116.889	1.6208	0.306317	5.29126	1.21478e-07	1.026e-06
AT5G05240	97.4791	1.94519	0.346904	5.6073	2.05513e-08	1.92892e-07
AT5G05250	456.015	1.71996	0.226501	7.59363	3.11064e-14	5.59819e-13
AT5G05270	2439.72	3.69294	0.15262	24.197	2.39523e-129	1.97675e-126
AT5G05510	33.1795	2.25716	0.583471	3.8685	0.000109506	0.000547485
AT5G06000	79.9751	1.91325	0.368937	5.18585	2.15031e-07	1.74195e-06
AT5G06150	225.189	2.61719	0.245362	10.6666	1.45789e-26	7.35565e-25
AT5G06510	25.6251	2.98499	0.695668	4.29082	1.78011e-05	0.000103718
AT5G06550	154.777	2.36415	0.288938	8.1822	2.78706e-16	6.10458e-15
AT5G06940	30.8492	4.04845	0.767519	5.27472	1.32958e-07	1.11737e-06
AT5G07030	660.791	1.93382	0.165789	11.6643	1.93955e-31	1.36643e-29
AT5G07280	85.3825	2.96398	0.397078	7.46449	8.36259e-14	1.42404e-12
AT5G07810	84.9592	2.40769	0.375956	6.40417	1.51188e-10	1.83393e-09
AT5G07990	105.328	2.48986	0.367979	6.76631	1.32108e-11	1.80958e-10
AT5G08000	113.536	3.56864	0.365316	9.76863	1.53511e-22	5.84404e-21
AT5G08180	841.574	1.71918	0.155751	11.038	2.50584e-28	1.42272e-26
AT5G08640	3090.4	5.49477	0.167757	32.7545	2.62397e-235	5.51224e-232
AT5G09300	49.3034	2.80474	0.515081	5.44525	5.17337e-08	4.59263e-07
AT5G09440	91.8945	2.62574	0.37402	7.02032	2.21356e-12	3.32581e-11
AT5G09500	5.95965	6.19596	1.91886	3.22899	0.0012423	0.00486643
AT5G09570	33.68	4.17675	0.738929	5.65243	1.58193e-08	1.50557e-07
AT5G09590	1455.57	1.65676	0.1358	12.2	3.10815e-34	2.56511e-32
AT5G09840	96.5009	2.79475	0.381423	7.32718	2.35041e-13	3.83297e-12
AT5G09930	35.1478	1.72535	0.538841	3.20196	0.00136495	0.00528948
AT5G10080	65.026	2.89065	0.437352	6.60945	3.85759e-11	4.99111e-10
AT5G10140	13.2035	5.87594	1.65053	3.56003	0.000370817	0.00164722
AT5G10300	36.1273	1.9316	0.537556	3.5933	0.000326511	0.0014679
AT5G10430	156.846	1.67906	0.277611	6.04825	1.46426e-09	1.57818e-08
AT5G10510	70.3711	1.8611	0.41641	4.46939	7.84431e-06	4.87799e-05
AT5G10890	14.9554	3.99421	1.03083	3.87475	0.000106736	0.000534675
AT5G11160	168.537	2.58529	0.278511	9.28255	1.65463e-20	5.34011e-19
AT5G11260	231.579	1.89637	0.251229	7.54838	4.40719e-14	7.79199e-13
AT5G11320	22.186	3.34739	0.773735	4.32628	1.5165e-05	8.95558e-05
AT5G11410	35.9174	2.75638	0.603537	4.56704	4.94661e-06	3.17871e-05
AT5G11510	154.643	2.06561	0.286881	7.20023	6.01106e-13	9.4621e-12
AT5G11930	20.8152	2.64807	0.744914	3.55487	0.000378167	0.00167632
AT5G12020	13.1642	3.16299	0.989786	3.19563	0.00139527	0.00539192
AT5G12330	19.693	7.92177	1.58824	4.98775	6.10859e-07	4.60396e-06
AT5G12970	33.419	2.71311	0.59997	4.52208	6.12342e-06	3.87884e-05
AT5G13210	52.5735	1.73625	0.444072	3.90983	9.23596e-05	0.000468653
AT5G13220	37.9995	2.48931	0.551797	4.51128	6.44391e-06	4.07292e-05
AT5G13520	357.542	1.96434	0.2144	9.16206	5.09165e-20	1.58355e-18
AT5G13840	193.498	2.86268	0.267842	10.6879	1.15917e-26	5.87416e-25
AT5G13930	12092.2	1.99482	0.13012	15.3306	4.7758e-53	8.82874e-51
AT5G14050	709.7	1.62287	0.171084	9.48579	2.40549e-21	8.30884e-20
AT5G14230	55.1893	2.66877	0.465253	5.73617	9.684e-09	9.4781e-08
AT5G14580	151.134	2.20352	0.289751	7.60488	2.85171e-14	5.16032e-13
AT5G15120	18.8559	3.08712	0.811614	3.80368	0.000142562	0.000695296
AT5G15360	39.5349	8.92781	1.51953	5.87537	4.21908e-09	4.29681e-08
AT5G15500	14.459	2.85073	0.934733	3.04978	0.00229011	0.00834567
AT5G15510	76.8403	3.02953	0.422603	7.16874	7.56934e-13	1.18504e-11
AT5G15530	189.037	2.85545	0.269393	10.5996	2.99338e-26	1.47173e-24
AT5G15550	427.394	1.79842	0.198412	9.06407	1.25672e-19	3.76169e-18
AT5G15900	25.1554	2.61128	0.68011	3.8395	0.000123286	0.000608736
AT5G16250	379.779	2.05427	0.198852	10.3307	5.12061e-25	2.3156e-23
AT5G16690	97.3902	1.90385	0.343848	5.5369	3.07877e-08	2.82879e-07
AT5G17030	7.60355	6.54865	1.79509	3.64809	0.000264194	0.00121011
AT5G17040	45.8583	5.34078	0.780327	6.84429	7.68584e-12	1.08295e-10
AT5G17050	1484.52	2.22485	0.148348	14.9975	7.62108e-51	1.32412e-48
AT5G17160	197.24	2.20948	0.25712	8.59318	8.45972e-18	2.09976e-16
AT5G17220	314.122	5.10995	0.324094	15.7669	5.25882e-56	1.0754e-53
AT5G17330	82.7867	3.02697	0.401658	7.53619	4.83893e-14	8.49682e-13
AT5G17350	46.7711	1.61676	0.494955	3.26649	0.0010889	0.00432864
AT5G17700	144.288	1.9696	0.284183	6.93074	4.18639e-12	6.07658e-11
AT5G17780	116.024	2.43478	0.326971	7.44647	9.58734e-14	1.62066e-12
AT5G17800	9.13188	4.30576	1.40693	3.06039	0.00221051	0.00808943
AT5G17850	21.0187	2.41642	0.725999	3.32841	0.000873426	0.00355399
AT5G18270	51.7503	2.4607	0.475448	5.17554	2.2725e-07	1.83483e-06
AT5G18670	2895.8	2.60726	0.119336	21.8481	8.1073e-106	5.06334e-103
AT5G19300	158.208	1.68875	0.282029	5.98785	2.12631e-09	2.24257e-08
AT5G19340	23.4785	4.05989	0.855601	4.74507	2.08432e-06	1.43688e-05
AT5G20240	6.5217	6.3261	1.87823	3.36812	0.000756815	0.00312406
AT5G20630	3986.37	2.67605	0.122013	21.9324	1.27441e-106	8.18031e-104
AT5G20740	223.831	2.3954	0.254623	9.40761	5.07556e-21	1.70474e-19
AT5G20790	47.9179	1.94181	0.614423	3.16037	0.00157567	0.00601134
AT5G22020	571.058	1.85324	0.172166	10.7643	5.07712e-27	2.64835e-25
AT5G22100	255.045	1.7428	0.227518	7.66007	1.85836e-14	3.42996e-13
AT5G22940	115.587	2.38573	0.330008	7.22932	4.85404e-13	7.7318e-12
AT5G23020	254.474	2.31712	0.268658	8.62482	6.41939e-18	1.60889e-16
AT5G23530	106.673	3.38219	0.912146	3.70795	0.00020894	0.000980344
AT5G23820	1037.93	1.99405	0.143061	13.9385	3.69779e-44	5.05612e-42
AT5G23910	172.799	2.30172	0.268996	8.55673	1.16115e-17	2.84839e-16
AT5G23940	1022.54	5.98488	0.222251	26.9285	1.02014e-159	1.17867e-156
AT5G24190	9.50269	4.36447	1.42719	3.05808	0.00222761	0.00813972
AT5G24280	97.8857	2.88289	0.364272	7.91413	2.48991e-15	5.04266e-14
AT5G24760	325.671	2.42927	0.210842	11.5217	1.02523e-30	6.80775e-29
AT5G24850	662.16	1.67057	0.159581	10.4684	1.20619e-25	5.6537e-24
AT5G24880	9.08791	6.80466	1.78833	3.80503	0.000141785	0.00069224
AT5G25090	124.758	3.5311	0.352845	10.0075	1.41296e-23	5.77887e-22
AT5G25475	79.6397	2.81286	0.39935	7.0436	1.8734e-12	2.83315e-11
AT5G25490	63.3234	2.46457	0.451478	5.45889	4.79129e-08	4.27642e-07
AT5G25880	14.2698	4.9685	1.27922	3.88402	0.000102744	0.000517481
AT5G25970	28.1238	8.43594	1.54676	5.45395	4.92624e-08	4.38503e-07
AT5G26270	39.1709	5.86101	0.955947	6.1311	8.72741e-10	9.72856e-09
AT5G26280	89.0799	3.26776	0.403108	8.1064	5.21395e-16	1.11663e-14
AT5G26660	15.6374	6.12777	1.61583	3.79233	0.000149239	0.000723737
AT5G27120	1021.53	1.65114	0.170942	9.6591	4.49803e-22	1.63944e-20
AT5G27330	483.766	2.43505	0.186853	13.0319	8.05844e-39	8.50295e-37
AT5G27890	57.498	2.9424	0.466569	6.30646	2.85491e-10	3.35561e-09
AT5G28490	80.9008	1.89052	0.401256	4.71151	2.45893e-06	1.67366e-05
AT5G28640	228.981	4.24259	0.311503	13.6197	3.05724e-42	3.88168e-40
AT5G33300	56.5862	1.94065	0.435541	4.45572	8.36132e-06	5.17582e-05
AT5G33370	181.895	11.1297	1.46479	7.59818	3.00329e-14	5.41342e-13
AT5G36710	134.762	1.77263	0.304269	5.82585	5.68226e-09	5.68669e-08
AT5G36800	143.277	1.8858	0.299465	6.29723	3.03013e-10	3.55072e-09
AT5G36910	414.019	1.60685	0.216383	7.42595	1.11975e-13	1.8791e-12
AT5G37010	122.205	2.93618	0.328934	8.92636	4.40261e-19	1.23766e-17
AT5G37260	134.383	2.6059	0.310212	8.40037	4.45079e-17	1.04098e-15
AT5G37550	84.444	2.25879	0.386243	5.84812	4.97161e-09	5.01239e-08
AT5G38930	21.0083	8.01583	1.58229	5.06598	4.06301e-07	3.15378e-06
AT5G38940	91.3611	10.1363	1.48034	6.8473	7.52579e-12	1.0617e-10
AT5G39380	46.1974	1.60041	0.482091	3.31971	0.000901094	0.0036569
AT5G39840	144.569	2.11358	0.29664	7.12505	1.0404e-12	1.61244e-11
AT5G40000	6.97813	6.42639	1.83689	3.49851	0.000467861	0.00202954
AT5G40030	12.4203	4.15326	1.1656	3.56319	0.000366378	0.00162938
AT5G40210	52.5059	2.26445	0.463075	4.89002	1.00825e-06	7.35438e-06
AT5G40260	5.03735	5.95578	1.9541	3.04783	0.00230497	0.00839848
AT5G40330	35.4095	2.06298	0.554562	3.72001	0.000199218	0.000938921
AT5G41080	21.9333	2.07783	0.695488	2.98759	0.00281188	0.00999185
AT5G41315	21.467	4.53674	0.981236	4.6235	3.77325e-06	2.48553e-05
AT5G42450	26.198	2.13731	0.635191	3.36483	0.000765914	0.00315823
AT5G42690	38.4441	1.65594	0.515834	3.21023	0.00132631	0.00515097
AT5G42700	18.8264	3.7327	0.963074	3.87582	0.000106267	0.000532757
AT5G42760	1120.02	2.65073	0.161072	16.4568	7.4989e-61	1.69887e-58
AT5G42800	445.759	4.7135	0.265889	17.7273	2.58112e-70	7.10053e-68
AT5G43020	274.071	2.55983	0.226321	11.3106	1.16273e-29	7.18406e-28
AT5G43530	13.0151	3.77142	1.11734	3.37537	0.000737172	0.00305224
AT5G43580	10.3772	5.52495	1.70107	3.24792	0.00116251	0.00459201
AT5G43690	6.21427	6.25703	1.87374	3.33933	0.00083982	0.00342853
AT5G44110	447.772	2.75353	0.19716	13.966	2.51364e-44	3.45746e-42
AT5G44480	25.4287	4.19095	0.837488	5.00419	5.60988e-07	4.26144e-06
AT5G44560	158.999	1.69277	0.275686	6.1402	8.24158e-10	9.2053e-09
AT5G44620	15.9393	7.61774	1.6276	4.68035	2.8639e-06	1.92942e-05
AT5G44635	269.289	2.13031	0.233196	9.13526	6.5247e-20	2.0103e-18
AT5G44700	8.65372	6.73685	1.76937	3.80748	0.00014039	0.00068601
AT5G45095	8.42023	6.69644	1.76209	3.80028	0.000144534	0.000703728
AT5G45670	779.399	2.11664	0.163902	12.914	3.75176e-38	3.76938e-36
AT5G45700	87.2117	2.69015	0.387313	6.94566	3.76689e-12	5.52318e-11
AT5G45850	45.9035	2.15957	0.507524	4.2551	2.08951e-05	0.00012017
AT5G45860	6.80801	6.38804	1.86645	3.42256	0.000620333	0.00261486
AT5G45960	93.2619	2.2874	0.378996	6.03542	1.58551e-09	1.70093e-08
AT5G46590	17.5646	2.49103	0.79587	3.12995	0.00174838	0.0065715
AT5G46700	155.013	1.96881	0.297816	6.61083	3.82178e-11	4.95032e-10
AT5G47160	12.999	3.77416	1.07828	3.50016	0.000464981	0.00201856
AT5G47500	625.7	4.2576	0.224284	18.9831	2.35388e-80	8.6339e-78
AT5G48310	126.537	2.3853	0.314931	7.57403	3.61825e-14	6.47641e-13
AT5G48360	477.458	2.00706	0.18563	10.8121	3.01522e-27	1.58715e-25
AT5G48400	21.589	2.83299	0.774124	3.65961	0.0002526	0.00116184
AT5G48480	295.908	1.88893	0.211111	8.94757	3.63383e-19	1.03539e-17
AT5G48600	432.765	1.75377	0.197219	8.89247	5.97633e-19	1.65089e-17
AT5G48650	10.0536	6.95309	1.72746	4.02503	5.69681e-05	0.000301147
AT5G48820	33.1041	3.66293	0.68024	5.38476	7.25429e-08	6.31859e-07
AT5G48880	1959.85	1.90256	0.131796	14.4357	3.08575e-47	4.72222e-45
AT5G49150	30.1378	2.92332	0.708439	4.12643	3.68441e-05	0.000201896
AT5G49560	68.7032	1.95108	0.401914	4.85449	1.20699e-06	8.67801e-06
AT5G49640	152.454	2.4178	0.294315	8.21503	2.12119e-16	4.68608e-15
AT5G49700	60.8811	4.02518	0.539233	7.46464	8.35259e-14	1.42339e-12
AT5G49990	151.241	1.69398	0.284007	5.96456	2.45289e-09	2.57059e-08
AT5G51380	58.6606	2.58157	0.451857	5.71324	1.10848e-08	1.07761e-07
AT5G51440	72.4088	3.31181	0.436378	7.5893	3.21643e-14	5.78407e-13
AT5G51590	69.088	2.42831	0.425865	5.70208	1.18357e-08	1.14675e-07
AT5G51600	183.308	2.6098	0.269871	9.67055	4.02195e-22	1.47929e-20
AT5G51720	965.249	1.6926	0.529163	3.19863	0.0013808	0.00534285
AT5G51750	710.404	2.96176	0.174353	16.9872	1.02199e-64	2.56696e-62
AT5G52070	158.054	1.88148	0.279146	6.74014	1.58239e-11	2.14841e-10
AT5G52120	33.3815	1.8359	0.583831	3.14458	0.00166326	0.00629765
AT5G52250	57.6318	2.22412	0.439806	5.05704	4.25809e-07	3.29745e-06
AT5G52600	15.7064	6.13096	1.61478	3.79677	0.000146596	0.000712442
AT5G52640	324.657	2.0037	0.22122	9.05749	1.33491e-19	3.97002e-18
AT5G52860	31.276	5.52774	0.989374	5.5871	2.30888e-08	2.15049e-07
AT5G53210	119.292	4.09029	0.387118	10.566	4.28398e-26	2.08409e-24
AT5G53390	20.7431	7.99738	1.58246	5.05378	4.33154e-07	3.34425e-06
AT5G53660	11.3017	4.00456	1.19255	3.35799	0.000785127	0.00323169
AT5G53950	7.26443	6.48424	1.81886	3.565	0.000363852	0.00161908
AT5G54060	121.189	5.25518	0.489683	10.7318	7.21864e-27	3.70685e-25
AT5G54510	485.703	1.6143	0.180838	8.92679	4.38552e-19	1.23436e-17
AT5G55120	712.011	1.62434	0.157429	10.3179	5.84913e-25	2.63988e-23
AT5G55180	347.759	2.57859	0.220993	11.6682	1.85381e-31	1.31003e-29
AT5G55340	20.4885	7.97934	1.5825	5.04222	4.60165e-07	3.53978e-06
AT5G55520	147.003	2.91464	0.301558	9.66527	4.23498e-22	1.54845e-20
AT5G55680	11.5091	3.59028	1.11094	3.23174	0.0012304	0.00482801
AT5G55720	20.1177	7.95373	1.59627	4.98269	6.2707e-07	4.71537e-06
AT5G55820	212.988	2.85804	0.270721	10.5571	4.70901e-26	2.27173e-24
AT5G55920	1031.34	1.69398	0.146261	11.5819	5.08989e-31	3.45933e-29
AT5G56120	135.267	3.02652	0.316441	9.56424	1.13027e-21	4.01819e-20
AT5G56460	192.838	1.64366	0.256553	6.40668	1.48724e-10	1.80594e-09
AT5G56490	46.4349	4.18353	0.623228	6.71268	1.91077e-11	2.57158e-10
AT5G57110	232.774	2.14157	0.237491	9.01749	1.9245e-19	5.64358e-18
AT5G57130	278.626	1.79897	0.226811	7.93159	2.16352e-15	4.41648e-14
AT5G57590	216.957	2.54094	0.253522	10.0226	1.21328e-23	4.97984e-22
AT5G57785	75.4324	3.65771	0.526887	6.94211	3.86273e-12	5.64579e-11
AT5G58390	108.196	3.41702	0.368474	9.27342	1.80268e-20	5.80172e-19
AT5G58760	346.455	1.87201	0.209605	8.93113	4.2168e-19	1.19122e-17
AT5G59090	19.2116	6.42906	1.59675	4.02635	5.66493e-05	0.000299692
AT5G59330	40.733	8.97055	1.51597	5.91736	3.27158e-09	3.36897e-08
AT5G59810	6.18258	6.25056	1.8648	3.35187	0.000802678	0.00329396
AT5G60150	80.5345	3.19357	0.419314	7.61617	2.61309e-14	4.76209e-13
AT5G60250	32.4103	3.49487	0.672792	5.19458	2.05187e-07	1.66835e-06
AT5G60730	20.0173	3.36509	0.832199	4.04361	5.26339e-05	0.000279675
AT5G60870	80.2884	1.60204	0.372104	4.30534	1.66727e-05	9.77355e-05
AT5G60880	47.0815	4.34721	0.627397	6.92897	4.2393e-12	6.1418e-11
AT5G60930	270.171	2.28087	0.223952	10.1847	2.3219e-24	1.00665e-22
AT5G61880	78.2567	2.44724	0.39587	6.18193	6.3321e-10	7.17266e-09
AT5G62210	717.87	4.30098	0.231339	18.5917	3.75078e-77	1.2746e-74
AT5G62230	87.8409	2.86523	0.380736	7.5255	5.25172e-14	9.13143e-13
AT5G62240	54.4279	3.35504	0.516354	6.49756	8.16324e-11	1.01855e-09
AT5G62370	51.6368	2.60455	0.480655	5.41876	6.00141e-08	5.28105e-07
AT5G62410	375.871	1.80687	0.204555	8.83318	1.01737e-18	2.74642e-17
AT5G62710	192.708	1.9575	0.25863	7.56872	3.76908e-14	6.73596e-13
AT5G63090	26.4059	8.34522	1.55258	5.37507	7.65543e-08	6.65044e-07
AT5G63140	163.402	2.19313	0.280182	7.82751	4.97641e-15	9.80349e-14
AT5G63160	647.617	2.61316	0.172222	15.1732	5.31865e-52	9.60183e-50
AT5G63650	34.4597	2.60381	0.596401	4.36587	1.26619e-05	7.5958e-05
AT5G63920	112.342	2.10626	0.327326	6.43475	1.23674e-10	1.51853e-09
AT5G63960	198.262	1.71347	0.255846	6.69726	2.1236e-11	2.84476e-10
AT5G64110	62.4935	9.58771	1.49386	6.41808	1.38002e-10	1.6846e-09
AT5G64570	887.992	2.10346	0.15563	13.5158	1.26237e-41	1.55164e-39
AT5G64710	32.0076	2.13023	0.583905	3.64825	0.00026403	0.00120984
AT5G64810	71.8991	1.60018	0.415011	3.85576	0.000115372	0.000573461
AT5G65170	44.1515	1.61985	0.515414	3.1428	0.00167339	0.00632978
AT5G65410	394.346	1.95669	0.201781	9.69712	3.1014e-22	1.15406e-20
AT5G65510	26.0196	6.87009	1.54941	4.43401	9.24948e-06	5.67487e-05
AT5G66052	65.2513	1.85462	0.440646	4.20887	2.56654e-05	0.000145042
AT5G66053	32.6101	2.85646	0.644222	4.43398	9.251e-06	5.67487e-05
AT5G66230	174.92	2.77517	0.276757	10.0275	1.15457e-23	4.7473e-22
AT5G66280	18.5948	2.32233	0.775492	2.99466	0.00274755	0.00980395
AT5G66800	42.6818	2.22507	0.51786	4.29667	1.73381e-05	0.000101302
AT5G66840	20.9392	2.19908	0.731729	3.00533	0.00265296	0.00950763
AT5G66940	25.5681	8.29867	1.55596	5.33346	9.63606e-08	8.25621e-07
AT5G67110	31.889	2.9083	0.621615	4.67861	2.88825e-06	1.94469e-05
AT5G67200	318.912	2.00019	0.205767	9.72067	2.46154e-22	9.23397e-21
AT5G67270	105.778	2.32047	0.334999	6.92679	4.30497e-12	6.23304e-11
AT3G01220	18.6403	2.59843	0.786903	3.3021	0.000959641	0.003866
AT3G01330	42.8606	1.60627	0.488953	3.28512	0.00101941	0.00407269
AT3G01600	45.3206	7.6758	1.50734	5.09229	3.53771e-07	2.76929e-06
AT3G01820	500.616	1.79632	0.196029	9.16354	5.02219e-20	1.56405e-18
AT3G01840	11.8532	3.63913	1.1035	3.29781	0.000974438	0.00391878
AT3G01970	33.6151	3.42013	0.651094	5.2529	1.49725e-07	1.2441e-06
AT3G02000	22.0658	4.58087	0.96643	4.73999	2.13725e-06	1.46943e-05
AT3G02040	132.958	2.36206	0.400116	5.90345	3.55986e-09	3.65118e-08
AT3G02120	82.8322	2.36424	0.392959	6.01649	1.78237e-09	1.89889e-08
AT3G02140	88.6721	2.19682	0.360722	6.09008	1.12855e-09	1.24302e-08
AT3G02550	50.8367	2.79805	0.497475	5.62451	1.86034e-08	1.75679e-07
AT3G02640	227.12	2.60895	0.245638	10.6211	2.37754e-26	1.17684e-24
AT3G02850	32.0766	2.13237	0.5751	3.70782	0.000209054	0.00098068
AT3G03130	109.872	3.22754	0.357189	9.03594	1.62601e-19	4.79871e-18
AT3G04000	59.1827	1.69822	0.442282	3.83968	0.000123196	0.000608422
AT3G04220	27.8464	1.87295	0.623243	3.00517	0.00265435	0.00950906
AT3G04290	819.18	3.17007	0.166616	19.0262	1.03479e-80	3.98531e-78
AT3G04510	8.23955	6.66321	1.82051	3.66009	0.000252131	0.00115991
AT3G04770	220.48	2.10764	0.247044	8.53141	1.44579e-17	3.50938e-16
AT3G04850	43.1392	2.57905	0.533836	4.83118	1.3573e-06	9.6684e-06
AT3G05060	1278.5	1.76709	0.144282	12.2475	1.73308e-34	1.45629e-32
AT3G05190	99.6091	2.20978	0.369358	5.98275	2.19403e-09	2.30978e-08
AT3G05330	147.638	2.05128	0.283858	7.22645	4.95772e-13	7.89002e-12
AT3G05470	131.717	2.69238	0.311434	8.64512	5.37501e-18	1.35596e-16
AT3G05600	177.614	6.83408	0.601785	11.3564	6.8956e-30	4.32999e-28
AT3G05727	151.233	10.8627	1.46821	7.39857	1.37655e-13	2.28512e-12
AT3G05810	147.367	1.70253	0.300535	5.665	1.47025e-08	1.40798e-07
AT3G06030	130.951	1.93552	0.300452	6.44202	1.17894e-10	1.45141e-09
AT3G06120	23.124	2.47439	0.701761	3.52597	0.000421932	0.00185115
AT3G06160	53.5292	2.66743	0.475312	5.61197	2.00036e-08	1.8798e-07
AT3G06220	9.83064	6.91974	1.71949	4.0243	5.71458e-05	0.000301903
AT3G06435	24.5817	2.4779	0.699278	3.54352	0.000394826	0.00174378
AT3G06530	1190.89	2.16571	0.155052	13.9677	2.45531e-44	3.39744e-42
AT3G06640	18.405	3.2305	0.859682	3.75778	0.000171428	0.000819989
AT3G07290	25.9178	2.11429	0.643262	3.28683	0.00101323	0.0040534
AT3G07650	43.1754	2.46814	0.524733	4.70361	2.55602e-06	1.73464e-05
AT3G08770	756.998	5.36936	0.228224	23.5267	2.17309e-122	1.56924e-119
AT3G08860	24.6645	2.46996	0.795964	3.10311	0.00191496	0.00711774
AT3G09070	255.759	1.78507	0.233322	7.65069	1.999e-14	3.67778e-13
AT3G09260	1502.78	7.77233	0.296687	26.197	2.87141e-151	3.01602e-148
AT3G09480	26.9474	2.02961	0.6231	3.25728	0.00112485	0.00446004
AT3G09520	76.1952	2.45961	0.407968	6.02894	1.65035e-09	1.7659e-08
AT3G09700	83.0336	1.6481	0.357484	4.61028	4.02121e-06	2.63459e-05
AT3G09940	128.019	2.1949	0.316065	6.94445	3.79951e-12	5.56747e-11
AT3G10000	12.6198	7.28035	1.66344	4.37669	1.20496e-05	7.24733e-05
AT3G10110	63.1264	2.0385	0.41768	4.88054	1.05797e-06	7.68553e-06
AT3G10200	46.5854	1.64881	0.47729	3.45453	0.000551261	0.00235029
AT3G10290	22.1221	3.18264	0.816404	3.89836	9.68465e-05	0.000490129
AT3G10310	103.257	2.17356	0.339425	6.40364	1.51716e-10	1.83938e-09
AT3G10340	245.877	1.70431	0.242988	7.01398	2.31635e-12	3.46673e-11
AT3G10450	145.599	2.41844	0.296195	8.16503	3.21363e-16	6.97282e-15
AT3G10880	30.4144	1.84502	0.594432	3.10384	0.00191026	0.00710254
AT3G11000	27.1854	2.04955	0.623719	3.28602	0.00101614	0.00406314
AT3G11050	11.4936	3.23694	1.05245	3.07563	0.00210056	0.00773174
AT3G11520	62.3346	2.14476	0.429949	4.9884	6.08815e-07	4.59005e-06
AT3G12060	15.1551	2.73073	0.873079	3.1277	0.00176183	0.00661558
AT3G12145	278.874	1.96368	0.220631	8.90031	5.5691e-19	1.54121e-17
AT3G12270	391.196	1.84088	0.190989	9.63865	5.49047e-22	1.99174e-20
AT3G12500	34.3988	2.00066	0.617677	3.23901	0.00119944	0.00472174
AT3G12580	661.314	3.40728	0.180036	18.9256	7.02115e-80	2.53507e-77
AT3G12860	93.3955	2.59557	0.365664	7.09823	1.26368e-12	1.94286e-11
AT3G12870	75.1657	2.44007	0.392677	6.21395	5.16686e-10	5.91654e-09
AT3G12970	51.2858	1.94164	0.455473	4.2629	2.01788e-05	0.000116398
AT3G13020	29.3956	2.98196	0.656967	4.53898	5.6528e-06	3.59749e-05
AT3G13080	2054.16	1.8993	0.12375	15.3479	3.66028e-53	6.82111e-51
AT3G13090	62.0288	3.29376	0.471178	6.99048	2.73942e-12	4.06306e-11
AT3G13150	87.4221	1.80766	0.351788	5.13849	2.7696e-07	2.20994e-06
AT3G13175	22.7966	2.24425	0.683519	3.28338	0.0010257	0.00409711
AT3G13230	352.086	2.00991	0.205429	9.78397	1.31934e-22	5.06432e-21
AT3G13510	790.086	2.14982	0.159361	13.4903	1.78465e-41	2.1479e-39
AT3G13540	12.2897	3.04949	0.994923	3.06505	0.00217634	0.00797508
AT3G13960	40.9615	7.52865	1.51061	4.98384	6.23339e-07	4.69036e-06
AT3G14060	24.1097	2.54362	0.6936	3.66727	0.000245154	0.0011321
AT3G14190	62.3528	2.28523	0.43541	5.24846	1.53375e-07	1.2726e-06
AT3G14540	30.0223	8.5306	1.54073	5.53674	3.08149e-08	2.83017e-07
AT3G14550	35.0501	2.80247	0.633649	4.42274	9.74562e-06	5.95772e-05
AT3G14870	64.6394	1.70075	0.408677	4.1616	3.16023e-05	0.000175587
AT3G14990	1064.23	1.9368	0.142615	13.5807	5.21602e-42	6.55064e-40
AT3G15357	15.016	3.12298	0.9118	3.42507	0.000614645	0.00259278
AT3G15550	234.171	1.73731	0.234818	7.39852	1.37707e-13	2.28512e-12
AT3G15720	38.8228	2.45769	0.568723	4.32143	1.55023e-05	9.14313e-05
AT3G15950	398.546	3.3536	0.242128	13.8506	1.2622e-43	1.67625e-41
AT3G16050	85.7113	2.01599	0.370369	5.44321	5.23292e-08	4.63837e-07
AT3G16120	13.9413	4.93445	1.27514	3.86974	0.00010895	0.000544938
AT3G16150	55.205	3.68657	0.527667	6.98654	2.81739e-12	4.17602e-11
AT3G16400	1402.13	1.65413	0.144791	11.4243	3.16285e-30	2.04154e-28
AT3G16420	1282.37	3.65632	0.147333	24.8166	5.9301e-136	5.27049e-133
AT3G16430	20.1916	7.95842	1.58528	5.0202	5.16189e-07	3.94447e-06
AT3G16450	99.7285	10.2628	1.47861	6.94084	3.89788e-12	5.68997e-11
AT3G16460	432.465	3.53184	0.212716	16.6035	6.57152e-62	1.54954e-59
AT3G16470	1400.31	1.72941	0.144957	11.9305	8.20301e-33	6.25594e-31
AT3G16490	17.0724	3.85093	0.964447	3.99289	6.52727e-05	0.00034071
AT3G16620	170.049	1.8552	0.270825	6.85019	7.37536e-12	1.04175e-10
AT3G16810	531.421	1.69988	0.181523	9.36459	7.63465e-21	2.51671e-19
AT3G16870	173.188	1.75649	0.26942	6.51955	7.05188e-11	8.84182e-10
AT3G16950	586.836	1.98245	0.185688	10.6762	1.31483e-26	6.64837e-25
AT3G17360	218.562	2.72854	0.261965	10.4157	2.1027e-25	9.77649e-24
AT3G17680	129.859	2.9851	0.324494	9.19926	3.60437e-20	1.13012e-18
AT3G17690	51.8151	1.92618	0.462788	4.16212	3.15308e-05	0.000175274
AT3G17790	335.554	2.05964	0.219502	9.38325	6.39695e-21	2.12386e-19
AT3G17820	505.921	1.90299	0.186428	10.2076	1.83297e-24	8.02202e-23
AT3G18010	89.8901	1.73649	0.378767	4.58459	4.54885e-06	2.94413e-05
AT3G18600	616.983	1.72047	0.164071	10.4861	1.00026e-25	4.71715e-24
AT3G18960	61.9835	2.72237	0.447619	6.0819	1.18767e-09	1.30132e-08
AT3G19050	370.399	2.88041	0.223486	12.8885	5.2235e-38	5.15831e-36
AT3G19100	543.615	2.01032	0.172239	11.6717	1.7785e-31	1.26066e-29
AT3G19210	77.8989	1.6603	0.402318	4.12684	3.6778e-05	0.000201581
AT3G19970	117.779	1.72119	0.320894	5.36373	8.15218e-08	7.05545e-07
AT3G20150	186.863	2.58662	0.275197	9.39917	5.49938e-21	1.84174e-19
AT3G20260	147.625	2.23632	0.290581	7.69603	1.40358e-14	2.63477e-13
AT3G20370	70.9406	5.49261	0.670528	8.19147	2.5806e-16	5.66849e-15
AT3G21080	21.7148	2.25695	0.706876	3.19286	0.00140873	0.00544
AT3G21090	29.0161	6.01944	1.16211	5.17975	2.22187e-07	1.79646e-06
AT3G21150	303.854	1.9344	0.240539	8.04194	8.84268e-16	1.86099e-14
AT3G21540	369.645	1.67272	0.20856	8.02034	1.05449e-15	2.20718e-14
AT3G21560	1090.74	2.50267	0.14839	16.8655	8.07254e-64	2.00581e-61
AT3G21690	1798.31	1.69088	0.130712	12.9359	2.82426e-38	2.91353e-36
AT3G21770	68.0509	4.39358	0.540206	8.13316	4.18228e-16	9.02372e-15
AT3G21890	149.45	2.66694	0.349683	7.62673	2.40777e-14	4.40529e-13
AT3G22310	593.867	2.44083	0.181699	13.4334	3.85321e-41	4.54285e-39
AT3G22660	624.689	1.65559	0.162907	10.1628	2.90668e-24	1.25312e-22
AT3G22790	409.896	2.39273	0.204241	11.7153	1.06461e-31	7.64005e-30
AT3G22840	2207.82	5.0721	0.513236	9.88259	4.95364e-23	1.96008e-21
AT3G22880	63.5665	2.28726	0.42165	5.42454	5.81043e-08	5.12276e-07
AT3G23150	29.5822	3.97762	0.734499	5.41542	6.11459e-08	5.37247e-07
AT3G23290	144.126	3.22482	0.325388	9.91071	3.73996e-23	1.49263e-21
AT3G23370	31.2205	1.89334	0.60015	3.15479	0.00160615	0.00610544
AT3G23620	602.069	1.70759	0.17606	9.69893	3.04681e-22	1.13557e-20
AT3G23670	191.356	3.28364	0.320946	10.2311	1.43866e-24	6.33228e-23
AT3G23830	296.801	2.30638	0.22785	10.1223	4.39846e-24	1.87527e-22
AT3G23890	654.727	3.28572	0.178151	18.4435	5.88175e-76	1.94165e-73
AT3G24340	14.7136	3.33587	0.983923	3.39038	0.000697961	0.00290813
AT3G24460	762.46	1.77066	0.152755	11.5915	4.55125e-31	3.12078e-29
AT3G24495	249.496	1.70915	0.228074	7.49386	6.68757e-14	1.15068e-12
AT3G24750	28.7175	8.46589	1.54619	5.47532	4.36712e-08	3.92362e-07
AT3G25190	38.2407	8.8793	1.52074	5.83881	5.25751e-09	5.2822e-08
AT3G25290	72.4903	1.85639	0.389167	4.77016	1.84083e-06	1.27895e-05
AT3G25780	46.3603	2.52654	0.522117	4.83903	1.30476e-06	9.33451e-06
AT3G25890	262.878	2.01835	0.233903	8.62898	6.19015e-18	1.5565e-16
AT3G25980	115.804	1.91423	0.322212	5.94091	2.83453e-09	2.94515e-08
AT3G26050	46.4577	2.53915	0.527604	4.81261	1.48974e-06	1.05339e-05
AT3G26330	21.5287	6.59253	1.57082	4.19688	2.70618e-05	0.000152078
AT3G26410	119.346	1.97161	0.316543	6.22856	4.70727e-10	5.41172e-09
AT3G26470	42.4673	1.97202	0.520774	3.7867	0.000152661	0.000738603
AT3G26539	16.3737	2.86227	0.891643	3.21011	0.00132685	0.00515222
AT3G26770	11.9928	3.01021	1.00229	3.00333	0.00267041	0.00955673
AT3G27130	21.7809	2.38063	0.791667	3.00711	0.00263741	0.00946356
AT3G27550	84.0133	2.09984	0.371844	5.64711	1.63171e-08	1.55167e-07
AT3G27650	13.8251	4.32011	1.15993	3.72445	0.000195745	0.000924058
AT3G27660	17.0006	6.24804	1.60924	3.8826	0.000103347	0.000520181
AT3G27920	18.983	7.87011	1.60845	4.89297	9.93251e-07	7.25413e-06
AT3G28345	92.3071	2.44132	0.365006	6.68844	2.25557e-11	3.01108e-10
AT3G28455	40.7811	2.15147	0.54353	3.95832	7.54794e-05	0.000389065
AT3G28580	71.604	2.07985	0.395169	5.2632	1.4157e-07	1.18059e-06
AT3G28600	5.29197	6.0277	1.95544	3.08253	0.0020525	0.00756808
AT3G28899	11.708	7.17314	1.70196	4.21462	2.50194e-05	0.000141564
AT3G29300	5.01622	5.95042	1.97487	3.01307	0.00258623	0.00930011
AT3G29590	122.197	5.16623	0.475238	10.8708	1.58733e-27	8.51044e-26
AT3G29633	10.2871	6.98681	1.75271	3.98628	6.71163e-05	0.000349464
AT3G29639	122.242	4.59478	0.427324	10.7524	5.77105e-27	2.99679e-25
AT3G30340	15.6747	6.1284	1.61351	3.79818	0.000145765	0.000709122
AT3G30460	35.8621	1.8658	0.540686	3.4508	0.000558932	0.00237991
AT3G32980	73.529	1.71029	0.389487	4.39112	1.12766e-05	6.80721e-05
AT3G42670	108.172	1.93073	0.331304	5.82766	5.62102e-09	5.62784e-08
AT3G43110	12.9096	3.13129	1.00964	3.10138	0.00192621	0.0071538
AT3G44050	164.615	2.94405	0.316747	9.29464	1.47708e-20	4.80061e-19
AT3G44300	94.1901	4.50701	0.519921	8.66865	4.37272e-18	1.1116e-16
AT3G47350	787.108	1.64117	0.152828	10.7387	6.69724e-27	3.44677e-25
AT3G47460	159.783	1.75081	0.274491	6.37841	1.78939e-10	2.14801e-09
AT3G47640	153.691	1.91592	0.2823	6.78681	1.14638e-11	1.58531e-10
AT3G47690	54.5067	1.60983	0.438298	3.67292	0.000239791	0.00110999
AT3G48700	50.8772	6.8357	1.10624	6.17925	6.44063e-10	7.29202e-09
AT3G48770	19.2992	2.39805	0.78434	3.0574	0.00223263	0.0081555
AT3G48790	23.992	2.0618	0.66102	3.11912	0.00181392	0.00679132
AT3G48900	28.7924	2.64668	0.662251	3.99649	6.42886e-05	0.00033618
AT3G49110	164.916	5.42551	0.428805	12.6526	1.08187e-36	1.02458e-34
AT3G49240	520.638	1.83532	0.184809	9.93087	3.0559e-23	1.2281e-21
AT3G49950	11.1566	7.10346	1.70931	4.15574	3.24239e-05	0.000179849
AT3G50410	52.1215	2.83646	0.486042	5.83583	5.35235e-09	5.3689e-08
AT3G50570	35.3669	1.63516	0.539971	3.02823	0.00245992	0.00890133
AT3G50770	50.4557	2.06874	0.46123	4.48528	7.28194e-06	4.55525e-05
AT3G50870	33.6989	2.0979	0.593525	3.53465	0.000408322	0.00179724
AT3G50890	85.2017	2.41807	0.393101	6.15127	7.68655e-10	8.61401e-09
AT3G51060	27.8	2.78133	0.669722	4.15295	3.2821e-05	0.000181921
AT3G51240	4080.59	4.26543	0.148501	28.7232	1.95947e-181	2.38313e-178
AT3G51280	144.103	2.76069	0.309736	8.91304	4.96535e-19	1.38574e-17
AT3G51290	70.8179	2.85728	0.436996	6.53844	6.21619e-11	7.83654e-10
AT3G51740	381.303	1.7861	0.196821	9.07473	1.13957e-19	3.42433e-18
AT3G52540	27.6078	2.23209	0.63338	3.52409	0.000424941	0.00186223
AT3G52550	25.2818	8.28246	1.55716	5.31895	1.0437e-07	8.89687e-07
AT3G52910	223.442	3.60251	0.271064	13.2903	2.63653e-40	3.00123e-38
AT3G53040	16.4587	3.26346	0.922313	3.53834	0.000402649	0.0017743
AT3G53190	718.028	2.45119	0.163944	14.9514	1.52436e-50	2.60925e-48
AT3G53260	7193.32	1.80344	0.109583	16.4573	7.43288e-61	1.69887e-58
AT3G53650	102.261	1.73301	0.34547	5.01639	5.26508e-07	4.01536e-06
AT3G53940	55.5284	1.77178	0.434036	4.08212	4.46274e-05	0.000240049
AT3G53980	51.073	1.71278	0.461526	3.71113	0.000206336	0.000969107
AT3G54180	74.2264	2.77015	0.414776	6.67867	2.41122e-11	3.20774e-10
AT3G54400	1303.65	1.60785	0.134158	11.9848	4.26727e-33	3.32014e-31
AT3G54710	126.914	2.9245	0.328194	8.91088	5.06273e-19	1.40612e-17
AT3G54730	13.7362	3.52231	1.01662	3.46473	0.000530764	0.00227549
AT3G54820	287.437	1.96831	0.217348	9.05604	1.35277e-19	4.00994e-18
AT3G54990	112.18	4.93194	1.07635	4.58208	4.60368e-06	2.97655e-05
AT3G55110	298.268	3.01429	0.232261	12.978	1.63012e-38	1.6968e-36
AT3G55120	1100.2	3.56114	0.167255	21.2916	1.35668e-100	7.12506e-98
AT3G55340	334.268	1.96112	0.220337	8.90053	5.55822e-19	1.54004e-17
AT3G55660	123.263	3.81782	0.364185	10.4832	1.03207e-25	4.85723e-24
AT3G55690	68.11	1.93446	0.398601	4.85311	1.2154e-06	8.73056e-06
AT3G55710	248.942	2.83157	0.243778	11.6154	3.44317e-31	2.37507e-29
AT3G56100	70.6581	3.38354	0.449518	7.52704	5.19051e-14	9.03179e-13
AT3G56870	86.1748	1.65739	0.351665	4.71297	2.44128e-06	1.66312e-05
AT3G57060	236.43	1.75498	0.232946	7.53385	4.92653e-14	8.63095e-13
AT3G57130	11.126	4.59179	1.34418	3.41606	0.000635344	0.00267069
AT3G57150	2216.11	2.27841	0.128951	17.6688	7.29403e-70	1.98295e-67
AT3G57490	372.51	1.88217	0.197259	9.54161	1.40635e-21	4.94642e-20
AT3G57500	33.995	2.36408	0.585154	4.0401	5.34275e-05	0.000283621
AT3G57520	830.425	2.48175	0.166216	14.9308	2.07608e-50	3.47638e-48
AT3G57660	933.267	1.67433	0.176262	9.49912	2.11675e-21	7.35546e-20
AT3G57830	315.021	2.06172	0.209649	9.83412	8.02686e-23	3.1279e-21
AT3G57860	38.6966	2.59253	0.565845	4.58169	4.61238e-06	2.98134e-05
AT3G57920	55.4608	2.19871	0.450153	4.88436	1.03768e-06	7.54997e-06
AT3G58270	34.7401	2.14625	0.555963	3.86041	0.000113195	0.000563559
AT3G58570	126.731	1.75829	0.297562	5.90898	3.44225e-09	3.53526e-08
AT3G58650	104.75	3.08898	0.368465	8.38338	5.14313e-17	1.19685e-15
AT3G58660	811.682	2.01973	0.155091	13.0229	9.07088e-39	9.52772e-37
AT3G59100	284.256	1.71832	0.214902	7.99582	1.28713e-15	2.67472e-14
AT3G59220	24.3809	2.77575	0.771485	3.59793	0.000320761	0.00144571
AT3G59250	73.8799	2.16097	0.416997	5.18222	2.1926e-07	1.77528e-06
AT3G59270	12.2757	5.77314	1.65894	3.48002	0.000501383	0.00216237
AT3G59670	484.649	1.90935	0.235926	8.09301	5.82078e-16	1.24084e-14
AT3G59820	194.078	1.65603	0.251654	6.58059	4.68596e-11	5.98911e-10
AT3G60900	76.2667	2.81635	0.406232	6.93286	4.1241e-12	5.99746e-11
AT3G61250	44.0142	5.00929	0.737738	6.79007	1.12082e-11	1.55245e-10
AT3G61490	243.723	1.85895	0.239802	7.752	9.04598e-15	1.74195e-13
AT3G61920	34.7568	2.08482	0.556613	3.74554	0.000180005	0.000857638
AT3G61990	103.577	1.99829	0.330104	6.0535	1.41729e-09	1.53399e-08
AT3G62060	96.9478	2.27845	0.348502	6.53784	6.24142e-11	7.86405e-10
AT3G62100	17.0264	2.93156	0.931464	3.14726	0.00164806	0.00624523
AT3G62610	62.822	9.59516	1.4951	6.41775	1.38299e-10	1.68734e-09
AT3G62740	20.1935	3.0223	0.792547	3.81341	0.000137065	0.000670754
AT3G63010	58.4621	1.77281	0.423813	4.183	2.87687e-05	0.000161082
AT3G63300	167.405	1.71522	0.269592	6.36227	1.98798e-10	2.38022e-09
AT3G63430	44.268	3.63617	0.622102	5.84498	5.06641e-09	5.09685e-08
AT3G63530	246.444	1.89995	0.230557	8.24068	1.71229e-16	3.80458e-15
AT2G01021	2255.13	6.30593	1.69681	3.71634	0.000202133	0.00095111
AT2G01210	43.4524	2.01903	0.496877	4.06344	4.8354e-05	0.000258949
AT2G01610	50.1271	2.05733	0.46332	4.44041	8.97867e-06	5.53277e-05
AT2G01900	6.72351	6.37214	1.83699	3.4688	0.000522783	0.00224628
AT2G01913	41.0208	1.7776	0.502221	3.53947	0.00040093	0.00176807
AT2G02060	45.2355	2.91238	0.525515	5.54195	2.99125e-08	2.75166e-07
AT2G02100	462.767	4.41222	0.253307	17.4185	5.97219e-68	1.55062e-65
AT2G02540	45.6824	3.39281	0.560028	6.0583	1.37572e-09	1.49179e-08
AT2G02850	48.1572	2.43741	0.512174	4.75894	1.9461e-06	1.34885e-05
AT2G02955	91.7009	1.68054	0.357218	4.70453	2.54453e-06	1.72786e-05
AT2G03090	391.719	2.09712	0.216065	9.70599	2.84315e-22	1.0631e-20
AT2G03520	32.3009	3.24225	0.636313	5.09538	3.48048e-07	2.72911e-06
AT2G04040	12.0788	7.21685	1.67142	4.3178	1.57592e-05	9.28279e-05
AT2G04050	79.408	5.65479	0.641659	8.81277	1.22086e-18	3.27235e-17
AT2G04070	43.8316	1.94164	0.494313	3.92796	8.56679e-05	0.000436859
AT2G04100	36.4738	3.2281	0.6475	4.98548	6.18086e-07	4.65539e-06
AT2G05380	1330.73	2.51174	0.501615	5.0073	5.51981e-07	4.19993e-06
AT2G06200	24.1112	3.47707	0.762676	4.55904	5.13881e-06	3.29214e-05
AT2G07170	115.406	2.89603	0.347122	8.34295	7.24583e-17	1.66438e-15
AT2G07777	27.6321	2.66787	0.648961	4.11099	3.93974e-05	0.000214362
AT2G07671	86.0487	2.02559	0.393938	5.14189	2.71988e-07	2.17327e-06
AT2G07675	13.789	3.52759	1.02525	3.44071	0.0005802	0.00246186
AT2G07698	124.054	2.45059	0.318043	7.70524	1.30596e-14	2.46151e-13
AT2G07707	34.6545	2.08737	0.573452	3.64	0.000272636	0.00124581
AT2G07715	52.0171	2.61944	0.477881	5.48135	4.22091e-08	3.79816e-07
AT2G07719	24.402	3.68343	0.79274	4.64645	3.37692e-06	2.24171e-05
AT2G07725	11.1733	3.99532	1.30224	3.06803	0.00215478	0.00790989
AT2G07739	22.6904	2.3284	0.7347	3.16919	0.00152865	0.0058493
AT2G07690	475.983	2.04659	0.182857	11.1923	4.44783e-29	2.65583e-27
AT2G13550	87.5989	3.19871	0.42085	7.60058	2.94801e-14	5.32208e-13
AT2G13680	33.6944	4.88703	0.822977	5.93824	2.88103e-09	2.99078e-08
AT2G14247	71.2245	1.8523	0.468514	3.95357	7.69951e-05	0.000396083
AT2G14580	35.4677	7.31916	1.52659	4.79444	1.63126e-06	1.1447e-05
AT2G16060	38.9415	1.97058	0.578477	3.4065	0.000658027	0.00275565
AT2G16270	141.676	1.75096	0.3035	5.76922	7.96406e-09	7.83455e-08
AT2G16440	425.111	1.86926	0.192884	9.69109	3.28989e-22	1.22027e-20
AT2G16570	27.3408	2.64876	0.659284	4.01763	5.87852e-05	0.000309997
AT2G16780	341.781	2.15018	0.2076	10.3573	3.8773e-25	1.77419e-23
AT2G16890	161.658	1.79358	0.27225	6.58798	4.45853e-11	5.71424e-10
AT2G17620	26.7602	4.26672	0.829881	5.14136	2.72755e-07	2.17833e-06
AT2G17690	29.2638	3.08389	0.72034	4.28116	1.85926e-05	0.000107868
AT2G18120	112.629	2.7752	0.345216	8.03904	9.05474e-16	1.90215e-14
AT2G18150	24.8476	8.25846	1.57463	5.24471	1.56524e-07	1.2964e-06
AT2G18190	6.69182	6.36612	1.85733	3.42756	0.000609027	0.00257095
AT2G18193	126.013	4.50941	0.404667	11.1435	7.70188e-29	4.5057e-27
AT2G18500	11.7699	3.26717	1.06578	3.06551	0.00217299	0.00796786
AT2G18520	53.9053	2.10447	0.466577	4.51045	6.46904e-06	4.08545e-05
AT2G18900	497.645	2.11582	0.183546	11.5275	9.59105e-31	6.40549e-29
AT2G18950	329.093	1.6107	0.202013	7.97325	1.54557e-15	3.1974e-14
AT2G19090	104.915	2.04424	0.352908	5.79256	6.9322e-09	6.85155e-08
AT2G19800	14.5685	3.61826	1.03989	3.47946	0.000502419	0.00216562
AT2G19920	23.7376	4.0839	0.840237	4.86042	1.17136e-06	8.4458e-06
AT2G20515	20.496	2.89158	0.783641	3.68994	0.00022431	0.00104314
AT2G20590	58.706	3.08738	0.468198	6.59418	4.27624e-11	5.50197e-10
AT2G20635	75.3797	1.77866	0.383516	4.63776	3.52199e-06	2.33131e-05
AT2G20800	28.7043	4.98003	0.90506	5.50243	3.74601e-08	3.39862e-07
AT2G20870	22.6863	3.20537	0.816494	3.92577	8.64542e-05	0.000440428
AT2G20940	100.154	1.93866	0.354463	5.46929	4.51837e-08	4.04849e-07
AT2G21130	44.5357	2.69825	0.539051	5.00556	5.57001e-07	4.23255e-06
AT2G21140	778.147	1.71186	0.156825	10.9157	9.69284e-28	5.24548e-26
AT2G21640	94.3589	2.07168	0.387847	5.3415	9.21828e-08	7.91633e-07
AT2G21660	659.884	1.78307	0.237258	7.51532	5.6772e-14	9.82687e-13
AT2G21800	22.8026	2.93418	0.756036	3.88101	0.000104023	0.000523127
AT2G22420	97.8261	2.38923	0.357082	6.69099	2.2167e-11	2.96089e-10
AT2G22450	64.7032	1.78322	0.416869	4.27764	1.88881e-05	0.000109363
AT2G22510	22.0261	2.2896	0.722378	3.16953	0.00152688	0.00584446
AT2G22610	174.096	2.46655	0.28517	8.64942	5.17617e-18	1.30865e-16
AT2G22770	35.0203	2.16341	0.557507	3.88052	0.000104234	0.000523961
AT2G23010	60.5722	3.19293	0.479837	6.6542	2.84841e-11	3.75477e-10
AT2G23050	19.1315	6.41899	1.59204	4.03192	5.53241e-05	0.000293285
AT2G23170	101.409	2.40664	0.347774	6.92013	4.51236e-12	6.52514e-11
AT2G23590	55.6471	2.12902	0.456755	4.66118	3.14403e-06	2.09614e-05
AT2G23690	68.7622	1.80925	0.414662	4.36318	1.28183e-05	7.67967e-05
AT2G23910	167.654	6.55339	0.58422	11.2173	3.35215e-29	2.02249e-27
AT2G24310	12.0606	3.31729	1.05653	3.13979	0.00169071	0.0063859
AT2G24592	47.5067	2.68559	0.513659	5.22836	1.71023e-07	1.40891e-06
AT2G24700	54.5953	6.93765	1.09838	6.31623	2.68014e-10	3.15661e-09
AT2G24945	20.1164	2.34889	0.748722	3.1372	0.00170572	0.00642955
AT2G25060	247.932	3.10448	0.255731	12.1396	6.51226e-34	5.28647e-32
AT2G25090	15.4646	4.04625	1.02255	3.95701	7.58953e-05	0.000390773
AT2G25470	18.0266	2.40041	0.776916	3.08967	0.0020038	0.00740623
AT2G25530	375.38	2.62207	0.21455	12.2212	2.39401e-34	1.98282e-32
AT2G25880	88.602	2.91568	0.385864	7.55623	4.14909e-14	7.36949e-13
AT2G26150	52.8671	2.59284	0.482944	5.36882	7.92555e-08	6.86703e-07
AT2G26180	115.346	2.00782	0.317221	6.3294	2.46121e-10	2.91959e-09
AT2G26400	208.293	1.93059	0.277552	6.95579	3.50581e-12	5.16331e-11
AT2G26650	64.4931	1.74519	0.422085	4.13468	3.55454e-05	0.000195568
AT2G26760	102.885	1.92822	0.328726	5.86573	4.47149e-09	4.53986e-08
AT2G27402	347.229	2.13958	0.234639	9.11863	7.60809e-20	2.33167e-18
AT2G27420	1416.92	1.83005	0.161193	11.3531	7.15471e-30	4.48052e-28
AT2G27510	183.299	2.72503	0.27707	9.83518	7.94231e-23	3.10018e-21
AT2G27660	70.9043	1.81557	0.40052	4.53304	5.81418e-06	3.69511e-05
AT2G27840	524.539	1.81394	0.174274	10.4086	2.26522e-25	1.0511e-23
AT2G28190	5674.55	1.71947	0.14791	11.6251	3.07376e-31	2.1266e-29
AT2G28210	40.0185	1.77921	0.551959	3.22345	0.00126658	0.00495231
AT2G28570	49.841	1.7423	0.466525	3.73463	0.000187988	0.000891998
AT2G28600	409.086	1.63056	0.195069	8.3589	6.33032e-17	1.45844e-15
AT2G28620	260.162	2.66969	0.237321	11.2493	2.33382e-29	1.42295e-27
AT2G28680	7.92155	6.60698	1.79891	3.67278	0.000239928	0.00111018
AT2G28780	6.49001	6.31984	1.85391	3.40892	0.000652209	0.00273327
AT2G28790	389.769	3.61775	0.216662	16.6977	1.36211e-62	3.27871e-60
AT2G29125	19.5805	2.30379	0.767064	3.00339	0.00266987	0.00955629
AT2G29200	362.182	1.9528	0.201772	9.6783	3.72878e-22	1.37864e-20
AT2G29550	1600.26	1.60876	0.133975	12.0079	3.229e-33	2.52934e-31
AT2G29660	73.898	1.9217	0.388008	4.95275	7.31736e-07	5.44747e-06
AT2G29890	297.254	2.39733	0.219078	10.9428	7.19402e-28	3.91152e-26
AT2G30370	18.0669	4.72148	1.08945	4.33383	1.46536e-05	8.67798e-05
AT2G30490	5378.19	2.37325	0.111039	21.3731	2.37891e-101	1.27841e-98
AT2G30540	103.016	1.96835	0.32934	5.97666	2.27754e-09	2.39334e-08
AT2G30660	7.84761	6.5951	1.78502	3.6947	0.000220149	0.00102566
AT2G30670	11.2199	7.11069	1.68853	4.21117	2.54047e-05	0.000143674
AT2G30760	117.827	2.30654	0.39221	5.88086	4.08133e-09	4.16754e-08
AT2G30820	85.8631	2.00332	0.418249	4.78977	1.66976e-06	1.16959e-05
AT2G32280	23.0038	3.08157	0.743496	4.1447	3.40262e-05	0.000187925
AT2G32510	30.4159	2.23838	0.636422	3.51713	0.000436236	0.00190739
AT2G32590	106.689	2.22908	0.329481	6.76544	1.32907e-11	1.81944e-10
AT2G32765	43.4613	2.15943	0.50997	4.23443	2.29131e-05	0.000130638
AT2G33070	10.882	4.55761	1.35747	3.35744	0.000786681	0.00323751
AT2G33175	48.315	4.92255	0.700575	7.02644	2.11868e-12	3.18948e-11
AT2G33400	130.199	2.38405	0.316031	7.5437	4.56814e-14	8.0519e-13
AT2G33560	76.674	2.34903	0.386949	6.07063	1.27409e-09	1.38942e-08
AT2G33793	37.912	3.28265	0.599646	5.47431	4.39212e-08	3.94148e-07
AT2G33847	24.9937	2.21586	0.673082	3.29211	0.00099439	0.00398653
AT2G33850	407.235	12.2922	1.45382	8.45509	2.78881e-17	6.5759e-16
AT2G34080	29.3377	3.07923	0.700746	4.39421	1.11174e-05	6.72339e-05
AT2G34190	103.084	2.25489	0.344918	6.53748	6.25656e-11	7.87884e-10
AT2G34830	8.9406	5.30174	1.72994	3.0647	0.0021789	0.00798321
AT2G35310	11.9632	5.73267	1.67192	3.4288	0.000606256	0.00256113
AT2G35350	111.567	1.7021	0.32088	5.30447	1.12998e-07	9.58578e-07
AT2G35420	35.1872	1.93836	0.557007	3.47996	0.000501492	0.00216243
AT2G36026	46.7304	1.88549	0.48987	3.84895	0.000118623	0.000587723
AT2G36200	255.314	1.9949	0.225441	8.84888	8.84057e-19	2.39493e-17
AT2G36400	71.2315	2.00824	0.441481	4.54888	5.39317e-06	3.44459e-05
AT2G36660	10.4633	4.50653	1.38228	3.26022	0.00111326	0.0044171
AT2G36750	14.5456	4.99707	1.27325	3.92464	8.68583e-05	0.000442389
AT2G36800	240.086	1.67112	0.238757	6.99927	2.57306e-12	3.82615e-11
AT2G37040	8666.77	2.41824	0.110865	21.8125	1.76536e-105	1.07353e-102
AT2G37210	5.88571	6.18006	1.88567	3.27739	0.00104772	0.00418002
AT2G37260	57.8685	3.67374	0.528724	6.94832	3.69674e-12	5.43065e-11
AT2G37300	87.6025	1.61107	0.352551	4.56973	4.88343e-06	3.1431e-05
AT2G37310	39.6049	1.71269	0.511238	3.35008	0.000807878	0.00331129
AT2G37370	5.95965	6.19596	1.91886	3.22899	0.0012423	0.00486643
AT2G37390	77.3045	4.38009	0.522586	8.38156	5.22311e-17	1.21424e-15
AT2G37420	104.122	2.383	0.35638	6.68668	2.28292e-11	3.04406e-10
AT2G37510	25.8215	2.27002	0.687625	3.30125	0.000962552	0.00387638
AT2G37560	53.9806	1.71571	0.447802	3.8314	0.000127416	0.000627122
AT2G37630	928.192	1.7149	0.146446	11.7101	1.13139e-31	8.09414e-30
AT2G37770	91.2741	2.53153	0.36178	6.99743	2.60705e-12	3.8717e-11
AT2G37900	47.1552	1.82443	0.473861	3.85014	0.000118052	0.000585269
AT2G38060	24.8367	3.9088	0.819254	4.77117	1.83155e-06	1.27327e-05
AT2G38070	35.1471	1.92886	0.578184	3.33607	0.000849706	0.0034648
AT2G38110	145.43	2.63847	0.313973	8.40348	4.33454e-17	1.01482e-15
AT2G38160	41.9497	2.09979	0.510023	4.11705	3.8375e-05	0.000209589
AT2G38220	12.6303	7.28141	1.66242	4.38001	1.18672e-05	7.14321e-05
AT2G38370	108.011	1.87345	0.322715	5.80528	6.42595e-09	6.3922e-08
AT2G38390	21.8052	3.31642	0.818	4.0543	5.02853e-05	0.000268544
AT2G38530	436.501	4.27574	0.544499	7.85262	4.07445e-15	8.12359e-14
AT2G38620	55.7547	2.58274	0.497927	5.18698	2.13727e-07	1.73292e-06
AT2G38810	157.35	2.12119	0.304943	6.95601	3.50051e-12	5.15878e-11
AT2G39230	14.7719	3.33812	0.977709	3.41423	0.000639626	0.00268638
AT2G39310	269.732	8.6668	0.861785	10.0568	8.57439e-24	3.57004e-22
AT2G40360	1281.13	1.74294	0.141601	12.3089	8.11662e-35	6.99846e-33
AT2G40550	289.054	1.61218	0.212788	7.57646	3.55108e-14	6.37099e-13
AT2G41070	27.2391	2.7415	0.684365	4.00591	6.17804e-05	0.000324165
AT2G41150	94.7898	1.68417	0.342987	4.9103	9.09377e-07	6.67743e-06
AT2G41340	55.9167	3.46769	0.511773	6.77584	1.23686e-11	1.70128e-10
AT2G41905	42.0842	2.25942	0.582875	3.87633	0.000106043	0.000531779
AT2G41990	47.3201	3.44631	0.546411	6.30717	2.84181e-10	3.34191e-09
AT2G42800	37.809	3.86179	0.653597	5.90853	3.45183e-09	3.54353e-08
AT2G43610	26.5019	2.60227	0.657182	3.95973	7.50332e-05	0.000387024
AT2G43800	371.297	2.58787	0.20181	12.8233	1.21411e-37	1.16898e-35
AT2G43840	71.3453	2.22326	0.397005	5.60007	2.14264e-08	2.00616e-07
AT2G44190	45.1273	2.54143	0.506483	5.0178	5.22676e-07	3.98877e-06
AT2G44240	49.3392	4.13863	0.746762	5.5421	2.98863e-08	2.75034e-07
AT2G44300	219.109	1.97814	0.238017	8.31093	9.49587e-17	2.15551e-15
AT2G44450	25.9364	3.13995	0.707266	4.43956	9.01415e-06	5.55168e-05
AT2G44510	76.3648	1.80588	0.387309	4.66263	3.12192e-06	2.0832e-05
AT2G44790	40.7399	2.19806	0.517247	4.24953	2.14218e-05	0.000122863
AT2G44830	292.091	1.66703	0.209786	7.94636	1.9207e-15	3.94872e-14
AT2G44910	31.2478	3.7188	0.701328	5.30251	1.14221e-07	9.68238e-07
AT2G45220	33.0782	2.69739	0.684639	3.93987	8.15243e-05	0.000417708
AT2G45400	151.677	1.71901	0.290007	5.92748	3.07613e-09	3.18045e-08
AT2G45480	55.5932	6.37273	0.930207	6.85087	7.33997e-12	1.03738e-10
AT2G45870	44.7278	3.27198	0.548743	5.96268	2.48128e-09	2.5968e-08
AT2G45900	94.3393	2.85061	0.369622	7.71222	1.23648e-14	2.34202e-13
AT2G46150	21.8671	2.37539	0.717397	3.31112	0.000929246	0.00375994
AT2G46310	136.02	2.28235	0.303125	7.52938	5.09799e-14	8.89761e-13
AT2G46410	13.2536	3.80468	1.06944	3.55765	0.00037419	0.00166092
AT2G46940	56.1026	1.89286	0.448762	4.21796	2.46518e-05	0.00013969
AT2G47230	100.951	1.87268	0.336481	5.56549	2.61419e-08	2.42049e-07
AT2G47240	1249.77	2.00479	0.158664	12.6355	1.34556e-36	1.26396e-34
AT2G47460	22.3777	5.0362	1.04211	4.83271	1.3469e-06	9.60324e-06
AT2G47520	7.54018	6.53807	1.80891	3.61438	0.00030107	0.00136227
AT2G47990	351.719	2.022	0.199871	10.1165	4.66604e-24	1.9784e-22
AT4G00310	152.459	2.54545	0.288713	8.81654	1.18051e-18	3.16831e-17
AT4G00480	132.983	2.77307	0.326394	8.49609	1.96086e-17	4.70037e-16
AT4G01390	19.4673	4.82655	1.05847	4.55992	5.11733e-06	3.2802e-05
AT4G01580	71.9923	1.90305	0.414348	4.59288	4.37171e-06	2.83928e-05
AT4G01730	101.019	2.81474	0.374812	7.50976	5.92377e-14	1.0246e-12
AT4G02060	550.365	1.90691	0.172071	11.0821	1.53248e-28	8.8091e-27
AT4G02290	143.563	4.37172	0.384865	11.3591	6.68159e-30	4.20704e-28
AT4G02700	18.4638	6.36816	1.58946	4.0065	6.16257e-05	0.000323573
AT4G02710	144.116	1.64832	0.294658	5.59401	2.21883e-08	2.07414e-07
AT4G02800	199.46	3.12524	0.276515	11.3023	1.27888e-29	7.88062e-28
AT4G03100	247.451	3.05879	0.25221	12.128	7.50815e-34	6.04524e-32
AT4G03210	1081.17	2.67164	0.167512	15.949	2.89724e-57	5.97764e-55
AT4G03965	12.6655	3.38653	1.03033	3.28685	0.00101313	0.0040534
AT4G04840	1934.15	1.76407	0.135193	13.0485	6.4778e-39	6.89811e-37
AT4G04940	256.628	2.07623	0.227161	9.13991	6.25062e-20	1.93101e-18
AT4G05120	80.4334	2.23034	0.375181	5.9447	2.76957e-09	2.87896e-08
AT4G05190	188.986	2.40562	0.267768	8.98396	2.61203e-19	7.55428e-18
AT4G05410	406.963	2.15055	0.195708	10.9886	4.3354e-28	2.39671e-26
AT4G05520	147.432	1.94197	0.284579	6.824	8.85392e-12	1.23923e-10
AT4G06744	81.2056	1.71531	0.370759	4.62648	3.71926e-06	2.45276e-05
AT4G08150	69.197	9.73551	1.49095	6.52973	6.58867e-11	8.27902e-10
AT4G08670	9.33196	6.84346	1.74975	3.91111	9.18746e-05	0.000466294
AT4G08770	18.3688	5.34802	1.23265	4.33863	1.43372e-05	8.50371e-05
AT4G08780	5.35534	6.0428	1.92616	3.13722	0.0017056	0.00642955
AT4G08950	496.026	1.95654	0.197765	9.89322	4.45484e-23	1.76877e-21
AT4G09060	38.2084	2.78053	0.562459	4.94352	7.67246e-07	5.70265e-06
AT4G09160	268.794	1.88878	0.219335	8.61136	7.21986e-18	1.79975e-16
AT4G09250	193.239	5.41939	0.399309	13.5719	5.87739e-42	7.34133e-40
AT4G09510	477.364	1.98222	0.17993	11.0166	3.17793e-28	1.7781e-26
AT4G09750	359.891	2.04365	0.205414	9.94893	2.54904e-23	1.02798e-21
AT4G09820	36.026	4.09295	0.712678	5.74306	9.29834e-09	9.11995e-08
AT4G10260	7.90042	6.60357	1.788	3.69327	0.000221385	0.00103099
AT4G10380	93.5436	3.07448	0.378361	8.12579	4.44469e-16	9.58095e-15
AT4G10630	42.7341	2.17863	0.528105	4.12538	3.70125e-05	0.000202722
AT4G11140	51.8321	3.67804	0.538235	6.83353	8.28524e-12	1.16315e-10
AT4G11190	19.1098	7.8786	1.59164	4.94999	7.42169e-07	5.52159e-06
AT4G11320	132.769	2.66692	0.345578	7.71728	1.18836e-14	2.26013e-13
AT4G11460	54.3774	3.08399	0.486789	6.33537	2.36771e-10	2.81156e-09
AT4G12130	157.185	1.81078	0.273443	6.62213	3.54056e-11	4.61711e-10
AT4G12400	73.199	2.09383	0.391076	5.35403	8.60168e-08	7.42224e-07
AT4G12470	64.9048	4.55436	0.55989	8.13438	4.14048e-16	8.9419e-15
AT4G12490	51.9841	1.92813	0.575215	3.35201	0.000802259	0.00329283
AT4G12540	22.0781	3.97046	0.848353	4.6802	2.86591e-06	1.93021e-05
AT4G12870	14.5717	5.00402	1.29701	3.85813	0.000114259	0.00056817
AT4G13210	25.3277	2.96946	0.69332	4.28296	1.84424e-05	0.000107131
AT4G13370	99.834	2.05046	0.33822	6.06251	1.34017e-09	1.45734e-08
AT4G13540	99.8472	2.1331	0.341736	6.24197	4.32105e-10	4.97761e-09
AT4G13660	18.3166	4.3099	1.0142	4.24955	2.14196e-05	0.000122863
AT4G13820	26.0518	1.89485	0.627919	3.01767	0.00254723	0.00917702
AT4G13930	5780.87	1.63976	0.109718	14.9451	1.67588e-50	2.84751e-48
AT4G14090	306.341	2.03722	0.222901	9.1396	6.26836e-20	1.9339e-18
AT4G14120	39.5503	1.8459	0.513074	3.59773	0.000321003	0.00144623
AT4G14150	111.886	2.45916	0.327689	7.50456	6.16361e-14	1.06449e-12
AT4G14200	188.811	1.67369	0.254802	6.5686	5.079e-11	6.46642e-10
AT4G14310	251.489	1.6177	0.226269	7.14946	8.71171e-13	1.35745e-11
AT4G14330	157.368	3.58285	0.323461	11.0766	1.62896e-28	9.3173e-27
AT4G14465	25.8016	8.31212	1.55614	5.34149	9.21882e-08	7.91633e-07
AT4G14630	9.81568	4.40656	1.41923	3.10489	0.00190349	0.00708077
AT4G14690	956.68	3.99931	0.429785	9.30538	1.33516e-20	4.35776e-19
AT4G14723	13.7439	7.40343	1.64643	4.49666	6.90286e-06	4.34162e-05
AT4G14770	406.946	2.96923	0.208754	14.2236	6.53931e-46	9.62486e-44
AT4G15320	19.0675	7.87581	1.59327	4.94317	7.68622e-07	5.71103e-06
AT4G15480	68.3258	3.7084	0.470961	7.87412	3.43139e-15	6.87707e-14
AT4G15610	17.0648	2.59477	0.820673	3.16176	0.00156818	0.00598735
AT4G15830	147.161	2.67902	0.297037	9.01913	1.89597e-19	5.56696e-18
AT4G15890	107.312	1.96321	0.348294	5.63665	1.73393e-08	1.64346e-07
AT4G15910	248.103	3.40234	0.264589	12.859	7.6591e-38	7.46779e-36
AT4G16140	429.134	2.50108	0.190489	13.1298	2.22273e-39	2.40014e-37
AT4G16141	361.48	2.07909	0.216818	9.58909	8.88661e-22	3.17391e-20
AT4G16370	6879.63	1.71982	0.144554	11.8975	1.22019e-32	9.27504e-31
AT4G16750	43.0529	1.74178	0.501216	3.47512	0.000510633	0.00219892
AT4G16970	122.669	1.66523	0.314708	5.29135	1.21416e-07	1.02584e-06
AT4G17000	90.6835	2.7897	0.380933	7.32334	2.41881e-13	3.94175e-12
AT4G17480	16.4948	3.27499	0.896972	3.65116	0.00026106	0.00119694
AT4G17760	31.1353	2.28971	0.599003	3.82253	0.00013209	0.000648742
AT4G17800	8.43079	6.69802	1.76147	3.80252	0.000143233	0.000698131
AT4G18360	9.51264	6.873	1.73434	3.96289	7.40467e-05	0.000382447
AT4G18750	57.4958	1.97411	0.457537	4.31465	1.59854e-05	9.40402e-05
AT4G19380	209.177	2.2252	0.248212	8.96491	3.10531e-19	8.88672e-18
AT4G19460	50.2611	2.15138	0.504968	4.26043	2.04033e-05	0.000117576
AT4G20240	14.2255	3.28142	0.961239	3.41374	0.000640788	0.00269029
AT4G20320	112.183	3.32944	0.363637	9.15594	5.38847e-20	1.67137e-18
AT4G20325	99.564	1.86939	0.33655	5.55457	2.78296e-08	2.56721e-07
AT4G21270	173.982	2.43456	0.272381	8.93806	3.96045e-19	1.12154e-17
AT4G21490	13.6183	4.29189	1.14058	3.7629	0.000167957	0.000805553
AT4G21590	11.0632	3.52616	1.13421	3.1089	0.00187782	0.00699996
AT4G21820	95.7536	3.04586	0.40154	7.58545	3.31332e-14	5.95367e-13
AT4G21850	93.7133	1.73398	0.351215	4.93708	7.93028e-07	5.87161e-06
AT4G22485	1090.89	13.7137	1.4494	9.46163	3.03173e-21	1.03482e-19
AT4G22490	476.156	6.97663	0.389174	17.9268	7.2887e-72	2.15932e-69
AT4G22505	913.594	13.4577	1.45198	9.26849	1.88806e-20	6.05963e-19
AT4G22513	181.512	11.1265	1.46329	7.60377	2.87622e-14	5.19653e-13
AT4G22517	24.8793	8.26013	1.56872	5.26552	1.39789e-07	1.16784e-06
AT4G22520	58.7826	8.05092	1.49201	5.39601	6.81375e-08	5.95057e-07
AT4G22860	65.9311	2.11661	0.411067	5.14907	2.61776e-07	2.09674e-06
AT4G22880	380.972	4.36396	0.243544	17.9186	8.44301e-72	2.46963e-69
AT4G23310	100.246	1.88346	0.356701	5.28022	1.29028e-07	1.08697e-06
AT4G23680	46.7011	2.71262	0.505817	5.36286	8.19156e-08	7.08158e-07
AT4G23750	256.69	1.74086	0.224685	7.74801	9.33438e-15	1.79152e-13
AT4G23800	571.149	2.53729	0.196846	12.8897	5.14442e-38	5.10203e-36
AT4G24130	184.784	2.16068	0.275956	7.82979	4.88684e-15	9.64519e-14
AT4G24150	10.7558	3.92297	1.23669	3.17215	0.00151317	0.00579776
AT4G24610	203.765	2.33058	0.253278	9.20167	3.52419e-20	1.10648e-18
AT4G24710	53.9612	1.67929	0.467136	3.59485	0.000324575	0.00146005
AT4G25000	97.2156	2.5053	0.353203	7.09309	1.31146e-12	2.0123e-11
AT4G25240	85.3382	3.6839	0.450656	8.17452	2.97048e-16	6.48789e-15
AT4G25540	28.4855	2.71986	0.638878	4.25725	2.06954e-05	0.000119111
AT4G25630	995.938	3.17773	0.153612	20.6867	4.55984e-95	2.19518e-92
AT4G25700	2284.36	1.83221	0.143522	12.766	2.53776e-37	2.42324e-35
AT4G25730	1310.9	1.66389	0.158988	10.4656	1.24348e-25	5.81666e-24
AT4G25810	29.1837	2.96672	0.647913	4.57888	4.6747e-06	3.01656e-05
AT4G26150	285.386	3.04157	0.231228	13.154	1.61439e-39	1.76803e-37
AT4G26660	158.748	2.47112	0.284616	8.68229	3.87862e-18	9.90355e-17
AT4G27070	223.285	1.63107	0.238983	6.82505	8.78924e-12	1.23092e-10
AT4G27250	5.05847	5.96106	1.94705	3.06159	0.00220166	0.00806276
AT4G27260	144.348	2.8652	0.316388	9.05597	1.35354e-19	4.00994e-18
AT4G27360	70.7963	2.00657	0.423294	4.74038	2.1332e-06	1.46709e-05
AT4G27510	24.5496	2.01688	0.656182	3.07366	0.00211452	0.00777567
AT4G27560	501.774	2.33121	0.185533	12.565	3.28951e-36	3.04056e-34
AT4G27570	177.346	11.0932	1.46595	7.56726	3.81173e-14	6.80692e-13
AT4G27860	134.856	1.80234	0.311197	5.79162	6.97092e-09	6.88687e-08
AT4G28230	80.891	1.66065	0.367906	4.5138	6.36774e-06	4.03029e-05
AT4G28250	746.765	1.83175	0.163684	11.1908	4.52454e-29	2.6946e-27
AT4G28395	7.92155	6.60698	1.79891	3.67278	0.000239928	0.00111018
AT4G28430	33.3814	2.14043	0.569238	3.76018	0.000169793	0.000813347
AT4G28450	320.068	1.62744	0.213664	7.61681	2.60031e-14	4.74254e-13
AT4G28680	131.757	7.21065	0.77233	9.33622	9.9833e-21	3.27226e-19
AT4G28950	38.2541	2.43767	0.540839	4.50719	6.56917e-06	4.14416e-05
AT4G29020	1471.16	3.32676	0.187611	17.7323	2.36374e-70	6.58088e-68
AT4G29030	863.397	9.93235	0.742099	13.3841	7.48603e-41	8.64936e-39
AT4G29150	47.7322	9.19941	1.50608	6.10816	1.00783e-09	1.11644e-08
AT4G29270	16.2129	3.77757	0.965785	3.9114	9.17617e-05	0.000465824
AT4G29360	190.138	1.89266	0.259411	7.29599	2.96479e-13	4.80775e-12
AT4G29700	121.542	1.67916	0.304305	5.51801	3.42853e-08	3.13272e-07
AT4G30130	37.448	2.40093	0.545078	4.40475	1.05907e-05	6.42844e-05
AT4G30140	173.939	11.0648	1.46321	7.56204	3.96795e-14	7.0695e-13
AT4G30250	76.1174	3.33715	0.443823	7.5191	5.51533e-14	9.57538e-13
AT4G30430	10.1726	3.8371	1.2657	3.03162	0.00243249	0.00881138
AT4G30670	5.33422	6.03781	1.9241	3.13799	0.00170112	0.00641893
AT4G30930	272.757	1.73928	0.22018	7.89938	2.8029e-15	5.66166e-14
AT4G31020	17.7968	4.26608	1.03062	4.13933	3.48327e-05	0.000192012
AT4G31100	12.5393	3.07915	0.999409	3.08097	0.00206328	0.00760296
AT4G31230	24.5111	2.26701	0.723323	3.13416	0.00172349	0.00648663
AT4G31610	5.32366	6.03531	1.92726	3.13155	0.00173888	0.00654004
AT4G31760	5.5994	6.10831	1.90792	3.20156	0.00136688	0.00529519
AT4G31790	251.99	1.62379	0.240993	6.73794	1.60653e-11	2.17863e-10
AT4G31805	98.1687	5.59778	0.57196	9.787	1.28034e-22	4.92282e-21
AT4G31840	304.909	1.90378	0.217809	8.74057	2.31947e-18	6.0563e-17
AT4G31875	85.161	1.82053	0.400944	4.5406	5.60947e-06	3.5709e-05
AT4G31910	56.2953	2.18637	0.464982	4.70206	2.57555e-06	1.74738e-05
AT4G32540	5.35534	6.0428	1.92616	3.13722	0.0017056	0.00642955
AT4G32650	36.1806	1.98518	0.551767	3.59786	0.000320848	0.00144582
AT4G32920	607.459	1.69233	0.18348	9.22352	2.87495e-20	9.08815e-19
AT4G33130	28.1197	2.70051	0.648457	4.16451	3.12018e-05	0.000173696
AT4G33260	156.874	2.61248	0.29067	8.98779	2.52242e-19	7.30427e-18
AT4G33270	337.865	3.03891	0.216699	14.0237	1.11685e-44	1.56414e-42
AT4G33400	336.773	1.79694	0.214802	8.36558	5.98182e-17	1.38366e-15
AT4G33420	46.0088	1.86068	0.502325	3.70414	0.000212111	0.000993205
AT4G34160	341.646	2.22523	0.208867	10.6538	1.67332e-26	8.40589e-25
AT4G34200	2018.3	1.83315	0.126339	14.5097	1.05172e-47	1.62021e-45
AT4G34250	199.599	1.88042	0.251854	7.46629	8.24857e-14	1.4067e-12
AT4G34400	20.5125	4.90185	1.07747	4.54942	5.37928e-06	3.43667e-05
AT4G34580	61.6252	3.28689	0.478786	6.86506	6.64644e-12	9.48062e-11
AT4G34860	88.3351	3.90496	0.443246	8.80991	1.25252e-18	3.34604e-17
AT4G34990	45.9722	1.70285	0.479744	3.54949	0.000385974	0.00170733
AT4G35050	191.671	1.79959	0.266091	6.76306	1.35104e-11	1.84842e-10
AT4G35060	51.2509	1.64664	0.488527	3.37062	0.000749997	0.00310145
AT4G35160	18.4717	4.31424	1.01274	4.25998	2.04442e-05	0.000117753
AT4G35190	16.5436	7.67096	1.61456	4.75113	2.02286e-06	1.39827e-05
AT4G35620	71.6351	2.08446	0.407372	5.11684	3.10694e-07	2.45706e-06
AT4G35630	444.651	2.03396	0.191117	10.6425	1.89021e-26	9.43393e-25
AT4G35730	152.283	2.47743	0.289526	8.55685	1.15998e-17	2.84839e-16
AT4G35810	32.0053	8.62278	1.53462	5.61885	1.92236e-08	1.81018e-07
AT4G36180	436.018	4.04378	0.22036	18.3508	3.25072e-75	1.0433e-72
AT4G36260	38.9613	2.34462	0.539233	4.34807	1.3734e-05	8.17743e-05
AT4G36350	7.60355	6.54865	1.79509	3.64809	0.000264194	0.00121011
AT4G36430	28.8591	3.06687	0.69387	4.41995	9.87225e-06	6.03034e-05
AT4G36470	229.504	2.16126	0.238581	9.0588	1.31894e-19	3.93264e-18
AT4G36640	356.322	1.9076	0.200026	9.53677	1.47352e-21	5.15911e-20
AT4G36990	329.918	1.70849	0.23471	7.27914	3.35953e-13	5.42882e-12
AT4G37150	97.2309	2.7795	0.358892	7.74468	9.58261e-15	1.83611e-13
AT4G37320	253.29	1.85043	0.228804	8.08743	6.09363e-16	1.29541e-14
AT4G37390	34.5633	5.25774	0.887797	5.92223	3.17608e-09	3.27939e-08
AT4G37410	89.4281	7.06683	0.900066	7.85146	4.11211e-15	8.1916e-14
AT4G37490	69.3761	3.29519	0.456891	7.2122	5.50541e-13	8.70767e-12
AT4G37750	350.82	2.81338	0.20999	13.3977	6.23467e-41	7.31324e-39
AT4G37810	33.416	1.8464	0.563121	3.27888	0.0010422	0.00416016
AT4G37900	64.9975	1.60331	0.403575	3.97278	7.10401e-05	0.000368401
AT4G38070	117.628	3.78585	0.376992	10.0423	9.93692e-24	4.09309e-22
AT4G38340	13.7934	4.3172	1.1704	3.68867	0.00022543	0.00104814
AT4G38660	556.27	2.0047	0.185409	10.8123	3.01098e-27	1.58715e-25
AT4G39480	12.5226	3.08776	1.02383	3.01589	0.00256223	0.00922674
AT4G39630	32.2061	2.00906	0.579851	3.46478	0.000530667	0.00227549
ATMG00070	21.4857	2.3463	0.710338	3.30307	0.000956328	0.00385534
ATMG00080	16.4388	2.69513	0.870024	3.09777	0.00194984	0.0072334
ATMG00090	55.7949	3.5411	0.507117	6.98281	2.89335e-12	4.28312e-11
ATMG00160	28.2245	2.04814	0.642032	3.19009	0.00142228	0.00548406
ATMG00180	33.11	2.25073	0.590786	3.80972	0.000139125	0.000680259
ATMG00480	39.438	1.84567	0.53005	3.48207	0.00049755	0.00214786
ATMG00510	23.8223	2.63704	0.717103	3.67735	0.000235668	0.001092
ATMG00520	41.8601	3.88322	0.640746	6.06046	1.35732e-09	1.47392e-08
ATMG00560	27.6754	3.24328	0.694616	4.66917	3.02424e-06	2.02563e-05
ATMG00610	24.2975	3.32409	0.752889	4.41512	1.00956e-05	6.15049e-05
ATMG00660	42.5826	1.67449	0.504292	3.32049	0.000898603	0.00364809
ATMG00690	28.4565	3.03657	0.66843	4.54283	5.55035e-06	3.53814e-05
ATMG00830	46.4332	4.85892	0.700216	6.93917	3.94407e-12	5.75376e-11
ATMG00980	12.2974	4.74641	1.31366	3.61313	0.000302525	0.00136805
ATMG01080	79.1843	2.18016	0.422116	5.16484	2.40647e-07	1.93624e-06
ATMG01090	28.0821	2.10324	0.614386	3.42332	0.000618617	0.0026081
ATMG01190	76.1106	2.6294	0.39899	6.59014	4.39424e-11	5.64751e-10
ATMG01360	35.9855	2.04308	0.607064	3.36551	0.000764036	0.00315105
ATMG01370	48.2969	2.25578	0.505826	4.4596	8.21109e-06	5.08828e-05
ATCG00080	274.143	2.67962	0.280918	9.5388	1.44499e-21	5.07459e-20
ATCG00160	85.1674	3.79176	0.441229	8.59363	8.42632e-18	2.09371e-16
ATCG00170	207.999	2.84809	0.260426	10.9363	7.73063e-28	4.19342e-26
ATCG00180	209.335	1.67099	0.250454	6.67183	2.52625e-11	3.34921e-10
ATCG00220	7914.92	7.42207	0.151435	49.0114	0	0
ATCG00270	2219.54	5.45521	1.03558	5.26779	1.38076e-07	1.15437e-06
ATCG00300	240.15	4.80441	1.55467	3.09032	0.00199943	0.00739128
ATCG00330	309.72	4.49567	0.924294	4.8639	1.15097e-06	8.32706e-06
ATCG00360	58.6309	3.14629	0.482488	6.52097	6.98527e-11	8.76306e-10
ATCG00380	143.717	4.18567	0.380792	10.992	4.17501e-28	2.31358e-26
ATCG00420	963.907	6.29731	0.464497	13.5573	7.17486e-42	8.9138e-40
ATCG00430	2072.03	6.54405	0.590752	11.0775	1.61344e-28	9.25146e-27
ATCG00440	631.3	5.96737	0.293081	20.3608	3.7219e-92	1.65395e-89
ATCG00470	12751.7	7.26979	0.14822	49.0472	0	0
ATCG00480	27151.2	6.05195	0.12437	48.661	0	0
ATCG00530	257.889	2.0127	0.233189	8.63117	6.07289e-18	1.52868e-16
ATCG00550	61.2185	2.74893	0.458648	5.99355	2.05315e-09	2.17236e-08
ATCG00640	113.454	3.31619	0.369911	8.96484	3.10735e-19	8.88672e-18
ATCG00650	220.468	4.51114	0.342681	13.1643	1.40919e-39	1.55064e-37
ATCG00660	74.8231	2.56974	0.438116	5.86544	4.47955e-09	4.54604e-08
ATCG00065	31.2409	2.44213	0.596402	4.09478	4.22576e-05	0.00022813
ATCG00670	469.325	3.40177	0.258649	13.1521	1.65531e-39	1.80429e-37
ATCG00740	1934.65	6.18442	0.188377	32.8299	2.2029e-236	5.09047e-233
ATCG00750	817.492	5.9497	0.249406	23.8555	8.88812e-126	7.0823e-123
ATCG00760	698.05	6.44047	0.286932	22.446	1.40105e-111	9.52223e-109
ATCG00770	1706.36	6.63688	0.215761	30.7603	8.90688e-208	1.58323e-204
ATCG00790	7095.26	6.9568	0.15709	44.2853	0	0
ATCG00800	4490.69	7.56443	0.184098	41.0891	0	0
ATCG00810	1820.64	7.02867	0.619913	11.3381	8.49294e-30	5.30418e-28
ATCG00820	932.447	6.38549	0.460849	13.8559	1.1715e-43	1.56479e-41
ATCG00830	8150.24	5.56278	0.12827	43.3677	0	0
ATCG00840	680.203	3.90291	0.192738	20.2498	3.56323e-91	1.5248e-88
ATCG00860	169.526	2.4321	0.27469	8.85398	8.44534e-19	2.29324e-17
ATCG00890	274.23	2.75616	0.590987	4.66365	3.10653e-06	2.07413e-05
ATCG00900	1467.73	5.38851	0.177502	30.3575	2.00205e-202	2.89147e-199
ATCG00905	1632.41	5.50973	0.179534	30.689	7.97749e-207	1.31674e-203
ATCG01000	883.543	6.1221	0.764259	8.0105	1.14242e-15	2.3869e-14
ATCG01010	674.161	5.53787	1.35485	4.08746	4.36129e-05	0.000235011
ATCG01020	12251.9	5.97602	0.433092	13.7985	2.60207e-43	3.43592e-41
ATCG01050	90.0495	1.95664	0.429997	4.55035	5.35578e-06	3.42355e-05
ATCG01070	34.4567	2.08262	0.652398	3.19225	0.0014117	0.005446
ATCG01080	76.6223	3.36366	1.11032	3.02944	0.0024501	0.00887133
ATCG01090	78.9612	3.31118	1.01959	3.24755	0.00116402	0.00459718
ATCG01100	319.559	4.20533	0.935462	4.49546	6.94187e-06	4.36378e-05
ATCG01110	387.815	5.86363	1.68082	3.48855	0.00048564	0.00209996
ATCG01120	336.055	8.98458	0.85636	10.4916	9.44283e-26	4.46227e-24
ATCG01130	10673.3	8.60906	0.474456	18.1451	1.40371e-73	4.38336e-71
ATCG01230	1659.89	5.52502	0.178413	30.9676	1.47171e-210	2.83402e-207
ATCG01240	1514.17	5.42507	0.176949	30.659	2.00361e-206	3.08663e-203
ATCG01250	277.624	2.7765	0.590268	4.7038	2.55361e-06	1.73351e-05
ATCG01280	152.705	3.88246	0.341266	11.3766	5.46804e-30	3.49048e-28
ATCG01300	645.74	6.55571	0.968594	6.76828	1.30323e-11	1.7883e-10
ATCG01310	8961	7.42975	0.929864	7.99015	1.34776e-15	2.7957e-14
AT1G01120	2701.11	-1.84904	0.137599	-13.4379	3.62698e-41	4.29807e-39
AT1G01240	379.257	-2.94034	0.228542	-12.8656	7.02842e-38	6.88189e-36
AT1G01670	11.8388	-4.32657	1.31123	-3.29963	0.00096811	0.00389537
AT1G02270	370.261	-1.88874	0.199182	-9.48249	2.48287e-21	8.55053e-20
AT1G02380	77.5735	-1.61421	0.374598	-4.30919	1.63852e-05	9.61967e-05
AT1G02610	44.9717	-2.31314	0.56356	-4.10451	4.05174e-05	0.000219628
AT1G02660	86.7559	-2.02507	0.383716	-5.27753	1.30939e-07	1.10227e-06
AT1G03130	22506.2	-1.62628	0.110108	-14.7698	2.29505e-49	3.81539e-47
AT1G03970	251.579	-1.80814	0.227926	-7.93298	2.13947e-15	4.37126e-14
AT1G04090	6.83989	-6.04816	1.82204	-3.31944	0.000901966	0.00365917
AT1G04100	41.0421	-2.7409	0.561491	-4.88147	1.05296e-06	7.65391e-06
AT1G05805	348.956	-1.697	0.220322	-7.70239	1.33547e-14	2.51303e-13
AT1G06460	1134.48	-2.17243	0.147263	-14.7521	2.98418e-49	4.9256e-47
AT1G06645	215.206	-1.84436	0.244471	-7.54428	4.54782e-14	8.02222e-13
AT1G06820	485.292	-3.9039	0.222894	-17.5146	1.10801e-68	2.9772e-66
AT1G07280	1567.21	-2.56706	0.135861	-18.8947	1.26079e-79	4.4822e-77
AT1G07430	13.3199	-3.09273	1.02174	-3.02692	0.00247063	0.00893307
AT1G08315	110.261	-1.60781	0.320614	-5.01479	5.30904e-07	4.04621e-06
AT1G08890	33.8261	-1.85451	0.573441	-3.23401	0.00122066	0.00479629
AT1G08900	313.807	-1.6318	0.223504	-7.30099	2.8565e-13	4.64191e-12
AT1G09350	34.0806	-3.05745	0.634106	-4.82166	1.42366e-06	1.01069e-05
AT1G10090	269.939	-1.60582	0.225465	-7.12225	1.06182e-12	1.64343e-11
AT1G11070	58.3298	-3.48932	0.522101	-6.68323	2.33738e-11	3.11309e-10
AT1G11180	150.202	-1.68153	0.280978	-5.98455	2.16994e-09	2.28754e-08
AT1G11800	74.5961	-4.16701	0.515986	-8.07582	6.70225e-16	1.42218e-14
AT1G12090	11586.3	-2.36237	0.132438	-17.8376	3.60998e-71	1.02987e-68
AT1G12480	60.9583	-1.89505	0.432994	-4.37661	1.20537e-05	7.24788e-05
AT1G13210	510.008	-1.755	0.178983	-9.80542	1.067e-22	4.13002e-21
AT1G13260	460.765	-2.21082	0.190749	-11.5902	4.62044e-31	3.15885e-29
AT1G13470	327.542	-2.72009	0.25825	-10.5328	6.10186e-26	2.91929e-24
AT1G13790	39.478	-2.35079	0.570832	-4.11819	3.81867e-05	0.000208708
AT1G14520	29.6346	-2.10186	0.622692	-3.37544	0.000736977	0.00305198
AT1G14880	1692.22	-2.63788	0.724456	-3.64119	0.000271384	0.00124058
AT1G15020	450.609	-2.07512	0.194796	-10.6528	1.6927e-26	8.48481e-25
AT1G15580	35.7472	-2.18472	0.572731	-3.81456	0.000136426	0.000668053
AT1G15825	239.582	-1.84554	0.260078	-7.09609	1.28334e-12	1.97047e-11
AT1G16590	38.3235	-1.8977	0.555582	-3.4157	0.000636185	0.00267339
AT1G16858	134.116	-2.71154	0.341719	-7.935	2.1049e-15	4.30823e-14
AT1G17147	28.9034	-2.04111	0.658529	-3.0995	0.00193846	0.00719581
AT1G17420	301.638	-1.78906	0.211394	-8.46317	2.60208e-17	6.16073e-16
AT1G17990	857.377	-1.8608	0.150448	-12.3684	3.8745e-35	3.41725e-33
AT1G18020	853.837	-1.8446	0.150385	-12.2658	1.38157e-34	1.17373e-32
AT1G18265	48.4276	-3.50001	0.575338	-6.08339	1.17668e-09	1.28988e-08
AT1G18360	895.581	-1.90427	0.156791	-12.1453	6.0768e-34	4.96193e-32
AT1G18620	1888.11	-1.60691	0.134093	-11.9835	4.33714e-33	3.35193e-31
AT1G19310	68.5976	-2.06796	0.409096	-5.05496	4.3047e-07	3.32686e-06
AT1G19770	766.579	-1.75606	0.159293	-11.0241	2.92437e-28	1.6402e-26
AT1G19940	84.958	-2.67539	0.394737	-6.77766	1.22137e-11	1.68297e-10
AT1G20190	837.239	-3.11626	0.16822	-18.5249	1.30158e-76	4.35897e-74
AT1G20880	83.2013	-1.8309	0.371239	-4.93186	8.14513e-07	6.01526e-06
AT1G21120	52.6673	-1.7884	0.459297	-3.89378	9.86929e-05	0.000498273
AT1G21270	1519.08	-1.73789	0.163206	-10.6485	1.7728e-26	8.86709e-25
AT1G21910	64.3082	-2.37798	0.447076	-5.31897	1.04354e-07	8.89687e-07
AT1G22070	302.429	-1.90313	0.266129	-7.15118	8.60331e-13	1.34147e-11
AT1G23390	2266.73	-2.14531	0.158823	-13.5075	1.41227e-41	1.72671e-39
AT1G23935	16.2127	-3.39026	0.966523	-3.50768	0.000452025	0.00196845
AT1G23950	227.583	-3.67021	0.284007	-12.9229	3.34159e-38	3.40165e-36
AT1G24147	955.44	-2.2221	0.195514	-11.3655	6.21414e-30	3.93414e-28
AT1G24470	79.0893	-1.87446	0.42431	-4.41767	9.97714e-06	6.08798e-05
AT1G24793	221.491	-1.625	0.236971	-6.85737	7.01383e-12	9.94329e-11
AT1G25425	117.682	-2.33799	0.336985	-6.93797	3.97784e-12	5.79936e-11
AT1G25560	249.308	-1.84141	0.252605	-7.28967	3.1071e-13	5.02794e-12
AT1G26920	781.53	-2.10696	0.172386	-12.2224	2.36094e-34	1.96247e-32
AT1G26945	334.948	-1.61629	0.203981	-7.92374	2.3047e-15	4.69225e-14
AT1G27640	46.6868	-2.48972	0.547952	-4.54368	5.52793e-06	3.52579e-05
AT1G28210	42.3999	-1.83613	0.505515	-3.63219	0.000281026	0.0012806
AT1G28230	76.5656	-1.79232	0.383559	-4.67285	2.97042e-06	1.99247e-05
AT1G29395	203.209	-2.52406	0.265035	-9.52351	1.67427e-21	5.84427e-20
AT1G29420	25.9007	-2.35376	0.696376	-3.38002	0.000724815	0.00300809
AT1G29450	229.352	-1.82311	0.237807	-7.66636	1.76943e-14	3.27627e-13
AT1G29460	151.14	-2.18605	0.292976	-7.46152	8.55316e-14	1.45435e-12
AT1G29500	206.422	-1.69026	0.247223	-6.83698	8.08772e-12	1.13612e-10
AT1G29670	2376.93	-2.48415	0.125102	-19.8571	9.57547e-88	4.02309e-85
AT1G29720	1773.64	-2.59342	0.165421	-15.6777	2.14772e-55	4.31562e-53
AT1G29730	40.0945	-4.2736	0.72171	-5.9215	3.19027e-09	3.29257e-08
AT1G30250	572.526	-3.60302	0.199908	-18.0234	1.27697e-72	3.88267e-70
AT1G30260	245.22	-1.97227	0.238621	-8.26525	1.39401e-16	3.12139e-15
AT1G31580	28305.2	-1.84723	0.413515	-4.46715	7.92699e-06	4.92544e-05
AT1G32540	639.2	-1.90878	0.168366	-11.3371	8.59466e-30	5.35325e-28
AT1G32920	165.497	-1.71877	0.277144	-6.20173	5.58456e-10	6.36018e-09
AT1G32928	18.609	-2.8556	0.845763	-3.37636	0.000734525	0.00304255
AT1G33770	51.9897	-2.89133	0.514293	-5.62196	1.88804e-08	1.78077e-07
AT1G33970	249.881	-2.15621	0.237185	-9.09085	9.82708e-20	2.98011e-18
AT1G34760	300.955	-3.0567	0.244304	-12.5119	6.42757e-36	5.84757e-34
AT1G49130	104.601	-1.97121	0.366494	-5.37857	7.50815e-08	6.53232e-07
AT1G49450	34.3398	-1.75051	0.555425	-3.15166	0.00162345	0.00616001
AT1G49470	358.021	-1.66391	0.200012	-8.31903	8.86845e-17	2.02502e-15
AT1G49500	1126.84	-3.02488	0.154411	-19.5898	1.88834e-85	7.5234e-83
AT1G51790	73.6602	-2.5089	0.443316	-5.65939	1.5191e-08	1.44995e-07
AT1G52220	4689.75	-1.85303	0.1239	-14.9559	1.42507e-50	2.4575e-48
AT1G52230	33512.3	-1.62168	0.114747	-14.1327	2.38931e-45	3.42933e-43
AT1G52240	122.556	-1.60009	0.316461	-5.05621	4.27676e-07	3.30858e-06
AT1G52800	32.0613	-1.75855	0.577865	-3.04319	0.00234087	0.00851588
AT1G52827	154.725	-2.21713	0.335517	-6.6081	3.89286e-11	5.03111e-10
AT1G52830	38.8578	-3.398	0.623849	-5.44683	5.12751e-08	4.55543e-07
AT1G53030	55.592	-1.60398	0.463098	-3.46359	0.000533017	0.00228388
AT1G53160	126.572	-3.36204	0.357956	-9.39232	5.86931e-21	1.95994e-19
AT1G53690	29.5477	-4.04349	0.796738	-5.07505	3.87387e-07	3.01304e-06
AT1G53830	98.0582	-5.83705	0.668415	-8.73267	2.48727e-18	6.46522e-17
AT1G53870	132.047	-1.65971	0.301612	-5.50281	3.73785e-08	3.39254e-07
AT1G55450	838.2	-1.79268	0.152444	-11.7596	6.30544e-32	4.62559e-30
AT1G55670	48224	-1.71538	0.117615	-14.5847	3.51615e-48	5.60353e-46
AT1G55730	155.035	-1.66688	0.279561	-5.9625	2.48405e-09	2.59853e-08
AT1G56220	2234.54	-2.44033	0.136598	-17.8651	2.20435e-71	6.36728e-69
AT1G56600	154.117	-1.72034	0.286767	-5.99908	1.98433e-09	2.10146e-08
AT1G57590	28.0653	-2.86752	0.694199	-4.13069	3.61675e-05	0.000198518
AT1G57906	54.7239	-2.63503	0.490515	-5.37196	7.78864e-08	6.76108e-07
AT1G57980	88.1236	-1.90535	0.363317	-5.24432	1.56857e-07	1.29869e-06
AT1G61500	81.5404	-1.60524	0.379446	-4.23049	2.33179e-05	0.00013288
AT1G62181	15.7663	-3.35109	0.959706	-3.49179	0.000479799	0.00207703
AT1G63880	819.719	-2.20779	0.16353	-13.5009	1.5452e-41	1.87928e-39
AT1G64380	162.186	-2.32728	0.284263	-8.18706	2.67695e-16	5.86897e-15
AT1G65790	253.281	-2.24809	0.241659	-9.30275	1.36862e-20	4.46066e-19
AT1G65800	1210.61	-1.72589	0.145777	-11.8392	2.44743e-32	1.83027e-30
AT1G66400	52.7279	-1.88522	0.456601	-4.12881	3.64648e-05	0.000199959
AT1G67620	93.5285	-2.04389	0.353882	-5.77563	7.66655e-09	7.55474e-08
AT1G67865	4201.51	-3.07908	0.565225	-5.44752	5.10772e-08	4.53958e-07
AT1G67910	64.8578	-1.85344	0.415412	-4.46168	8.13179e-06	5.0432e-05
AT1G68110	75.571	-2.4366	0.406034	-6.00096	1.96154e-09	2.08114e-08
AT1G68190	737.583	-2.01752	0.203326	-9.92257	3.32101e-23	1.33001e-21
AT1G68840	474.209	-1.80387	0.18086	-9.97386	1.9836e-23	8.04159e-22
AT1G69490	164.26	-2.0269	0.284853	-7.11559	1.11436e-12	1.7213e-11
AT1G69530	7177.51	-1.67768	0.108653	-15.4406	8.72519e-54	1.65264e-51
AT1G69720	195.674	-4.68612	0.368351	-12.7219	4.46934e-37	4.2501e-35
AT1G69890	40.4063	-2.18285	0.533339	-4.09281	4.26174e-05	0.000229933
AT1G70420	73.7814	-2.56507	0.413777	-6.19915	5.67674e-10	6.46197e-09
AT1G70782	484.754	-1.63003	0.252128	-6.46508	1.01242e-10	1.25107e-09
AT1G70820	1273.19	-4.01482	0.158102	-25.3939	2.94804e-142	2.83847e-139
AT1G71015	23.361	-3.03999	0.783796	-3.87855	0.00010508	0.000527637
AT1G71030	835.592	-3.68384	0.179104	-20.5681	5.29777e-94	2.44842e-91
AT1G71130	144.52	-1.62983	0.335249	-4.86156	1.16463e-06	8.4101e-06
AT1G71140	136.271	-1.94837	0.307838	-6.3292	2.46434e-10	2.9218e-09
AT1G71890	111.24	-2.28976	0.354337	-6.4621	1.03261e-10	1.27533e-09
AT1G72150	5922.9	-1.8025	0.135743	-13.2788	3.07349e-40	3.48148e-38
AT1G72180	967.547	-1.74455	0.178713	-9.76172	1.64351e-22	6.24641e-21
AT1G72416	30.3881	-2.23845	0.645121	-3.46982	0.000520809	0.00223946
AT1G72840	57.1649	-2.16895	0.450024	-4.81963	1.43823e-06	1.02009e-05
AT1G72850	33.5309	-1.84057	0.581273	-3.16644	0.00154315	0.0059009
AT1G72890	138.607	-1.93636	0.302879	-6.3932	1.62447e-10	1.96212e-09
AT1G72930	3165.85	-1.7523	0.349657	-5.01149	5.40098e-07	4.11294e-06
AT1G73470	498.094	-1.71228	0.180081	-9.50836	1.93695e-21	6.75099e-20
AT1G73480	1220.43	-1.66485	0.158995	-10.471	1.17341e-25	5.51123e-24
AT1G73600	7930.88	-1.6137	0.109534	-14.7325	3.98955e-49	6.49228e-47
AT1G73750	342.595	-2.14467	0.211087	-10.1601	2.9871e-24	1.2854e-22
AT1G74458	58.269	-2.06172	0.446827	-4.61412	3.94756e-06	2.59001e-05
AT1G74670	3726.23	-3.87037	0.151499	-25.5472	5.9033e-144	5.93102e-141
AT1G74930	21.5414	-3.56184	0.851945	-4.18084	2.90439e-05	0.000162544
AT1G75250	35.4918	-1.87065	0.579311	-3.2291	0.00124181	0.00486617
AT1G75370	974.999	-1.83181	0.150896	-12.1395	6.52e-34	5.28647e-32
AT1G75380	2723	-2.83318	0.125522	-22.5712	8.31726e-113	5.8241e-110
AT1G75460	5180.24	-2.39444	0.125967	-19.0085	1.45122e-80	5.4975e-78
AT1G75690	5116.06	-1.62648	0.175166	-9.28535	1.61169e-20	5.20882e-19
AT1G75960	56.2005	-1.74115	0.441159	-3.94678	7.92109e-05	0.000406937
AT1G76020	454.372	-2.02265	0.19052	-10.6165	2.49758e-26	1.23321e-24
AT1G76240	319.504	-2.09367	0.216303	-9.67936	3.69033e-22	1.36661e-20
AT1G77370	304.391	-1.71184	0.218324	-7.84083	4.47571e-15	8.89292e-14
AT1G77600	198.77	-3.48524	0.303117	-11.498	1.35013e-30	8.86333e-29
AT1G77765	31.583	-2.80835	0.647926	-4.33437	1.46178e-05	8.659e-05
AT1G77960	84.7914	-4.07176	0.49164	-8.282	1.21121e-16	2.73593e-15
AT1G78440	29.0658	-1.97814	0.619266	-3.19433	0.00140155	0.00541406
AT1G78450	159.243	-2.86976	0.321055	-8.93852	3.94404e-19	1.11827e-17
AT1G78460	259.001	-3.05412	0.250509	-12.1917	3.4435e-34	2.83176e-32
AT1G78830	2074.91	-1.8091	0.127574	-14.1808	1.20538e-45	1.76291e-43
AT1G79040	99131	-1.89474	0.154969	-12.2266	2.24126e-34	1.86971e-32
AT1G79460	152.503	-1.88222	0.286982	-6.55867	5.42901e-11	6.88549e-10
AT1G79700	159.332	-1.78005	0.276065	-6.44793	1.13389e-10	1.39819e-09
AT1G80440	343.273	-2.44267	0.211928	-11.526	9.76267e-31	6.50132e-29
AT1G80650	231.004	-1.64794	0.23541	-7.0003	2.5541e-12	3.80285e-11
AT1G80920	885.764	-2.44342	0.155686	-15.6946	1.64654e-55	3.33757e-53
AT1G80960	74.2485	-1.93426	0.408813	-4.73141	2.22967e-06	1.52888e-05
AT5G01180	43.9838	-2.77299	0.540923	-5.12641	2.95327e-07	2.34274e-06
AT5G01712	101.046	-2.22911	0.368457	-6.04986	1.44974e-09	1.56691e-08
AT5G01990	148.372	-1.95909	0.287604	-6.81177	9.64077e-12	1.3461e-10
AT5G02020	91.2524	-2.08776	0.367429	-5.68207	1.33076e-08	1.28023e-07
AT5G02160	6071.62	-1.69994	0.130734	-13.003	1.17597e-38	1.2296e-36
AT5G02170	30.7092	-3.66521	0.727161	-5.04044	4.64463e-07	3.57047e-06
AT5G02180	470.495	-2.64611	0.196086	-13.4946	1.6821e-41	2.03507e-39
AT5G02760	611.158	-2.31282	0.218899	-10.5657	4.29789e-26	2.08646e-24
AT5G02810	1566.82	-2.35771	0.136151	-17.3169	3.5055e-67	9.00056e-65
AT5G03050	70.9826	-1.84837	0.401638	-4.60208	4.18284e-06	2.72811e-05
AT5G03120	341.466	-2.68051	0.215203	-12.4557	1.30227e-35	1.17092e-33
AT5G03230	226.734	-2.12022	0.242939	-8.72738	2.60631e-18	6.76702e-17
AT5G03350	4411.83	-1.9685	0.367714	-5.35335	8.63425e-08	7.44479e-07
AT5G03995	23.6485	-2.72587	0.743797	-3.6648	0.00024753	0.00114102
AT5G04020	349.973	-1.74254	0.204393	-8.52544	1.52236e-17	3.68749e-16
AT5G05090	214.824	-2.88607	0.268154	-10.7627	5.1611e-27	2.6861e-25
AT5G05400	14.5415	-3.57813	1.04577	-3.42152	0.000622727	0.00262256
AT5G05840	68.4217	-4.0364	0.526751	-7.66282	1.81887e-14	3.35975e-13
AT5G06690	118.736	-2.86032	0.365313	-7.82977	4.88771e-15	9.64519e-14
AT5G07820	163.445	-2.20087	0.285588	-7.70647	1.2935e-14	2.444e-13
AT5G08030	132.784	-1.72438	0.301595	-5.71754	1.08078e-08	1.05246e-07
AT5G08760	558.55	-2.4398	0.236928	-10.2977	7.21911e-25	3.23921e-23
AT5G09463	154.778	-2.66437	0.300263	-8.87346	7.09075e-19	1.94369e-17
AT5G09730	79.0521	-3.29485	0.436154	-7.55433	4.21019e-14	7.46082e-13
AT5G10605	16.8054	-2.69526	0.852869	-3.16023	0.00157643	0.00601325
AT5G10695	35.0617	-2.38106	0.606372	-3.92673	8.61081e-05	0.000438859
AT5G11600	154.806	-1.95397	0.285035	-6.85519	7.12157e-12	1.00898e-10
AT5G11610	142.727	-3.62804	0.353473	-10.264	1.0241e-24	4.54219e-23
AT5G12050	506.018	-2.28754	0.201189	-11.3701	5.8925e-30	3.74077e-28
AT5G12940	281.462	-3.46789	0.254286	-13.6378	2.38811e-42	3.04886e-40
AT5G12960	47.9936	-2.74361	0.597188	-4.59421	4.34394e-06	2.82362e-05
AT5G15830	107.89	-1.76975	0.32707	-5.41091	6.27053e-08	5.50111e-07
AT5G16030	5326.96	-1.79188	0.123098	-14.5565	5.30725e-48	8.34285e-46
AT5G16790	47.604	-2.21869	0.522084	-4.24968	2.14079e-05	0.000122844
AT5G16940	98.7243	-1.60611	0.339431	-4.73178	2.22555e-06	1.52696e-05
AT5G18010	22.9753	-3.20841	0.782983	-4.09767	4.17331e-05	0.000225583
AT5G18020	297.461	-2.11675	0.232555	-9.10214	8.8568e-20	2.70004e-18
AT5G18030	286.979	-1.80524	0.219589	-8.22101	2.01798e-16	4.46234e-15
AT5G18050	60.8012	-3.46395	0.511403	-6.77344	1.25759e-11	1.72772e-10
AT5G18060	115.432	-2.75136	0.353534	-7.78244	7.11369e-15	1.3872e-13
AT5G18080	262.377	-3.0118	0.260272	-11.5718	5.73015e-31	3.86042e-29
AT5G18210	59.2435	-1.87812	0.438495	-4.28311	1.84301e-05	0.000107086
AT5G18630	1010.96	-1.94529	0.156077	-12.4637	1.17807e-35	1.0634e-33
AT5G18760	360.743	-2.00922	0.212166	-9.47004	2.79744e-21	9.60524e-20
AT5G19140	4686.63	-2.3081	0.113601	-20.3175	9.00514e-92	3.92624e-89
AT5G19190	2129.52	-2.50897	0.430721	-5.82504	5.7099e-09	5.71188e-08
AT5G19240	1906.91	-1.70586	0.368972	-4.62327	3.77733e-06	2.48751e-05
AT5G19250	2375.58	-1.69372	0.123761	-13.6854	1.24101e-42	1.59319e-40
AT5G20250	539.066	-1.72423	0.194198	-8.87873	6.76268e-19	1.86038e-17
AT5G20480	42.5817	-1.67679	0.511169	-3.2803	0.00103697	0.00414071
AT5G22270	86.0164	-3.42158	0.46247	-7.39848	1.37752e-13	2.28512e-12
AT5G22690	86.0177	-1.62515	0.363747	-4.46779	7.90313e-06	4.91193e-05
AT5G23411	43.5885	-1.66823	0.510361	-3.26873	0.00108033	0.00429899
AT5G23570	200.976	-2.08042	0.259119	-8.02881	9.84215e-16	2.06382e-14
AT5G23810	47.3663	-2.21361	0.515107	-4.29738	1.72826e-05	0.000101054
AT5G23980	26.9251	-3.45388	0.759104	-4.54995	5.36591e-06	3.42908e-05
AT5G25190	362.621	-4.17022	0.256481	-16.2594	1.91761e-59	4.14133e-57
AT5G25610	11230.9	-1.86671	0.107802	-17.3161	3.55819e-67	9.03545e-65
AT5G26040	42.982	-1.92402	0.518432	-3.71123	0.000206256	0.000968928
AT5G26690	105.951	-2.28755	0.34907	-6.55326	5.62959e-11	7.13205e-10
AT5G27280	205.434	-2.19776	0.256541	-8.56689	1.06316e-17	2.62193e-16
AT5G35480	246.944	-1.99249	0.275186	-7.24053	4.46928e-13	7.15704e-12
AT5G35490	331.99	-1.89067	0.20791	-9.0937	9.57289e-20	2.90684e-18
AT5G35560	422.61	-1.62157	0.185471	-8.74298	2.27042e-18	5.93495e-17
AT5G37300	218.699	-1.93827	0.249449	-7.77023	7.83458e-15	1.5188e-13
AT5G37360	2680.29	-1.78495	0.122257	-14.5999	2.81135e-48	4.51144e-46
AT5G39860	249.474	-1.60404	0.231415	-6.93146	4.16534e-12	6.04982e-11
AT5G40500	326.344	-1.69727	0.206357	-8.2249	1.95348e-16	4.328e-15
AT5G41761	74.0946	-2.85613	0.424715	-6.72482	1.75812e-11	2.37167e-10
AT5G41810	233.007	-1.67345	0.232905	-7.18512	6.71475e-13	1.05554e-11
AT5G41900	434.214	-2.18935	0.190803	-11.4744	1.77401e-30	1.15802e-28
AT5G42250	329.76	-2.01808	0.216386	-9.32629	1.09646e-20	3.5888e-19
AT5G42460	80.2361	-2.84108	0.409182	-6.94333	3.82966e-12	5.601e-11
AT5G42530	15544	-2.81673	0.844015	-3.3373	0.000845969	0.00345017
AT5G42650	3753.5	-2.01684	0.115371	-17.4813	1.98961e-68	5.2846e-66
AT5G43440	278.694	-3.09888	0.268032	-11.5616	6.44814e-31	4.31894e-29
AT5G44005	36.8632	-2.56485	0.576958	-4.44546	8.77028e-06	5.40725e-05
AT5G44260	28.8524	-2.15212	0.67521	-3.18734	0.0014359	0.00553106
AT5G44420	67.8159	-3.32261	0.488628	-6.79987	1.04712e-11	1.45764e-10
AT5G44430	10.2164	-5.14114	1.69055	-3.0411	0.00235714	0.00857101
AT5G44530	1933.1	-1.86771	0.169734	-11.0038	3.66553e-28	2.03613e-26
AT5G44568	441.201	-2.4728	0.22249	-11.1142	1.06998e-28	6.22798e-27
AT5G44680	1648.78	-1.76787	0.150388	-11.7554	6.62847e-32	4.83188e-30
AT5G45000	30.8937	-3.02695	0.676859	-4.47205	7.74731e-06	4.82547e-05
AT5G45280	744.539	-1.66949	0.156035	-10.6994	1.0241e-26	5.21014e-25
AT5G45550	729.233	-1.73582	0.158256	-10.9684	5.42218e-28	2.96909e-26
AT5G45820	984.775	-3.49115	0.480578	-7.26449	3.74449e-13	6.034e-12
AT5G45830	24.8746	-3.55079	0.813465	-4.36502	1.2711e-05	7.62133e-05
AT5G46220	124.594	-1.74539	0.306881	-5.68749	1.28918e-08	1.24282e-07
AT5G46330	119.547	-2.29599	0.32262	-7.11668	1.10559e-12	1.71004e-11
AT5G47230	44.6357	-2.10125	0.503186	-4.1759	2.96814e-05	0.000165711
AT5G47240	67.8125	-2.99174	0.453125	-6.60246	4.04386e-11	5.20878e-10
AT5G47370	492.29	-1.72263	0.182134	-9.45808	3.13636e-21	1.06895e-19
AT5G47690	1221.51	-6.26026	0.237399	-26.3702	3.01281e-153	3.31524e-150
AT5G48900	618.756	-1.88962	0.178916	-10.5615	4.49582e-26	2.17797e-24
AT5G49730	8628.94	-1.97313	0.119548	-16.505	3.37874e-61	7.88646e-59
AT5G49740	5111.6	-1.84827	0.112674	-16.4037	1.80073e-60	4.03994e-58
AT5G50540	34.0588	-2.81355	0.652864	-4.30956	1.63583e-05	9.60627e-05
AT5G50562	100.729	-2.8841	0.410729	-7.02191	2.18854e-12	3.29035e-11
AT5G50640	477.524	-1.74273	0.203146	-8.57871	9.59415e-18	2.37368e-16
AT5G50645	32.9524	-2.75885	0.659763	-4.18158	2.89493e-05	0.000162055
AT5G50665	227.661	-1.83295	0.264271	-6.93586	4.03756e-12	5.87901e-11
AT5G50950	3397.92	-3.31952	0.134684	-24.6467	3.99666e-134	3.42055e-131
AT5G52900	393.248	-2.02864	0.202942	-9.99613	1.58477e-23	6.47011e-22
AT5G53588	50.5587	-2.19915	0.515005	-4.27015	1.95337e-05	0.000112903
AT5G54190	168.743	-2.97912	0.353679	-8.42324	3.66203e-17	8.59982e-16
AT5G54585	366.5	-2.45702	0.207389	-11.8474	2.22061e-32	1.67146e-30
AT5G54940	1918.31	-2.07468	0.129874	-15.9745	1.9233e-57	4.04032e-55
AT5G55460	122.611	-1.97889	0.334306	-5.91941	3.23097e-09	3.3316e-08
AT5G56370	11.2545	-6.7666	1.6829	-4.02079	5.80021e-05	0.000306147
AT5G57340	130.095	-2.44433	0.320188	-7.63406	2.27475e-14	4.16521e-13
AT5G57345	4082.16	-1.78908	0.124007	-14.4273	3.48671e-47	5.30071e-45
AT5G57550	38.5663	-2.81349	0.611085	-4.6041	4.14252e-06	2.70487e-05
AT5G57660	3917.7	-2.16005	0.115237	-18.7444	2.15071e-78	7.53009e-76
AT5G57887	137.531	-2.81079	0.322125	-8.72577	2.64368e-18	6.85635e-17
AT5G58310	458.182	-2.22879	0.504642	-4.41659	1.0027e-05	6.11356e-05
AT5G58670	376.906	-3.04544	0.215317	-14.144	2.03476e-45	2.93871e-43
AT5G59070	46.1768	-3.31637	0.565783	-5.86156	4.5854e-09	4.64734e-08
AT5G59080	788.184	-2.16741	0.1579	-13.7264	7.05366e-43	9.10592e-41
AT5G59320	38.7615	-1.72877	0.523768	-3.30065	0.000964623	0.00388269
AT5G59650	55.2516	-1.79937	0.46707	-3.85247	0.000116931	0.00058046
AT5G59780	418.729	-1.65811	0.189463	-8.75159	2.10371e-18	5.51163e-17
AT5G60680	594.805	-2.80179	0.194476	-14.4068	4.68866e-47	7.03542e-45
AT5G60860	180.434	-1.67786	0.258835	-6.48233	9.03144e-11	1.12143e-09
AT5G61590	424.009	-3.4702	0.215761	-16.0835	3.33077e-58	7.12661e-56
AT5G62280	195.739	-3.54797	0.308119	-11.5149	1.10946e-30	7.32495e-29
AT5G62470	367.121	-1.62963	0.267966	-6.08147	1.19085e-09	1.30232e-08
AT5G63800	2436.02	-2.77951	0.150822	-18.4291	7.68048e-76	2.49972e-73
AT5G63905	32.8887	-1.94671	0.605748	-3.21372	0.00131028	0.00509987
AT5G64530	34.4229	-2.53359	0.598142	-4.23576	2.27777e-05	0.00012993
AT5G64770	2690.39	-2.66882	0.167273	-15.9549	2.63576e-57	5.48713e-55
AT5G65080	9.26515	-6.48603	1.73041	-3.74827	0.000178058	0.000849066
AT5G65480	992.531	-2.35634	0.182396	-12.9188	3.52634e-38	3.57398e-36
AT5G66400	440.842	-2.12107	0.191002	-11.1049	1.18709e-28	6.89229e-27
AT5G66790	35.2841	-2.22971	0.590189	-3.77796	0.000158121	0.000762811
AT5G67390	243.868	-2.163	0.264834	-8.16741	3.15084e-16	6.84945e-15
AT3G01080	74.9239	-2.67327	0.439369	-6.08435	1.16968e-09	1.28281e-08
AT3G01310	637.635	-2.39348	0.198424	-12.0624	1.66828e-33	1.32476e-31
AT3G03000	57.7617	-1.79628	0.439869	-4.08366	4.43317e-05	0.000238603
AT3G03180	62.6788	-1.72083	0.418693	-4.11	3.95655e-05	0.000215124
AT3G03700	28.4871	-2.20239	0.657416	-3.35007	0.000807904	0.00331129
AT3G03840	66.8821	-2.44034	0.429359	-5.68369	1.3182e-08	1.26921e-07
AT3G03870	297.118	-1.61894	0.216555	-7.47587	7.66973e-14	1.31283e-12
AT3G04210	1742.72	-3.21545	0.149668	-21.484	2.1993e-102	1.30311e-99
AT3G04440	39.3732	-1.81348	0.526842	-3.44217	0.000577074	0.00245011
AT3G04980	63.8398	-1.68534	0.421748	-3.99609	6.4396e-05	0.000336666
AT3G05030	624.158	-1.898	0.166246	-11.4168	3.44611e-30	2.21818e-28
AT3G05640	239.288	-1.86258	0.240298	-7.75114	9.10693e-15	1.75223e-13
AT3G06070	945.665	-2.99386	0.166092	-18.0253	1.23355e-72	3.80065e-70
AT3G07010	609.878	-2.37927	0.172627	-13.7828	3.23643e-43	4.24929e-41
AT3G07195	118.599	-2.10967	0.363983	-5.79607	6.78864e-09	6.71828e-08
AT3G07340	256.089	-1.66011	0.225706	-7.35518	1.90666e-13	3.13364e-12
AT3G07350	230.121	-2.46169	0.250559	-9.8248	8.80482e-23	3.41952e-21
AT3G08660	77.9667	-2.22083	0.390815	-5.68255	1.32705e-08	1.2772e-07
AT3G08870	143.501	-2.12608	0.314587	-6.75833	1.39591e-11	1.9053e-10
AT3G09020	30.2007	-2.40154	0.660113	-3.63807	0.000274684	0.00125393
AT3G09540	256.561	-1.92772	0.229254	-8.40867	4.14678e-17	9.7283e-16
AT3G10020	192.573	-1.97744	0.270199	-7.31846	2.50841e-13	4.082e-12
AT3G10520	697.172	-1.69092	0.167148	-10.1163	4.67749e-24	1.97963e-22
AT3G11340	63.0107	-2.48413	0.443152	-5.60559	2.07546e-08	1.94642e-07
AT3G12040	51.8283	-1.85368	0.459439	-4.03466	5.46826e-05	0.000290017
AT3G13240	29.2817	-2.17352	0.655974	-3.31343	0.000921601	0.00373162
AT3G13437	29.728	-2.17843	0.676358	-3.22082	0.00127823	0.00499026
AT3G14440	81.751	-2.07022	0.379076	-5.46124	4.72827e-08	4.22346e-07
AT3G15270	83.9389	-1.71301	0.384196	-4.45869	8.24633e-06	5.10874e-05
AT3G15570	1052.38	-2.95251	0.155432	-18.9955	1.85834e-80	6.92621e-78
AT3G15840	2460.21	-1.99087	0.131214	-15.1727	5.36369e-52	9.60807e-50
AT3G16030	71.828	-1.60775	0.398295	-4.03657	5.42387e-05	0.000287795
AT3G16510	38.4998	-2.02264	0.542663	-3.72725	0.00019358	0.000915149
AT3G16650	19.4045	-2.40864	0.790572	-3.0467	0.00231367	0.0084262
AT3G16800	277.119	-3.15298	0.266197	-11.8445	2.29694e-32	1.7233e-30
AT3G16850	1812.49	-1.62279	0.128589	-12.62	1.63876e-36	1.52695e-34
AT3G17860	363.699	-2.08666	0.207681	-10.0474	9.4297e-24	3.89806e-22
AT3G18050	1723.05	-1.77659	0.152597	-11.6424	2.50987e-31	1.75752e-29
AT3G18320	58.1264	-1.65167	0.433048	-3.81407	0.000136697	0.000669235
AT3G18773	186.62	-3.3338	0.298933	-11.1523	6.97497e-29	4.10121e-27
AT3G19553	373.722	-1.99552	0.200627	-9.94642	2.61416e-23	1.05241e-21
AT3G19580	73.9664	-1.66866	0.384135	-4.34393	1.39957e-05	8.31079e-05
AT3G19850	572.854	-2.72329	0.206849	-13.1656	1.38454e-39	1.53082e-37
AT3G20200	48.7445	-3.30113	0.561761	-5.87639	4.19322e-09	4.27423e-08
AT3G20300	199.416	-1.65828	0.252501	-6.5674	5.12013e-11	6.5152e-10
AT3G21330	22.5478	-4.24404	0.960219	-4.41986	9.87639e-06	6.03128e-05
AT3G22100	18.7791	-2.88649	0.841721	-3.42927	0.000605198	0.00255713
AT3G23080	1575.87	-1.82006	0.155024	-11.7406	7.89663e-32	5.70235e-30
AT3G23480	248.349	-2.20349	0.243654	-9.04348	1.51755e-19	4.48434e-18
AT3G23870	25.3725	-2.32915	0.674749	-3.45189	0.000556684	0.00237209
AT3G24420	909.931	-2.11044	0.149964	-14.073	5.56803e-45	7.84549e-43
AT3G25717	282.617	-2.73027	0.241365	-11.3118	1.14697e-29	7.10566e-28
AT3G25740	190.386	-2.85987	0.284352	-10.0575	8.51226e-24	3.55057e-22
AT3G25760	462.8	-2.07893	0.18735	-11.0965	1.30487e-28	7.53824e-27
AT3G25770	1150.76	-3.12184	0.151154	-20.6534	9.10685e-95	4.29471e-92
AT3G26180	630.073	-1.8852	0.17549	-10.7425	6.43102e-27	3.31714e-25
AT3G26280	422.056	-1.69102	0.200069	-8.45221	2.85843e-17	6.7332e-16
AT3G26290	609.767	-2.97913	0.204572	-14.5627	4.84692e-48	7.67141e-46
AT3G26740	1284.35	-3.79609	0.16096	-23.5841	5.61833e-123	4.18801e-120
AT3G27250	172.094	-1.63755	0.263257	-6.22033	4.96121e-10	5.68387e-09
AT3G27690	46611.7	-2.08919	0.111618	-18.7172	3.58311e-78	1.2358e-75
AT3G28180	956.712	-2.26948	0.160776	-14.1158	3.03537e-45	4.32971e-43
AT3G28340	55.9337	-1.90497	0.445855	-4.27262	1.9319e-05	0.000111717
AT3G28960	66.087	-1.6149	0.410025	-3.93855	8.1976e-05	0.00041993
AT3G29320	2754.31	-1.97137	0.121028	-16.2885	1.19138e-59	2.62194e-57
AT3G29330	37.291	-1.83606	0.539163	-3.40538	0.000660716	0.00276591
AT3G32940	193.505	-1.84567	0.25388	-7.26985	3.59887e-13	5.8034e-12
AT3G42640	98.2234	-2.05199	0.3514	-5.83947	5.23671e-09	5.26359e-08
AT3G44260	241.504	-1.80997	0.237609	-7.61744	2.58759e-14	4.72307e-13
AT3G44860	299.964	-2.62306	0.22644	-11.5839	4.97282e-31	3.38973e-29
AT3G45140	13477.8	-1.76974	0.113538	-15.5872	8.90017e-55	1.75782e-52
AT3G45260	581.301	-2.58518	0.184833	-13.9866	1.88313e-44	2.62141e-42
AT3G45390	12.724	-3.821	1.15735	-3.3015	0.000961691	0.00387358
AT3G45970	94.9733	-2.30129	0.360584	-6.38212	1.74656e-10	2.10205e-09
AT3G46370	239.288	-1.74659	0.245216	-7.12267	1.05858e-12	1.63953e-11
AT3G46970	1650.27	-2.76582	0.135125	-20.4686	4.10236e-93	1.85877e-90
AT3G47160	54.2798	-2.12619	0.459166	-4.63054	3.64712e-06	2.40931e-05
AT3G48080	159.202	-1.82881	0.306154	-5.97351	2.32204e-09	2.43899e-08
AT3G48290	47.9933	-2.07268	0.523787	-3.95711	7.58618e-05	0.000390688
AT3G48720	1436.61	-2.19577	0.151039	-14.5378	6.98256e-48	1.09022e-45
AT3G51070	85.9207	-4.61498	0.52703	-8.75657	2.01288e-18	5.29166e-17
AT3G51440	37.724	-1.66804	0.549762	-3.03412	0.00241241	0.00874447
AT3G52180	397.379	-1.63366	0.191156	-8.54624	1.27163e-17	3.09966e-16
AT3G52710	154.371	-1.83938	0.286775	-6.41401	1.4174e-10	1.72476e-09
AT3G53800	202.423	-3.53669	0.313413	-11.2845	1.56608e-29	9.62474e-28
AT3G54200	220.469	-1.62445	0.240269	-6.76096	1.37078e-11	1.87432e-10
AT3G55240	649.26	-5.865	0.27814	-21.0865	1.05821e-98	5.20277e-96
AT3G55500	228.435	-2.9705	0.265311	-11.1963	4.25167e-29	2.54527e-27
AT3G55880	127.547	-2.43105	0.321694	-7.55702	4.12413e-14	7.3308e-13
AT3G56000	46.1385	-1.88795	0.503673	-3.74836	0.000177997	0.000848948
AT3G56710	265.64	-2.4477	0.257431	-9.50815	1.94079e-21	6.7542e-20
AT3G57240	134.171	-2.79692	0.326327	-8.57091	1.02671e-17	2.53475e-16
AT3G58120	591.848	-2.08633	0.175425	-11.893	1.28743e-32	9.75405e-31
AT3G59300	1260.75	-1.61586	0.139529	-11.5808	5.15384e-31	3.49252e-29
AT3G59330	32.7221	-2.36157	0.601223	-3.92794	8.56779e-05	0.000436859
AT3G60290	266.253	-2.90145	0.245195	-11.8332	2.62785e-32	1.95885e-30
AT3G60540	76.4008	-2.03452	0.448611	-4.53514	5.75641e-06	3.6594e-05
AT3G61210	762.541	-1.7682	0.167743	-10.5411	5.58125e-26	2.67576e-24
AT3G61260	1631.25	-1.98323	0.137891	-14.3826	6.65632e-47	9.9235e-45
AT3G62070	227.814	-2.53887	0.250628	-10.13	4.06571e-24	1.73661e-22
AT3G62550	127.199	-2.94834	0.339377	-8.68753	3.70411e-18	9.46908e-17
AT3G62660	358.5	-1.65254	0.198399	-8.32938	8.12685e-17	1.8612e-15
AT3G62750	1163.59	-1.691	0.151598	-11.1545	6.80919e-29	4.01395e-27
AT3G62950	157.879	-2.69794	0.297063	-9.08203	1.06567e-19	3.21779e-18
AT2G02380	5.50439	-5.73508	1.90811	-3.00563	0.00265031	0.00950536
AT2G03310	219.847	-2.85642	0.262253	-10.8919	1.2603e-27	6.77279e-26
AT2G03440	1516.13	-1.71452	0.14318	-11.9745	4.83061e-33	3.7085e-31
AT2G03760	281.212	-1.81912	0.217806	-8.35203	6.70998e-17	1.54283e-15
AT2G04450	307.838	-1.87823	0.2186	-8.59209	8.54031e-18	2.11748e-16
AT2G05440	39.1141	-1.81039	0.537401	-3.3688	0.000754972	0.00311868
AT2G06520	36002.6	-1.64979	0.149231	-11.0553	2.06573e-28	1.17574e-26
AT2G12400	149.858	-1.81506	0.283792	-6.39575	1.5976e-10	1.93183e-09
AT2G13810	32.9777	-3.58342	0.710597	-5.04283	4.58704e-07	3.52972e-06
AT2G14560	3429.31	-2.16809	0.618628	-3.50468	0.000457155	0.00198907
AT2G15042	148.987	-2.16932	0.34144	-6.35345	2.10535e-10	2.51293e-09
AT2G15890	107.236	-3.26807	0.391283	-8.35218	6.70151e-17	1.54242e-15
AT2G15960	127.952	-3.54056	0.371022	-9.54274	1.39111e-21	4.90028e-20
AT2G16750	194.139	-2.99886	0.288376	-10.3992	2.50125e-25	1.15829e-23
AT2G17450	305.96	-1.79596	0.22262	-8.06741	7.18055e-16	1.51949e-14
AT2G17880	81.1939	-1.64178	0.386613	-4.24658	2.17057e-05	0.000124399
AT2G18328	583.244	-1.71655	0.23654	-7.25693	3.95974e-13	6.36313e-12
AT2G18670	66.7085	-2.39677	0.437022	-5.48433	4.1504e-08	3.742e-07
AT2G18700	878.56	-2.1062	0.17854	-11.7968	4.05369e-32	3.00233e-30
AT2G20670	1639.06	-1.95233	0.155743	-12.5356	4.76957e-36	4.35633e-34
AT2G20750	640.823	-1.77974	0.166878	-10.6649	1.48576e-26	7.47994e-25
AT2G20880	23.995	-3.48052	0.815247	-4.26929	1.96098e-05	0.000113314
AT2G21650	115.085	-2.54376	0.336451	-7.56057	4.01305e-14	7.14435e-13
AT2G22200	72.8483	-1.76424	0.389319	-4.5316	5.85374e-06	3.71923e-05
AT2G22540	1395.18	-1.62945	0.132808	-12.2692	1.3257e-34	1.13042e-32
AT2G22810	57.2614	-5.6404	0.823201	-6.85178	7.29341e-12	1.03143e-10
AT2G23755	45.5603	-2.13023	0.529646	-4.02198	5.77103e-05	0.000304746
AT2G23840	550.337	-2.18916	0.187825	-11.6553	2.1556e-31	1.51403e-29
AT2G24550	419.897	-2.22646	0.223106	-9.97941	1.87571e-23	7.61757e-22
AT2G25080	9814.03	-1.9168	0.110023	-17.4217	5.64381e-68	1.48201e-65
AT2G25200	132.818	-1.90132	0.304585	-6.24233	4.3111e-10	4.96863e-09
AT2G25510	18058.6	-2.53497	0.644826	-3.93124	8.45103e-05	0.000431477
AT2G25625	84.9902	-1.92466	0.370845	-5.18993	2.10371e-07	1.70875e-06
AT2G25735	35.5125	-2.01545	0.564189	-3.5723	0.000353866	0.00157829
AT2G25900	1910.51	-2.63379	0.156386	-16.8416	1.21023e-63	2.9751e-61
AT2G26010	41.6919	-2.59637	0.550919	-4.7128	2.44336e-06	1.66391e-05
AT2G26440	197.075	-2.09303	0.261677	-7.99853	1.25915e-15	2.61894e-14
AT2G26530	203.599	-2.3188	0.258799	-8.95987	3.25055e-19	9.27329e-18
AT2G26560	109.004	-2.20388	0.350765	-6.28307	3.31942e-10	3.874e-09
AT2G26710	235.506	-2.07018	0.243001	-8.51923	1.60615e-17	3.88594e-16
AT2G27310	77.5763	-1.64128	0.376718	-4.35678	1.3199e-05	7.88936e-05
AT2G28160	27.4903	-2.83814	0.69436	-4.08742	4.36196e-05	0.000235011
AT2G28400	40.5558	-1.9926	0.523404	-3.807	0.000140661	0.000687185
AT2G28630	274.409	-1.77947	0.241568	-7.36634	1.75373e-13	2.89259e-12
AT2G28720	450.197	-2.16721	0.218296	-9.92789	3.14862e-23	1.26317e-21
AT2G29170	47.5636	-2.34063	0.508356	-4.60431	4.13841e-06	2.70372e-05
AT2G29320	326.732	-1.70238	0.221496	-7.68583	1.52011e-14	2.83508e-13
AT2G29670	1185.75	-2.79965	0.157867	-17.7342	2.28395e-70	6.43628e-68
AT2G30230	65.0703	-1.90825	0.45531	-4.1911	2.77607e-05	0.00015574
AT2G30424	130.092	-1.89074	0.325404	-5.81044	6.231e-09	6.20897e-08
AT2G30790	73.3766	-1.86967	0.396912	-4.71055	2.47047e-06	1.68102e-05
AT2G32090	442.173	-1.82814	0.185017	-9.88092	5.03703e-23	1.98627e-21
AT2G32100	356.572	-1.62781	0.215589	-7.55051	4.33554e-14	7.67706e-13
AT2G32160	1173.09	-4.01843	0.190318	-21.1143	5.87414e-99	2.95086e-96
AT2G32200	15.1464	-4.69136	1.26301	-3.71444	0.000203653	0.000957673
AT2G32390	100.957	-2.09637	0.350563	-5.98001	2.23124e-09	2.34682e-08
AT2G32487	46.9383	-1.75974	0.486889	-3.61425	0.000301215	0.00136266
AT2G32870	1556.63	-2.63372	0.144359	-18.2442	2.30021e-74	7.28126e-72
AT2G33810	85.7718	-1.88641	0.364056	-5.18164	2.1994e-07	1.78017e-06
AT2G34010	43.166	-3.10444	0.569741	-5.44886	5.06926e-08	4.50887e-07
AT2G34430	68032.7	-2.41871	0.113158	-21.3745	2.3064e-101	1.26896e-98
AT2G34620	2347.44	-1.69253	0.138174	-12.2493	1.69547e-34	1.42988e-32
AT2G34925	48.6746	-2.43072	0.514608	-4.72344	2.31888e-06	1.58628e-05
AT2G34940	46.0317	-1.82703	0.495596	-3.68653	0.000227334	0.00105614
AT2G35340	128.457	-3.38703	0.36704	-9.22796	2.75837e-20	8.75555e-19
AT2G36854	44.4138	-2.14713	0.524363	-4.09474	4.22634e-05	0.00022813
AT2G37460	710.041	-2.18716	0.162485	-13.4607	2.664e-41	3.17318e-39
AT2G37950	42.74	-2.64642	0.544854	-4.85712	1.19107e-06	8.57958e-06
AT2G38000	228.326	-1.69374	0.236173	-7.17161	7.41205e-13	1.1612e-11
AT2G38790	79.0394	-2.01566	0.406672	-4.95649	7.17799e-07	5.34889e-06
AT2G39030	45.0927	-3.6274	0.59969	-6.0488	1.45929e-09	1.57503e-08
AT2G39800	6712.42	-2.45596	0.157932	-15.5507	1.57383e-54	3.08203e-52
AT2G40095	38.2916	-1.64295	0.54865	-2.99453	0.00274867	0.00980642
AT2G40435	184.993	-2.43021	0.270106	-8.99724	2.3147e-19	6.7196e-18
AT2G40610	2592.5	-3.84408	0.131796	-29.1668	5.11722e-187	6.56938e-184
AT2G40840	1489.41	-1.61565	0.138327	-11.6799	1.61501e-31	1.1483e-29
AT2G40880	1384.1	-2.12714	0.172697	-12.3172	7.3199e-35	6.33514e-33
AT2G40960	328.382	-2.96214	0.229542	-12.9045	4.24365e-38	4.24026e-36
AT2G41090	9619.28	-1.68552	0.347823	-4.8459	1.26037e-06	9.0393e-06
AT2G41180	350.623	-2.0025	0.205977	-9.72195	2.4308e-22	9.1335e-21
AT2G41430	2741.15	-1.92401	0.130438	-14.7504	3.05896e-49	5.01323e-47
AT2G41800	21.1145	-5.18781	1.20083	-4.32019	1.55897e-05	9.18994e-05
AT2G41830	107.349	-1.68096	0.329991	-5.09396	3.50653e-07	2.74767e-06
AT2G41870	1379.36	-2.74176	0.187042	-14.6585	1.18835e-48	1.9203e-46
AT2G42380	448.93	-1.66024	0.200163	-8.29441	1.09126e-16	2.46982e-15
AT2G42540	1071.7	-1.7636	0.147156	-11.9845	4.28229e-33	3.32064e-31
AT2G42975	534.337	-1.70257	0.190699	-8.92804	4.33611e-19	1.22194e-17
AT2G43010	2138.74	-2.2359	0.134586	-16.6131	5.59768e-62	1.33352e-59
AT2G43060	179.52	-1.98255	0.264289	-7.50144	6.31226e-14	1.08854e-12
AT2G44210	3171.88	-1.60744	0.118221	-13.597	4.17331e-42	5.26977e-40
AT2G44490	1726.98	-1.66206	0.129501	-12.8343	1.05363e-37	1.01871e-35
AT2G44740	128.94	-3.64358	0.364618	-9.99285	1.63796e-23	6.67549e-22
AT2G45660	658.836	-1.64022	0.211647	-7.74978	9.20509e-15	1.76817e-13
AT2G46330	1393.11	-2.60803	0.167973	-15.5264	2.29864e-54	4.42642e-52
AT2G46550	662.143	-1.93427	0.183175	-10.5597	4.58078e-26	2.21449e-24
AT4G00380	27.6986	-5.59771	1.16238	-4.81572	1.46673e-06	1.03871e-05
AT4G00970	350.177	-2.22249	0.211648	-10.5009	8.55777e-26	4.05232e-24
AT4G01130	51.2489	-1.75051	0.489519	-3.57597	0.000348925	0.00155836
AT4G01920	46.4569	-1.69766	0.480115	-3.53593	0.000406335	0.00178883
AT4G02370	219.475	-1.79097	0.243341	-7.35994	1.83999e-13	3.03055e-12
AT4G02770	47537.4	-1.63106	0.121793	-13.392	6.73221e-41	7.81749e-39
AT4G03450	163.071	-2.23486	0.360751	-6.19502	5.82778e-10	6.62087e-09
AT4G03500	53.3217	-1.72951	0.460748	-3.75371	0.000174239	0.000832054
AT4G03510	45.2164	-1.6472	0.498217	-3.3062	0.000945721	0.00381858
AT4G04020	4682	-1.6899	0.127406	-13.2639	3.75095e-40	4.22814e-38
AT4G04330	117.426	-1.88346	0.325151	-5.79257	6.93166e-09	6.85155e-08
AT4G04630	89.9551	-1.92464	0.378554	-5.08419	3.692e-07	2.88226e-06
AT4G04745	10.4455	-5.17395	1.68593	-3.0689	0.00214848	0.007888
AT4G05070	494.452	-2.76172	0.201015	-13.7389	5.94052e-43	7.75557e-41
AT4G05150	777.022	-1.73229	0.153836	-11.2606	2.05304e-29	1.25507e-27
AT4G05170	17.0418	-3.48394	0.955242	-3.64718	0.000265133	0.00121369
AT4G06534	118.494	-1.9676	0.321665	-6.11691	9.54075e-10	1.05943e-08
AT4G08300	387.998	-3.48181	0.261256	-13.3272	1.60778e-40	1.83923e-38
AT4G09760	748.225	-1.6396	0.184719	-8.87621	6.91783e-19	1.89854e-17
AT4G11400	13.6919	-3.48337	1.04737	-3.32583	0.000881549	0.00358452
AT4G12900	83.0714	-2.4747	0.392878	-6.2989	2.99773e-10	3.51632e-09
AT4G13830	910.817	-2.0564	0.177626	-11.5771	5.38301e-31	3.63715e-29
AT4G13840	3116.92	-1.93365	0.117904	-16.4002	1.9068e-60	4.23677e-58
AT4G14230	296.784	-1.93494	0.214428	-9.02376	1.8175e-19	5.35015e-18
AT4G14270	111.784	-1.92696	0.329494	-5.84826	4.96755e-09	5.01048e-08
AT4G14560	469.159	-2.1806	0.228133	-9.55846	1.19517e-21	4.23588e-20
AT4G14580	34.9496	-3.22284	0.645711	-4.99114	6.00241e-07	4.5368e-06
AT4G14622	41.1347	-2.20459	0.543992	-4.05262	5.06479e-05	0.000270231
AT4G15210	72.8176	-3.29125	0.456916	-7.20318	5.88231e-13	9.27839e-12
AT4G15500	72.8239	-1.79496	0.391292	-4.58726	4.49111e-06	2.90947e-05
AT4G15660	66.2843	-2.4653	0.460727	-5.35088	8.7528e-08	7.54137e-07
AT4G15670	34.5412	-2.11065	0.5941	-3.55269	0.00038132	0.00168998
AT4G15690	74.5569	-1.73873	0.399904	-4.34788	1.37463e-05	8.1805e-05
AT4G16000	63.6355	-2.31663	0.451561	-5.13027	2.89331e-07	2.30309e-06
AT4G16008	187.981	-1.81391	0.259208	-6.99789	2.59845e-12	3.86141e-11
AT4G16520	1582.89	-1.95819	0.151747	-12.9043	4.25714e-38	4.24026e-36
AT4G16590	120.111	-3.40139	0.366033	-9.29258	1.50593e-20	4.88065e-19
AT4G16745	34.7614	-1.98606	0.572205	-3.47089	0.00051874	0.00223181
AT4G16780	267.464	-2.86451	0.241625	-11.8552	2.02202e-32	1.52696e-30
AT4G16850	74.7315	-1.71966	0.386698	-4.44704	8.70629e-06	5.36923e-05
AT4G16860	1158.34	-2.26214	0.149648	-15.1164	1.26305e-51	2.24511e-49
AT4G16880	338.338	-2.41014	0.218392	-11.0358	2.56705e-28	1.44681e-26
AT4G16950	2337.37	-1.71024	0.133658	-12.7956	1.73472e-37	1.66332e-35
AT4G17030	89.6445	-1.62959	0.351757	-4.63272	3.60896e-06	2.38478e-05
AT4G18205	179.691	-1.78278	0.260897	-6.83328	8.29928e-12	1.16442e-10
AT4G18270	219.33	-2.35031	0.249259	-9.42919	4.13274e-21	1.39823e-19
AT4G18440	3350.76	-2.96699	0.138409	-21.4365	6.10455e-102	3.44059e-99
AT4G18930	188.743	-1.98585	0.281759	-7.04804	1.81451e-12	2.74589e-11
AT4G19170	5209.15	-1.78843	0.114519	-15.6168	5.59111e-55	1.11379e-52
AT4G20110	169.854	-1.74109	0.272714	-6.3843	1.7218e-10	2.07334e-09
AT4G20780	108.975	-1.96816	0.330856	-5.94869	2.70292e-09	2.81347e-08
AT4G21215	180.386	-2.56561	0.2893	-8.86832	7.42592e-19	2.03315e-17
AT4G21323	18.5945	-2.87008	0.852019	-3.36856	0.000755629	0.00312028
AT4G21326	71.0318	-3.54753	0.506807	-6.99976	2.56393e-12	3.81502e-11
AT4G21380	374.55	-2.4066	0.222323	-10.8248	2.62721e-27	1.39242e-25
AT4G22305	165.132	-1.73198	0.269293	-6.43157	1.2629e-10	1.549e-09
AT4G22690	2325.01	-1.98276	0.129654	-15.2927	8.5504e-53	1.56812e-50
AT4G22840	67.3108	-1.68527	0.417539	-4.0362	5.43231e-05	0.000288177
AT4G23130	165.695	-1.87448	0.291962	-6.42027	1.36029e-10	1.6614e-09
AT4G23840	53.4634	-1.72845	0.45782	-3.77538	0.000159763	0.000769765
AT4G23890	3128.98	-1.77389	0.125178	-14.1709	1.3863e-45	2.01475e-43
AT4G24570	170.947	-2.21511	0.281775	-7.86128	3.80233e-15	7.60072e-14
AT4G25070	76.1839	-2.48152	0.436387	-5.68651	1.2966e-08	1.24893e-07
AT4G25100	7144.55	-2.39491	0.149043	-16.0685	4.23938e-58	8.98749e-56
AT4G25110	88.5568	-2.47177	0.39084	-6.32426	2.54452e-10	3.00453e-09
AT4G25420	87.4723	-2.18868	0.368667	-5.93672	2.90781e-09	3.01317e-08
AT4G25480	15.7736	-4.76506	1.25643	-3.79253	0.000149123	0.000723557
AT4G26070	373.096	-1.647	0.199601	-8.25145	1.56484e-16	3.49037e-15
AT4G26288	21.6256	-2.16585	0.72239	-2.99817	0.00271602	0.00970344
AT4G26290	24.2672	-2.25701	0.693933	-3.25249	0.00114399	0.00452971
AT4G26530	8276.29	-1.85558	0.114063	-16.268	1.66469e-59	3.62901e-57
AT4G27440	4728.26	-1.93802	0.115507	-16.7783	3.51569e-63	8.55164e-61
AT4G27450	312.49	-1.77943	0.209749	-8.48361	2.18309e-17	5.22224e-16
AT4G27470	175.562	-1.73995	0.263026	-6.61513	3.71231e-11	4.81663e-10
AT4G27710	1211.8	-1.85816	0.148823	-12.4857	8.9362e-36	8.09795e-34
AT4G27740	174.352	-1.63577	0.2683	-6.09677	1.0823e-09	1.19435e-08
AT4G28240	538.772	-2.4304	0.181421	-13.3965	6.34151e-41	7.40099e-39
AT4G28720	29.719	-3.82342	0.766254	-4.98976	6.0454e-07	4.56377e-06
AT4G28750	58193.1	-1.82459	0.131122	-13.9152	5.11932e-44	6.95866e-42
AT4G29050	77.8139	-2.4811	0.403967	-6.14185	8.15669e-10	9.11876e-09
AT4G29110	153.779	-2.16102	0.288608	-7.48774	7.00685e-14	1.20344e-12
AT4G29190	308.93	-2.40112	0.23471	-10.2302	1.45276e-24	6.3822e-23
AT4G29310	373.993	-1.71661	0.201501	-8.51912	1.60765e-17	3.88594e-16
AT4G29740	208.94	-1.69187	0.246643	-6.8596	6.90526e-12	9.80743e-11
AT4G30097	99.2746	-1.65649	0.344421	-4.8095	1.51311e-06	1.06927e-05
AT4G30110	442.062	-1.93656	0.187435	-10.3319	5.05543e-25	2.29061e-23
AT4G30410	119.227	-2.03888	0.322318	-6.32566	2.52146e-10	2.98036e-09
AT4G30660	178.212	-4.2781	0.367493	-11.6413	2.54085e-31	1.77384e-29
AT4G31280	13.5978	-3.114	1.01958	-3.0542	0.0022566	0.00823395
AT4G31550	408.042	-1.77602	0.191001	-9.29851	1.42432e-20	4.63566e-19
AT4G31880	604.901	-1.68801	0.165234	-10.2158	1.68419e-24	7.38487e-23
AT4G32280	158.772	-4.31943	0.380058	-11.3652	6.2338e-30	3.93581e-28
AT4G32340	362.341	-2.08093	0.217638	-9.56142	1.16156e-21	4.1231e-20
AT4G33220	1874.72	-2.61842	0.13316	-19.6637	4.41022e-86	1.78792e-83
AT4G33310	29.722	-2.38137	0.63016	-3.77899	0.000157466	0.000759969
AT4G33550	37.1275	-1.77197	0.545407	-3.24889	0.00115857	0.00457803
AT4G33625	495.347	-2.16844	0.1842	-11.7722	5.42872e-32	3.99512e-30
AT4G33666	1190.67	-2.13529	0.401744	-5.31505	1.06627e-07	9.07527e-07
AT4G33790	198.596	-6.64266	0.591658	-11.2272	2.99885e-29	1.81883e-27
AT4G33960	25.0345	-2.55351	0.696019	-3.66873	0.000243755	0.00112631
AT4G34600	27.3284	-2.1432	0.643115	-3.33253	0.000860606	0.00350589
AT4G34950	614.423	-2.70974	0.174279	-15.5483	1.63464e-54	3.17423e-52
AT4G35480	44.2368	-1.6963	0.505595	-3.35505	0.000793499	0.00326034
AT4G35770	86.8945	-1.60298	0.401057	-3.99689	6.41802e-05	0.000335765
AT4G36040	1053.22	-2.18185	0.152084	-14.3464	1.12271e-46	1.66305e-44
AT4G36280	107.594	-5.74672	0.620907	-9.25536	2.13512e-20	6.81468e-19
AT4G36500	489.946	-2.68432	0.190477	-14.0926	4.21844e-45	5.98036e-43
AT4G36850	593.273	-2.43227	0.196522	-12.3766	3.49764e-35	3.09668e-33
AT4G37770	21.783	-7.7197	1.58072	-4.88367	1.04131e-06	7.57397e-06
AT4G38310	29.8508	-1.85847	0.600207	-3.09639	0.00195895	0.00726253
AT4G39640	887.158	-1.71668	0.163254	-10.5154	7.33585e-26	3.49519e-24
AT4G40080	33.1785	-2.30416	0.623274	-3.69688	0.00021827	0.00101812
