# Supplementary material for: Mutations of PDS5 genes enhance TAD-like domain formation in Arabidopsis thaliana
Source: Nat Commun. 2024 Oct 29;15:9308. doi: 10.1038/s41467-024-53760-x (PMC11519323; doi:10.1038/s41467-024-53760-x)
Supplement: Supplementary file 11 — Supplementary Data 8 [file 41467_2024_53760_MOESM11_ESM.xlsx]

## Sheet: AB compartments in WT and pds5a
chr	from	to	eigen_WT	eigen_pds5
1	17680001	1770000	-0.0342042706762265	-0.00978642174370811
1	17700001	1772000	-0.0214904126819009	-0.00363681575245468
1	17720001	1774000	-0.0115426600553377	0.000558425941296592
1	17740001	1776000	-0.0037314045323574	0.00349466396831832
1	17760001	1778000	0.00257296215121947	0.00586725895938313
1	17780001	1780000	0.00800004825957237	0.00837157154526363
1	17800001	1782000	0.0129423359090705	0.0114495638852991
1	17820001	1784000	0.0168438026248417	0.0145296042530953
1	17840001	1786000	0.0189112997842036	0.0167866624508247
1	17860001	1788000	0.0183516787644738	0.0173957082806597
1	17880001	1790000	0.0143717909429699	0.0155317115447728
1	17900001	1792000	0.00661904698928303	0.010731865559498
1	17920001	1794000	-0.00349690525790162	0.00398225769781524
1	17940001	1796000	-0.0141258586676253	-0.0033688011531338
1	17960001	1798000	-0.0234176061089292	-0.00997300010620757
1	17980001	1800000	-0.0295219404508545	-0.0144820282742645
1	18000001	1802000	-0.0311503610307948	-0.0159646533237987
1	18020001	1804000	-0.0292611930595525	-0.0151579571358479
1	18040001	1806000	-0.0253744682162825	-0.0132161001450853
1	18060001	1808000	-0.0210102181801394	-0.0112932427861842
1	18080001	1810000	-0.0176884746302781	-0.0105435454938181
1	18100001	1812000	-0.0165459707837367	-0.011784439744343
1	18120001	1814000	-0.0171862460090868	-0.0144864411808463
1	18140001	1816000	-0.0188295412127835	-0.0177833364880982
1	18160001	1818000	-0.0206960973012818	-0.0208089123508688
1	18180001	1820000	-0.0220061551810368	-0.0226969554539285
1	18200001	1822000	-0.0220941988715421	-0.0227589100820896
1	18220001	1824000	-0.0207516848444461	-0.0210168509203344
1	18240001	1826000	-0.0178843126844355	-0.0176705102536874
1	18260001	1828000	-0.0133977819761975	-0.0129196203671733
1	18280001	1830000	-0.00719779230441889	-0.0069639135458165
1	18300001	1832000	0.000641282032448645	-0.0000831614388382979
1	18320001	1834000	0.00937036788089456	0.00712270684775355
1	18340001	1836000	0.0180717173736434	0.0139737228437545
1	18360001	1838000	0.02582758264342	0.0197899180789603
1	18380001	1840000	0.0317202158229489	0.0238913240831662
1	18400001	1842000	0.0350484357629066	0.0257858886248509
1	18420001	1844000	0.0359773281857763	0.0257332244272248
1	18440001	1846000	0.0348885455319931	0.024180860452181
1	18460001	1848000	0.0321637402419919	0.021576325661613
1	18480001	1850000	0.0281845647562079	0.018367149017414
1	18500001	1852000	0.0233910931419759	0.0149803938120781
1	18520001	1854000	0.0184570859742312	0.0117612606605023
1	18540001	1856000	0.0141147254548087	0.00903448450818433
1	18560001	1858000	0.0110961937855437	0.00712480030062201
1	18580001	1860000	0.0101336731682711	0.00635694298331306
1	18600001	1862000	0.0116128339787977	0.00684969136929603
1	18620001	1864000	0.0145332992888158	0.00789799974177246
1	18640001	1866000	0.0175481803439894	0.0085908662514847
1	18660001	1868000	0.0193105883899825	0.00801728904917507
1	18680001	1870000	0.018473634672459	0.00526626628558589
1	18700001	1872000	0.0140853317047414	-0.000232749780391001
1	18720001	1874000	0.00677329707078683	-0.00768849045726584
1	18740001	1876000	-0.00243995037778926	-0.0159692329453994
1	18760001	1878000	-0.0125318917893711	-0.0239432544451523
1	18780001	1880000	-0.0224800083123431	-0.0304788321568854
1	18800001	1882000	-0.0314411178583378	-0.0347471193317778
1	18820001	1884000	-0.0392893853919788	-0.0371307734242817
1	18840001	1886000	-0.0460783126411384	-0.038315327939668
1	18860001	1888000	-0.0518614013336883	-0.0389863163832075
1	18880001	1890000	-0.0566921531975007	-0.0398292722601708
1	18900001	1892000	-0.0605690041230361	-0.0413521353336994
1	18920001	1894000	-0.0632701266511105	-0.0433524703984167
1	18940001	1896000	-0.0645186274851286	-0.0454502485068171
1	18960001	1898000	-0.0640376133284952	-0.0472654407113945
1	18980001	1900000	-0.0615501908846149	-0.0484180180646432
1	19000001	1902000	-0.0568759999287418	-0.0485358634138807
1	19020001	1904000	-0.0502208125235261	-0.0472785067857179
1	19040001	1906000	-0.0418869338034672	-0.0443133900015893
1	19060001	1908000	-0.0321766689030651	-0.0393079548829292
1	19080001	1910000	-0.021392322956819	-0.0319296432511719
1	19100001	1912000	-0.0100840688782231	-0.0222472726146215
1	19120001	1914000	0.000206449303249643	-0.0119351632290606
1	19140001	1916000	0.00768971977913172	-0.00306901103714175
1	19160001	1918000	0.0105762307409557	0.00227548801848281
1	19180001	1920000	0.00707647038025409	0.00202263799516072
1	19200001	1922000	-0.00378853026761595	-0.00510307282425734
1	19220001	1924000	-0.0197555687919979	-0.0171764192549077
1	19240001	1926000	-0.0377508999384109	-0.0314719918864239
1	19260001	1928000	-0.0547007784523738	-0.0452643813084392
1	19280001	1930000	-0.0675314590794057	-0.055828178110587
1	19300001	1932000	-0.0739404148153638	-0.0611241834311454
1	19320001	1934000	-0.074709991657459	-0.0618580406029708
1	19340001	1936000	-0.0713937538532405	-0.0594216035075646
1	19360001	1938000	-0.0655452656502576	-0.055206726026428
1	19380001	1940000	-0.0587180912960595	-0.0506052620410623
1	19400001	1942000	-0.0522219876184582	-0.0467535987371964
1	19420001	1944000	-0.0463914817663163	-0.0437662565174698
1	19440001	1946000	-0.0413172934687593	-0.0415022890887499
1	19460001	1948000	-0.0370901424549127	-0.0398207501579038
1	19480001	1950000	-0.0338007484539018	-0.0385806934317989
1	19500001	1952000	-0.0315398311948521	-0.0376411726173024
1	19520001	1954000	-0.0303287216547111	-0.0368240624902893
1	19540001	1956000	-0.0299111958017139	-0.0358025221026658
1	19560001	1958000	-0.0299616408519181	-0.0342125315753459
1	19580001	1960000	-0.0301544440213808	-0.0316900710292433
1	19600001	1962000	-0.0301639925261595	-0.0278711205852723
1	19620001	1964000	-0.0296826318530135	-0.0225517676790707
1	19640001	1966000	-0.0284745405715105	-0.0161685290051738
1	19660001	1968000	-0.0263218555219204	-0.009318028572841
1	19680001	1970000	-0.0230067135445127	-0.00259689039133144
1	19700001	1972000	-0.0183112514795574	0.00339826153009544
1	19720001	1974000	-0.0121230412130381	0.00824223019694549
1	19740001	1976000	-0.00475139481379416	0.0121955266737859
1	19760001	1978000	0.003388940603621	0.015690089039949
1	19780001	1980000	0.0118832179246543	0.0191578553747672
1	19800001	1982000	0.0203166900347524	0.0230307637575727
1	19820001	1984000	0.0282914940789341	0.0276085866869507
1	19840001	1986000	0.0354773042405087	0.0326624343384979
1	19860001	1988000	0.041560678962357	0.0378312513070639
1	19880001	1990000	0.0462281766873604	0.0427539821874979
1	19900001	1992000	0.0491663558584001	0.0470695715746495
1	19920001	1994000	0.0501616618175981	0.0504377046198252
1	19940001	1996000	0.0494000875040394	0.0526010287001596
1	19960001	1998000	0.0471675127560498	0.0533229317492445
1	19980001	2000000	0.0437498174119553	0.0523668017006715
1	20000001	2002000	0.0394328813100814	0.0494960264880324
1	20020001	2004000	0.0345786561233166	0.0447038772710868
1	20040001	2006000	0.0298533808627993	0.0389031581142674
1	20060001	2008000	0.02599936637423	0.0332365563081746
1	20080001	2010000	0.0237589235033097	0.028846759143409
1	20100001	2012000	0.023874363095739	0.0268764539105713
1	20120001	2014000	0.0266854193939238	0.0279658626396573
1	20140001	2016000	0.0309215202270902	0.0307453463182448
1	20160001	2018000	0.0349095168211697	0.0333428006733071
1	20180001	2020000	0.0369762604020933	0.0338861214318172
1	20200001	2022000	0.0354486021957925	0.0305032043207485
1	20220001	2024000	0.0292129066641746	0.0219837302285021
1	20240001	2026000	0.0193935912130523	0.00976452068919227
1	20260001	2028000	0.00767458648421455	-0.00405581760163835
1	20280001	2030000	-0.00426017688055023	-0.0173786779484479
1	20300001	2032000	-0.0147267682394528	-0.0281054536556937
1	20320001	2034000	-0.0224748023459381	-0.0346834501968867
1	20340001	2036000	-0.0279880755343831	-0.0377436217217499
1	20360001	2038000	-0.0321839295343983	-0.0384628345490594
1	20380001	2040000	-0.0359797060755946	-0.0380179549975914
1	20400001	2042000	-0.0402927468875823	-0.0375858493861221
1	20420001	2044000	-0.0456312617773125	-0.0379984208448526
1	20440001	2046000	-0.0508669328610991	-0.0387077197496838
1	20460001	2048000	-0.0544623103325961	-0.0388208332879417
1	20480001	2050000	-0.0548799443854577	-0.0374448486469523
1	20500001	2052000	-0.0505823852133382	-0.0336868530140414
1	20520001	2054000	-0.040677151510143	-0.0270261768980429
1	20540001	2056000	-0.0268516359707811	-0.0184311240938225
1	20560001	2058000	-0.0114381997904133	-0.00924224171775387
1	20580001	2060000	0.00323079583579952	-0.000800076886210815
1	20600001	2062000	0.0148229897126975	0.00555482328443329
1	20620001	2064000	0.0215796815098282	0.00882431784484861
1	20640001	2066000	0.0240368143555732	0.00937989051388156
1	20660001	2068000	0.0233039922430228	0.00793543117742255
1	20680001	2070000	0.020490819165267	0.00520482972136204
1	20700001	2072000	0.0167068991153959	0.00190197603159032
1	20720001	2074000	0.0129612613596849	-0.00132924143875113
1	20740001	2076000	0.00986063625715116	-0.00412493996751678
1	20760001	2078000	0.00791117943999675	-0.00619123826531022
1	20780001	2080000	0.00761904654042408	-0.00723425504273488
1	20800001	2082000	0.0094903931906354	-0.00696010901039427
1	20820001	2084000	0.013763092648492	-0.00521614551216778
1	20840001	2086000	0.0196018886744904	-0.00241461642503842
1	20860001	2088000	0.0259032426547865	0.000890999740735053
1	20880001	2090000	0.0315636159755357	0.00414722447489368
1	20900001	2092000	0.035479470022894	0.00680057926717874
1	20920001	2094000	0.0367737681055635	0.00837893073723252
1	20940001	2096000	0.0354754812224345	0.00873552602430234
1	20960001	2098000	0.0318400822949435	0.00780495739753673
1	20980001	2100000	0.0261230442445278	0.00552181712608434
1	21000001	2102000	0.0185798399926236	0.00182069747909355
1	21020001	2104000	0.00954366085042682	-0.00324397031805294
1	21040001	2106000	-0.000341428311832054	-0.00913839921503605
1	21060001	2108000	-0.0103536442341637	-0.0152089632053026
1	21080001	2110000	-0.0197712036565788	-0.0208020362822995
1	21100001	2112000	-0.0278723233190877	-0.0252639924394733
1	21120001	2114000	-0.0341133872734919	-0.0281487862855254
1	21140001	2116000	-0.0386634488187519	-0.0298406948901732
1	21160001	2118000	-0.0418697285656188	-0.0309315759383887
1	21180001	2120000	-0.0440794471248435	-0.0320132871151436
1	21200001	2122000	-0.0456398251071771	-0.0336776861054097
1	21220001	2124000	-0.0468742002305031	-0.0363745502699817
1	21240001	2126000	-0.0480103786412351	-0.0399853356729457
1	21260001	2128000	-0.0492522835929192	-0.0442494180542107
1	21280001	2130000	-0.0508038383391015	-0.0489061731536856
1	21300001	2132000	-0.0528689661333281	-0.0536949767112793
1	21320001	2134000	-0.0556515902291452	-0.0583552044669008
1	21340001	2136000	-0.0591844019683558	-0.0626063138039884
1	21360001	2138000	-0.0628151650457902	-0.0660880886800967
1	21380001	2140000	-0.0657204112445358	-0.0684203946963099
1	21400001	2142000	-0.0670766723476798	-0.0692230974537119
1	21420001	2144000	-0.0660604801383097	-0.0681160625533868
1	21440001	2146000	-0.0622227240242158	-0.0649673964616255
1	21460001	2148000	-0.0566117239120008	-0.0606381691055464
1	21480001	2150000	-0.0506501573329705	-0.0562376912774747
1	21500001	2152000	-0.0457607018184307	-0.0528752737697358
1	21520001	2154000	-0.0433660348996873	-0.0516602273746547
1	21540001	2156000	-0.0443897367471371	-0.0532667548001401
1	21560001	2158000	-0.0477589980875419	-0.0566286264164332
1	21580001	2160000	-0.0519019122867547	-0.0602445045093587
1	21600001	2162000	-0.0552465727106284	-0.0626130513647411
1	21620001	2164000	-0.0562210727250158	-0.0622329292684051
1	21640001	2166000	-0.0536853317821316	-0.058059440805342
1	21660001	2168000	-0.0482265736796368	-0.0508744497572088
1	21680001	2170000	-0.0408638483015542	-0.0419164602048294
1	21700001	2172000	-0.0326162055319065	-0.0324239762290278
1	21720001	2174000	-0.0245026952547164	-0.0236355019106279
1	21740001	2176000	-0.0174892522855857	-0.0166404718391993
1	21760001	2178000	-0.0123293511664301	-0.0119320426392931
1	21780001	2180000	-0.00972335137074505	-0.00985430144420675
1	21800001	2182000	-0.0103716123720255	-0.0107513353872374
1	21820001	2184000	-0.0149744936437665	-0.0149672316016822
1	21840001	2186000	-0.0237579186716852	-0.0224741789173812
1	21860001	2188000	-0.03505006699039	-0.0317567729503478
1	21880001	2190000	-0.0467046821467108	-0.0409277110131376
1	21900001	2192000	-0.0565755076874777	-0.0480996904183068
1	21920001	2194000	-0.0625162871595207	-0.0513854084784112
1	21940001	2196000	-0.0630816079074737	-0.0495492045613191
1	21960001	2198000	-0.0596294324671844	-0.0439619862561487
1	21980001	2200000	-0.0542185671723035	-0.0366463032073294
1	22000001	2202000	-0.0489078183564823	-0.0296247050592918
1	22020001	2204000	-0.045755992353372	-0.0249197414564657
1	22040001	2206000	-0.0462487989581825	-0.0240133858041506
1	22060001	2208000	-0.0495795618123595	-0.0262253065511216
1	22080001	2210000	-0.0543685080189082	-0.0303345959070234
1	22100001	2212000	-0.0592358646808332	-0.0351203460815005
1	22120001	2214000	-0.0628018589011393	-0.0393616492841973
1	22140001	2216000	-0.0639593595469089	-0.042059380093619
1	22160001	2218000	-0.0626918025415343	-0.0431015425637132
1	22180001	2220000	-0.0592552655724858	-0.0425979231172883
1	22200001	2222000	-0.053905826327233	-0.0406583081771527
1	22220001	2224000	-0.046899562493246	-0.0373924841661146
1	22240001	2226000	-0.0385954348378925	-0.0329814533974225
1	22260001	2228000	-0.0297639364481306	-0.0278910817460858
1	22280001	2230000	-0.0212784434908165	-0.0226584509775538
1	22300001	2232000	-0.0140123321328053	-0.0178206428572758
1	22320001	2234000	-0.00883897854095323	-0.0139147391507012
1	22340001	2236000	-0.00640237103741143	-0.0113915872936862
1	22360001	2238000	-0.00642894656551257	-0.0103570974037133
1	22380001	2240000	-0.00841575422388455	-0.0108309452686719
1	22400001	2242000	-0.0118598431111555	-0.0128328066764513
1	22420001	2244000	-0.0162582623259535	-0.0163823574149408
1	22440001	2246000	-0.0210122299877089	-0.021295985156309
1	22460001	2248000	-0.0251396402990623	-0.0265769251098421
1	22480001	2250000	-0.0275625564834565	-0.0310251243691055
1	22500001	2252000	-0.0272030417643346	-0.0334405300276646
1	22520001	2254000	-0.0229831593651395	-0.0326230891790852
1	22540001	2256000	-0.0144304633320146	-0.027904490683625
1	22560001	2258000	-0.00349447100190494	-0.0207433904683118
1	22580001	2260000	0.00726980946554386	-0.0131301862268658
1	22600001	2262000	0.0153073699106861	-0.00705527565300762
1	22620001	2264000	0.0180632021738768	-0.00450905644045689
1	22640001	2266000	0.0138152713414075	-0.00684081034794635
1	22660001	2268000	0.00417343548331998	-0.0128353553942571
1	22680001	2270000	-0.00841947408440683	-0.0206363936631824
1	22700001	2272000	-0.0215206260457938	-0.0283876272385155
1	22720001	2274000	-0.0326871890848616	-0.0342327582040496
1	22740001	2276000	-0.040000099957423	-0.0367735005564894
1	22760001	2278000	-0.0436353677064541	-0.036443615944183
1	22780001	2280000	-0.0442927694467224	-0.0341348779283898
1	22800001	2282000	-0.0426720822929956	-0.0307390600703692
1	22820001	2284000	-0.0394730833600412	-0.0271479359313808
1	22840001	2286000	-0.0353960995355193	-0.0241355069434911
1	22860001	2288000	-0.0311436567986605	-0.0220046860219967
1	22880001	2290000	-0.0274188309015881	-0.0209406139530017
1	22900001	2292000	-0.0249246975964253	-0.0211284315226102
1	22920001	2294000	-0.0243643326352954	-0.0227532795169259
1	22940001	2296000	-0.0261761308755975	-0.0258300707547178
1	22960001	2298000	-0.0297397635958359	-0.0296928061854131
1	22980001	2300000	-0.0341702211797906	-0.0335052587911037
1	23000001	2302000	-0.0385824940112418	-0.0364312015538817
1	23020001	2304000	-0.0420915724739695	-0.0376344074558391
1	23040001	2306000	-0.0439980830952015	-0.0365300741181481
1	23060001	2308000	-0.0443451969759554	-0.033539097718302
1	23080001	2310000	-0.0433617213606964	-0.0293337990728742
1	23100001	2312000	-0.0412764634938896	-0.0245864989984383
1	23120001	2314000	-0.0383182306200001	-0.0199695183115679
1	23140001	2316000	-0.0347158299834932	-0.0161551778288365
1	23160001	2318000	-0.0307560460809964	-0.0136569027960279
1	23180001	2320000	-0.0269575724177874	-0.0123525361757682
1	23200001	2322000	-0.0238970797513068	-0.0119610253598939
1	23220001	2324000	-0.0221512388389946	-0.0122013177402415
1	23240001	2326000	-0.0222967204382913	-0.0127923607086475
1	23260001	2328000	-0.0246701511828428	-0.0135172065460515
1	23280001	2330000	-0.0286479812111189	-0.0144153270898057
1	23300001	2332000	-0.033366616537795	-0.0155902990663654
1	23320001	2334000	-0.0379624631775465	-0.0171456992021859
1	23340001	2336000	-0.0415719271450489	-0.0191851042237225
1	23360001	2338000	-0.0435254408051234	-0.0217292236011766
1	23380001	2340000	-0.0439295419231758	-0.0244672977797346
1	23400001	2342000	-0.0430847946147575	-0.0270056999483286
1	23420001	2344000	-0.0412917629954202	-0.028950803295891
1	23440001	2346000	-0.0388510111807154	-0.0299089810113539
1	23460001	2348000	-0.0359962788639868	-0.0295761825909763
1	23480001	2350000	-0.032694008049746	-0.0280066627603226
1	23500001	2352000	-0.0288438163202969	-0.0253442525522838
1	23520001	2354000	-0.0243453212579433	-0.021732782999751
1	23540001	2356000	-0.0190981404449891	-0.0173160851356153
1	23560001	2358000	-0.0130650077899553	-0.0122542875179105
1	23580001	2360000	-0.00646112250623211	-0.00677270880524301
1	23600001	2362000	0.000435199866573923	-0.00111296518136131
1	23620001	2364000	0.00734564378885539	0.00448332716998539
1	23640001	2366000	0.0139918937210052	0.0097745520650481
1	23660001	2368000	0.0201154902871383	0.0145511759803815
1	23680001	2370000	0.025537398766258	0.0187319960337549
1	23700001	2372000	0.0300984406010903	0.0222678920032417
1	23720001	2374000	0.0336394372343606	0.0251097436669149
1	23740001	2376000	0.0360012101087946	0.0272084308028475
1	23760001	2378000	0.0370967052243595	0.0285285595703825
1	23780001	2380000	0.0371273668099891	0.0290896416539422
1	23800001	2382000	0.0363667636518589	0.0289249151192185
1	23820001	2384000	0.0350884645361445	0.0280676180319037
1	23840001	2386000	0.0335660382490212	0.0265509884576897
1	23860001	2388000	0.032034352629825	0.0244246330747654
1	23880001	2390000	0.030573471730533	0.0218036330113075
1	23900001	2392000	0.0292247586562828	0.0188194380079896
1	23920001	2394000	0.028029576512212	0.0156034978054847
1	23940001	2396000	0.0270292884034582	0.0122872621444666
1	23960001	2398000	0.026199265609316	0.00896558956193557
1	23980001	2400000	0.0252509121057084	0.00558697378019958
1	24000001	2402000	0.0238296400427156	0.00206331731789374
1	24020001	2404000	0.0215808615704175	-0.00169347730634727
1	24040001	2406000	0.0181499888388943	-0.0057715075738884
1	24060001	2408000	0.0132929387399117	-0.0102344198816097
1	24080001	2410000	0.00720764713197714	-0.0150480562884521
1	24100001	2412000	0.000202554615283981	-0.0201538077688714
1	24120001	2414000	-0.00741389820997453	-0.0254930652973233
1	24140001	2416000	-0.0153332707436052	-0.0310072198482637
1	24160001	2418000	-0.0232600328455133	-0.0365906770350219
1	24180001	2420000	-0.0309502962159986	-0.0419499010264206
1	24200001	2422000	-0.0381730830154595	-0.0467443706301563
1	24220001	2424000	-0.0446974154042943	-0.0506335646539253
1	24240001	2426000	-0.0502923155429013	-0.0532769619054237
1	24260001	2428000	-0.0547887506013511	-0.0544882433030204
1	24280001	2430000	-0.0582654677884028	-0.0546978982077734
1	24300001	2432000	-0.0608631593224884	-0.0544906180914129
1	24320001	2434000	-0.0627225174220393	-0.0544510944256694
1	24340001	2436000	-0.0639842343054869	-0.0551640186822731
1	24360001	2438000	-0.064772762555412	-0.0570050280613156
1	24380001	2440000	-0.0651475962109917	-0.059513542676333
1	24400001	2442000	-0.0651519896755524	-0.0620199283692226
1	24420001	2444000	-0.0648291973524203	-0.0638545509818816
1	24440001	2446000	-0.0642224736449219	-0.0643477763562073
1	24460001	2448000	-0.0633559094427413	-0.0630342342447876
1	24480001	2450000	-0.0621769415809951	-0.0602656100429731
1	24500001	2452000	-0.0606138433811579	-0.0565978530568052
1	24520001	2454000	-0.0585948881647039	-0.0525869125923248
1	24540001	2456000	-0.0560483492531078	-0.0487887379555733
1	24560001	2458000	-0.0530010531082571	-0.0456625108826371
1	24580001	2460000	-0.049874038753692	-0.0432803428297837
1	24600001	2462000	-0.0471868983533656	-0.0416175776833256
1	24620001	2464000	-0.0454592240712313	-0.0406495593295757
1	24640001	2466000	-0.0452106080712424	-0.0403516316548465
1	24660001	2468000	-0.0467430609077948	-0.0406742091994678
1	24680001	2470000	-0.0494882666970557	-0.0414679891198384
1	24700001	2472000	-0.0526603279456346	-0.042558739226374
1	24720001	2474000	-0.0554733471601419	-0.0437722273294905
1	24740001	2476000	-0.0571414268471871	-0.0449342212396039
1	24760001	2478000	-0.0571034906368736	-0.0458990860783231
1	24780001	2480000	-0.0556977466532777	-0.0466355762120298
1	24800001	2482000	-0.0534872241439692	-0.0471410433182988
1	24820001	2484000	-0.0510349523565181	-0.047412839074705
1	24840001	2486000	-0.048903960538494	-0.0474483151588232
1	24860001	2488000	-0.0475390254285567	-0.0472911591875184
1	24880001	2490000	-0.0469119137297248	-0.0471704025348162
1	24900001	2492000	-0.0468761396361069	-0.0473614125140322
1	24920001	2494000	-0.0472852173418115	-0.0481395564384819
1	24940001	2496000	-0.0479926610409472	-0.049780201621481
1	24960001	2498000	-0.0488519849276225	-0.0525587153763453
1	24980001	2500000	-0.0497622273806585	-0.0565927676129279
1	25000001	2502000	-0.0508045235177258	-0.0613692386272325
1	25020001	2504000	-0.0521055326412077	-0.0662173113118002
1	25040001	2506000	-0.0537919140534874	-0.0704661685591721
1	25060001	2508000	-0.0559903270569481	-0.0734449932618896
1	25080001	2510000	-0.0586539743081115	-0.0746436086456979
1	25100001	2512000	-0.0610422318800529	-0.0741943992691595
1	25120001	2514000	-0.0622410191999859	-0.072390390024041
1	25140001	2516000	-0.0613362556951244	-0.0695246058021095
1	25160001	2518000	-0.0574138607926822	-0.0658900714951309
1	25180001	2520000	-0.0499759693120281	-0.0617905538128144
1	25200001	2522000	-0.0401895776411524	-0.057572786736637
1	25220001	2524000	-0.0296378975602007	-0.0535942460660178
1	25240001	2526000	-0.0199041408493185	-0.0502124076003761
1	25260001	2528000	-0.0125715192886514	-0.0477847471391311
1	25280001	2530000	-0.00871118154358627	-0.0464432108403204
1	25300001	2532000	-0.0073460238204753	-0.0454176262964558
1	25320001	2534000	-0.00698687921091202	-0.0437122914586676
1	25340001	2536000	-0.00614458080648998	-0.0403315042780861
1	25360001	2538000	-0.003329961698803	-0.0342795627058419
1	25380001	2540000	0.0023553679005124	-0.025100159639728
1	25400001	2542000	0.00944668929964623	-0.0144945677641907
1	25420001	2544000	0.0158885066867453	-0.0047034547103397
1	25440001	2546000	0.0196253242499565	0.00203251189071554
1	25460001	2548000	0.0186016461774266	0.0034726644078655
1	25480001	2550000	0.0115428967734218	-0.00176759265587622
1	25500001	2552000	0.000298180806685148	-0.0116485662610037
1	25520001	2554000	-0.0125024768379207	-0.0232744912338877
1	25540001	2556000	-0.0242290512755334	-0.0337496024008994
1	25560001	2558000	-0.0322515176212903	-0.0401781345884096
1	25580001	2560000	-0.0346683498805848	-0.0404729350134166
1	25600001	2562000	-0.0324920176198336	-0.0357813004554272
1	25620001	2564000	-0.0274634892957083	-0.0280591400845752
1	25640001	2566000	-0.0213237333648811	-0.0192623630709946
1	25660001	2568000	-0.0158137182840242	-0.0113468785848195
1	25680001	2570000	-0.0123536878380311	-0.00588969041323467
1	25700001	2572000	-0.0110809871246803	-0.00295218081162805
1	25720001	2574000	-0.0118122365699718	-0.00221682665243829
1	25740001	2576000	-0.0143640565999055	-0.00336610480810405
1	25760001	2578000	-0.0185530676404814	-0.00608249215106401
1	25780001	2580000	-0.0240532176185202	-0.00997237684365613
1	25800001	2582000	-0.0299677644641284	-0.0143377922078177
1	25820001	2584000	-0.0352572936082325	-0.0184046828553846
1	25840001	2586000	-0.0388823904817592	-0.0213989933981932
1	25860001	2588000	-0.0398036405156355	-0.0225466684480798
1	25880001	2590000	-0.0373002901860404	-0.0213020509860604
1	25900001	2592000	-0.0319262301501618	-0.0180330774698707
1	25920001	2594000	-0.0245540121104395	-0.0133360827264262
1	25940001	2596000	-0.0160561877693138	-0.00780740158264236
1	25960001	2598000	-0.00730530882922453	-0.0020433688654348
1	25980001	2600000	0.000954821836668033	0.00345586080249538
1	26000001	2602000	0.00849539667232263	0.00857485361530406
1	26020001	2604000	0.0152163569509794	0.0132943559713626
1	26040001	2606000	0.0210176439458769	0.0175951142690412
1	26060001	2608000	0.0257991989302542	0.0214578749067106
1	26080001	2610000	0.0294688958813694	0.0248315618596346
1	26100001	2612000	0.0319663395925565	0.0275378094106508
1	26120001	2614000	0.0332390675611687	0.0293664294194903
1	26140001	2616000	0.0332346172845591	0.030107233745884
1	26160001	2618000	0.0319005262600808	0.0295500342495628
1	26180001	2620000	0.0293106867374751	0.027646347234462
1	26200001	2622000	0.0260444099760365	0.024994506781334
1	26220001	2624000	0.022807361987448	0.0223545514151355
1	26240001	2626000	0.0203052087833918	0.020486519660823
1	26260001	2628000	0.019243616375551	0.0201504500433531
1	26280001	2630000	0.0201100927610403	0.021848500977653
1	26300001	2632000	0.022519513878703	0.0250513104385304
1	26320001	2634000	0.0258685976528146	0.0289716362907635
1	26340001	2636000	0.0295540620076503	0.0328222363991303
1	26360001	2638000	0.0329726248674856	0.0358158686284092
1	26380001	2640000	0.035647933667202	0.0373810888657968
1	26400001	2642000	0.0376113538841053	0.0378096450881654
1	26420001	2644000	0.0390211805061075	0.0376090832948058
1	26440001	2646000	0.0400357085211206	0.0372869494850087
1	26460001	2648000	0.0408132329170568	0.0373507896580651
1	26480001	2650000	0.0414603093339421	0.0381734589767171
1	26500001	2652000	0.0418765360202588	0.0395890492575132
1	26520001	2654000	0.0419097718766035	0.041296961480453
1	26540001	2656000	0.0414078758035728	0.0429965966255364
1	26560001	2658000	0.0402187067017631	0.0443873556727629
1	26580001	2660000	0.0382700528939161	0.0452048878158534
1	26600001	2662000	0.0358094203913543	0.0453298351034125
1	26620001	2664000	0.033164244627545	0.0446790877977656
1	26640001	2666000	0.0306619610359558	0.0431695361612384
1	26660001	2668000	0.0286300050500543	0.0407180704561565
1	26680001	2670000	0.0273149257693189	0.0373259832844422
1	26700001	2672000	0.0266397269572733	0.0333321766064051
1	26720001	2674000	0.0264465260434521	0.0291599547219519
1	26740001	2676000	0.02657744045739	0.0252326219309892
1	26760001	2678000	0.0268745876286217	0.0219734825334236
1	26780001	2680000	0.027180084986682	0.0198058408291615
1	26800001	2682000	0.0273668227787658	0.0190100163720975
1	26820001	2684000	0.0274307825227099	0.0192943897320782
1	26840001	2686000	0.0273987185540114	0.0202243567329379
1	26860001	2688000	0.0272973852081673	0.021365313198511
1	26880001	2690000	0.0271535368206748	0.0222826549526322
1	26900001	2692000	0.027008711276438	0.0226702110480513
1	26920001	2694000	0.0269635806579896	0.02273554345318
1	26940001	2696000	0.0271336005972692	0.0228146473653455
1	26960001	2698000	0.0276342267262166	0.023243517981875
1	26980001	2700000	0.0285809146767714	0.0243581505000957
1	27000001	2702000	0.0300324318567356	0.0263867186938883
1	27020001	2704000	0.0318207927773598	0.029126110643348
1	27040001	2706000	0.033721323725757	0.0322653930051234
1	27060001	2708000	0.03550935098904	0.0354936324358633
1	27080001	2710000	0.0369602008543216	0.0384998955922161
1	27100001	2712000	0.0379218600540976	0.0410283062943875
1	27120001	2714000	0.0385329571023943	0.0430432170168085
1	27140001	2716000	0.0390047809586206	0.0445640373974671
1	27160001	2718000	0.0395486205821856	0.0456101770743509
1	27180001	2720000	0.0403757649324984	0.0462010456854479
1	27200001	2722000	0.041641500871701	0.0463868313043624
1	27220001	2724000	0.0432771068728682	0.0463408357471655
1	27240001	2726000	0.0451578593118078	0.0462671392655449
1	27260001	2728000	0.0471590345643277	0.0463698221111882
1	27280001	2730000	0.0491559090062355	0.0468529645357831
1	27300001	2732000	0.0510109626858799	0.0478402682597822
1	27320001	2734000	0.0525354903417732	0.0491339208786985
1	27340001	2736000	0.0535279903849681	0.0504557314568098
1	27360001	2738000	0.0537869612265175	0.0515275090583938
1	27380001	2740000	0.0531109012774744	0.0520710627477285
1	27400001	2742000	0.0513769541780008	0.0518496781279566
1	27420001	2744000	0.0487768444846961	0.0507925469576801
1	27440001	2746000	0.045580941983269	0.0488703375343659
1	27460001	2748000	0.0420596164594282	0.0460537181554811
1	27480001	2750000	0.0384832376988822	0.0423133571184924
1	27500001	2752000	0.0351306372820295	0.0377637391412646
1	27520001	2754000	0.0323144939680277	0.0330946146232536
1	27540001	2756000	0.0303559483107236	0.0291395503843121
1	27560001	2758000	0.0295761408639645	0.0267321132442936
1	27580001	2760000	0.0302962121815978	0.0267058700230516
1	27600001	2762000	0.0326718480706043	0.0295720579677745
1	27620001	2764000	0.0361969153504998	0.034552596034991
1	27640001	2766000	0.0401998260939339	0.040547073608565
1	27660001	2768000	0.044008992373556	0.0464550800723602
1	27680001	2770000	0.0469528262620159	0.0511762048102404
1	27700001	2772000	0.0485332919513196	0.0538589379379357
1	27720001	2774000	0.0489465621109009	0.0546473724986404
1	27740001	2776000	0.0485623615295498	0.053934502267415
1	27760001	2778000	0.0477504149960566	0.0521133210193199
1	27780001	2780000	0.0468804472992115	0.0495768225294155
1	27800001	2782000	0.0462480364404651	0.0467194090804335
1	27820001	2784000	0.045852173271909	0.0439411169857905
1	27840001	2786000	0.0456177018582952	0.0416433910665741
1	27860001	2788000	0.0454694662643757	0.0402276761438723
1	27880001	2790000	0.0453323105549024	0.0400954170387727
1	27900001	2792000	0.0451270988686924	0.0414660710255523
1	27920001	2794000	0.0447587756408224	0.0438311451912447
1	27940001	2796000	0.0441283053804346	0.0465001590760726
1	27960001	2798000	0.0431366525966709	0.0487826322202592
1	27980001	2800000	0.0416847817986731	0.0499880841640272
1	28000001	2802000	0.0397861056654726	0.0496565085390232
1	28020001	2804000	0.0379038295556583	0.0482497953425894
1	28040001	2806000	0.0366136069977086	0.0464603086634916
1	28060001	2808000	0.0364910915201016	0.0449804125904959
1	28080001	2810000	0.0381119366513157	0.0445024712123682
1	28100001	2812000	0.0417731264003187	0.0454906157975871
1	28120001	2814000	0.0466569666980364	0.0474960463334824
1	28140001	2816000	0.0516670939558845	0.0498417299870966
1	28160001	2818000	0.0557071445852781	0.0518506339254719
1	28180001	2820000	0.0576807549976333	0.0528457253156512
1	28200001	2822000	0.0568396583247936	0.0523482461134995
1	28220001	2824000	0.053827974580316	0.0506725374301734
1	28240001	2826000	0.0496379204981859	0.0483312151656521
1	28260001	2828000	0.0452617128123888	0.0458368952199149
1	28280001	2830000	0.04169156825691	0.0437021934929412
1	28300001	2832000	0.0396648572318355	0.0423307935592407
1	28320001	2834000	0.0388995648016538	0.0416906496914453
1	28340001	2836000	0.038858829696954	0.0416407838367172
1	28360001	2838000	0.0390057906483251	0.0420402179422189
1	28380001	2840000	0.0388035863863563	0.0427479739551125
1	28400001	2842000	0.0378728749994752	0.0436199286257456
1	28420001	2844000	0.0364643920074638	0.0444993779172058
1	28440001	2846000	0.0349863922879427	0.0452264725957661
1	28460001	2848000	0.0338471307185325	0.0456413634276993
1	28480001	2850000	0.0334548621768538	0.0455842011792781
1	28500001	2852000	0.0340933033538278	0.0449480932306919
1	28520001	2854000	0.0355480181935791	0.0438379734177963
1	28540001	2856000	0.0374800324535324	0.0424117321903636
1	28560001	2858000	0.0395503718911129	0.0408272599981657
1	28580001	2860000	0.0414200622637457	0.0392424472909748
1	28600001	2862000	0.0427501293288556	0.0378151845185632
1	28620001	2864000	0.0432912673046184	0.0366367310651978
1	28640001	2866000	0.0431528442522111	0.0355318220531252
1	28660001	2868000	0.0425338966935614	0.0342585615390871
1	28680001	2870000	0.0416334611505969	0.0325750535798252
1	28700001	2872000	0.040650574145245	0.0302394022320811
1	28720001	2874000	0.039746812720212	0.0271059768662924
1	28740001	2876000	0.0389339160013176	0.0234142081076817
1	28760001	2878000	0.0381861636351598	0.0194997918951675
1	28780001	2880000	0.0374778352683368	0.0156984241676684
1	28800001	2882000	0.0367832105474469	0.0123458008641029
1	28820001	2884000	0.0360925728309555	0.00966275088893812
1	28840001	2886000	0.0354602203247977	0.00741063500883403
1	28860001	2888000	0.0349564549467761	0.00523594695599952
1	28880001	2890000	0.0346515786146932	0.00278518046264327
1	28900001	2892000	0.0346158932463514	-0.00029517073902605
1	28920001	2894000	0.0348791258555691	-0.00430276442668522
1	28940001	2896000	0.0353087038402274	-0.00931186441755292
1	28960001	2898000	0.0357314796942233	-0.0153408860387333
1	28980001	2900000	0.0359743059114536	-0.0224082446173304
1	29000001	2902000	0.0358640349858153	-0.0305323554804484
1	29020001	2904000	0.0353060592729246	-0.0394969139325294
1	29040001	2906000	0.0345199305752744	-0.0481467351873715
1	29060001	2908000	0.0338037405570769	-0.0550919144361095
1	29080001	2910000	0.0334555808825444	-0.0589425468698788
1	29100001	2912000	0.033773543215889	-0.0583087276798149
1	29120001	2914000	0.0349332984076713	-0.0523472463584603
1	29140001	2916000	0.036620834053845	-0.0424016696039872
1	29160001	2918000	0.0383997169367122	-0.0303622584159748
1	29180001	2920000	0.0398335138385746	-0.0181192737940027
1	29200001	2922000	0.0404857915417345	-0.00756297673765003
1	29220001	2924000	0.04004776628404	-0.0000909589047303878
1	29240001	2926000	0.0387212521255245	0.00486986541400611
1	29260001	2928000	0.0368357125817674	0.00838525126957612
1	29280001	2930000	0.0347206111683482	0.0115209537129952
1	29300001	2932000	0.0327054114008464	0.0153427277952795
1	29320001	2934000	0.0310657087544057	0.0205990883854362
1	29340001	2936000	0.0298616265424252	0.0267695896244374
1	29360001	2938000	0.0290994200378682	0.0330165454712464
1	29380001	2940000	0.0287853445136978	0.0385022698848268
1	29400001	2942000	0.0289256552428775	0.0423890768241417
1	29420001	2944000	0.0295283776613929	0.0441140714489545
1	29440001	2946000	0.0306086178573202	0.0442135237222276
1	29460001	2948000	0.0321832520817576	0.0434984948077233
1	29480001	2950000	0.0342691565858041	0.0427800458692038
1	29500001	2952000	0.0368832076205582	0.0428692380704314
1	29520001	2954000	0.0399775256860766	0.0443528699102816
1	29540001	2956000	0.0432452082782496	0.0469206892280818
1	29560001	2958000	0.0463145971419253	0.0500381811982728
1	29580001	2960000	0.0488140340219521	0.0531708309952951
1	29600001	2962000	0.0503718606631783	0.0557841237935896
1	29620001	2964000	0.0507293101368675	0.0574600242410044
1	29640001	2966000	0.0500791808199446	0.0582464148790187
1	29660001	2968000	0.0487271624157496	0.0583076577225192
1	29680001	2970000	0.0469789446276229	0.0578081147863928
1	29700001	2972000	0.0451402171589042	0.0569121480855262
1	29720001	2974000	0.0434861865212658	0.0557904552800911
1	29740001	2976000	0.0421701264597074	0.0546390766113983
1	29760001	2978000	0.0413148275275605	0.0536603879660439
1	29780001	2980000	0.041043080278157	0.0530567652306236
1	29800001	2982000	0.0414776752648284	0.0530305842917333
1	29820001	2984000	0.0426785167857179	0.0537229315386287
1	29840001	2986000	0.0444539641182142	0.0550297353712046
1	29860001	2988000	0.0465494902845176	0.0567856346920156
1	29880001	2990000	0.0487105683068282	0.0588252684036164
1	29900001	2992000	0.0506826712073462	0.0609832754085614
1	29920001	2994000	0.0522703069000361	0.0631091320404738
1	29940001	2996000	0.0535141228659173	0.0651116643572494
1	29960001	2998000	0.0545138014777736	0.0669145358478525
1	29980001	3000000	0.0553690251083886	0.0684414100012471
1	30000001	3002000	0.0561794761305461	0.0696159503063974
1	30020001	3004000	0.0570195159838979	0.0704029587924882
1	30040001	3006000	0.0578622223755699	0.0709317916495855
1	30060001	3008000	0.0586553520795562	0.0713729436079761
1	30080001	3010000	0.0593466618698507	0.0718969093979467
1	30100001	3012000	0.0598839085204477	0.0726741837497838
1	30120001	3014000	0.0602365464886162	0.0738264990712575
1	30140001	3016000	0.0604608209647255	0.0752805384800707
1	30160001	3018000	0.0606346748224194	0.0769142227714095
1	30180001	3020000	0.0608360509353422	0.0786054727404602
1	30200001	3022000	0.0611428921771379	0.080232209182409
1	30220001	3024000	0.061607450973227	0.0816898981567553
1	30240001	3026000	0.0621792179561356	0.0829441867802509
1	30260001	3028000	0.0627819933101661	0.0839782674339611
1	30280001	3030000	0.0633395772196209	0.0847753324989509
1	30300001	3032000	0.0637757698688024	0.0853185743562855
1	30320001	3034000	0.0639619172673461	0.0855304688342343
1	30340001	3036000	0.0635595487262191	0.0850906255498837
1	30360001	3038000	0.0621777393817217	0.0836179375675244
1	30380001	3040000	0.0594255643701541	0.0807312979514471
1	30400001	3042000	0.0549120988278163	0.0760495997659423
1	30420001	3044000	0.0482464178910087	0.0691917360753009
2	7180001	720000	-0.0265429348880637	0.00653777818042502
2	7200001	722000	-0.0239681041368273	0.00277377216582673
2	7220001	724000	-0.0224768828306803	-0.000580826914012237
2	7240001	726000	-0.0223904578505132	-0.00382507565336797
2	7260001	728000	-0.0240300160772164	-0.00725803064651655
2	7280001	730000	-0.0277167443916802	-0.0111787484877341
2	7300001	732000	-0.0334801220268853	-0.0157140980634612
2	7320001	734000	-0.0401827976241728	-0.0203021974287968
2	7340001	736000	-0.0463957121769739	-0.0242089769310043
2	7360001	738000	-0.0506898066787198	-0.0267003669173473
2	7380001	740000	-0.051636022122842	-0.0270422977350892
2	7400001	742000	-0.0481954443664692	-0.024726982663428
2	7420001	744000	-0.0408897387215205	-0.0201517667092999
2	7440001	746000	-0.0306307153636123	-0.0139402778115759
2	7460001	748000	-0.0183301844683613	-0.00671614390912654
2	7480001	750000	-0.00489995621138402	0.000897007059177196
2	7500001	752000	0.00873023689262049	0.00831410857256165
2	7520001	754000	0.0215589729726232	0.0151043397826414
2	7540001	756000	0.0325669078185127	0.0208754412591283
2	7560001	758000	0.0407346972201776	0.0252351535717339
2	7580001	760000	0.0450429969675063	0.02779121729017
2	7600001	762000	0.0448176349265048	0.0282684072857043
2	7620001	764000	0.0407651272676485	0.0268596356358283
2	7640001	766000	0.0339371622375304	0.0238748487195897
2	7660001	768000	0.0253854280827433	0.019623992916036
2	7680001	770000	0.0161616130498799	0.0144170146042148
2	7700001	772000	0.00720860513166741	0.00861765918021677
2	7720001	774000	-0.000965908694630813	0.00280486810830541
2	7740001	776000	-0.00796304170561709	-0.0023886181302126
2	7760001	778000	-0.0133839071778939	-0.00633005905403069
2	7780001	780000	-0.0168296183880635	-0.00838671418184222
2	7800001	782000	-0.0181180871636915	-0.00818004591251956
2	7820001	784000	-0.0179344195361954	-0.00634832816565117
2	7840001	786000	-0.0171805200879562	-0.00378403774100451
2	7860001	788000	-0.0167582934013546	-0.00137965143834704
2	7880001	790000	-0.0175696440587712	-0.0000276460574462222
2	7900001	792000	-0.0202166943915217	-0.000374609110229726
2	7920001	794000	-0.0241024377266604	-0.002083570957266
2	7940001	796000	-0.0283300851401764	-0.00457167267128369
2	7960001	798000	-0.0320028477080587	-0.00725605532501144
2	7980001	800000	-0.0342239365062965	-0.00955385999117792
2	8000001	802000	-0.0343309872939185	-0.010996452110697
2	8020001	804000	-0.0325993345621124	-0.0115720945972234
2	8040001	806000	-0.0295387374851053	-0.0113832747325971
2	8060001	808000	-0.0256589552371246	-0.0105324797986582
2	8080001	810000	-0.0214697469923976	-0.0091221970772466
2	8100001	812000	-0.017524268019772	-0.00737772067282001
2	8120001	814000	-0.0145492579665768	-0.00601557198030697
2	8140001	816000	-0.0133148525747615	-0.00587507921725372
2	8160001	818000	-0.0145911875862756	-0.0077955706012065
2	8180001	820000	-0.0191483987430686	-0.0126163743497116
2	8200001	822000	-0.0273425433405076	-0.0207704768979055
2	8220001	824000	-0.0378733648876304	-0.0310654975512861
2	8240001	826000	-0.0490265284468924	-0.0419027138329418
2	8260001	828000	-0.0590876990807492	-0.0516834032659608
2	8280001	830000	-0.0663425418516559	-0.0588088433734312
2	8300001	832000	-0.0694444182692436	-0.0620362372871295
2	8320001	834000	-0.0685174756318437	-0.0615464905735835
2	8340001	836000	-0.0640535576849632	-0.0578764344080094
2	8360001	838000	-0.0565445081741089	-0.0515628999656232
2	8380001	840000	-0.0464821708447878	-0.0431427184216409
2	8400001	842000	-0.0345439999901576	-0.033320524618288
2	8420001	844000	-0.0221498920939794	-0.0234721680658284
2	8440001	846000	-0.0109053541876647	-0.0151413019415351
2	8460001	848000	-0.00241589330262561	-0.00987157942268157
2	8480001	850000	0.00171298352972621	-0.00920665368654101
2	8500001	852000	0.000467199614888408	-0.014046215563361
2	8520001	854000	-0.00480160039400388	-0.0227141064952866
2	8540001	856000	-0.012150341506906	-0.032890205577437
2	8560001	858000	-0.0196359487337734	-0.0422543919049317
2	8580001	860000	-0.0253153470845615	-0.04848654457289
2	8600001	862000	-0.0276462154469844	-0.0498666954908592
2	8620001	864000	-0.0266892482197913	-0.0470754878260977
2	8640001	866000	-0.0229058936794899	-0.0413937175602919
2	8660001	868000	-0.0167576001025882	-0.0341021806751282
2	8680001	870000	-0.00870581576559405	-0.0264816731522932
2	8700001	872000	0.000698285994529995	-0.0195704715265792
2	8720001	874000	0.010544631599002	-0.0134367745452041
2	8740001	876000	0.0198334224085854	-0.00790626150849165
2	8760001	878000	0.0275648597840435	-0.00280461171676566
2	8780001	880000	0.0327391450861397	0.00204249552964983
2	8800001	882000	0.0347471464525929	0.00681627785866082
2	8820001	884000	0.0345423991289446	0.0117255406110924
2	8840001	886000	0.0334691051376917	0.0169859860559992
2	8860001	888000	0.0328714665013314	0.022813316462436
2	8880001	890000	0.0340936852423606	0.0294232340994578
2	8900001	892000	0.0380615863134151	0.0368663610411765
2	8920001	894000	0.0440274863876858	0.0445329985819338
2	8940001	896000	0.0508253250685027	0.051648367821129
2	8960001	898000	0.0572890419591951	0.0574376898581608
2	8980001	900000	0.0622525766630931	0.0611261857924285
2	9000001	902000	0.0647967065266824	0.0622078616372884
2	9020001	904000	0.0649895598690738	0.0612518630619273
2	9040001	906000	0.0631461027525338	0.059096120649489
2	9060001	908000	0.0595813012393294	0.0565785649831176
2	9080001	910000	0.0546101213917273	0.0545371266459572
2	9100001	912000	0.048543126295309	0.0535597353951158
2	9120001	914000	0.0416732671289143	0.053234317683558
2	9140001	916000	0.034289092094698	0.0528987991382124
2	9160001	918000	0.0266791493948144	0.0518911053860078
2	9180001	920000	0.0191319872314185	0.0495491620538729
2	9200001	922000	0.011898231286321	0.04544283279576
2	9220001	924000	0.00507681715995802	0.0400697333737166
2	9240001	926000	-0.00127124206757746	0.0341594175768143
2	9260001	928000	-0.007084933316193	0.0284414391941242
2	9280001	930000	-0.0123032435057961	0.0236453520147176
2	9300001	932000	-0.0167762409091387	0.0203742675076012
2	9320001	934000	-0.0199983192103528	0.0187255278615231
2	9340001	936000	-0.0213749534464149	0.0186700329451662
2	9360001	938000	-0.0203116186543017	0.020178682627214
2	9380001	940000	-0.0162137898709898	0.0232223767763495
2	9400001	942000	-0.00885650096995434	0.027638011517069
2	9420001	944000	0.000506978829334486	0.0327264679971191
2	9440001	946000	0.0102538214709082	0.0376546236200597
2	9460001	948000	0.0187611988987983	0.0415893557894505
2	9480001	950000	0.024406283057036	0.0436975419088513
2	9500001	952000	0.0260183077394685	0.0434091400055319
2	9520001	954000	0.0242347541392063	0.0412064306016026
2	9540001	956000	0.0201451652991755	0.037834774842884
2	9560001	958000	0.0148390842623022	0.0340395338751966
2	9580001	960000	0.00940605407151279	0.030566068844361
2	9600001	962000	0.00473604146961401	0.0280017488101425
2	9620001	964000	0.000920707998935422	0.0263019744880865
2	9640001	966000	-0.00214786109831252	0.0252641545076831
2	9660001	968000	-0.00457758057991958	0.0246856974984225
2	9680001	970000	-0.00647636520367547	0.024364012089795
2	9700001	972000	-0.00793782005924779	0.0240911552972307
2	9720001	974000	-0.00899831156381624	0.0236377776799198
2	9740001	976000	-0.00967989646643845	0.0227691781829926
2	9760001	978000	-0.010004631516172	0.0212506557515793
2	9780001	980000	-0.00999457346207468	0.0188475093308101
2	9800001	982000	-0.00970571161307406	0.0154093139986602
2	9820001	984000	-0.00932976551757815	0.0111227493644858
2	9840001	986000	-0.00909238728386501	0.00625877117048753
2	9860001	988000	-0.00921922902021269	0.00108833515886644
2	9880001	990000	-0.00993594283489922	-0.00411760292817639
2	9900001	992000	-0.0113736370488166	-0.00906082444975447
2	9920001	994000	-0.0132852448333123	-0.013334059170239
2	9940001	996000	-0.015329155572348	-0.0165027739553151
2	9960001	998000	-0.017163758649885	-0.0181324356706686
2	9980001	1000000	-0.0184474434498849	-0.0177885111819848
2	10000001	1002000	-0.0190005064805225	-0.0153646702318725
2	10020001	1004000	-0.0192908727468255	-0.0120673940706339
2	10040001	1006000	-0.019948374378035	-0.00943136682549439
2	10060001	1008000	-0.0216028435033922	-0.00899127262367951
2	10080001	1010000	-0.024884112252138	-0.0122817955924148
2	10100001	1012000	-0.0300748455800029	-0.0201535255501363
2	10120001	1014000	-0.0360690397486749	-0.0307206750801235
2	10140001	1016000	-0.0414135238463312	-0.0414133624568667
2	10160001	1018000	-0.044655126961149	-0.0496617059548556
2	10180001	1020000	-0.0443406781813057	-0.0528958238485806
2	10200001	1022000	-0.039623653174274	-0.0494295868054626
2	10220001	1024000	-0.032084113924709	-0.0411118750646464
2	10240001	1026000	-0.0239087689965614	-0.0306753212582075
2	10260001	1028000	-0.0172843269537815	-0.0208525580182213
2	10280001	1030000	-0.0143974963603203	-0.0143762179767636
2	10300001	1032000	-0.0167907664057179	-0.0132981838449996
2	10320001	1034000	-0.0234297487818738	-0.0169473386504537
2	10340001	1036000	-0.0326358358062774	-0.0239718154997402
2	10360001	1038000	-0.0427304197964173	-0.0330197474994729
2	10380001	1040000	-0.0520348930697829	-0.042739267756266
2	10400001	1042000	-0.0592295268819107	-0.0519665566039437
2	10420001	1044000	-0.0644301082405257	-0.0602899832851697
2	10440001	1046000	-0.0681113030914002	-0.0674859642698176
2	10460001	1048000	-0.0707477773803067	-0.0733309160277613
2	10480001	1050000	-0.0728141970530173	-0.0776012550288739
2	10500001	1052000	-0.0747040504044793	-0.0801869164529766
2	10520001	1054000	-0.0764861151263399	-0.0814319103196786
2	10540001	1056000	-0.0781479912594211	-0.0817937653585364
2	10560001	1058000	-0.079677278844545	-0.0817300102991066
2	10580001	1060000	-0.0810615779225338	-0.0816981738709456
2	10600001	1062000	-0.0822481879523015	-0.0820134090835815
2	10620001	1064000	-0.0830232060651309	-0.0824213660664292
2	10640001	1066000	-0.0831324288103968	-0.0825253192288748
2	10660001	1068000	-0.082321652737474	-0.0819285429803047
2	10680001	1070000	-0.0803366743957372	-0.0802343117301051
2	10700001	1072000	-0.076969592132745	-0.0771919802070216
2	10720001	1074000	-0.0721977114887905	-0.0731352244172357
2	10740001	1076000	-0.0660446398023506	-0.0685438006862882
2	10760001	1078000	-0.0585339844119021	-0.0638974653397198
2	10780001	1080000	-0.0496893526559217	-0.0596759747030711
2	10800001	1082000	-0.0397202704894277	-0.05628154354051
2	10820001	1084000	-0.0295799383336055	-0.0538062203707129
2	10840001	1086000	-0.0204074752261809	-0.0522645121509833
2	10860001	1088000	-0.0133420002048803	-0.0516709258386246
2	10880001	1090000	-0.00952263230742993	-0.0520399683909403
2	10900001	1092000	-0.00959681863456998	-0.0532522661017946
2	10920001	1094000	-0.0122453185390958	-0.0546529226112949
2	10940001	1096000	-0.0156572194368162	-0.0554531608961093
2	10960001	1098000	-0.0180216087435403	-0.0548642039329058
2	10980001	1100000	-0.0175275738750772	-0.0520972746983528
2	11000001	1102000	-0.0129413955816498	-0.0466533260436577
2	11020001	1104000	-0.00533812795113574	-0.0391922303181859
2	11040001	1106000	0.00362998159417351	-0.0306635897458419
2	11060001	1108000	0.0123106856319857	-0.0220170065505311
2	11080001	1110000	0.0190517367400096	-0.014202082956158
2	11100001	1112000	0.0225984599017444	-0.0079854979468684
2	11120001	1114000	0.023286469723853	-0.00340223754777183
2	11140001	1116000	0.0218489532187893	-0.000304364544218786
2	11160001	1118000	0.0190190973990071	0.00145605827843997
2	11180001	1120000	0.0155300892769603	0.00202696813485403
2	11200001	1122000	0.0119511210482119	0.00152125725016079
2	11220001	1124000	0.00819540564076221	-0.0000883621085504969
2	11240001	1126000	0.00401216116572061	-0.0028642226637026
2	11260001	1128000	-0.000849394265803578	-0.00686865713771848
2	11280001	1130000	-0.00664004254270054	-0.0121639982530206
2	11300001	1132000	-0.0134231773577692	-0.0186957333154184
2	11320001	1134000	-0.0205126396194412	-0.0259419679642668
2	11340001	1136000	-0.0270348820400564	-0.0332639624223073
2	11360001	1138000	-0.0321163573319548	-0.0400229769122813
2	11380001	1140000	-0.0348835182074762	-0.0455802716569304
2	11400001	1142000	-0.0348146651376622	-0.0494735152655742
2	11420001	1144000	-0.032795489628362	-0.0519460098938467
2	11440001	1146000	-0.0300635309441266	-0.0534174660839603
2	11460001	1148000	-0.0278563283495068	-0.0543075943781273
2	11480001	1150000	-0.0274114211090535	-0.05503610531856
2	11500001	1152000	-0.0296101445119203	-0.0559174626407246
2	11520001	1154000	-0.0339090179456696	-0.0568451428531029
2	11540001	1156000	-0.0394083568224665	-0.0576073756574306
2	11560001	1158000	-0.045208476554476	-0.0579923907554434
2	11580001	1160000	-0.0504096925538632	-0.0577884178488768
2	11600001	1162000	-0.0542063290774647	-0.0568232363770636
2	11620001	1164000	-0.0561687457608021	-0.0550828247297248
2	11640001	1166000	-0.0559613110840691	-0.0525927110341782
2	11660001	1168000	-0.0532483935274588	-0.0493784234177417
2	11680001	1170000	-0.0476943615711647	-0.0454654900077334
2	11700001	1172000	-0.0392395021650596	-0.0409110982357405
2	11720001	1174000	-0.0289277761377344	-0.0358990727504276
2	11740001	1176000	-0.0180790627874603	-0.0306448975047293
2	11760001	1178000	-0.00801324141250772	-0.0253640564515796
2	11780001	1180000	-0.0000501913111471858	-0.0202720335439127
2	11800001	1182000	0.00477506419933294	-0.0155968638549256
2	11820001	1184000	0.00656692572557354	-0.011616786938866
2	11840001	1186000	0.00571464985519773	-0.00862259347024464
2	11860001	1188000	0.00260749317582874	-0.00690507412357221
2	11880001	1190000	-0.00236528772491022	-0.00675501957335925
2	11900001	1192000	-0.0087542011906102	-0.00830083149207259
2	11920001	1194000	-0.015868815289719	-0.0110213555440039
2	11940001	1196000	-0.0229584630218991	-0.0142330483914013
2	11960001	1198000	-0.0292724773868119	-0.0172523666965123
2	11980001	1200000	-0.0340601913841199	-0.0193957671215849
2	12000001	1202000	-0.0367739435829202	-0.0201470398560169
2	12020001	1204000	-0.0376780948300509	-0.0196593091978046
2	12040001	1206000	-0.0372400115417852	-0.0182530329720943
2	12060001	1208000	-0.0359270601343961	-0.0162486690040321
2	12080001	1210000	-0.034206607024157	-0.0139666751187642
2	12100001	1212000	-0.0325562538363732	-0.0117597688020862
2	12120001	1214000	-0.0314945430324796	-0.0101097061823909
2	12140001	1216000	-0.031550252282943	-0.00953050304872062
2	12160001	1218000	-0.0332521592582304	-0.0105361751901175
2	12180001	1220000	-0.0371290416288091	-0.0136407383956239
2	12200001	1222000	-0.0434213251429331	-0.0190911021379549
2	12220001	1224000	-0.0512160278600064	-0.0260657506245181
2	12240001	1226000	-0.0593118159172204	-0.0334760617463941
2	12260001	1228000	-0.0665073554517662	-0.0402334133946633
2	12280001	1230000	-0.0716013126008353	-0.0452491834604064
2	12300001	1232000	-0.0737862995329192	-0.0477776612124096
2	12320001	1234000	-0.0738307125417112	-0.0484447814302818
2	12340001	1236000	-0.0728968939522049	-0.048219390271338
2	12360001	1238000	-0.0721471860893938	-0.0480703338928927
2	12380001	1240000	-0.0727439312782717	-0.0489664584522608
2	12400001	1242000	-0.0754268058953107	-0.0515487880391437
2	12420001	1244000	-0.0792448225228971	-0.0551470584727894
2	12440001	1246000	-0.0828243277948958	-0.0587631835048325
2	12460001	1248000	-0.0847916683451717	-0.0613990768869078
2	12480001	1250000	-0.0837731908075898	-0.06205665237065
2	12500001	1252000	-0.078860200006096	-0.0600534271407691
2	12520001	1254000	-0.0710038335249604	-0.0559693321142761
2	12540001	1256000	-0.0616201871385347	-0.0506999016412578
2	12560001	1258000	-0.0521253566211701	-0.0451406700718006
2	12580001	1260000	-0.0439354377472179	-0.040187171755991
2	12600001	1262000	-0.0381870584487878	-0.0365421535290018
2	12620001	1264000	-0.0348989752890235	-0.0341372121663512
2	12640001	1266000	-0.0338104769888273	-0.0327111569286437
2	12660001	1268000	-0.0346608522691013	-0.032002797076484
2	12680001	1270000	-0.0371893898507477	-0.0317509418704766
2	12700001	1272000	-0.0409745623144165	-0.0316611240755763
2	12720001	1274000	-0.0449515776797496	-0.0313057704741388
2	12740001	1276000	-0.0478948278261366	-0.03022403135287
2	12760001	1278000	-0.0485787046329671	-0.0279550569984759
2	12780001	1280000	-0.0457775999796309	-0.0240379976976624
2	12800001	1282000	-0.0387692406687466	-0.0182386789344316
2	12820001	1284000	-0.0288446931958485	-0.0112296269819704
2	12840001	1286000	-0.0177983589796998	-0.00391004331076173
2	12860001	1288000	-0.00742463943906359	0.0028208706087117
2	12880001	1290000	0.000482064007296219	0.00806391330596638
2	12900001	1292000	0.00452603638047327	0.0110758220305056
2	12920001	1294000	0.00490630846098698	0.011737088911776
2	12940001	1296000	0.00222059746921333	0.0100841447992105
2	12960001	1298000	-0.00293337937447173	0.00615342054224184
2	12980001	1300000	-0.00995790484969249	-0.000018653009697522
2	13000001	1302000	-0.0181742000000015	-0.00816584989524261
2	13020001	1304000	-0.0265792389246682	-0.0171027637053019
2	13040001	1306000	-0.0340889339868908	-0.0254141929188521
2	13060001	1308000	-0.0396191975498675	-0.0316849360148698
2	13080001	1310000	-0.0420859419767965	-0.0344997914723314
2	13100001	1312000	-0.0408416102690286	-0.0329870696109408
2	13120001	1314000	-0.0369847679805252	-0.0284491281133106
2	13140001	1316000	-0.0320505113034001	-0.0227318365027807
2	13160001	1318000	-0.0275739364297672	-0.0176810643026908
2	13180001	1320000	-0.0250901395517405	-0.0151426810363809
2	13200001	1322000	-0.0255946686889774	-0.0163837195834662
2	13220001	1324000	-0.0279248791713105	-0.0203558662486647
2	13240001	1326000	-0.0303785781561154	-0.0254319706929694
2	13260001	1328000	-0.0312535728007682	-0.0299848825773736
2	13280001	1330000	-0.0288476702626449	-0.0323874515628709
2	13300001	1332000	-0.0220408313096255	-0.0314710129173316
2	13320001	1334000	-0.0120416311516051	-0.0279008443361353
2	13340001	1336000	-0.00064079860898405	-0.0228007091215392
2	13360001	1338000	0.0103709374978385	-0.0172943705757999
2	13380001	1340000	0.019202848348463	-0.0125055920011743
2	13400001	1342000	0.0244962329021383	-0.009325814402055
2	13420001	1344000	0.0266205012367065	-0.00771718959137719
2	13440001	1346000	0.0263770912096581	-0.00740954708421181
2	13460001	1348000	0.0245674406784836	-0.00813271639562975
2	13480001	1350000	0.0219929875006733	-0.00961652704070201
2	13500001	1352000	0.0193703716907123	-0.01158025659958
2	13520001	1354000	0.0170770418910641	-0.0137009749127369
2	13540001	1356000	0.015405648901186	-0.0156451998857269
2	13560001	1358000	0.0146488435205359	-0.0170794494241038
2	13580001	1360000	0.0150992765485715	-0.0176702414334217
2	13600001	1362000	0.0169007222953105	-0.0171969547923345
2	13620001	1364000	0.0196014491130121	-0.0158904122718961
2	13640001	1366000	0.022600848864495	-0.0140942976162609
2	13660001	1368000	0.0252983134125779	-0.0121522945695832
2	13680001	1370000	0.0270932346200802	-0.0104080868760168
2	13700001	1372000	0.0275334582712867	-0.00914247048170321
2	13720001	1374000	0.0267606458363463	-0.00838469014073191
2	13740001	1376000	0.025064912706874	-0.00810110280917969
2	13760001	1378000	0.0227363742744849	-0.00825806544312322
2	13780001	1380000	0.0200651459307938	-0.00882193499863922
2	13800001	1382000	0.0173506659957559	-0.00969891463086508
2	13820001	1384000	0.0149296645026866	-0.0105545922911814
2	13840001	1386000	0.0131481944132416	-0.0109944021300294
2	13860001	1388000	0.0123523086890766	-0.0106237782978504
2	13880001	1390000	0.0128880602918473	-0.00904815494508543
2	13900001	1392000	0.0149416284876442	-0.0060980767998719
2	13920001	1394000	0.0180596977602992	-0.0025045309011295
2	13940001	1396000	0.0216290788980783	0.000776385134525385
2	13960001	1398000	0.0250365826892485	0.00278857369047727
2	13980001	1400000	0.0276690199220762	0.00257593715010988
2	14000001	1402000	0.0291278788228716	-0.00038110204464005
2	14020001	1404000	0.0298733573701206	-0.00485604121762679
2	14040001	1406000	0.0305803309803524	-0.00918585763415127
2	14060001	1408000	0.0319236750700968	-0.0117075285595155
2	14080001	1410000	0.034578265055883	-0.0107580312590204
2	14100001	1412000	0.0388607485192906	-0.00536413924367348
2	14120001	1414000	0.0436548617021007	0.00268818899269673
2	14140001	1416000	0.0474861130111432	0.0109231987105544
2	14160001	1418000	0.0488800108532495	0.0168651351703656
2	14180001	1420000	0.0463620636352499	0.0180382436325948
2	14200001	1422000	0.0389763148297123	0.0127515229526388
2	14220001	1424000	0.0278409481721504	0.00245298636561842
2	14240001	1426000	0.014592682463817	-0.0106245992984121
2	14260001	1428000	0.000868236505961883	-0.0242484672094015
2	14280001	1430000	-0.0116956709001619	-0.0361858505372952
2	14300001	1432000	-0.0217210436645617	-0.0446472237993701
2	14320001	1434000	-0.0288647765422709	-0.0496160269022133
2	14340001	1436000	-0.0330424869995808	-0.0515189410997409
2	14360001	1438000	-0.0341697925027834	-0.0507826476458696
2	14380001	1440000	-0.03216231051817	-0.0478338277945155
2	14400001	1442000	-0.0271140241032353	-0.0431583245198669
2	14420001	1444000	-0.019832378680289	-0.0374786276772021
2	14440001	1446000	-0.0113031852628448	-0.0315763888420721
2	14460001	1448000	-0.0025122548644145	-0.0262332595900263
2	14480001	1450000	0.00555460150148767	-0.022230891496616
2	14500001	1452000	0.0120549172259967	-0.0201357878171763
2	14520001	1454000	0.0167196033188332	-0.0196538585261835
2	14540001	1456000	0.0194229151943654	-0.020275865277899
2	14560001	1458000	0.0200391082669619	-0.0214925697265841
2	14580001	1460000	0.0184424379509907	-0.0227947335264999
2	14600001	1462000	0.0147303545376975	-0.023773638232452
2	14620001	1464000	0.00989308782583786	-0.0244226450014214
2	14640001	1466000	0.00514406249104392	-0.0248356348909331
2	14660001	1468000	0.0016967032089488	-0.0251064889585124
2	14680001	1470000	0.000764434655185257	-0.0253290882616842
2	14700001	1472000	0.0031393765829078	-0.0255642564351075
2	14720001	1474000	0.00792842905535851	-0.0257405874219762
2	14740001	1476000	0.0138171872133023	-0.0257536177426178
2	14760001	1478000	0.0194912461975031	-0.0254988839173601
2	14780001	1480000	0.0236362011487249	-0.0248719224665308
2	14800001	1482000	0.025346663959138	-0.0238062245498299
2	14820001	1484000	0.0253533135265329	-0.0223870998844485
2	14840001	1486000	0.0247958455001062	-0.0207378128269495
2	14860001	1488000	0.0248139555290542	-0.0189816277338965
2	14880001	1490000	0.0265473392625732	-0.0172418089618527
2	14900001	1492000	0.0307614408939667	-0.0155377349293788
2	14920001	1494000	0.0367246987929664	-0.0134732403030263
2	14940001	1496000	0.0433312998734121	-0.0105482738113435
2	14960001	1498000	0.0494754310491422	-0.00626278418287957
2	14980001	1500000	0.0540512792339967	-0.000116720146182547
2	15000001	1502000	0.0562206074618762	0.00808785276139827
2	15020001	1504000	0.0562154832469299	0.0173404017673116
2	15040001	1506000	0.0545355502233688	0.0263282772902078
2	15060001	1508000	0.0516804520254044	0.0337388297487347
2	15080001	1510000	0.0481498322872472	0.0382594095615424
2	15100001	1512000	0.044431569102466	0.038995689880595
2	15120001	1514000	0.0409664784020591	0.0367266347911195
2	15140001	1516000	0.0381836105763817	0.032649531111658
2	15160001	1518000	0.0365120160157894	0.0279616656607534
2	15180001	1520000	0.0363807451106377	0.0238603252569474
2	15200001	1522000	0.0379602301950185	0.0212643181234763
2	15220001	1524000	0.0403864313779695	0.0199785381023487
2	15240001	1526000	0.0425366907122644	0.0195294004402674
2	15260001	1528000	0.0432883502506772	0.0194433203839345
2	15280001	1530000	0.0415187520459819	0.0192467131800525
2	15300001	1532000	0.0365369255900286	0.0185826100779006
2	15320001	1534000	0.0293786501309705	0.0175605063370651
2	15340001	1536000	0.0215113923560378	0.0164065132197093
2	15360001	1538000	0.014402618952461	0.0153467419879964
2	15380001	1540000	0.00951979660746893	0.0146073039040896
2	15400001	1542000	0.00795002988634147	0.014369776858166
2	15420001	1544000	0.00925897486655525	0.0146376052524575
2	15440001	1546000	0.0126319255036366	0.0153697001172102
2	15460001	1548000	0.0172541757531114	0.01652497248267
2	15480001	1550000	0.0223110195705065	0.0180623333790828
2	15500001	1552000	0.0270813001769213	0.0199089499173918
2	15520001	1554000	0.0312180578557523	0.0218650135313303
2	15540001	1556000	0.0344678821559684	0.0236989717353284
2	15560001	1558000	0.0365773626265399	0.0251792720438168
2	15580001	1560000	0.037293088816436	0.0260743619712256
2	15600001	1562000	0.0365027664125278	0.0262472138582549
2	15620001	1564000	0.0346585656532907	0.0259388993506833
2	15640001	1566000	0.0323537729151016	0.0254850149205586
2	15660001	1568000	0.0301816745743369	0.0252211570399291
2	15680001	1570000	0.0287355570073738	0.0254829221808427
2	15700001	1572000	0.0284613316503071	0.0264982131489828
2	15720001	1574000	0.029215410178105	0.0280641580845746
2	15740001	1576000	0.0307068293254538	0.0298701914614781
2	15760001	1578000	0.0326446258270402	0.0316057477535537
2	15780001	1580000	0.0347378364175505	0.0329602614346617
2	15800001	1582000	0.0366990575304924	0.0337096595511525
2	15820001	1584000	0.0382551243946584	0.0339758394393373
2	15840001	1586000	0.0391364319376621	0.0339671910080172
2	15860001	1588000	0.0390733750871174	0.0338921041659934
2	15880001	1590000	0.037796348770638	0.0339589688220674
2	15900001	1592000	0.0352102120781359	0.0343362958613851
2	15920001	1594000	0.0319176807487171	0.0350330800744727
2	15940001	1596000	0.028695934683786	0.0360184372282012
2	15960001	1598000	0.0263221537847467	0.0372614830894417
2	15980001	1600000	0.0255735179530035	0.038731333425065
2	16000001	1602000	0.0269695996700203	0.0403173517401656
2	16020001	1604000	0.0299995417374985	0.041589892492731
2	16040001	1606000	0.0338948795371992	0.0420395578789721
2	16060001	1608000	0.0378871484508837	0.0411569500950999
2	16080001	1610000	0.0412078838603128	0.0384326713373254
2	16100001	1612000	0.0432366713781304	0.0336215049705417
2	16120001	1614000	0.0439452975405102	0.0275349590343734
2	16140001	1616000	0.0434535991145087	0.021248722737126
2	16160001	1618000	0.0418814128671822	0.0158384852871067
2	16180001	1620000	0.0393485755655872	0.012379935892622
2	16200001	1622000	0.0360413517209621	0.0115832806924641
2	16220001	1624000	0.0324117168212754	0.0126967935473702
2	16240001	1626000	0.0289780740986769	0.0146032652485636
2	16260001	1628000	0.0262588267853173	0.0161854865872674
2	16280001	1630000	0.0247723781133469	0.0163262483547047
2	16300001	1632000	0.024879898342698	0.0143034516102372
2	16320001	1634000	0.0263136258444316	0.0109754384857805
2	16340001	1636000	0.028648566017391	0.00759566138138812
2	16360001	1638000	0.0314597242604191	0.00541757269711421
2	16380001	1640000	0.0343221059723588	0.00569462483301261
2	16400001	1642000	0.0368795283890812	0.00927031251036473
2	16420001	1644000	0.039051056094567	0.0153482997353614
2	16440001	1646000	0.0408245655098251	0.0227222928354223
2	16460001	1648000	0.0421879330558639	0.0301859981379652
2	16480001	1650000	0.0431290351536921	0.03653312197041
2	16500001	1652000	0.0436552768279658	0.0408385871558197
2	16520001	1654000	0.0438521775179317	0.043302182499837
2	16540001	1656000	0.043824785266484	0.0444049133037498
2	16560001	1658000	0.0436781481165169	0.0446277848688457
2	16580001	1660000	0.0435173141109245	0.0444518024964121
2	16600001	1662000	0.043418758411314	0.0442907226772941
2	16620001	1664000	0.0433446646541444	0.0442893066605654
2	16640001	1666000	0.0432286435945874	0.044525066884857
2	16660001	1668000	0.0430043059878149	0.0450755157888
2	16680001	1670000	0.0426052625889988	0.0460181658110255
2	16700001	1672000	0.0419985686555499	0.0473929587820166
2	16720001	1674000	0.0412850574538349	0.0490895540996647
2	16740001	1676000	0.0405990067524598	0.0509600405537135
2	16760001	1678000	0.0400746943200303	0.0528565069339064
2	16780001	1680000	0.0398463979251522	0.0546310420299873
2	16800001	1682000	0.0400078467088975	0.0561367296825854
2	16820001	1684000	0.0404905753022035	0.0572306339358742
2	16840001	1686000	0.0411855697084737	0.0577708138849128
2	16860001	1688000	0.0419838159311113	0.0576153286247604
2	16880001	1690000	0.04277629997352	0.0566222372504763
2	16900001	1692000	0.0434862658480174	0.054733360326235
2	16920001	1694000	0.0441659896025789	0.0522255642926717
2	16940001	1696000	0.044900005294094	0.0494594770595371
2	16960001	1698000	0.0457728469794523	0.0467957265365822
2	16980001	1700000	0.0468690487155434	0.0445949406335571
2	17000001	1702000	0.0482054310069727	0.0431304200625987
2	17020001	1704000	0.0495279601492093	0.0423261567453875
2	17040001	1706000	0.0505148888854378	0.04201881540599
2	17060001	1708000	0.0508444699588431	0.0420450607684727
2	17080001	1710000	0.05019495611261	0.0422415575569021
2	17100001	1712000	0.0483520572688651	0.0424599435266741
2	17120001	1714000	0.0455313120655022	0.0426117485585015
2	17140001	1716000	0.0420557163193575	0.0426234755644265
2	17160001	1718000	0.0382482658472664	0.0424216274564912
2	17180001	1720000	0.0344319564660647	0.0419327071467379
2	17200001	1722000	0.0309172203698043	0.0410931377332698
2	17220001	1724000	0.0279642352613987	0.0398790230584344
2	17240001	1726000	0.0258206152209776	0.0382763871506405
2	17260001	1728000	0.0247339743286705	0.0362712540382967
2	17280001	1730000	0.0249519266646071	0.0338496477498116
2	17300001	1732000	0.0265898646780164	0.0310780007420315
2	17320001	1734000	0.029234294294527	0.028344379185551
2	17340001	1736000	0.0323394998088663	0.0261172576794028
2	17360001	1738000	0.0353597655157627	0.0248651108226189
2	17380001	1740000	0.0377493757099437	0.0250564132142318
2	17400001	1742000	0.0391328692537416	0.0269971263805044
2	17420001	1744000	0.0398158032799046	0.0303431595566217
2	17440001	1746000	0.0402739894887855	0.0345879089049986
2	17460001	1748000	0.0409832395807369	0.0392247705880513
2	17480001	1750000	0.0424193652561111	0.0437471407681947
2	17500001	1752000	0.0448545272636523	0.0477067495286591
2	17520001	1754000	0.0477462825456693	0.0508886626359318
2	17540001	1756000	0.0503485370928618	0.0531362797773146
2	17560001	1758000	0.0519151968959304	0.05429300064011
2	17580001	1760000	0.0517001679455751	0.0542022249116195
2	17600001	1762000	0.0492413136308762	0.0528114168781137
2	17620001	1764000	0.0452123269344353	0.0504842992217364
2	17640001	1766000	0.0405708582372347	0.0476886592236003
2	17660001	1768000	0.0362745579202558	0.0448922841648173
2	17680001	1770000	0.0332810763644809	0.0425629613265001
2	17700001	1772000	0.0322648209123328	0.0410568913066778
2	17720001	1774000	0.0327672267519997	0.0402839279710476
2	17740001	1776000	0.0340464860331108	0.0400423385022238
2	17760001	1778000	0.0353607909052955	0.0401303900828205
2	17780001	1780000	0.0359683335181829	0.0403463498954519
2	17800001	1782000	0.035359972329847	0.0405385639010032
2	17820001	1784000	0.0339572310321409	0.0407556931734428
2	17840001	1786000	0.032414299625362	0.0410964775650105
2	17860001	1788000	0.0313853681098079	0.0416596569279457
2	17880001	1790000	0.0315246264857763	0.0425439711144879
2	17900001	1792000	0.0332588406167694	0.0437785831599395
2	17920001	1794000	0.0361050798191077	0.0451143488318533
2	17940001	1796000	0.0393529892723167	0.046232547080845
2	17960001	1798000	0.0422922141559217	0.0468144568575301
2	17980001	1800000	0.0442123996494477	0.0465413571125244
2	18000001	1802000	0.0446341813025227	0.0452367339800549
2	18020001	1804000	0.0440021561451845	0.0432929023287958
2	18040001	1806000	0.0429919115775731	0.041244384211032
2	18060001	1808000	0.0422790349998288	0.0396257016790493
2	18080001	1810000	0.0425391138120916	0.0389713767851329
2	18100001	1812000	0.0442126184794134	0.0396350265425803
2	18120001	1814000	0.0467995517264914	0.0412466478087365
2	18140001	1816000	0.049564799342935	0.043255332401959
2	18160001	1818000	0.0517732471183527	0.0451101721406044
2	18180001	1820000	0.0526897808423539	0.0462602588430304
2	18200001	1822000	0.051804995259727	0.0463281665423607
2	18220001	1824000	0.0495123209359789	0.0456303981307874
2	18240001	1826000	0.0464308973917959	0.0446569387152695
2	18260001	1828000	0.0431798641478647	0.043897773402766
2	18280001	1830000	0.0403783607248713	0.0438428873002357
2	18300001	1832000	0.0385145422506993	0.0448274726519248
2	18320001	1834000	0.0375526262820183	0.0465675502512286
2	18340001	1836000	0.0373258459826948	0.0486243480288295
2	18360001	1838000	0.0376674345165954	0.0505590939154097
2	18380001	1840000	0.0384106250475867	0.0519330158416518
2	18400001	1842000	0.0393937739658556	0.0524148946742008
2	18420001	1844000	0.0404757305668711	0.0521037230235523
2	18440001	1846000	0.0415204673724225	0.0512060464361647
2	18460001	1848000	0.0423919569042992	0.0499284104584964
2	18480001	1850000	0.0429541716842906	0.0484773606370056
2	18500001	1852000	0.0431004584882107	0.0470445538958442
2	18520001	1854000	0.0428416611079723	0.0457620926699361
2	18540001	1856000	0.042217997589513	0.0447471907718991
2	18560001	1858000	0.0412696859787704	0.0441170620143507
2	18580001	1860000	0.0400369443216817	0.0439889202099085
2	18600001	1862000	0.03860244979145	0.044426760729124
2	18620001	1864000	0.0372187160703383	0.0452817051742856
2	18640001	1866000	0.0361807159678751	0.0463516567056156
2	18660001	1868000	0.0357834222935887	0.0474345184833366
2	18680001	1870000	0.0363218078570078	0.0483281936676708
2	18700001	1872000	0.0379776208317788	0.0488797584367218
2	18720001	1874000	0.0404797108480218	0.049132981040118
2	18740001	1876000	0.0434437028999744	0.049180802745369
2	18760001	1878000	0.0464852219818752	0.0491161648199842
2	18780001	1880000	0.0492198930879619	0.0490320085314733
2	18800001	1882000	0.0513470351060136	0.0490277579893784
2	18820001	1884000	0.0529007424979745	0.0492287686713724
2	18840001	1886000	0.0539988036193296	0.0497668788971606
2	18860001	1888000	0.0547590068255642	0.0507739269864487
2	18880001	1890000	0.0552991404721632	0.052381751258942
2	18900001	1892000	0.0557175380217029	0.0546277976341178
2	18920001	1894000	0.0560347133651235	0.0571719424305417
2	18940001	1896000	0.0562517255004562	0.0595796695665507
2	18960001	1898000	0.0563696334257323	0.0614164629604824
2	18980001	1900000	0.0563894961389831	0.0622478065306739
2	19000001	1902000	0.0562601104323295	0.0617678429703787
2	19020001	1904000	0.0557212242742518	0.0601853500725145
2	19040001	1906000	0.0544603234273203	0.0578377644049154
2	19060001	1908000	0.0521648936541048	0.0550625225354149
2	19080001	1910000	0.0485224207171759	0.0521970610318474
2	19100001	1912000	0.0434472075476784	0.0495601406468992
2	19120001	1914000	0.0377608257510601	0.047395818872669
2	19140001	1916000	0.0325116641013439	0.0459294773861083
2	19160001	1918000	0.028748111372552	0.0453864978641685
2	19180001	1920000	0.0275185563387074	0.045992261983801
2	19200001	1922000	0.029494890074677	0.0478535530141131
2	19220001	1924000	0.0338430128587052	0.0506027605928349
2	19240001	1926000	0.0393523272698813	0.053753675949853
2	19260001	1928000	0.0448122358872938	0.0568200903150535
2	19280001	1930000	0.0490121412900314	0.0593157949183224
2	19300001	1932000	0.0510754541457645	0.0609033870781066
2	19320001	1934000	0.0514616174764873	0.0618406884670943
2	19340001	1936000	0.0509640823927754	0.0625343268465341
2	19360001	1938000	0.0503763000052043	0.0633909299776749
2	19380001	1940000	0.0504917214243495	0.0648171256217651
2	19400001	1942000	0.0518971294173206	0.0670772591083059
2	19420001	1944000	0.0543526333773626	0.0698665460398064
2	19440001	1946000	0.057411674354255	0.0727379195870285
2	19460001	1948000	0.0606276933977766	0.0752443129207336
2	19480001	1950000	0.0635541315577065	0.0769386592116832
2	19500001	1952000	0.0658461005825587	0.0775465253284144
2	19520001	1954000	0.0675653950157849	0.0774840129305644
2	19540001	1956000	0.0688754800995718	0.077339857375546
2	19560001	1958000	0.0699398210761057	0.0777027940207718
2	19580001	1960000	0.0709218831875734	0.0791615582236545
2	19600001	1962000	0.0719072104818526	0.082055473687751
2	19620001	1964000	0.0726696622295875	0.0857262175011941
2	19640001	1966000	0.0729051765071136	0.0892660550982618
2	19660001	1968000	0.0723096913907665	0.091767251913231
2	19680001	1970000	0.0705791449568815	0.0923220733803795
3	1	2000	0.0465082198346995	0.0472982408982867
3	20001	4000	0.0466698174918498	0.041112272241209
3	40001	6000	0.0430706339250471	0.0370243527911534
3	60001	8000	0.0378707958276652	0.034531292748728
3	80001	10000	0.0332304298930775	0.0331299023145409
3	100001	12000	0.0308389672779312	0.0323517982798157
3	120001	14000	0.0305030569919679	0.0318678237982376
3	140001	16000	0.0315586525082024	0.0313836286141076
3	160001	18000	0.0333417072996497	0.0306048624717265
3	180001	20000	0.0352559636479962	0.02936307485202
3	200001	22000	0.0369763190696127	0.0279934141824132
3	220001	24000	0.0382454598895416	0.0269569286269559
3	240001	26000	0.038806072432825	0.0267146663496979
3	260001	28000	0.0384008430245053	0.0277276755146892
3	280001	30000	0.0368901608733806	0.0301635565305943
3	300001	32000	0.0346052267232735	0.033016118784537
3	320001	34000	0.0319949442017626	0.0349857239082557
3	340001	36000	0.0295082169364265	0.0347727335334891
3	360001	38000	0.0275274217877692	0.0315659246351076
3	380001	40000	0.0261688285479969	0.0265077355605103
3	400001	42000	0.0254821802422411	0.0212290200002285
3	420001	44000	0.0255172198956333	0.0173606316447932
3	440001	46000	0.0262693775000609	0.0161229213494489
3	460001	48000	0.0275168309144343	0.0170942286282933
3	480001	50000	0.0289834449644198	0.0194423901601374
3	500001	52000	0.0303930844756836	0.0223352426237923
3	520001	54000	0.0314696142738919	0.0249406226980688
3	540001	56000	0.0319533658449041	0.0265582106853217
3	560001	58000	0.0316505373153521	0.0270150613820804
3	580001	60000	0.030383793472061	0.026270073208418
3	600001	62000	0.0279757991018557	0.0242821445844077
3	620001	64000	0.024389497943678	0.021119853495751
3	640001	66000	0.0201489495449357	0.0172904961906629
3	660001	68000	0.0159184924051534	0.0134110484829869
3	680001	70000	0.0123624650238556	0.0100984861865664
3	700001	72000	0.00993998810254752	0.00780994802198806
3	720001	74000	0.00828931115065674	0.00636322433681161
3	740001	76000	0.00684346587959156	0.00541626838533997
3	760001	78000	0.00503548400076023	0.00462703342187606
3	780001	80000	0.00229839722557104	0.00365347270072282
3	800001	82000	-0.00164637592007224	0.00225191350871919
3	820001	84000	-0.00592386965228361	0.000572179262848316
3	840001	86000	-0.00937073137268166	-0.00113753258737068
3	860001	88000	-0.0108236084828849	-0.00262902459241862
3	880001	90000	-0.00950441571096892	-0.00369784349218665
3	900001	92000	-0.0061761370908381	-0.00431451278420704
3	920001	94000	-0.00198702398285375	-0.00449330015542233
3	940001	96000	0.00191467225262267	-0.00424847329277507
3	960001	98000	0.00460970171854675	-0.00360117609272539
3	980001	100000	0.00609482037114174	-0.00260005728980371
3	1000001	102000	0.00659578562994789	-0.001300641828058
3	1020001	104000	0.00633835491450542	0.000241545348463736
3	1040001	106000	0.00554828564435455	0.00197097929571353
3	1060001	108000	0.00450441689896412	0.00379803214789049
3	1080001	110000	0.0036979143975173	0.00549666435218233
3	1100001	112000	0.00367302551912593	0.00680673343402381
3	1120001	114000	0.00497399764290181	0.00746809691884975
3	1140001	116000	0.00793647751075644	0.00737776426097246
3	1160001	118000	0.0120617093158003	0.0070613526302144
3	1180001	120000	0.0166423366139433	0.00720163112527552
3	1200001	122000	0.0209710029610958	0.0084813688448558
3	1220001	124000	0.0244595939947013	0.0113312808208746
3	1240001	126000	0.0269969636783374	0.0151738658181288
3	1260001	128000	0.0285912080571151	0.0191795685346346
3	1280001	130000	0.0292504231761456	0.0225188336684084
3	1300001	132000	0.0289827050805398	0.0243621059174664
3	1320001	134000	0.0278402071666341	0.0241894636095464
3	1340001	136000	0.0260513122356655	0.0227195195912723
3	1360001	138000	0.0238884604400962	0.0209805203389895
3	1380001	140000	0.0216240919323885	0.0200007123290434
3	1400001	142000	0.019507706245528	0.020503370391709
3	1420001	144000	0.017697040434595	0.0219918827729802
3	1440001	146000	0.016326890935193	0.0236646660727804
3	1460001	148000	0.0155320541829257	0.0247201368910331
3	1480001	150000	0.0154473266133969	0.0243567118276617
3	1500001	152000	0.0162067142458389	0.0222666823518187
3	1520001	154000	0.0179410614339998	0.0201178394095733
3	1540001	156000	0.0207804221152564	0.0200718488162232
3	1560001	158000	0.0248548502269855	0.0242903763870666
3	1580001	160000	0.0301383787022228	0.0340613528461708
3	1600001	162000	0.0359809564566384	0.0471777685526788
3	1620001	164000	0.0415765114015613	0.0605588787745034
3	1640001	166000	0.0461189714483205	0.0711239387795572
3	1660001	168000	0.0490157280953975	0.0765851368413619
3	1680001	170000	0.050528027189883	0.0778263932558755
3	1700001	172000	0.0511305781660202	0.0765245613246657
3	1720001	174000	0.0512980904580526	0.0743564943492998
3	1740001	176000	0.0515052735002233	0.0729990456313451
3	1760001	178000	0.0521894521623504	0.073680547588245
3	1780001	180000	0.0536384130565519	0.0758352491009464
3	1800001	182000	0.0561025582305203	0.0784488781662723
3	1820001	184000	0.0598322897319484	0.0805071627810458
3	1840001	186000	0.0648524618641057	0.0813057904613449
3	1860001	188000	0.0702857379525687	0.0813802868002694
3	1880001	190000	0.0750292335784911	0.0815761369101742
3	1900001	192000	0.0779800643230262	0.0827388259034145
3	1920001	194000	0.0783429086462764	0.0853276773119314
3	1940001	196000	0.0765526965241397	0.0882573683460107
3	1960001	198000	0.073351920811463	0.0900564146355244
3	1980001	200000	0.0694830743630933	0.0892533318103445
3	2000001	202000	0.0656886500338774	0.084376635500343
3	2020001	204000	0.0625881571245663	0.0747527884309982
3	2040001	206000	0.0603091707195264	0.0629000417102137
3	2060001	208000	0.0588562823490283	0.0521345935414993
3	2080001	210000	0.0582340835433424	0.0457726421283652
3	2100001	212000	0.0584005410699819	0.046085765299884
3	2120001	214000	0.0591271226454292	0.0511670593873808
3	2140001	216000	0.0601386712234096	0.0580650003477435
3	2160001	218000	0.0611600297576483	0.0638280641378599
3	2180001	220000	0.0619305325850062	0.0661819736687869
3	2200001	222000	0.0622474795748879	0.0655614396682576
3	2220001	224000	0.0619226619798339	0.063078419818174
3	2240001	226000	0.0607678710523847	0.0598448718004382
3	2260001	228000	0.0585948980450807	0.0569727532969521
3	2280001	230000	0.0554468419147338	0.0553114409792254
3	2300001	232000	0.0522920324352412	0.0546599874771979
3	2320001	234000	0.0503301070847713	0.0545548644104174
3	2340001	236000	0.0507607033414928	0.0545325433984311
3	2360001	238000	0.0542440126959788	0.0542000651156015
3	2380001	240000	0.0592824426884208	0.0534467464555494
3	2400001	242000	0.0638389548714147	0.0522324733667104
3	2420001	244000	0.0658765107975567	0.0505171317975202
3	2440001	246000	0.0639735244341285	0.0483575395126311
3	2460001	248000	0.059170219407155	0.0461982415415629
3	2480001	250000	0.0531222717573469	0.0445807147300522
3	2500001	252000	0.0474853575254147	0.0440464359238354
3	2520001	254000	0.043915152752069	0.045136881968649
3	2540001	256000	0.0436105131662679	0.0481045127125618
3	2560001	258000	0.0459430132499594	0.0520457200129706
3	2580001	260000	0.049827407173339	0.0557678787296049
3	2600001	262000	0.0541784491066023	0.0580783637221938
3	2620001	264000	0.0580604108074941	0.0581294995214457
3	2640001	266000	0.0611356343839576	0.0564534093419859
3	2660001	268000	0.063215979531485	0.0539271660694187
3	2680001	270000	0.0641133059455686	0.051427842589349
3	2700001	272000	0.063639473321701	0.0498325117873809
3	2720001	274000	0.0617125776882052	0.0497472258105949
3	2740001	276000	0.0586756604047277	0.0506939538519749
3	2760001	278000	0.0549779991637457	0.0519236443659804
3	2780001	280000	0.0510688716577363	0.0526872458070713
3	2800001	282000	0.0474702050074021	0.0525525231945304
3	2820001	284000	0.0449945240463464	0.0523545078069335
3	2840001	286000	0.0445270030363981	0.0532450474876798
3	2860001	288000	0.0469528162393857	0.0563759900801685
3	2880001	290000	0.0527393278960377	0.0624594980045223
3	2900001	292000	0.0606826621626812	0.0704489919877597
3	2920001	294000	0.069161133174543	0.078858207333623
3	2940001	296000	0.0765530550668502	0.0862008793458544
3	2960001	298000	0.0812367419748294	0.090990743328196
3	2980001	300000	0.0821452331705535	0.0922633975427923
3	3000001	302000	0.0804304684734783	0.0911418920853962
3	3020001	304000	0.0777991128399057	0.0892711400101626
3	3040001	306000	0.0759578312261376	0.0882960543712468
3	3060001	308000	0.0761571269657589	0.0893753552813861
3	3080001	310000	0.0778228569014876	0.0917229910876478
3	3100001	312000	0.0799247162533249	0.0940667171956816
3	3120001	314000	0.081432400241272	0.0951342890111371
3	3140001	316000	0.0815606630870183	0.0940044467437581
3	3160001	318000	0.0805044950190052	0.0911598698196647
3	3180001	320000	0.0787039452673622	0.0874342224690711
3	3200001	322000	0.0765990630622191	0.0836611689221916
3	3220001	324000	0.0746298976337054	0.0806743734092403
3	3240001	326000	0.0731374186863639	0.0790503726594992
3	3260001	328000	0.0720662778223909	0.078337193398522
3	3280001	330000	0.071262047118396	0.0778257348509299
3	3300001	332000	0.0705702986509886	0.0768068962413444
3	3320001	334000	0.0698385093459113	0.0747691862381576
3	3340001	336000	0.0689217755254384	0.0719915512848448
3	3360001	338000	0.067677098360977	0.0689505472686519
3	3380001	340000	0.0659614790239344	0.0661227300768248
3	3400001	342000	0.0637002436980793	0.0638499491412693
3	3420001	344000	0.0610920186166253	0.0619352280725311
3	3440001	346000	0.0584037550251475	0.0600468840258152
3	3460001	348000	0.0559024041692211	0.0578532341563271
3	3480001	350000	0.0538549172944212	0.0550225956192722
3	3500001	352000	0.0524517362406199	0.0513489222359853
3	3520001	354000	0.0515772652248773	0.0471287144923197
3	3540001	356000	0.0510393990585506	0.042784109540258
3	3560001	358000	0.0506460325529969	0.038737244531783
3	3580001	360000	0.0502441262003843	0.0353237005533101
3	3600001	362000	0.0498369032161244	0.0325328344289851
3	3620001	364000	0.0494666524964399	0.0302674469173864
3	3640001	366000	0.0491756629375534	0.0284303387770926
3	3660001	368000	0.0490073298409973	0.026898787867656
3	3680001	370000	0.0490094741295445	0.0254479804525241
3	3700001	372000	0.0492310231312775	0.0238275798961184
3	3720001	374000	0.049720904174279	0.0217872495628603
3	3740001	376000	0.0505280445866318	0.0190766528171711
3	3760001	378000	0.0516844394005305	0.0156193241567746
3	3780001	380000	0.0531543544646173	0.0120342826126034
3	3800001	382000	0.0548851233316466	0.00911441834889282
3	3820001	384000	0.0568240795543725	0.00765262152987774
3	3840001	386000	0.058915406988432	0.00822771233591872
3	3860001	388000	0.0610906907009931	0.0105622310118783
3	3880001	390000	0.0632783660621066	0.0141646478187445
3	3900001	392000	0.065406868441823	0.0185434330175055
3	3920001	394000	0.0674046332101933	0.0232070568691491
3	3940001	396000	0.0691425376016712	0.0276483978295534
3	3960001	398000	0.070261226308323	0.0312979671341542
3	3980001	400000	0.0703437858866183	0.0335706842132775
3	4000001	402000	0.0689733028930267	0.0338814684972492
3	4020001	404000	0.0659942732649467	0.0319141567427509
3	4040001	406000	0.0622968304634924	0.0284282550118874
3	4060001	408000	0.0590325173307072	0.0244521866931189
3	4080001	410000	0.0573528767086342	0.0210143751749059
3	4100001	412000	0.0580730237161558	0.0189114577939656
3	4120001	414000	0.0606623625795105	0.0180129276800428
3	4140001	416000	0.0642538698017759	0.0179564919111389
3	4160001	418000	0.0679805218860298	0.0183798575652555
3	4180001	420000	0.0709752953353498	0.0189207317203941
3	4200001	422000	0.0725797153912225	0.0192680973975997
3	4220001	424000	0.0729695022487702	0.019316041390091
3	4240001	426000	0.072528924841524	0.0190099264341302
3	4260001	428000	0.0716422521030151	0.0182951152659795
3	4280001	430000	0.0705709978514482	0.0171546176966096
3	4300001	432000	0.069085655443722	0.0157220318358247
3	4320001	434000	0.0668339631214085	0.0141686028681375
3	4340001	436000	0.0634636591260799	0.0126655759780608
3	4360001	438000	0.0588139061375482	0.0113460545712849
3	4380001	440000	0.0534895645885844	0.0101905749382097
3	4400001	442000	0.0482869193501992	0.00914153159041311
3	4420001	444000	0.0440022552934034	0.0081413190394726
3	4440001	446000	0.041431857289208	0.00713233179696591
3	4460001	448000	0.0410741949246997	0.00607024160106421
3	4480001	450000	0.0422364766512689	0.00496382909631286
3	4500001	452000	0.0439280956363819	0.00383515215385081
3	4520001	454000	0.0451584450475053	0.00270626864481697
3	4540001	456000	0.0452068927879997	0.00161470742292733
3	4560001	458000	0.0444327057048034	0.000659881272206038
3	4580001	460000	0.043465125380749	-0.0000433260407456974
3	4600001	462000	0.0429333933986691	-0.000380030749326621
3	4620001	464000	0.0432156027966097	-0.000304121784058518
3	4640001	466000	0.0436852524334704	-0.0000445788639550467
3	4660001	468000	0.043464692623364	0.000100845594847159
3	4680001	470000	0.0416762736804034	-0.000165600823788534
3	4700001	472000	0.0374423459187017	-0.00114167053599876
3	4720001	474000	0.0302319916886728	-0.00308529829086906
3	4740001	476000	0.0209012214859358	-0.00609514816928074
3	4760001	478000	0.0106527778424114	-0.0102300665850637
3	4780001	480000	0.00068940329001981	-0.0155488999520482
3	4800001	482000	-0.00787353764788502	-0.0218873110614638
3	4820001	484000	-0.0142701924822146	-0.0281882282141381
3	4840001	486000	-0.017822086732447	-0.0331713960882984
3	4860001	488000	-0.0178507459180599	-0.0355565593621717
3	4880001	490000	-0.0139742582870498	-0.0344632352439761
3	4900001	492000	-0.00699696300148654	-0.0306100310618931
3	4920001	494000	0.00198023804804103	-0.0251153266740954
3	4940001	496000	0.0118564429709446	-0.0190975019387556
3	4960001	498000	0.0215307498766356	-0.0136749367140461
3	4980001	500000	0.0300431305845303	-0.00971375754293237
3	5000001	502000	0.0369970517540639	-0.00707107770755177
3	5020001	504000	0.0421368537546762	-0.00535175717483451
3	5040001	506000	0.0452068769558071	-0.00416065591171085
3	5060001	508000	0.0460578315323412	-0.00321165486588587
3	5080001	510000	0.0449659068809414	-0.00265471890816433
3	5100001	512000	0.0423136622037157	-0.00274883389012574
3	5120001	514000	0.0384836567027719	-0.00375298566334965
3	5140001	516000	0.0338584495802177	-0.00592616007941563
3	5160001	518000	0.0288442350288962	-0.00939678144994379
3	5180001	520000	0.0239417472045909	-0.0137710279267165
3	5200001	522000	0.0196753552538203	-0.0185245161215566
3	5220001	524000	0.0165694283231033	-0.023132862646287
3	5240001	526000	0.0149210830866067	-0.027192982250107
3	5260001	528000	0.0141184263290901	-0.0307869822317214
3	5280001	530000	0.0133223123629612	-0.0341182680272113
3	5300001	532000	0.0116935955006278	-0.037390245072658
3	5320001	534000	0.00869464202030103	-0.0406922209439663
3	5340001	536000	0.00499386606340677	-0.0436571117763342
3	5360001	538000	0.00156119373717397	-0.045803735844784
3	5380001	540000	-0.000633448851168283	-0.0466509114243376
3	5400001	542000	-0.00062013559439092	-0.0457174567900169
3	5420001	544000	0.00196100574348508	-0.0428594914579637
3	5440001	546000	0.00502963191343852	-0.0392823399087983
3	5460001	548000	0.00589534579519814	-0.0365286278642609
3	5480001	550000	0.00186775026849268	-0.0361409810460917
3	5500001	552000	-0.00859322522545521	-0.0391281525922514
3	5520001	554000	-0.0224263449994473	-0.0443634053055837
3	5540001	556000	-0.0354200468047916	-0.0501861294051529
3	5560001	558000	-0.0433627683927958	-0.0549357151100231
3	5580001	560000	-0.0431416461721589	-0.0572668656230267
3	5600001	562000	-0.0360386111811435	-0.0570955360820667
3	5620001	564000	-0.0244342931154034	-0.0546529946088143
3	5640001	566000	-0.0107093216705914	-0.0501705093249403
3	5660001	568000	0.00275567345763704	-0.0438793483521162
3	5680001	570000	0.0139116712309141	-0.0362620399737315
3	5700001	572000	0.0220360852400115	-0.0288061531200503
3	5720001	574000	0.026737937732986	-0.0232505168830553
3	5740001	576000	0.0276262509578942	-0.0213339603547293
3	5760001	578000	0.0247209599245121	-0.0241171773408065
3	5780001	580000	0.0196856506894929	-0.0299483205020283
3	5800001	582000	0.014594822071209	-0.0364974072128878
3	5820001	584000	0.0115229728880327	-0.0414344548478781
3	5840001	586000	0.0119852694270113	-0.0430048118122893
3	5860001	588000	0.0152595478498909	-0.0417551506346007
3	5880001	590000	0.0200643117870927	-0.0388074748740886
3	5900001	592000	0.0251180648690377	-0.0352837880900293
3	5920001	594000	0.0291393107261468	-0.0323060938416993
3	5940001	596000	0.0312590538322901	-0.0306333435476197
3	5960001	598000	0.0322583020351325	-0.0295722800632909
3	5980001	600000	0.0333305640257879	-0.028066594103458
3	6000001	602000	0.0356693484953702	-0.0250599763828663
3	6020001	604000	0.0400966645787669	-0.0199639209521485
3	6040001	606000	0.0459485231859598	-0.014061135205488
3	6060001	608000	0.0521894356707045	-0.00910212987295576
3	6080001	610000	0.0577839133867564	-0.00683741568462265
3	6100001	612000	0.0618746015152512	-0.00849586599137245
3	6120001	614000	0.0643166805468453	-0.0132198046273402
3	6140001	616000	0.0651434647995753	-0.0196299180474738
3	6160001	618000	0.0643882685914779	-0.026346892706721
3	6180001	620000	0.0620844062405896	-0.0319914150600298
3	6200001	622000	0.0583250708497128	-0.0355524463397219
3	6220001	624000	0.0534429706607126	-0.0374920468876142
3	6240001	626000	0.04783069270022	-0.0386405518228975
3	6260001	628000	0.0418808239948657	-0.0398282962647628
3	6280001	630000	0.0360149289640324	-0.0416872084107391
3	6300001	632000	0.0307704815981105	-0.0440555887717086
3	6320001	634000	0.0267139332802418	-0.0465733309368919
3	6340001	636000	0.0244117353935681	-0.0488803284955096
3	6360001	638000	0.0242321425869475	-0.0506576987033621
3	6380001	640000	0.0257506225721027	-0.0517514534825688
3	6400001	642000	0.0283444463264726	-0.0520488284218289
3	6420001	644000	0.0313908848274961	-0.0514370591098415
3	6440001	646000	0.0342672090526121	-0.049803381135306
3	6460001	648000	0.0364554406309141	-0.0471805028191228
3	6480001	650000	0.0378566037981132	-0.0441830234109983
3	6500001	652000	0.0384764734415753	-0.0415710148928403
3	6520001	654000	0.0383208244486661	-0.0401045492465564
3	6540001	656000	0.0374495326043994	-0.0403136606096804
3	6560001	658000	0.0361388772843806	-0.0418082317422497
3	6580001	660000	0.0347192387618635	-0.043968107559928
3	6600001	662000	0.0335209973101013	-0.0461731329783788
3	6620001	664000	0.0328745332023478	-0.0478031529132653
3	6640001	666000	0.0330396873835296	-0.048413870349054
3	6660001	668000	0.0339941434852662	-0.0482644205454226
3	6680001	670000	0.0356450458108503	-0.0477897968308515
3	6700001	672000	0.0378995386635745	-0.0474249925338212
3	6720001	674000	0.0406462278805671	-0.0474925533626422
3	6740001	676000	0.0436995654342998	-0.0478652345449449
3	6760001	678000	0.0468554648310798	-0.0483033436881901
3	6780001	680000	0.0499098395772144	-0.0485671883998382
3	6800001	682000	0.052589759606154	-0.0484952135216167
3	6820001	684000	0.0543469205599213	-0.0482384128323214
3	6840001	686000	0.0545641745076822	-0.0480259173450149
3	6860001	688000	0.0526243735186025	-0.0480868580727601
3	6880001	690000	0.047910369661848	-0.0486503660286196
3	6900001	692000	0.040276498921055	-0.0498598732855706
3	6920001	694000	0.0314630329377411	-0.0515160161562485
3	6940001	696000	0.0236817272678957	-0.053333732013203
3	6960001	698000	0.0191443374675067	-0.055027958228984
3	6980001	700000	0.0191838926006958	-0.0563715204715991
3	7000001	702000	0.0216185157641169	-0.0573687975908878
3	7020001	704000	0.0233876035625572	-0.0580820567321475
3	7040001	706000	0.0214305526008039	-0.0585735650406753
3	7060001	708000	0.0136444123441303	-0.0589215141574632
3	7080001	710000	0.00175684369975456	-0.0592677937062808
3	7100001	712000	-0.0115468395646187	-0.0597702178065925
3	7120001	714000	-0.0235813236812852	-0.0605866005778624
3	7140001	716000	-0.0316612948825403	-0.0618747561395548
3	7160001	718000	-0.0339969250895206	-0.0637339548869521
3	7180001	720000	-0.0323803289787265	-0.0660292923186086
3	7200001	722000	-0.0294991069154993	-0.0685673202088969
3	7220001	724000	-0.0280408592651805	-0.0711545903321896
3	7240001	726000	-0.0298453117585224	-0.0735623429423757
3	7260001	728000	-0.0333606915879203	-0.0754205722114099
3	7280001	730000	-0.0361873513111806	-0.0763239607907639
3	7300001	732000	-0.0359256434861098	-0.0758671913319091
3	7320001	734000	-0.03093719534395	-0.0738009306126857
3	7340001	736000	-0.0226287328096864	-0.0704997819164088
3	7360001	738000	-0.0131682564817398	-0.0664943326527621
3	7380001	740000	-0.00472376695853129	-0.0623151702314293
3	7400001	742000	0.000536735161518414	-0.0584928820620944
3	7420001	744000	0.0010259076089224	-0.0555134294656348
3	7440001	746000	-0.00252095857007014	-0.0536842694077031
3	7460001	748000	-0.00878791400027598	-0.0532682327651455
3	7480001	750000	-0.0164590093065119	-0.0545281504148083
3	7500001	752000	-0.0243468786533379	-0.0574902671068616
3	7520001	754000	-0.0317784903642869	-0.06123448308477
3	7540001	756000	-0.0382093963026349	-0.0646041124653219
3	7560001	758000	-0.0430951483316584	-0.0664424693653059
3	7580001	760000	-0.0461085874450243	-0.0659860324178335
3	7600001	762000	-0.0477917111579662	-0.064043938321311
3	7620001	764000	-0.0489038061161091	-0.0618184882904679
3	7640001	766000	-0.0502041589650778	-0.0605119835400337
3	7660001	768000	-0.052452056350497	-0.0613267252847379
3	7680001	770000	-0.0560563057417148	-0.0649198597662322
3	7700001	772000	-0.0600237979029724	-0.0697679133338558
3	7720001	774000	-0.0630109444222339	-0.0738022573638704
3	7740001	776000	-0.0636741568874636	-0.0749542632325374
3	7760001	778000	-0.0610369131973139	-0.0717216015956082
3	7780001	780000	-0.0555909564931892	-0.0648671402267943
3	7800001	782000	-0.0481950962271819	-0.0557200461792972
3	7820001	784000	-0.0397081418513847	-0.0456094865063181
3	7840001	786000	-0.0309889028178899	-0.0358646282610585
3	7860001	788000	-0.0228976801919453	-0.0276952361618559
3	7880001	790000	-0.01630074149142	-0.0218334655875915
3	7900001	792000	-0.0120658458473391	-0.0188920695822836
3	7920001	794000	-0.0110607523907269	-0.0194838011899492
3	7940001	796000	-0.013699413465421	-0.0237898116539636
3	7960001	798000	-0.0185805542665115	-0.0302648450151318
3	7980001	800000	-0.0238490932019017	-0.0369320435136166
3	8000001	802000	-0.0276499486794948	-0.0418145493895807
3	8020001	804000	-0.0286455590130286	-0.0434401167685635
3	8040001	806000	-0.0275684421395794	-0.0423549473176103
3	8060001	808000	-0.0256686359020578	-0.039609854589143
3	8080001	810000	-0.0241961781433748	-0.0362556521355834
3	8100001	812000	-0.024401106706441	-0.0333431535093534
3	8120001	814000	-0.0271467793225904	-0.0317101210737114
3	8140001	816000	-0.0317498332768497	-0.0313421124352614
3	8160001	818000	-0.0371402257426686	-0.0320116340114438
3	8180001	820000	-0.0422479138934969	-0.0334911922196992
3	8200001	822000	-0.0462432535478998	-0.035553867086217
3	8220001	824000	-0.0492581951049026	-0.0379750330721814
3	8240001	826000	-0.0516650876086468	-0.0405306382475258
3	8260001	828000	-0.0538362801032733	-0.0429966306821836
3	8280001	830000	-0.0560320957256513	-0.0451400509118609
3	8300001	832000	-0.0580647539835613	-0.0466923093353553
3	8320001	834000	-0.0596344484775119	-0.047375908817237
3	8340001	836000	-0.0604413728080119	-0.0469133522220766
3	8360001	838000	-0.0601857205755699	-0.0450271424144442
3	8380001	840000	-0.0587331004883239	-0.0416965754432443
3	8400001	842000	-0.0566107816849307	-0.0379281200947166
3	8420001	844000	-0.0545114484116764	-0.034985038339435
3	8440001	846000	-0.053127784914847	-0.0341305921479732
3	8460001	848000	-0.0528288800161816	-0.0361193832744628
3	8480001	850000	-0.0526894408392293	-0.0396713726072669
3	8500001	852000	-0.0514605790829921	-0.0429978608183062
3	8520001	854000	-0.0478934064464717	-0.0443101485795016
3	8540001	856000	-0.0412180921209064	-0.0423207135898147
3	8560001	858000	-0.0325810352664779	-0.0377467416563723
3	8580001	860000	-0.0236076925356038	-0.0318065956133421
3	8600001	862000	-0.0159235205807019	-0.0257186382948918
3	8620001	864000	-0.0111539760541899	-0.0207012325351891
3	8640001	866000	-0.0105776797626123	-0.0177818494460249
3	8660001	868000	-0.0140859091290195	-0.0172243932496829
3	8680001	870000	-0.0212231057305888	-0.0191018764460698
3	8700001	872000	-0.0315337111444973	-0.0234873115350925
3	8720001	874000	-0.0442441641786317	-0.0301869122838767
3	8740001	876000	-0.0573088925637164	-0.0379396975284234
3	8760001	878000	-0.0683643212611852	-0.0452178873719523
3	8780001	880000	-0.0750468752324719	-0.0504937019176835
3	8800001	882000	-0.0757445025346372	-0.0526184031852972
3	8820001	884000	-0.0718512436072486	-0.0519594208603161
3	8840001	886000	-0.0655126619855001	-0.0492632265447233
3	8860001	888000	-0.0588743212045868	-0.0452762918405024
3	8880001	890000	-0.0540817847997026	-0.0407450883496363
3	8900001	892000	-0.0526065515491943	-0.0363407549409453
3	8920001	894000	-0.0532238612040182	-0.032433099550597
3	8940001	896000	-0.0540348887582833	-0.0293165973815958
3	8960001	898000	-0.0531408092060982	-0.0272857236369462
3	8980001	900000	-0.0491538401533615	-0.0265030057424085
3	9000001	902000	-0.0427303696531301	-0.026603180014766
3	9020001	904000	-0.0350378283702504	-0.0270890349935579
3	9040001	906000	-0.0272436469695691	-0.0274633592183234
3	9060001	908000	-0.0205152561159326	-0.0272289412286014
3	9080001	910000	-0.0158635203461162	-0.0260833418217584
3	9100001	912000	-0.0136730396846093	-0.0245032108264696
3	9120001	914000	-0.0141718480278302	-0.0231599703292375
3	9140001	916000	-0.0175879792721969	-0.0227250424165645
3	9160001	918000	-0.0237956401907541	-0.0236074095286934
3	9180001	920000	-0.0312537290630491	-0.0251662955208277
3	9200001	922000	-0.0380673170452564	-0.0264984846019113
3	9220001	924000	-0.0423414752935502	-0.0267007609808881
3	9240001	926000	-0.0428121839469374	-0.0252276193834209
3	9260001	928000	-0.0407390590757547	-0.0229643966020479
3	9280001	930000	-0.0380126257331716	-0.0211541399460262
3	9300001	932000	-0.0365234089723577	-0.0210398967246129
3	9320001	934000	-0.0381619338464823	-0.0238647142470651
3	9340001	936000	-0.0438529362592093	-0.0300937334370384
3	9360001	938000	-0.0506579955161793	-0.0370804696757826
3	9380001	940000	-0.0546729017735274	-0.0414005319589462
3	9400001	942000	-0.0519934451873887	-0.0396295292821775
3	9420001	944000	-0.040224928288144	-0.029642975240054
3	9440001	946000	-0.0230107031031572	-0.0145160018228698
3	9460001	948000	-0.00550363403403778	0.00137635438015198
3	9480001	950000	0.00714341451760498	0.0136590567797886
3	9500001	952000	0.0111542464935429	0.0190665084131299
3	9520001	954000	0.0082593392090826	0.0187708708225266
3	9540001	956000	0.00156583832291308	0.0150537451766429
3	9560001	958000	-0.00581911050627682	0.0101967326441432
3	9580001	960000	-0.0107883616197982	0.00648143439369188
3	9600001	962000	-0.0110473971566765	0.00564389903333982
3	9620001	964000	-0.00755221044679439	0.00723796492868403
3	9640001	966000	-0.002071422617749	0.0102719178847081
3	9660001	968000	0.00362634520286266	0.0137540437063954
3	9680001	970000	0.00803934368056221	0.016839669967122
3	9700001	972000	0.0107333106533459	0.0192722913138326
3	9720001	974000	0.0115408557523287	0.0209424441618644
3	9740001	976000	0.0102945886086256	0.0217406649265546
3	9760001	978000	0.00703141728545622	0.0216119653057586
3	9780001	980000	0.00260544357445895	0.0207192581274047
3	9800001	982000	-0.00192493230062327	0.0192799315019397
3	9820001	984000	-0.00550131011604673	0.0175113735398103
3	9840001	986000	-0.00706528964806855	0.0156309723514631
3	9860001	988000	-0.0058828631090556	0.0139003943616814
3	9880001	990000	-0.00251759245581479	0.0127584192525937
3	9900001	992000	0.00214256791873697	0.0126881050206653
3	9920001	994000	0.00720966362168274	0.0141725096623612
3	9940001	996000	0.0118771583898234	0.017367906109607
3	9960001	998000	0.0156641884788311	0.0211234270361696
3	9980001	1000000	0.0181713082740959	0.0239614200512763
3	10000001	1002000	0.0189990721610076	0.0244042327641544
3	10020001	1004000	0.0178776355514275	0.0214500833118272
3	10040001	1006000	0.0150555579631025	0.0160006719425016
3	10060001	1008000	0.0109109999402507	0.00943356943218078
3	10080001	1010000	0.00582212202709021	0.00312634655686768
3	10100001	1012000	0.000167084767839184	-0.00154342590743467
3	10120001	1014000	-0.00571551229789004	-0.0036627544047978
3	10140001	1016000	-0.0116453136489059	-0.00417695425959094
3	10160001	1018000	-0.0174815247686234	-0.00449591801625815
3	10180001	1020000	-0.023083351140457	-0.00602953821924331
3	10200001	1022000	-0.0282874352174545	-0.00972000847710396
3	10220001	1024000	-0.0328401673311953	-0.0146387266548524
3	10240001	1026000	-0.0364653747828924	-0.0193893916816144
3	10260001	1028000	-0.0388868848737582	-0.0225757024865161
3	10280001	1030000	-0.0398285249050055	-0.0228013579986833
3	17280001	1730000	-0.0206741287528777	-0.0542180494222612
3	17300001	1732000	-0.0320822455276671	-0.0512194238563623
3	17320001	1734000	-0.0493571812765303	-0.0539870103476883
3	17340001	1736000	-0.067177837447145	-0.051975209452372
3	17360001	1738000	-0.0800856874856953	-0.0470026884927636
3	17380001	1740000	-0.082587847837992	-0.043979181482768
3	17400001	1742000	-0.0709537325098304	-0.045932451629223
3	17420001	1744000	-0.048501945746944	-0.0483623789106985
3	17440001	1746000	-0.0203133893550511	-0.044886872498698
3	17460001	1748000	0.00792767332942178	-0.0318882381985505
3	17480001	1750000	0.0281235328472143	-0.0168063683508887
3	17500001	1752000	0.0315731182083577	-0.0098455519301712
3	17520001	1754000	0.0131736170188564	-0.0178485561029723
3	17540001	1756000	-0.017784748731391	-0.0342120608043302
3	17560001	1758000	-0.0484134984565128	-0.0489712241613985
3	17580001	1760000	-0.0682239836226373	-0.0549501111185931
3	17600001	1762000	-0.0763268839038939	-0.0561284138893768
3	17620001	1764000	-0.0742327110264124	-0.0592747315044743
3	17640001	1766000	-0.0637006911583631	-0.0686170962822494
3	17660001	1768000	-0.0474849082360784	-0.0782212736916221
3	17680001	1770000	-0.0285881606379311	-0.0796124624891515
3	17700001	1772000	-0.0104909592817551	-0.0678237719833743
3	17720001	1774000	0.00141533475677296	-0.0519199536907368
3	17740001	1776000	0.00126164786251541	-0.0444736696796632
3	17760001	1778000	-0.0141317210992309	-0.0539646175747593
3	17780001	1780000	-0.0371869833414316	-0.0725006372253594
3	17800001	1782000	-0.057636977596618	-0.08809660403698
3	17820001	1784000	-0.0674989304865551	-0.0918865260132965
3	17840001	1786000	-0.0679276201899431	-0.087480941550622
3	17860001	1788000	-0.0623622127747161	-0.0816095216434286
3	17880001	1790000	-0.053856326602025	-0.0791774655306907
3	17900001	1792000	-0.0439213892058883	-0.0777920854293901
3	17920001	1794000	-0.0336832804135416	-0.0732362218010108
3	17940001	1796000	-0.0244919989015548	-0.0629864340460224
3	17960001	1798000	-0.0185940187438364	-0.051294157320837
3	17980001	1800000	-0.0184599328636298	-0.0441045457208525
3	18000001	1802000	-0.025163249916638	-0.0455141880728123
3	18020001	1804000	-0.0341891414884032	-0.0522254121288421
3	18040001	1806000	-0.0396256948969275	-0.0590919803724133
3	18060001	1808000	-0.0372707187308526	-0.0622323854172345
3	18080001	1810000	-0.0297609066613788	-0.0628240403979643
3	18100001	1812000	-0.0214426736303458	-0.0633090885794985
3	18120001	1814000	-0.0153127218059651	-0.0648945429678785
3	18140001	1816000	-0.00896890226193451	-0.0638468955337273
3	18160001	1818000	0.00134064670167682	-0.0551975079888138
3	18180001	1820000	0.0165294714786031	-0.0371421952448584
3	18200001	1822000	0.026157857237793	-0.0205345850133891
3	18220001	1824000	0.0209623421492185	-0.016132664977553
3	18240001	1826000	0.00773773761173191	-0.0216540499071671
3	18260001	1828000	-0.00270657666859436	-0.0315562613437154
3	18280001	1830000	-0.00203433593529408	-0.04083019765209
3	18300001	1832000	0.00819826476967471	-0.0466002644908138
3	18320001	1834000	0.0239619154547479	-0.0465242443418174
3	18340001	1836000	0.041236484001377	-0.0391799012380732
3	18360001	1838000	0.0560385497830758	-0.0268249254167216
3	18380001	1840000	0.0643938700463738	-0.0126369886659446
3	18400001	1842000	0.063677376025861	0.000745008329454189
3	18420001	1844000	0.0566606949083699	0.0128372492981848
3	18440001	1846000	0.0474646278687938	0.0236946890723357
3	18460001	1848000	0.0389587195963428	0.0328656409674239
3	18480001	1850000	0.0290074888374957	0.0378718522326799
3	18500001	1852000	0.0142241978530485	0.035728428600763
3	18520001	1854000	-0.00716169413788513	0.0248906161940232
3	18540001	1856000	-0.030455940082921	0.00957422269357426
3	18560001	1858000	-0.0493480959713569	-0.00456480382977878
3	18580001	1860000	-0.0591565333781295	-0.0130275256693162
3	18600001	1862000	-0.061714886220729	-0.0159430465746591
3	18620001	1864000	-0.0604856040022845	-0.0145974806595135
3	18640001	1866000	-0.0585790445788261	-0.0106677413102597
3	18660001	1868000	-0.0576971992179899	-0.00739393900397487
3	18680001	1870000	-0.0591899675403135	-0.00840698349041054
3	18700001	1872000	-0.0633982680479958	-0.0156266765859075
3	18720001	1874000	-0.0666270947698811	-0.0241283883731646
3	18740001	1876000	-0.0641724606164751	-0.0272763810014697
3	18760001	1878000	-0.0529931946831069	-0.020534167186975
3	18780001	1880000	-0.0366993908043981	-0.00776226191328766
3	18800001	1882000	-0.0205639589997938	0.00507956926912108
3	18820001	1884000	-0.00854408479156265	0.0135933274191461
3	18840001	1886000	0.000665944286731864	0.0196280800331461
3	18860001	1888000	0.00968756519870294	0.0265946612168464
3	18880001	1890000	0.0202981003348749	0.0369388382909927
3	18900001	1892000	0.0308984137934194	0.049246111436417
3	18920001	1894000	0.039045255099419	0.0611369140489719
3	18940001	1896000	0.0433194971012639	0.0705763948127942
3	18960001	1898000	0.0463985059405715	0.0769085635651546
3	18980001	1900000	0.0519837710822666	0.0798221454316078
3	19000001	1902000	0.0622871515214702	0.079514855558892
3	19020001	1904000	0.0735619843740902	0.0782203691784818
3	19040001	1906000	0.0805719762862307	0.0786813515430353
3	19060001	1908000	0.0797815363239258	0.0821994679663664
3	19080001	1910000	0.0744578832329284	0.08431238400691
3	19100001	1912000	0.0690286302584793	0.0809072401194698
3	19120001	1914000	0.0657601589640529	0.075033076099702
3	19140001	1916000	0.0663785429926819	0.0715294065784755
3	19160001	1918000	0.0717537509988138	0.0737773915215589
3	19180001	1920000	0.0793313316825538	0.079324772234319
3	19200001	1922000	0.0857007287554218	0.0842609353570218
3	19220001	1924000	0.0883421074471984	0.0856559632193283
3	19240001	1926000	0.0882985190607064	0.0845027209084785
3	19260001	1928000	0.0875037364170293	0.0827747692011073
3	19280001	1930000	0.0874717302860972	0.0820824753087207
3	19300001	1932000	0.0880372632332258	0.0825834321823089
3	19320001	1934000	0.0886152957725774	0.0840720392077328
3	19340001	1936000	0.0883067399707662	0.0860533735797664
3	19360001	1938000	0.0849563141042129	0.0868752237288339
3	19380001	1940000	0.0760946880017908	0.0845960558942725
3	19400001	1942000	0.0606971794726455	0.0780056722502001
3	19420001	1944000	0.0435176982470174	0.0688192187098604
3	19440001	1946000	0.0307548020354192	0.0594831771212779
3	19460001	1948000	0.0269439791628109	0.0521681682922829
3	19480001	1950000	0.0299684404119368	0.0479413688699272
3	19500001	1952000	0.0360483271799879	0.0475940944610686
3	19520001	1954000	0.0420853346102692	0.0514158005120315
3	19540001	1956000	0.0477073728305412	0.0576885018270082
3	19560001	1958000	0.053223905714679	0.0641923530496583
3	19580001	1960000	0.0585182530522771	0.069155105448562
3	19600001	1962000	0.0617691582958108	0.0725948967919839
3	19620001	1964000	0.0607292208134753	0.0749774614731092
3	19640001	1966000	0.0541510523854499	0.0763744845176976
3	19660001	1968000	0.0447873144398512	0.0752814534818057
3	19680001	1970000	0.0363906808167796	0.0697998065540642
3	19700001	1972000	0.0321598199499239	0.0595219826673365
3	19720001	1974000	0.0330773786473238	0.0500044237314139
3	19740001	1976000	0.039571998310607	0.0482945724003207
3	19760001	1978000	0.0512289681120463	0.0587484481910318
3	19780001	1980000	0.0642601683064937	0.0749563780723278
3	19800001	1982000	0.074034126919447	0.0878172658759412
3	19820001	1984000	0.0775326129356529	0.0906528074705995
3	19840001	1986000	0.078190359176858	0.0864758668730138
3	19860001	1988000	0.0810553394240582	0.0807221001368915
3	19880001	1990000	0.0891873560919778	0.0777310020325662
3	19900001	1992000	0.0976935261302546	0.0774574221968795
3	19920001	1994000	0.099692795122254	0.0787600489833
3	19940001	1996000	0.0911327689813367	0.0804902279543677
3	19960001	1998000	0.0792756949408437	0.0814699335089093
3	19980001	2000000	0.0720623763868629	0.0806529309597459
3	20000001	2002000	0.0688331999964934	0.0775495204393897
3	20020001	2004000	0.0667784482695867	0.0718091357852757
3	20040001	2006000	0.0638967588578799	0.063767355432106
3	20060001	2008000	0.0614201900206517	0.0565043362036493
3	20080001	2010000	0.0613891551690662	0.0537863795209414
3	20100001	2012000	0.0644014123031055	0.057783431671127
3	20120001	2014000	0.0652840977780236	0.0642800184057869
3	20140001	2016000	0.0574216925378921	0.0674643103426111
3	20160001	2018000	0.0373280906726816	0.0634166810789089
3	20180001	2020000	0.0140348388559543	0.0557863161304672
3	20200001	2022000	-0.000297103092827831	0.0501146039926929
3	20220001	2024000	0.00277995248937528	0.0503667440390551
3	20240001	2026000	0.0168606046399207	0.0542031791552754
3	20260001	2028000	0.0318261802397454	0.0577081631051379
3	20280001	2030000	0.0399748433682377	0.0579527098035737
3	20300001	2032000	0.0432721068985978	0.0559548737701006
3	20320001	2034000	0.0461003209024779	0.053719469675383
3	20340001	2036000	0.0508789352580365	0.0527019334432683
3	20360001	2038000	0.0521757990694572	0.0521601860103343
3	20380001	2040000	0.0425958612474295	0.050802769566342
3	20400001	2042000	0.0182923773379313	0.0477298455431262
3	20420001	2044000	-0.0103881705719139	0.0436080523408193
3	20440001	2046000	-0.0295509937596922	0.0394956476016277
3	20460001	2048000	-0.0293234600939699	0.0365049944269605
3	20480001	2050000	-0.0159215638072314	0.0359648777550371
3	20500001	2052000	0.000416544277061842	0.0392581879832791
3	20520001	2054000	0.0111329529672848	0.0466904990520171
3	20540001	2056000	0.0143907095991664	0.0542581190732156
3	20560001	2058000	0.0100331011402743	0.0568800397017479
3	20580001	2060000	-0.00128352623489902	0.0513179284016052
3	20600001	2062000	-0.0156505895241587	0.0417041558732487
3	20620001	2064000	-0.0283464465183845	0.0340137686262577
3	20640001	2066000	-0.0351585003100075	0.0326817882272546
3	20660001	2068000	-0.033910335197665	0.0359831364710359
3	20680001	2070000	-0.0229345807815447	0.0406527102094415
3	20700001	2072000	-0.00198616908061621	0.0443694981825349
3	20720001	2074000	0.0234907582110242	0.048588856683274
3	20740001	2076000	0.0466297569805018	0.0557102338928409
3	20760001	2078000	0.0621750070848363	0.0670314235298888
3	20780001	2080000	0.0713131842606382	0.0794436014629573
3	20800001	2082000	0.0768415882144151	0.0887362890980575
3	20820001	2084000	0.0810338462255425	0.0919317284235257
3	20840001	2086000	0.0840688958648654	0.090983043756994
3	20860001	2088000	0.0855051354948423	0.0885005338754898
3	20880001	2090000	0.0845134963529154	0.0847923130643227
3	20900001	2092000	0.0801680428952731	0.0795909494858723
3	20920001	2094000	0.0724668989014936	0.0732296754184363
3	20940001	2096000	0.0651044254447162	0.0684443796039844
3	20960001	2098000	0.0626990429214695	0.0685716149004032
3	20980001	2100000	0.0682713905942721	0.075407127335582
3	21000001	2102000	0.0784509831895985	0.0845834356174167
3	21020001	2104000	0.088269554299912	0.0901922516238049
3	21040001	2106000	0.093708229315984	0.0882158872520629
3	21060001	2108000	0.0945457008218124	0.0821990544771801
3	21080001	2110000	0.0915100531997024	0.077577065293564
3	21100001	2112000	0.0856885569806626	0.0782463397477801
3	21120001	2114000	0.0796052272905127	0.0819477300950261
3	21140001	2116000	0.0761432654037762	0.0848831966426571
3	21160001	2118000	0.0772502273709554	0.0842656243072792
3	21180001	2120000	0.0811310883464696	0.0813515964425013
3	21200001	2122000	0.0850551782607174	0.0784086210111825
3	21220001	2124000	0.0861908677640335	0.0770258265696766
3	21240001	2126000	0.0813026903864976	0.0760788240483136
3	21260001	2128000	0.0670542203781261	0.0737648449709178
3	21280001	2130000	0.0424493902992398	0.0690034694589827
3	21300001	2132000	0.0158535659513827	0.0636036720246793
3	21320001	2134000	-0.00202752855359572	0.0600967757778482
3	21340001	2136000	-0.00343088912633232	0.0601268379880042
3	21360001	2138000	0.00763560823259209	0.0617888525633603
3	21380001	2140000	0.0242213675001109	0.062290547571804
3	21400001	2142000	0.0398645106062786	0.0597923336390534
3	21420001	2144000	0.05005803129364	0.0562653516221498
3	21440001	2146000	0.0507836412578597	0.0546334249359653
3	21460001	2148000	0.0393913475986321	0.0566765684404687
3	21480001	2150000	0.018704339031767	0.0595995627760152
3	21500001	2152000	-0.00708590032289911	0.059463380028057
3	21520001	2154000	-0.033736387032559	0.0534807233042696
3	21540001	2156000	-0.0567981404125302	0.0434712198012244
3	21560001	2158000	-0.0717706804651614	0.0324062277377167
3	21580001	2160000	-0.0750151640947544	0.0229991420861169
3	21600001	2162000	-0.0663392958134178	0.0169315048331003
3	21620001	2164000	-0.0464124170352127	0.015626894718918
3	21640001	2166000	-0.0175222502361403	0.0199280691411613
3	21660001	2168000	0.0115699578600462	0.0283545001267844
[truncated: 1,255 more rows]
