# Supplementary material for: Mutations of PDS5 genes enhance TAD-like domain formation in Arabidopsis thaliana
Source: Nat Commun. 2024 Oct 29;15:9308. doi: 10.1038/s41467-024-53760-x (PMC11519323; doi:10.1038/s41467-024-53760-x)
Supplement: Supplementary file 12 — Supplementary Data 9 [file 41467_2024_53760_MOESM12_ESM.xlsx]

## Sheet: WT_H3K4me3
Enriched chromatin regions
chromosome	from	to
1	3560	4271
1	7953	8843
1	12055	13651
1	22994	24061
1	32362	33273
1	36585	37801
1	45799	46967
1	48325	49401
1	50401	51333
1	52195	52723
1	57552	59082
1	63359	63991
1	65613	67771
1	72182	73122
1	74008	74815
1	75468	76541
1	88790	89625
1	91242	92366
1	95918	96806
1	97304	98300
1	99826	100869
1	104834	105158
1	108906	110327
1	114139	114969
1	116919	118618
1	129148	130642
1	135328	136811
1	141891	143055
1	143601	144249
1	149371	149740
1	154671	156116
1	156961	158779
1	161892	162871
1	163246	163968
1	171748	172860
1	180656	182434
1	185012	186391
1	187060	188191
1	190595	191055
1	195633	197131
1	199655	201116
1	202195	203484
1	204940	205866
1	220304	220981
1	223122	224387
1	225820	227396
1	228980	230103
1	236855	237897
1	245407	245968
1	249035	249864
1	258712	259385
1	262738	263595
1	266393	266998
1	268265	271699
1	274062	274740
1	277880	279514
1	284362	285343
1	293230	294380
1	295215	295643
1	297388	300825
1	301323	302303
1	303429	304188
1	305527	306442
1	308437	309147
1	315116	316787
1	321831	323638
1	325263	326192
1	336448	338950
1	343422	344480
1	345684	347037
1	347635	348585
1	353691	354986
1	362195	363270
1	373390	374446
1	388845	390598
1	392815	396733
1	401139	402009
1	403733	405402
1	408595	409782
1	410636	412739
1	414102	414684
1	430049	430719
1	436312	436886
1	442182	443063
1	445282	446399
1	449620	450562
1	452031	454151
1	455586	456522
1	462790	463743
1	469708	471611
1	474306	475319
1	476951	477799
1	481024	481497
1	486986	487461
1	490803	491713
1	493375	494344
1	497987	498494
1	514270	515490
1	518114	519217
1	537728	538673
1	555308	556059
1	557293	557888
1	564246	564560
1	568578	570037
1	573600	575035
1	576493	576884
1	580490	581301
1	584241	584824
1	591807	593233
1	601460	603314
1	608627	609617
1	621392	622573
1	626615	627531
1	635252	636249
1	637895	638800
1	641383	642170
1	643387	644679
1	650965	652063
1	657358	658302
1	659134	659714
1	661361	662192
1	669083	669972
1	673320	673932
1	686653	687484
1	691693	692715
1	701346	702288
1	705517	706723
1	726223	727555
1	737173	738159
1	739520	740523
1	745952	746736
1	749179	749971
1	752421	754387
1	755166	757045
1	761129	762414
1	773336	774101
1	775389	776357
1	780599	780968
1	782777	783607
1	787028	788378
1	789984	791348
1	794499	795511
1	797681	798615
1	799028	799819
1	802928	803709
1	807246	808177
1	812470	814218
1	818753	820273
1	823313	825244
1	826289	827249
1	830521	831838
1	835701	836616
1	843212	844299
1	846569	848819
1	852269	853934
1	863369	864168
1	867111	867762
1	870039	871406
1	875079	876050
1	876974	877654
1	879217	880258
1	882727	884462
1	889556	890002
1	891635	892581
1	896545	897539
1	898751	899889
1	900760	902202
1	907519	908898
1	910614	911294
1	916985	918991
1	930789	931767
1	933378	934493
1	936962	938705
1	942744	943525
1	944568	945120
1	957290	957914
1	962193	962674
1	966131	966908
1	976221	976527
1	977236	977648
1	981250	982015
1	982397	983490
1	991025	992094
1	993367	993975
1	995962	996791
1	1004758	1006077
1	1008437	1009313
1	1012694	1014620
1	1017962	1019196
1	1027287	1028952
1	1035419	1036294
1	1036641	1037284
1	1040402	1040920
1	1042491	1043852
1	1048897	1049777
1	1050490	1051976
1	1059355	1060337
1	1069898	1071072
1	1073237	1074154
1	1079793	1080741
1	1086107	1086914
1	1095743	1096242
1	1096873	1097708
1	1107930	1108814
1	1109345	1110259
1	1114277	1115493
1	1125341	1126226
1	1127964	1129510
1	1136339	1137202
1	1140351	1141498
1	1142135	1143179
1	1145525	1146550
1	1147617	1148578
1	1153784	1154750
1	1156580	1157872
1	1164127	1166223
1	1168071	1168837
1	1183041	1183842
1	1187318	1188509
1	1190519	1192401
1	1198030	1199383
1	1202145	1203249
1	1215938	1217068
1	1226451	1227321
1	1231545	1233229
1	1235082	1236092
1	1237885	1239051
1	1240295	1241251
1	1242508	1243277
1	1248013	1248691
1	1260779	1262261
1	1285718	1286687
1	1290382	1292845
1	1298413	1299000
1	1306581	1307925
1	1313417	1314638
1	1321845	1322480
1	1330432	1331187
1	1332687	1333675
1	1334534	1335204
1	1336640	1337990
1	1342656	1343805
1	1344924	1345603
1	1350069	1350939
1	1357356	1358513
1	1361155	1362118
1	1364305	1365045
1	1368010	1368956
1	1372337	1373223
1	1374993	1375856
1	1383740	1384425
1	1390371	1391378
1	1398237	1399869
1	1400805	1401545
1	1406773	1407662
1	1410184	1412091
1	1415512	1416214
1	1417677	1419041
1	1420802	1421786
1	1425570	1426374
1	1431224	1432904
1	1436238	1437447
1	1440714	1441561
1	1450095	1451020
1	1452145	1452997
1	1453969	1455309
1	1457824	1458843
1	1462927	1463972
1	1469705	1470310
1	1475504	1476288
1	1478403	1478801
1	1482518	1483718
1	1485819	1487125
1	1490286	1491074
1	1492987	1494335
1	1501166	1501969
1	1502956	1503954
1	1504913	1506330
1	1509584	1511066
1	1516645	1517170
1	1518187	1518699
1	1523494	1524332
1	1533515	1534541
1	1543772	1544116
1	1547060	1547816
1	1553587	1554250
1	1563404	1565276
1	1576723	1577690
1	1582823	1583810
1	1587050	1587865
1	1590247	1590653
1	1595048	1595990
1	1604367	1605118
1	1610215	1611778
1	1624793	1625769
1	1634634	1635964
1	1639329	1639880
1	1645684	1647244
1	1658508	1659561
1	1661607	1662176
1	1669291	1670212
1	1671801	1672692
1	1679045	1679665
1	1682165	1683881
1	1689034	1689882
1	1700243	1701190
1	1706933	1707653
1	1715027	1715809
1	1718252	1719376
1	1721370	1722281
1	1726541	1727216
1	1729492	1730757
1	1732703	1733691
1	1744664	1745713
1	1748361	1748973
1	1754093	1755250
1	1765449	1766427
1	1767690	1770039
1	1772208	1773454
1	1779218	1780305
1	1786751	1787572
1	1790104	1790844
1	1803033	1804111
1	1806958	1807617
1	1814770	1815612
1	1816536	1817428
1	1820384	1821922
1	1822474	1823292
1	1828532	1829968
1	1831699	1833602
1	1836814	1837747
1	1854277	1855161
1	1859950	1860838
1	1864695	1865514
1	1868069	1868967
1	1872792	1873863
1	1883190	1883688
1	1889498	1890040
1	1893486	1894268
1	1896316	1897828
1	1899858	1900647
1	1906953	1908061
1	1910979	1912157
1	1918891	1919869
1	1922241	1923294
1	1939493	1940387
1	1944260	1945960
1	1946651	1947623
1	1951901	1952880
1	1954700	1955642
1	1962232	1963135
1	1964471	1964899
1	1965900	1966352
1	1967982	1970534
1	1978404	1978847
1	1988771	1990142
1	1991441	1993080
1	2001309	2002708
1	2006528	2008389
1	2012518	2013613
1	2015373	2016219
1	2023869	2024799
1	2027625	2028455
1	2029827	2030646
1	2032382	2033175
1	2034076	2037060
1	2040287	2041185
1	2047729	2049486
1	2051221	2052275
1	2054454	2055417
1	2059524	2060445
1	2066624	2068395
1	2070637	2071481
1	2076405	2077840
1	2081120	2082022
1	2083290	2084184
1	2087104	2087875
1	2090138	2091511
1	2095533	2096604
1	2102496	2103555
1	2104967	2106207
1	2108476	2109824
1	2113629	2114699
1	2119933	2121935
1	2134637	2136428
1	2143012	2143866
1	2151285	2153847
1	2155133	2156139
1	2159622	2160908
1	2162313	2163269
1	2164223	2165428
1	2168182	2169233
1	2169849	2170981
1	2173668	2175016
1	2183044	2184994
1	2187821	2188502
1	2189742	2190679
1	2192796	2193977
1	2194620	2195800
1	2199226	2200783
1	2204379	2204863
1	2211036	2212605
1	2215083	2216058
1	2218498	2219582
1	2221566	2223094
1	2223691	2225251
1	2225682	2228754
1	2232472	2233071
1	2237990	2240320
1	2244121	2245096
1	2247640	2250344
1	2259414	2260263
1	2262161	2263811
1	2268538	2269095
1	2270291	2270701
1	2274910	2275568
1	2275995	2276606
1	2277705	2278735
1	2281413	2282780
1	2286853	2287801
1	2291313	2292199
1	2298676	2299599
1	2301362	2302024
1	2305403	2306275
1	2309996	2310615
1	2311055	2312213
1	2315398	2316541
1	2322020	2322323
1	2332617	2333538
1	2337660	2338565
1	2343612	2344484
1	2346131	2346738
1	2348950	2350643
1	2365684	2366654
1	2368764	2369689
1	2373829	2374710
1	2379523	2380296
1	2381505	2382377
1	2390929	2392437
1	2395347	2396841
1	2399667	2400660
1	2402216	2403039
1	2405237	2405993
1	2408829	2409670
1	2411442	2414072
1	2416102	2416923
1	2420945	2422989
1	2423923	2424720
1	2431052	2432149
1	2437344	2439370
1	2443745	2444687
1	2445442	2446860
1	2454719	2455639
1	2458136	2459096
1	2464655	2465630
1	2466292	2467811
1	2471947	2472746
1	2474120	2475041
1	2477003	2477975
1	2484158	2485212
1	2487049	2488147
1	2492343	2493364
1	2497812	2498779
1	2500810	2501414
1	2510368	2511209
1	2515855	2516624
1	2535207	2536111
1	2541703	2542453
1	2546937	2547960
1	2564340	2565220
1	2567360	2568330
1	2575645	2576832
1	2579894	2580804
1	2582640	2583487
1	2586266	2586719
1	2588892	2591382
1	2606933	2609037
1	2614890	2615796
1	2620330	2621681
1	2635096	2636737
1	2638083	2639114
1	2640173	2642912
1	2645199	2646994
1	2649599	2650738
1	2670834	2671952
1	2672296	2674523
1	2675873	2676632
1	2683117	2685043
1	2687683	2688724
1	2692721	2694357
1	2696306	2697426
1	2701063	2701960
1	2703206	2704168
1	2706838	2708144
1	2712753	2714266
1	2715635	2716553
1	2721035	2722078
1	2723657	2724490
1	2735100	2735908
1	2736733	2737543
1	2750519	2751413
1	2752014	2753569
1	2758947	2759917
1	2762473	2763503
1	2770526	2772486
1	2773868	2774909
1	2800896	2801744
1	2805119	2806118
1	2808734	2809767
1	2810559	2811307
1	2817023	2817890
1	2824402	2825426
1	2826964	2828073
1	2838237	2839833
1	2846659	2849039
1	2852307	2853293
1	2856070	2856991
1	2867332	2868234
1	2873390	2875137
1	2877687	2878093
1	2879463	2880716
1	2882406	2883286
1	2884306	2885276
1	2891018	2891630
1	2898600	2899525
1	2904009	2904951
1	2911248	2912106
1	2916934	2917704
1	2925117	2925931
1	2927586	2929307
1	2938699	2939398
1	2941478	2942432
1	2945140	2946930
1	2953127	2953973
1	2954857	2955831
1	2965100	2965450
1	2967118	2967779
1	2970770	2972299
1	2975565	2976900
1	2978861	2979373
1	2981959	2982763
1	2989238	2990388
1	2994235	2995265
1	3000644	3001502
1	3003092	3004466
1	3009072	3010081
1	3011397	3012486
1	3014349	3016834
1	3019804	3020462
1	3031204	3031563
1	3037617	3039104
1	3041441	3042751
1	3046762	3047516
1	3062773	3063491
1	3064009	3064840
1	3071010	3072228
1	3076470	3077483
1	3093760	3094861
1	3099514	3100721
1	3101843	3103055
1	3104438	3105296
1	3106366	3107292
1	3108139	3108620
1	3115877	3116818
1	3118939	3120649
1	3122864	3123768
1	3125971	3126313
1	3130225	3131145
1	3135124	3136095
1	3136695	3137621
1	3139519	3140388
1	3140755	3141560
1	3153668	3155208
1	3157467	3159234
1	3160981	3162628
1	3166646	3168041
1	3172011	3172703
1	3173406	3174422
1	3179803	3180494
1	3183570	3184322
1	3189274	3190078
1	3191769	3192646
1	3194146	3195112
1	3199442	3200370
1	3201691	3202715
1	3205587	3206400
1	3217836	3218720
1	3223866	3224659
1	3226201	3227188
1	3238498	3239542
1	3240698	3241517
1	3244191	3244901
1	3252150	3254270
1	3260729	3261748
1	3262904	3264813
1	3270279	3272136
1	3273701	3274510
1	3277954	3279701
1	3295102	3296288
1	3299716	3301109
1	3302672	3303266
1	3305155	3306384
1	3310821	3311659
1	3322846	3323552
1	3325768	3327199
1	3328929	3329880
1	3332399	3333245
1	3337296	3338249
1	3340912	3341740
1	3346649	3347993
1	3349118	3350067
1	3355424	3356485
1	3359122	3359957
1	3363362	3364382
1	3367943	3369245
1	3370351	3371401
1	3383262	3384048
1	3387648	3389364
1	3391775	3392457
1	3393873	3395203
1	3395929	3398356
1	3412010	3412987
1	3418406	3419667
1	3426920	3427558
1	3429621	3430758
1	3431643	3432630
1	3439712	3440202
1	3442478	3444023
1	3453079	3453814
1	3460678	3462441
1	3465914	3466290
1	3469889	3470728
1	3484583	3486536
1	3487428	3488303
1	3492676	3493891
1	3502731	3504444
1	3514046	3514870
1	3516501	3516977
1	3517368	3517687
1	3525328	3526403
1	3530465	3531579
1	3532333	3533374
1	3535377	3536313
1	3549861	3550706
1	3553952	3554968
1	3562801	3564006
1	3565125	3565935
1	3569656	3570880
1	3589388	3590705
1	3594407	3595167
1	3604063	3605152
1	3606620	3607627
1	3609634	3610585
1	3611673	3613309
1	3615610	3616295
1	3623028	3623902
1	3627555	3628334
1	3636452	3637245
1	3639750	3640671
1	3646700	3648819
1	3655041	3655709
1	3657665	3658599
1	3659086	3660006
1	3664282	3665435
1	3666519	3667279
1	3670594	3670900
1	3675526	3676006
1	3676638	3677698
1	3681692	3682966
1	3684547	3685634
1	3702526	3703627
1	3709121	3709604
1	3713118	3713656
1	3715036	3715710
1	3718882	3719523
1	3722801	3723612
1	3728731	3729595
1	3733128	3733643
1	3740716	3741410
1	3744735	3746385
1	3753162	3753996
1	3755883	3757087
1	3767541	3768439
1	3774533	3775017
1	3777254	3778434
1	3778882	3779473
1	3786424	3787065
1	3790043	3790916
1	3793135	3794290
1	3797682	3798764
1	3801786	3804254
1	3806951	3808446
1	3810250	3811409
1	3812878	3813661
1	3819503	3820852
1	3821861	3823118
1	3832494	3833531
1	3836748	3838504
1	3841281	3842374
1	3846608	3848129
1	3849231	3850090
1	3862349	3863027
1	3866139	3867099
1	3874345	3875099
1	3879532	3880386
1	3895858	3897056
1	3913555	3915761
1	3920432	3921154
1	3930415	3931410
1	3938402	3939422
1	3945679	3946700
1	3948592	3949478
1	3951264	3952137
1	3961155	3961633
1	3967385	3968239
1	3971107	3971972
1	3972671	3973421
1	3978473	3979355
1	3981133	3982217
1	3986514	3987367
1	3992436	3993661
1	3995292	3996082
1	4001182	4002925
1	4003686	4004607
1	4009620	4011474
1	4013986	4015715
1	4019920	4021077
1	4028573	4029523
1	4033340	4034198
1	4038126	4038924
1	4042906	4044065
1	4053112	4053948
1	4058073	4058788
1	4062478	4063461
1	4072624	4073588
1	4076197	4077098
1	4089286	4090744
1	4105177	4106833
1	4116547	4117669
1	4121231	4122229
1	4140305	4140819
1	4144771	4145791
1	4147915	4148713
1	4153482	4155376
1	4157594	4160209
1	4171907	4173058
1	4176430	4177806
1	4181929	4182790
1	4185443	4186312
1	4187003	4188190
1	4189394	4190122
1	4194542	4196298
1	4197021	4197675
1	4198279	4199192
1	4200883	4201744
1	4208163	4209001
1	4215628	4217251
1	4220019	4220923
1	4221805	4223784
1	4227277	4229147
1	4237801	4238842
1	4241617	4243117
1	4244129	4245232
1	4247210	4248526
1	4250834	4251758
1	4263482	4265181
1	4267976	4269090
1	4270148	4270971
1	4274540	4275308
1	4282785	4283636
1	4290424	4290794
1	4296370	4297247
1	4304974	4306625
1	4322107	4323188
1	4325693	4326424
1	4327046	4328651
1	4334440	4335420
1	4347736	4349712
1	4351097	4351741
1	4353737	4354558
1	4357303	4358368
1	4360672	4361383
1	4364361	4365509
1	4367214	4368024
1	4369674	4371462
1	4374067	4376367
1	4378854	4379477
1	4380610	4381768
1	4384295	4386200
1	4392613	4394473
1	4395191	4396836
1	4397253	4398283
1	4404551	4405699
1	4423487	4424651
1	4433519	4435102
1	4438579	4439594
1	4442248	4443861
1	4446649	4448174
1	4452127	4452978
1	4459100	4460488
1	4461720	4462989
1	4463989	4465379
1	4467200	4468994
1	4472399	4473411
1	4478032	4478617
1	4480649	4481529
1	4484459	4485408
1	4491590	4492682
1	4494914	4495838
1	4498748	4499743
1	4502682	4503699
1	4512325	4514028
1	4515450	4516334
1	4525344	4526178
1	4528907	4530161
1	4542191	4544065
1	4544794	4545715
1	4547509	4548671
1	4567144	4568412
1	4575797	4577966
1	4589685	4590606
1	4592724	4594366
1	4601218	4601798
1	4608743	4610755
1	4614276	4615333
1	4615672	4616695
1	4641293	4642172
1	4642493	4642882
1	4643647	4644442
1	4646286	4647043
1	4672266	4673207
1	4678908	4679975
1	4681842	4682306
1	4693171	4694074
1	4695149	4696073
1	4709762	4710712
1	4713512	4714875
1	4717249	4718350
1	4721561	4722386
1	4724456	4725204
1	4726741	4727349
1	4733278	4734694
1	4735450	4736245
1	4746183	4747052
1	4748001	4750009
1	4754510	4756607
1	4758954	4759971
1	4760931	4762521
1	4765666	4766906
1	4773508	4774108
1	4776301	4777431
1	4788415	4789224
1	4794636	4795470
1	4797299	4798404
1	4801051	4801982
1	4802612	4803671
1	4806519	4807641
1	4811901	4812368
1	4817152	4818138
1	4819737	4820645
1	4826800	4827598
1	4836949	4837698
1	4838771	4840761
1	4845267	4845912
1	4847025	4847833
1	4854208	4856209
1	4857465	4857858
1	4861138	4862202
1	4876345	4879096
1	4881085	4882114
1	4884168	4885679
1	4887730	4888982
1	4890883	4892359
1	4897228	4898032
1	4898927	4900208
1	4907867	4909263
1	4912292	4913322
1	4915587	4916617
1	4920761	4921694
1	4927864	4928823
1	4930122	4931086
1	4934593	4935946
1	4939339	4940745
1	4946877	4947790
1	4951791	4953128
1	4953992	4954760
1	4958610	4959340
1	4963446	4964521
1	4969469	4970175
1	4973032	4973810
1	4980486	4981498
1	4983422	4984400
1	4989972	4990826
1	4991621	4992144
1	4999960	5000789
1	5002932	5003515
1	5013817	5014630
1	5015873	5016717
1	5023344	5024142
1	5027511	5028452
1	5035782	5036635
1	5037440	5038420
1	5040677	5041515
1	5042409	5044025
1	5047918	5048566
1	5054251	5055358
1	5058625	5059672
1	5063929	5065229
1	5067171	5068674
1	5076358	5077912
1	5081735	5082509
1	5088232	5088970
1	5097378	5098141
1	5103775	5104849
1	5106123	5106988
1	5110752	5111800
1	5114561	5115603
1	5122728	5123664
1	5138568	5139426
1	5142795	5143857
1	5149066	5151178
1	5164306	5165212
1	5165987	5166906
1	5167490	5170627
1	5175349	5176372
1	5177426	5178590
1	5186146	5187060
1	5187546	5188270
1	5193172	5194389
1	5199132	5200118
1	5202714	5203613
1	5204679	5205545
1	5208918	5210077
1	5211128	5212358
1	5219328	5221285
1	5223572	5225345
1	5227367	5227980
1	5230289	5231217
1	5237891	5238679
1	5240687	5241631
1	5242376	5244404
1	5248867	5250928
1	5251306	5253152
1	5263149	5265091
1	5267939	5268532
1	5269213	5269914
1	5276758	5277739
1	5279075	5280022
1	5286895	5287729
1	5294512	5297040
1	5298200	5299742
1	5302731	5303550
1	5304264	5305086
1	5308771	5309659
1	5315388	5316265
1	5317924	5318800
1	5322869	5323967
1	5326117	5327519
1	5328914	5329716
1	5332200	5332945
1	5340504	5342117
1	5361882	5362785
1	5381000	5381877
1	5389940	5390935
1	5398824	5402001
1	5403110	5403963
1	5404270	5405552
1	5405865	5406789
1	5409160	5410117
1	5410769	5411735
1	5419872	5421089
1	5425768	5426166
1	5430359	5430865
1	5435820	5436687
1	5439571	5440115
1	5442627	5443764
1	5444282	5445536
1	5446142	5449828
1	5454694	5455717
1	5457097	5457499
1	5459618	5462084
1	5464341	5466073
1	5469289	5470670
1	5471299	5472026
1	5473426	5474267
1	5478594	5479455
1	5487844	5490372
1	5494427	5495102
1	5496946	5498913
1	5503513	5505368
1	5511016	5511852
1	5514169	5515218
1	5518268	5519317
1	5525536	5526208
1	5539019	5539918
1	5540339	5541263
1	5543043	5543766
1	5546602	5547734
1	5548320	5549050
1	5556045	5557810
1	5560996	5562207
1	5563095	5563786
1	5569676	5570729
1	5574243	5574783
1	5580711	5581964
1	5590039	5591829
1	5596838	5597227
1	5614463	5615304
1	5617678	5618392
1	5621823	5623576
1	5628295	5629795
1	5638936	5640168
1	5644577	5645328
1	5647362	5647972
1	5648662	5649517
1	5659253	5660076
1	5665416	5666271
1	5668270	5669079
1	5673004	5674298
1	5677915	5678898
1	5684257	5684797
1	5685555	5687158
1	5687800	5688585
1	5697192	5698270
1	5702035	5703002
1	5705775	5706693
1	5709579	5710475
1	5713893	5714796
1	5722856	5724086
1	5726776	5728433
1	5730722	5731890
1	5738078	5738888
1	5743540	5745262
1	5754779	5756219
1	5757772	5758250
1	5758645	5759491
1	5760473	5761365
1	5763045	5764201
1	5765016	5765562
1	5767194	5768301
1	5772469	5775358
1	5777624	5778562
1	5781616	5782518
1	5786290	5787219
1	5788360	5790416
1	5805151	5805947
1	5824668	5825695
1	5828886	5829956
1	5834836	5835343
1	5837417	5838353
1	5840772	5841768
1	5842123	5842954
1	5844588	5845788
1	5849967	5850969
1	5851810	5852835
1	5853990	5854933
1	5857207	5858482
1	5861887	5862831
1	5863621	5864051
1	5867480	5868599
1	5875431	5875949
1	5878378	5879428
1	5883958	5886331
1	5890976	5892059
1	5895206	5896367
1	5897992	5898798
1	5899852	5900568
1	5902789	5903294
1	5910876	5911831
1	5919407	5920196
1	5922608	5923853
1	5929706	5930548
1	5933785	5934720
1	5941639	5942404
1	5946558	5947679
1	5954034	5955087
1	5955897	5957133
1	5969208	5970110
1	5977373	5979185
1	5982159	5983352
1	5986481	5987863
1	5996004	5997950
1	5998756	5999264
1	6002803	6003571
1	6007691	6009339
1	6017859	6018807
1	6023658	6024369
1	6026655	6028570
1	6034215	6035415
1	6039100	6039923
1	6052011	6052622
1	6055781	6057850
1	6062151	6063302
1	6064430	6065172
1	6068625	6069414
1	6071284	6072125
1	6073288	6074637
1	6075981	6076738
1	6087556	6088487
1	6097482	6098468
1	6098960	6099945
1	6101153	6101813
1	6106367	6107326
1	6115872	6116705
1	6123533	6124659
1	6126551	6127613
1	6134461	6135448
1	6142555	6144511
1	6148007	6148964
1	6149327	6149894
1	6151825	6152233
1	6153059	6154110
1	6154949	6155876
1	6164449	6165866
1	6168105	6168972
1	6172048	6173324
1	6184765	6185850
1	6190917	6191855
1	6192945	6193854
1	6194720	6196286
1	6199725	6201302
1	6202204	6203070
1	6204167	6205119
1	6208751	6209620
1	6212559	6213481
1	6217571	6218436
1	6220089	6221453
1	6222093	6223554
1	6224391	6225166
1	6239219	6240118
1	6246797	6247853
1	6248618	6249782
1	6254090	6255046
1	6260740	6261582
1	6267685	6268966
1	6277369	6277816
1	6281081	6283249
1	6293233	6293997
1	6299636	6300985
1	6304156	6304887
1	6306873	6308055
1	6310666	6311468
1	6313215	6314108
1	6318437	6319514
1	6325844	6326720
1	6327271	6328174
1	6331450	6332142
1	6344818	6346802
1	6347939	6348833
1	6352319	6353382
1	6359183	6360280
1	6361458	6362411
1	6362816	6364077
1	6366946	6367760
1	6369130	6370245
1	6377756	6378730
1	6381824	6382333
1	6383762	6384534
1	6385206	6386110
1	6389453	6390527
1	6395735	6396794
1	6398641	6399321
1	6400300	6401411
1	6405513	6406522
1	6409699	6410921
1	6414594	6415310
1	6417996	6418806
1	6419579	6420658
1	6420969	6422051
1	6429941	6431009
1	6432688	6434176
1	6437393	6438282
1	6452020	6452834
1	6458739	6459956
1	6460465	6461398
1	6463909	6467635
1	6474678	6475466
1	6482965	6483750
1	6485788	6486911
1	6503569	6504256
1	6505745	6506546
1	6524805	6526029
1	6528872	6529685
1	6537412	6538207
1	6543721	6544379
1	6546241	6547421
1	6561218	6562914
1	6565459	6566359
1	6568085	6569536
1	6577675	6579296
1	6584084	6584923
1	6594782	6595725
1	6601984	6603124
1	6607946	6608920
1	6609839	6610733
1	6611716	6613816
1	6616482	6617569
1	6622086	6623427
1	6623898	6624691
1	6625352	6626099
1	6626916	6627601
1	6631968	6633209
1	6649758	6650591
1	6662426	6663532
1	6665977	6666885
1	6671297	6672657
1	6676909	6677810
1	6682338	6683619
1	6684610	6685742
1	6688558	6690099
1	6691621	6692599
1	6693904	6695089
1	6696952	6697634
1	6697948	6698824
1	6709714	6710483
1	6712790	6714463
1	6726832	6728007
1	6728725	6730038
1	6733676	6734953
1	6744268	6745506
1	6746688	6747496
1	6753331	6754138
1	6759821	6761124
1	6773430	6775561
1	6778837	6779770
1	6798955	6799827
1	6801853	6802722
1	6803747	6806337
1	6808854	6809743
1	6811314	6812781
1	6814645	6815608
1	6821752	6822907
1	6823603	6825696
1	6826904	6827338
1	6832271	6833966
1	6846243	6846999
1	6858940	6860443
1	6872424	6873400
1	6893908	6894864
1	6897852	6898812
1	6903250	6904210
1	6913108	6914127
1	6915761	6916886
1	6919891	6920217
1	6924032	6924973
1	6927880	6929025
1	6931963	6933885
1	6935105	6936143
1	6939663	6941838
1	6942588	6944503
1	6945600	6946526
1	6948955	6949903
1	6955695	6956977
1	6957851	6959033
1	6966823	6968025
1	6969540	6972809
1	6986253	6987131
1	6998504	6999879
1	7003516	7004504
1	7006831	7007752
1	7008662	7010324
1	7016594	7017497
1	7022266	7023226
1	7029510	7030572
1	7032309	7032902
1	7038611	7040243
1	7041947	7043503
1	7052785	7053815
1	7062046	7062770
1	7081808	7082676
1	7083041	7084132
1	7084448	7085799
1	7087569	7089275
1	7091107	7092069
1	7095918	7097159
1	7098444	7099663
1	7104164	7106362
1	7112473	7113347
1	7117467	7118376
1	7120985	7121943
1	7126044	7126653
1	7128064	7129626
1	7137067	7137794
1	7142999	7147317
1	7154354	7155667
1	7159191	7160477
1	7166959	7168107
1	7175719	7177972
1	7179398	7180667
1	7192357	7192809
1	7209235	7210176
1	7216063	7217939
1	7231795	7232875
1	7233603	7234323
1	7238700	7239696
1	7242811	7243746
1	7247091	7248306
1	7261030	7261609
1	7264367	7265567
1	7266647	7267443
1	7280503	7281312
1	7284919	7285897
1	7294293	7294599
1	7300586	7301541
1	7309519	7310414
1	7313873	7314986
1	7324439	7325792
1	7337620	7339067
1	7346075	7347065
1	7366746	7367701
1	7371537	7372960
1	7374143	7375014
1	7377166	7378276
1	7381620	7382505
1	7384675	7385971
1	7398894	7400658
1	7407218	7407882
1	7412119	7413651
1	7420140	7422039
1	7439291	7443143
1	7444803	7446680
1	7447614	7448556
1	7465917	7466445
1	7469100	7469443
1	7478345	7479198
1	7483723	7484675
1	7487853	7488779
1	7489561	7490739
1	7493379	7495195
1	7497026	7497833
1	7503355	7504283
1	7508939	7509759
1	7512465	7513280
1	7520683	7521615
1	7529771	7531174
1	7553394	7553761
1	7554656	7555470
1	7564802	7565876
1	7568517	7570017
1	7572642	7574711
1	7580985	7581974
1	7588490	7589408
1	7600101	7600656
1	7603480	7604391
1	7605542	7606782
1	7610290	7612173
1	7612848	7614780
1	7615462	7616268
1	7619112	7619891
1	7623240	7625207
1	7626144	7627066
1	7630114	7630993
1	7641274	7642845
1	7645516	7646692
1	7649091	7649872
1	7651691	7653104
1	7654115	7654972
1	7661466	7662738
1	7666302	7667376
1	7680311	7681609
1	7691649	7692513
1	7696519	7697413
1	7704434	7706317
1	7712763	7713487
1	7734627	7736239
1	7754167	7755290
1	7759382	7760572
1	7767814	7768636
1	7771521	7772442
1	7780551	7781459
1	7789381	7790489
1	7801883	7802546
1	7814930	7815747
1	7823058	7823874
1	7826397	7827054
1	7829549	7830371
1	7835836	7837203
1	7839958	7840926
1	7846673	7847557
1	7858987	7859688
1	7864810	7866264
1	7873925	7875010
1	7880384	7881354
1	7882717	7883855
1	7886494	7887613
1	7893578	7894541
1	7896830	7897708
1	7898319	7900056
1	7900513	7901415
1	7904054	7904733
1	7905858	7906703
1	7908899	7909771
1	7911845	7913208
1	7919032	7920244
1	7925180	7926225
1	7932913	7933288
1	7940036	7940542
1	7949569	7950171
1	7951983	7952835
1	7953681	7954545
1	7956463	7958583
1	7963924	7965072
1	7967655	7968591
1	7977615	7978710
1	7981765	7982526
1	7994142	7996382
1	8002146	8004288
1	8006114	8007365
1	8015019	8016090
1	8017226	8018174
1	8028957	8030115
1	8031951	8033040
1	8046021	8046922
1	8049030	8050082
1	8050605	8051730
1	8061757	8062812
1	8067754	8068765
1	8069360	8070236
1	8071799	8072708
1	8076491	8077513
1	8079167	8080067
1	8081948	8084140
1	8089212	8090290
1	8096894	8097704
1	8098490	8099538
1	8101622	8102216
1	8105599	8106496
1	8111117	8112158
1	8117245	8118641
1	8122208	8123078
1	8126444	8127301
1	8129511	8130542
1	8131533	8132395
1	8135117	8136014
1	8152636	8153556
1	8156493	8158230
1	8168680	8169092
1	8181717	8183656
1	8188377	8189007
1	8195732	8196352
1	8202611	8203361
1	8212562	8213391
1	8215802	8216713
1	8219706	8220574
1	8234214	8234855
1	8242336	8243224
1	8244189	8245299
1	8257981	8258832
1	8262069	8263928
1	8269992	8271967
1	8281376	8282358
1	8296135	8297071
1	8309351	8310781
1	8313710	8315322
1	8321562	8322304
1	8329792	8330737
1	8333689	8334839
1	8336540	8337925
1	8350769	8351806
1	8385119	8386435
1	8398621	8400697
1	8407651	8408643
1	8420172	8421220
1	8423210	8424080
1	8424622	8425330
1	8428595	8429473
1	8432124	8432971
1	8436079	8437039
1	8440339	8441913
1	8470910	8471528
1	8479538	8480754
1	8483357	8483905
1	8484951	8486167
1	8500519	8501362
1	8505750	8507827
1	8520393	8521028
1	8523277	8523740
1	8525758	8527185
1	8531345	8532374
1	8536193	8537389
1	8542512	8543408
1	8544377	8545381
1	8549263	8550949
1	8555312	8556597
1	8557159	8558947
1	8562517	8563570
1	8569724	8570679
1	8574674	8575271
1	8586261	8587016
1	8600427	8600994
1	8606551	8607579
1	8609343	8610182
1	8613555	8614372
1	8619738	8620764
1	8623948	8625016
1	8631311	8632198
1	8635114	8635950
1	8639758	8641600
1	8653240	8653557
1	8661892	8662941
1	8663987	8664918
1	8665739	8666702
1	8682134	8683107
1	8687329	8688393
1	8693197	8694164
1	8702211	8703378
1	8710182	8710492
1	8721956	8722877
1	8725849	8727293
1	8741851	8742892
1	8755815	8756743
1	8762506	8763550
1	8767416	8768382
1	8769498	8770706
1	8775764	8777049
1	8781789	8782726
1	8783884	8785073
1	8798281	8799589
1	8804318	8805302
1	8806415	8807598
1	8812701	8813935
1	8818702	8819711
1	8820797	8822001
1	8827033	8828358
1	8833068	8834038
1	8835178	8836394
1	8838706	8839639
1	8841877	8842231
1	8849345	8850234
1	8855199	8856016
1	8860627	8862328
1	8863753	8865042
1	8867007	8867842
1	8877745	8878746
1	8893529	8894855
1	8898121	8899122
1	8902471	8904251
1	8907563	8909220
1	8911455	8912451
1	8915928	8916876
1	8922703	8923964
1	8933403	8935595
1	8938831	8940285
1	8945622	8946736
1	8948355	8949193
1	8951058	8952021
1	8957218	8958079
1	8959464	8960784
1	8961992	8962878
1	8973891	8974787
1	8976406	8978074
1	8981789	8983134
1	8994278	8995636
1	8999046	8999990
1	9003937	9004810
1	9020268	9021210
1	9023188	9024175
1	9026847	9027904
1	9030495	9031656
1	9032921	9033976
1	9042546	9043661
1	9046260	9047137
1	9053939	9055609
1	9060241	9061204
1	9067108	9068185
1	9070956	9072339
1	9074432	9075405
1	9076008	9076916
1	9086818	9087722
1	9091439	9092587
1	9098898	9099937
1	9107579	9107875
1	9113751	9114596
1	9124776	9125665
1	9145370	9146116
1	9151581	9152727
1	9154965	9155809
1	9158254	9159208
1	9164970	9166192
1	9170581	9171861
1	9178374	9179802
1	9182184	9182766
1	9184557	9185574
1	9198797	9199788
1	9205720	9206786
1	9209214	9211042
1	9211601	9212337
1	9214010	9214835
1	9215799	9216710
1	9224978	9225889
1	9241336	9242648
1	9245965	9247497
1	9250546	9251754
1	9259565	9260988
1	9285176	9286334
1	9289365	9290088
1	9295622	9296595
1	9298711	9299310
1	9303027	9304280
1	9315981	9316873
1	9320709	9322285
1	9329401	9331648
1	9336684	9337724
1	9342937	9343847
1	9355927	9357238
1	9373807	9374706
1	9393588	9395470
1	9398467	9399589
1	9404901	9406419
1	9407369	9408822
1	9410129	9411236
1	9421047	9422422
1	9425536	9426632
1	9428949	9429745
1	9434329	9435181
1	9441076	9441995
1	9447694	9448976
1	9450186	9451838
1	9455849	9458145
1	9477814	9479656
1	9481447	9482808
1	9483133	9483911
1	9485047	9485994
1	9487023	9488603
1	9492862	9494013
1	9495459	9496452
1	9498685	9499560
1	9500946	9501360
1	9501833	9502888
1	9506672	9507200
1	9507792	9508455
1	9512132	9512998
1	9514267	9516032
1	9517032	9517812
1	9526251	9527320
1	9528256	9529008
1	9530702	9531482
1	9531960	9533029
1	9534429	9535354
1	9543517	9545439
1	9553438	9554303
1	9557433	9559394
1	9563183	9564143
1	9567058	9568020
1	9591987	9592941
1	9604968	9606294
1	9611010	9611946
1	9614438	9615436
1	9631169	9632212
1	9636478	9637557
1	9638901	9639623
1	9641004	9642026
1	9647067	9649041
1	9657215	9658131
1	9661982	9663024
1	9668463	9669725
1	9674781	9676296
1	9695691	9696508
1	9698301	9699336
1	9708930	9709533
1	9719767	9720729
1	9723818	9724844
1	9729714	9730436
1	9731200	9732626
1	9740690	9742012
1	9745175	9745860
1	9746689	9747795
1	9748647	9749271
1	9776454	9777935
1	9778977	9780392
1	9782914	9783805
1	9795641	9796574
1	9801004	9801876
1	9806047	9806922
1	9814792	9815675
1	9825409	9825806
1	9833538	9834605
1	9835171	9836054
1	9846935	9847990
1	9851485	9852472
1	9854433	9855086
1	9863846	9864569
1	9871227	9872304
1	9874091	9875044
1	9878117	9879355
1	9886159	9887570
1	9912244	9913601
1	9923597	9924627
1	9934024	9935417
1	9939905	9940985
1	9943885	9944707
1	9956199	9956914
1	9963470	9964511
1	9966987	9967952
1	9970837	9971587
1	9978514	9980683
1	9996693	9999035
1	10015784	10016620
1	10023696	10024575
1	10029037	10029970
1	10034823	10036420
1	10040692	10041630
1	10045542	10046506
1	10051620	10053193
1	10054882	10055765
1	10056953	10057817
1	10072588	10073329
1	10075015	10076409
1	10078171	10079468
1	10080991	10081787
1	10094460	10095124
1	10102258	10103973
1	10110822	10111796
1	10133338	10134943
1	10135339	10136009
1	10147556	10148490
1	10149683	10150687
1	10174085	10175038
1	10180405	10181166
1	10183781	10184194
1	10194309	10195210
1	10202858	10203167
1	10211831	10212855
1	10219091	10219886
1	10223908	10225761
1	10236547	10237108
1	10248146	10249682
1	10252194	10252970
1	10255131	10255920
1	10260340	10261189
1	10264151	10265585
1	10272969	10273943
1	10274796	10275868
1	10282340	10283327
1	10287173	10288022
1	10288383	10289627
1	10292879	10294671
1	10299366	10300988
1	10302496	10303277
1	10304339	10305071
1	10305785	10306549
1	10307464	10308065
1	10308478	10309257
1	10312991	10314122
1	10322595	10323150
1	10326047	10326950
1	10328664	10329046
1	10330323	10331111
1	10339879	10340659
1	10349384	10350066
1	10355846	10356522
1	10371830	10373697
1	10375828	10377694
1	10381073	10382170
1	10386939	10388312
1	10398664	10399715
1	10407211	10408333
1	10419785	10420732
1	10422168	10423248
1	10428261	10429260
1	10429810	10431250
1	10432506	10433343
1	10436935	10438092
1	10446798	10448380
1	10461887	10464171
1	10467926	10469247
1	10475077	10475880
1	10477869	10479415
1	10486109	10486950
1	10491525	10492461
1	10494547	10495481
1	10498659	10499588
1	10500656	10501614
1	10505461	10506205
1	10507470	10508303
1	10511787	10512615
1	10513117	10514111
1	10537690	10538736
1	10547503	10548286
1	10560679	10561550
1	10571392	10572678
1	10585810	10586697
1	10587448	10588388
1	10624916	10626452
1	10629605	10630683
1	10638801	10639676
1	10645226	10646072
1	10647013	10647544
1	10650962	10651810
1	10654795	10655813
1	10663168	10664753
1	10671944	10673728
1	10677699	10678230
1	10680122	10681325
1	10689374	10690976
1	10715600	10717807
1	10722082	10723661
1	10727398	10728742
1	10738761	10739689
1	10748284	10748853
1	10758926	10759963
1	10762603	10763472
1	10774675	10775571
1	10779048	10779981
1	10789782	10791221
1	10799753	10801136
1	10805801	10806381
1	10808502	10809315
1	10810817	10811706
1	10814879	10816244
1	10818549	10819473
1	10821242	10822169
1	10828251	10829475
1	10834851	10835705
1	10839295	10840765
1	10844256	10845116
1	10846421	10847403
1	10854503	10855757
1	10859421	10861473
1	10881414	10882294
1	10887572	10888603
1	10903325	10903689
1	10907882	10909722
1	10937047	10937647
1	10940931	10941967
1	10947894	10949532
1	10960790	10961689
1	10966873	10968201
1	10979510	10980307
1	10988614	10989397
1	10993402	10994933
1	10997066	10997944
1	11000766	11001545
1	11039357	11040175
1	11042984	11043872
1	11056244	11057826
1	11084726	11085566
1	11107045	11108190
1	11114983	11116086
1	11119734	11120712
1	11123403	11124308
1	11133306	11134351
1	11137283	11139124
1	11140441	11141317
1	11143772	11145568
1	11156605	11157767
1	11162509	11163396
1	11164022	11164995
1	11170870	11171712
1	11181545	11182478
1	11193524	11194576
1	11212999	11213490
1	11214455	11216165
1	11217011	11217392
1	11218844	11219579
1	11221512	11222874
1	11228814	11229610
1	11232168	11232949
1	11248576	11250511
1	11255266	11255775
1	11257921	11258841
1	11261703	11262822
1	11264265	11265119
1	11265794	11266507
1	11275904	11276694
1	11292135	11293906
1	11296299	11297359
1	11311189	11312575
1	11315825	11316618
1	11329926	11330822
1	11332714	11333638
1	11343929	11345619
1	11359477	11360957
1	11373054	11373461
1	11391089	11392169
1	11395339	11397296
1	11405551	11406389
1	11411392	11412330
1	11413528	11414661
1	11415731	11416550
1	11420060	11420948
1	11422795	11424700
1	11430125	11431497
1	11435828	11437425
1	11453653	11454915
1	11456994	11458088
1	11462737	11463893
1	11464932	11466049
1	11470450	11471509
1	11472003	11472711
1	11478277	11478890
1	11479723	11480791
1	11486674	11487129
1	11523690	11523997
1	11528312	11529222
1	11532383	11534382
1	11535350	11536442
1	11538584	11539939
1	11542992	11544231
1	11552707	11553314
1	11555679	11557520
1	11561013	11562008
1	11565435	11566183
1	11568527	11569462
1	11575369	11576024
1	11595162	11595957
1	11604194	11605157
1	11606953	11608640
1	11612000	11613177
1	11629275	11630579
1	11641202	11642028
1	11653374	11654238
1	11659532	11660583
1	11665234	11666240
1	11672848	11674234
1	11676820	11677565
1	11681687	11682550
1	11684517	11685511
1	11690765	11691565
1	11693677	11694462
1	11695545	11696181
1	11711993	11712916
1	11738094	11738955
1	11739471	11740461
1	11749088	11749906
1	11750955	11752197
1	11758484	11759305
1	11761800	11762726
1	11767667	11768858
1	11773381	11774354
1	11783933	11784807
1	11785700	11786423
1	11796507	11798177
1	11798990	11801022
1	11820872	11821816
1	11827323	11828817
1	11840905	11841747
1	11845034	11846084
1	11856001	11856893
1	11858061	11859055
1	11876280	11877496
1	11881269	11882098
1	11907602	11908952
1	11911610	11912388
1	11923027	11923697
1	11928807	11930076
1	11931172	11932261
1	11934132	11934662
1	11937018	11937932
1	11955637	11956656
1	11966339	11967243
1	11970209	11971183
1	11972208	11972512
1	11977862	11978660
1	12002512	12002816
1	12004851	12005807
1	12010740	12011862
1	12023125	12024210
1	12027154	12028264
1	12046554	12047674
1	12051678	12054658
1	12058166	12059586
1	12064486	12065716
1	12066492	12067300
1	12069427	12070506
1	12073943	12074813
1	12084786	12085847
1	12090934	12093131
1	12095908	12096533
1	12104019	12104783
1	12108725	12109649
1	12118085	12119790
1	12122525	12123610
1	12144390	12145532
1	12147758	12148298
1	12149473	12150456
1	12151729	12152878
1	12157970	12159154
1	12168962	12170179
1	12177685	12179412
1	12180672	12182351
1	12188822	12190387
1	12203812	12204753
1	12223016	12223940
1	12237987	12238373
1	12241747	12242328
1	12245308	12246285
1	12262113	12262410
1	12264879	12265821
1	12350400	12352343
1	12355662	12356791
1	12358044	12359102
1	12360132	12361322
1	12366719	12367683
1	12370969	12371704
1	12386162	12386774
1	12400487	12401114
1	12417140	12417740
[truncated: 13,645 more rows]
