# Supplementary material for: Mutations of PDS5 genes enhance TAD-like domain formation in Arabidopsis thaliana
Source: Nat Commun. 2024 Oct 29;15:9308. doi: 10.1038/s41467-024-53760-x (PMC11519323; doi:10.1038/s41467-024-53760-x)
Supplement: Supplementary file 13 — Supplementary Data 10 [file 41467_2024_53760_MOESM13_ESM.xlsx]

## Sheet: WT_H3K9me2
Enriched chromatin regions
chromosome	from	to
1	238492	239088
1	258036	258448
1	431542	432171
1	432688	433696
1	1441758	1444369
1	1613552	1614454
1	2531492	2534656
1	2788887	2800542
1	3781013	3785331
1	3826345	3826811
1	3892677	3894420
1	3898667	3899806
1	4110277	4110857
1	4330004	4334307
1	4406071	4406869
1	4407599	4408925
1	4682912	4685635
1	4830502	4831705
1	5098557	5101462
1	5679384	5681608
1	5691899	5696506
1	5911906	5916385
1	5958832	5959509
1	5966048	5966579
1	6009739	6013743
1	6157253	6158136
1	6273677	6276325
1	6540615	6541900
1	6542612	6543470
1	6588457	6589298
1	6589772	6592687
1	6657278	6659463
1	6706484	6707793
1	6708525	6709343
1	6743277	6743820
1	7066009	7075857
1	7353025	7364737
1	7430359	7432111
1	7717650	7722217
1	7745945	7747622
1	7761401	7762007
1	7969593	7973674
1	8276934	8277473
1	8319664	8320449
1	8389188	8391326
1	8453534	8456731
1	8457172	8461553
1	8490473	8492647
1	8645070	8645861
1	8648088	8648637
1	8729120	8733469
1	8765925	8767195
1	8771829	8775547
1	8778249	8781587
1	8786197	8792700
1	8793106	8798091
1	8800740	8802329
1	8802859	8804104
1	8808702	8812441
1	8815096	8816675
1	8817136	8818548
1	8823181	8826914
1	8829475	8831001
1	8831598	8832921
1	8927743	8932982
1	9005429	9015630
1	9078147	9079026
1	9175555	9177493
1	9304881	9305744
1	9368060	9373458
1	9574886	9582370
1	9583209	9583789
1	9676644	9690605
1	9706645	9708037
1	9908941	9909477
1	10153449	10154741
1	10347372	10349094
1	10357335	10363001
1	10532311	10534734
1	10602878	10604469
1	10696800	10701517
1	10923826	10924695
1	10929683	10930924
1	10965008	10965606
1	11048111	11048667
1	11049615	11050806
1	11064695	11066865
1	11097118	11100784
1	11102491	11103562
1	11148199	11152811
1	11302583	11310109
1	11318598	11319091
1	11322981	11323927
1	11502999	11512702
1	11518091	11520995
1	11643451	11644314
1	11733686	11734141
1	11753119	11754138
1	11789594	11793946
1	11834722	11836845
1	11888511	11890246
1	11891308	11891854
1	11893233	11894848
1	11896752	11897214
1	11898987	11900082
1	11900588	11901610
1	11959174	11961040
1	12016180	12019453
1	12036468	12037771
1	12138988	12143119
1	12173110	12176841
1	12252451	12253434
1	12273509	12274578
1	12275073	12276117
1	12292187	12293329
1	12293813	12294947
1	12315004	12316224
1	12363222	12363657
1	12376788	12379991
1	12402157	12410014
1	12467157	12468979
1	12497723	12498778
1	12514173	12515146
1	12557908	12558778
1	12565815	12568351
1	12569536	12572783
1	12577829	12578334
1	12627375	12630480
1	12651903	12653177
1	12664518	12673872
1	12674539	12684788
1	12700325	12701214
1	12711768	12713687
1	12714116	12728459
1	12732173	12733000
1	12740175	12741114
1	12753718	12756573
1	12757345	12760238
1	12767513	12767963
1	12804814	12805401
1	12808120	12808791
1	12812213	12812783
1	12814384	12814807
1	12815384	12816141
1	12819791	12822975
1	12824066	12828147
1	12829368	12830100
1	12830559	12831334
1	12833318	12839498
1	12848524	12849705
1	12856124	12862004
1	12864324	12865795
1	12905489	12907198
1	12907663	12908103
1	12942563	12946545
1	12950433	12953134
1	12996976	13014463
1	13018686	13023841
1	13028201	13028680
1	13043084	13043548
1	13083067	13083516
1	13085328	13085741
1	13098555	13102113
1	13110537	13111236
1	13127029	13128019
1	13131689	13139838
1	13143623	13144842
1	13148483	13150302
1	13153239	13154039
1	13173506	13192178
1	13230828	13235796
1	13264124	13268169
1	13269403	13270181
1	13271876	13275777
1	13282608	13283236
1	13284177	13284643
1	13285177	13286218
1	13287916	13288643
1	13293190	13301144
1	13307875	13308891
1	13325010	13329403
1	13330479	13331557
1	13332020	13339670
1	13348229	13348973
1	13372498	13375122
1	13375804	13376756
1	13378240	13384129
1	13390985	13396268
1	13397897	13401712
1	13405393	13407227
1	13409660	13415040
1	13418754	13421117
1	13426479	13430064
1	13434013	13435045
1	13439434	13448362
1	13482302	13486993
1	13487526	13495122
1	13499327	13499980
1	13504364	13506413
1	13506857	13507568
1	13507985	13515474
1	13515892	13520595
1	13559974	13565188
1	13573580	13577061
1	13578239	13580418
1	13593384	13600003
1	13605285	13614310
1	13614796	13616221
1	13617717	13623604
1	13624699	13629418
1	13630639	13631523
1	13632315	13633460
1	13644502	13654390
1	13659623	13667151
1	13676553	13682662
1	13689548	13694663
1	13707886	13715319
1	13718694	13719609
1	13720386	13727971
1	13735350	13738447
1	13739255	13739677
1	13740154	13742272
1	13752104	13753851
1	13757417	13758428
1	13768601	13803031
1	13806270	13806899
1	13818264	13823862
1	13824905	13835687
1	13840137	13846811
1	13850084	13850557
1	13862863	13864754
1	13874151	13875384
1	13880915	13881332
1	13883578	13889899
1	13894023	13894856
1	13902420	13903143
1	13903580	13904017
1	13910355	13911556
1	13912451	13925327
1	13929908	13932396
1	13935881	13938618
1	13939161	13963400
1	13967817	13976536
1	13977799	13978907
1	13995151	13996283
1	13996934	13997428
1	14006065	14006476
1	14010324	14010768
1	14017044	14017896
1	14019297	14024169
1	14035808	14036926
1	14044360	14045892
1	14046640	14047132
1	14048555	14049725
1	14050164	14051762
1	14053542	14055043
1	14055446	14056858
1	14057937	14058329
1	14058816	14061032
1	14061804	14062963
1	14066845	14067753
1	14069726	14071101
1	14071866	14074847
1	14077605	14078149
1	14078677	14095463
1	14095906	14108394
1	14109882	14110416
1	14111057	14112280
1	14112703	14117323
1	14118248	14118761
1	14119182	14129290
1	14129724	14134899
1	14136158	14137376
1	14137815	14138406
1	14140048	14141095
1	14141633	14143245
1	14143831	14145919
1	14178110	14185064
1	14189041	14191321
1	14192414	14195275
1	14195985	14207005
1	14208833	14211555
1	14212063	14255464
1	14256243	14277254
1	14280137	14282943
1	14300734	14301528
1	14302046	14302733
1	14310619	14329889
1	14331212	14332694
1	14334060	14343601
1	14344774	14347004
1	14348448	14349473
1	14350423	14354649
1	14357510	14361083
1	14363197	14363787
1	14364202	14365411
1	14365820	14369379
1	14370375	14372127
1	14373567	14377144
1	14379333	14380803
1	14382918	14383645
1	14384153	14389893
1	14390307	14392665
1	14394199	14395090
1	14396074	14399052
1	14401714	14402386
1	14403163	14406701
1	14408840	14409310
1	14409888	14415273
1	14416050	14417643
1	14418947	14420068
1	14420489	14422797
1	14424988	14426503
1	14428480	14466036
1	14466461	14467614
1	14468182	14511560
1	14538805	14545604
1	14581864	14594075
1	14596273	14603367
1	14609247	14610286
1	14662453	14663895
1	14665564	14669553
1	14670435	14672506
1	14673324	14674162
1	14675657	14684103
1	14685113	14685532
1	14686086	14687179
1	14689234	14693761
1	14694604	14695083
1	14697391	14702976
1	14703402	14706264
1	14706719	14708523
1	14709372	14713744
1	14715517	14716676
1	14719264	14723155
1	14724214	14745062
1	14747316	14749060
1	14805621	14814703
1	14815482	14816384
1	14817213	14817886
1	14825531	14827458
1	14829298	14830111
1	14834205	14835030
1	14838028	14839673
1	14840917	14842770
1	14843669	14846725
1	14847784	14857253
1	14858387	14859464
1	14865496	14867162
1	14867677	14875482
1	14876128	14879197
1	14879950	14881879
1	14883282	14884654
1	14885796	14886242
1	14886881	14890952
1	14892418	14897241
1	14898204	14898838
1	14899788	14908973
1	14910958	14911896
1	14913555	14914160
1	14918792	14919605
1	14923883	14931199
1	14931820	14932423
1	14933171	14933586
1	14934856	14936525
1	14937025	14939720
1	14940214	14941688
1	14942259	14944437
1	14946059	14949881
1	14950407	14952678
1	14953157	14969515
1	14970028	14997698
1	15002960	15004414
1	15007081	15007854
1	15016314	15023703
1	15025677	15027586
1	15028646	15031265
1	15031757	15034147
1	15036317	15037174
1	15038137	15052892
1	15053986	15056509
1	15060075	15077238
1	15082045	15085996
1	15090480	15092440
1	15092879	15138904
1	15139587	15142455
1	15142933	15158430
1	15158850	15230390
1	15231071	15236058
1	15236513	15240511
1	15244897	15245298
1	15245796	15247064
1	15247591	15249624
1	15250572	15277493
1	15279313	15279893
1	15280363	15285720
1	15286339	15292161
1	15293867	15294385
1	15295344	15295743
1	15296919	15307822
1	15308296	15312754
1	15313690	15314672
1	15315273	15337643
1	15341989	15344283
1	15344699	15345606
1	15347400	15374288
1	15374827	15375571
1	15377568	15383688
1	15384520	15387324
1	15387987	15390263
1	15393375	15393919
1	15395030	15395793
1	15396570	15405651
1	15406373	15410791
1	15411510	15418711
1	15419230	15435345
1	15436777	15582795
1	15584796	15589270
1	15590136	15595113
1	15595931	15598181
1	15598748	15599875
1	15600441	15601464
1	15610584	15613607
1	15614412	15615430
1	15616063	15623056
1	15625000	15629600
1	15632999	15634122
1	15637452	15641051
1	15647347	15649496
1	15653666	15656428
1	15658036	15661120
1	15662439	15663096
1	15665021	15674325
1	15676182	15680089
1	15680881	15684418
1	15685879	15687572
1	15689887	15691337
1	15692906	15715964
1	15716375	15720606
1	15722287	15724624
1	15725179	15727240
1	15727869	15728506
1	15731759	15732524
1	15733250	15736938
1	15737892	15746560
1	15747209	15749740
1	15750267	15753115
1	15753684	15760477
1	15761038	15761477
1	15761927	15764119
1	15765083	15766968
1	15768380	15769466
1	15783831	15786658
1	15787916	15789288
1	15789707	15791884
1	15800042	15806359
1	15807820	15809350
1	15813319	15814953
1	15815511	15855586
1	15857813	15860643
1	15861750	15862310
1	15862876	15863897
1	15865152	15866572
1	15867451	15867906
1	15868548	15874273
1	15875704	15878257
1	15885230	15885828
1	15909086	15917855
1	15950550	15954477
1	15955826	15958205
1	15958768	15959429
1	15962615	15964390
1	15968795	15969474
1	15987417	15988561
1	15991857	15992491
1	15997073	16000447
1	16000941	16003111
1	16005830	16008592
1	16012802	16019064
1	16023273	16023739
1	16028214	16029130
1	16029564	16033168
1	16037921	16038492
1	16039365	16044856
1	16045540	16051892
1	16052874	16054523
1	16056517	16058574
1	16059309	16060954
1	16071311	16073502
1	16077729	16078677
1	16079993	16083039
1	16085284	16088291
1	16089282	16106311
1	16107016	16109300
1	16109794	16114379
1	16117512	16124850
1	16146308	16147325
1	16165626	16166875
1	16174211	16174668
1	16178586	16179383
1	16179819	16181044
1	16190333	16191250
1	16192953	16193713
1	16194644	16205663
1	16206973	16207772
1	16208272	16209667
1	16210279	16211025
1	16212574	16213243
1	16238165	16241120
1	16241594	16244464
1	16279636	16280252
1	16281834	16282266
1	16282668	16286793
1	16287839	16291079
1	16291628	16292093
1	16292909	16293346
1	16296337	16298766
1	16299853	16302981
1	16303613	16304313
1	16311206	16316786
1	16318063	16321672
1	16322380	16323420
1	16329438	16332708
1	16333720	16334617
1	16335322	16339176
1	16349464	16349939
1	16356781	16357256
1	16367977	16379857
1	16380416	16393934
1	16431040	16434105
1	16457636	16458385
1	16459335	16459832
1	16489055	16491715
1	16495011	16497240
1	16501562	16502487
1	16503202	16506857
1	16508690	16533500
1	16538756	16540012
1	16541488	16543307
1	16551645	16554717
1	16555443	16558714
1	16569471	16574846
1	16581653	16589402
1	16604167	16604770
1	16608091	16611528
1	16625918	16637281
1	16659999	16664141
1	16674598	16683405
1	16685304	16686167
1	16691931	16699029
1	16716591	16718226
1	16724393	16726641
1	16727262	16736226
1	16742102	16746435
1	16748266	16750846
1	16853344	16857853
1	16882751	16883345
1	16885887	16886534
1	16943121	16946306
1	16947316	16948057
1	16948486	16949571
1	16950388	16951115
1	16951974	16952402
1	16953127	16953541
1	16954388	16955590
1	16955996	16962055
1	16985265	16985684
1	17023368	17030218
1	17035086	17049776
1	17070360	17071007
1	17071420	17074097
1	17137714	17139676
1	17204352	17205913
1	17215449	17216051
1	17255455	17265078
1	17279115	17280332
1	17312879	17313698
1	17315598	17316036
1	17324262	17324668
1	17341821	17342307
1	17360991	17365645
1	17406393	17407821
1	17408273	17409966
1	17411721	17412133
1	17431139	17431642
1	17489523	17490169
1	17503050	17503648
1	17520822	17524985
1	17528744	17536203
1	17570919	17571800
1	17575342	17575875
1	17590077	17590783
1	17608156	17611462
1	17620870	17622122
1	17625012	17627381
1	17656886	17660218
1	17668210	17673005
1	17675238	17682017
1	17689704	17690636
1	17713981	17714392
1	17760288	17760903
1	17812456	17813658
1	17842554	17844933
1	18002304	18007231
1	18013478	18018359
1	18155207	18158625
1	18159506	18163743
1	18192209	18192759
1	18302972	18304069
1	18338757	18339828
1	18386573	18387160
1	18640883	18641596
1	18806854	18807336
1	18847005	18850212
1	18850912	18854785
1	18894693	18895239
1	18962181	18971612
1	19336575	19345424
1	19374693	19378716
1	19379537	19380575
1	19596474	19599308
1	19675604	19676210
1	19676679	19680314
1	19726679	19728037
1	19731997	19735235
1	19808933	19809767
1	20085117	20090129
1	20112921	20113448
1	20125512	20126028
1	20312013	20320454
1	20334137	20334731
1	20423118	20423716
1	20476137	20477819
1	20684074	20684980
1	20709658	20710954
1	20980010	20982545
1	21124763	21125909
1	21244410	21249401
1	21269917	21273752
1	21280101	21283469
1	21283998	21284997
1	21285402	21288363
1	21346315	21351176
1	21450264	21457491
1	21525366	21529466
1	21637574	21638040
1	21747451	21750187
1	21750892	21753145
1	21775573	21776836
1	21797392	21801329
1	21811913	21813076
1	21833728	21837589
1	21848095	21849122
1	21991669	21992817
1	22059585	22061657
1	22100874	22105280
1	22163592	22165043
1	22231182	22232243
1	22694232	22699136
1	23118350	23123138
1	23211907	23212592
1	23240432	23242761
1	23280635	23281573
1	23435211	23435879
1	23566833	23569441
1	23926553	23928969
1	23929729	23930276
1	23930687	23932000
1	23965681	23966117
1	24272238	24277306
1	24352340	24352942
1	24455890	24458262
1	24605648	24606240
1	24917761	24918196
1	25057705	25058100
1	25095962	25096366
1	25159236	25163238
1	25449511	25450961
1	25639967	25641691
1	26366843	26371492
1	26756804	26757248
1	27066985	27068757
1	27515168	27516313
1	29377422	29380439
1	29474718	29479806
2	1866	7441
2	8447	10202
2	15293	41659
2	42344	49722
2	58691	69859
2	244055	249115
2	373297	378599
2	530356	537552
2	566734	568191
2	568586	569568
2	572126	574367
2	576284	576876
2	579877	580924
2	581623	582425
2	612675	613396
2	667365	667803
2	752596	753607
2	819171	825160
2	911692	912328
2	913493	914273
2	926114	930012
2	931233	932448
2	1085483	1085908
2	1108660	1110256
2	1167544	1167976
2	1218383	1219338
2	1228957	1231867
2	1251656	1252611
2	1265068	1268474
2	1269115	1271743
2	1288289	1288723
2	1298007	1299695
2	1300157	1300801
2	1309138	1310652
2	1328008	1329306
2	1387888	1391179
2	1398804	1399487
2	1401874	1403569
2	1412690	1413407
2	1420887	1421871
2	1422755	1425212
2	1434744	1435626
2	1436037	1437432
2	1485630	1490374
2	1505999	1508550
2	1509231	1513225
2	1547833	1548275
2	1549281	1550977
2	1552863	1553568
2	1599838	1601276
2	1606031	1608947
2	1629889	1637115
2	1650646	1651948
2	1664978	1668328
2	1671257	1672143
2	1741460	1742750
2	1743209	1744983
2	1746256	1746878
2	1748021	1750138
2	1752010	1752714
2	1754403	1755496
2	1756413	1757502
2	1758893	1762781
2	1763346	1766525
2	1773708	1774266
2	1781677	1786782
2	1794346	1795138
2	1806422	1809946
2	1818502	1820935
2	1828251	1833358
2	1834464	1836348
2	1836913	1837775
2	1849329	1850725
2	1880577	1881433
2	1882826	1888356
2	1906869	1912110
2	1949789	1951837
2	1956708	1957932
2	1958380	1958786
2	1970771	1974451
2	1996280	2005157
2	2005696	2009728
2	2010266	2010847
2	2036103	2041362
2	2042097	2053558
2	2074426	2074860
2	2075430	2080306
2	2091477	2092980
2	2093623	2094297
2	2094988	2096405
2	2101650	2102424
2	2103903	2105524
2	2108138	2109173
2	2109940	2116818
2	2122477	2128884
2	2134674	2136477
2	2164575	2166315
2	2187578	2192256
2	2193753	2195369
2	2195829	2196938
2	2202245	2209572
2	2210544	2210957
2	2220347	2220850
2	2221709	2222161
2	2225128	2225841
2	2273902	2282246
2	2299871	2300523
2	2302820	2306741
2	2365504	2369305
2	2374598	2382428
2	2382901	2384988
2	2387325	2400437
2	2400928	2410220
2	2415073	2423934
2	2437820	2442038
2	2444248	2446090
2	2446755	2454419
2	2461738	2470392
2	2475429	2484542
2	2485079	2485571
2	2487043	2512292
2	2516428	2517499
2	2523660	2527222
2	2528029	2534628
2	2538740	2540058
2	2541512	2542063
2	2542734	2543599
2	2544260	2545310
2	2547124	2547642
2	2550214	2553014
2	2556017	2557531
2	2560657	2571318
2	2572025	2574611
2	2576266	2579217
2	2592476	2597817
2	2598434	2600274
2	2602847	2603631
2	2604204	2605156
2	2617528	2627958
2	2632452	2635124
2	2636194	2637005
2	2639671	2643664
2	2644080	2645058
2	2645539	2646544
2	2646947	2652010
2	2660914	2663542
2	2664562	2665404
2	2667527	2681958
2	2683104	2689548
2	2691299	2695576
2	2698863	2709504
2	2710268	2713095
2	2713760	2714737
2	2716983	2723765
2	2724743	2727631
2	2739883	2743504
2	2745690	2752505
2	2753387	2755878
2	2766325	2768059
2	2770680	2774165
2	2775178	2778920
2	2783278	2783971
2	2784477	2788091
2	2789348	2792381
2	2792804	2793784
2	2795211	2799398
2	2800309	2803802
2	2804453	2810314
2	2811292	2819952
2	2825931	2836917
2	2844837	2849512
2	2855078	2857432
2	2871865	2886135
2	2902452	2906866
2	2908436	2910720
2	2913708	2914278
2	2916505	2917785
2	2932490	2938560
2	2942141	2945698
2	2969273	2974464
2	2996688	2997735
2	3000842	3004770
2	3007003	3008028
2	3009701	3010667
2	3011236	3012044
2	3016860	3018199
2	3022254	3022690
2	3025085	3028168
2	3029131	3029886
2	3030738	3031529
2	3035964	3036383
2	3037125	3037774
2	3042208	3044726
2	3058593	3060879
2	3061301	3073992
2	3076361	3092507
2	3094668	3104250
2	3104741	3110591
2	3115572	3116395
2	3119813	3121292
2	3122134	3131062
2	3140399	3145701
2	3152310	3155727
2	3160683	3166157
2	3171521	3173775
2	3175843	3179204
2	3182121	3185929
2	3200662	3201996
2	3203834	3206163
2	3208635	3209514
2	3214485	3217031
2	3222949	3233930
2	3234463	3237405
2	3237904	3238377
2	3238875	3452167
2	3453123	3472716
2	3473278	3509867
2	3517230	3522426
2	3532148	3533572
2	3536196	3547070
2	3547906	3553067
2	3553546	3561031
2	3562061	3562711
2	3566262	3571812
2	3573441	3575447
2	3576471	3580063
2	3584518	3586990
2	3587634	3589016
2	3591027	3592860
2	3596854	3597601
2	3605704	3607822
2	3614961	3626403
2	3626886	3627427
2	3636404	3645381
2	3648644	3649095
2	3649581	3657505
2	3658026	3659766
2	3660511	3664805
2	3676068	3685753
2	3687182	3692088
2	3695775	3696403
2	3702121	3705955
2	3706364	3708832
2	3709344	3711578
2	3712525	3717739
2	3718843	3719752
2	3722563	3726168
2	3729136	3740707
2	3741236	3744571
2	3744991	3745637
2	3750337	3773318
2	3786051	3795026
2	3804696	3811912
2	3813009	3813931
2	3814575	3815474
2	3816327	3819614
2	3820957	3824600
2	3825566	3831892
2	3833642	3840867
2	3841369	3852651
2	3854156	3903593
2	3904027	3907904
2	3908624	3909474
2	3910511	3910929
2	3912360	3913445
2	3914324	3925705
2	3927890	3928916
2	3936816	3937307
2	3939880	3941319
2	3941857	3954042
2	3954465	3957181
2	3958139	3985190
2	3986628	3987683
2	3988573	3993993
2	3994390	3994817
2	3998558	3999451
2	3999939	4000481
2	4001624	4004578
2	4007515	4012400
2	4013732	4017135
2	4017839	4018349
2	4036771	4038283
2	4040699	4043652
2	4045843	4047612
2	4050363	4058876
2	4061423	4065101
2	4066519	4067284
2	4071102	4071591
2	4072951	4073820
2	4089503	4096845
2	4109926	4120496
2	4121617	4134154
2	4134840	4137246
2	4148954	4165092
2	4165844	4169872
2	4170419	4196290
2	4197259	4211151
2	4213663	4214193
2	4217181	4220584
2	4226922	4244706
2	4250192	4255092
2	4255568	4261742
2	4275975	4295618
2	4298197	4300116
2	4319116	4321869
2	4323705	4325007
2	4335127	4335673
2	4336455	4337249
2	4357737	4358564
2	4362351	4371415
2	4374324	4374949
2	4378966	4407233
2	4407691	4414798
2	4427293	4427748
2	4433438	4434088
2	4434837	4436784
2	4437179	4437830
2	4440948	4441342
2	4443129	4444078
2	4444986	4445612
2	4451966	4455613
2	4460470	4466330
2	4466830	4470541
2	4486558	4500771
2	4504083	4506651
2	4509201	4512373
2	4513142	4523511
2	4526354	4529844
2	4530672	4533773
2	4538923	4540152
2	4543300	4545521
2	4557598	4558057
2	4558897	4565585
2	4566382	4567503
2	4570214	4582981
2	4583825	4587238
2	4587859	4590409
2	4593174	4602347
2	4605000	4608230
2	4610004	4614701
2	4615675	4617952
2	4624661	4625121
2	4625720	4626249
2	4626897	4633320
2	4634614	4635431
2	4635963	4642825
2	4643592	4645552
2	4658769	4662381
2	4664991	4666139
2	4669774	4671640
2	4676093	4684832
2	4685691	4690753
2	4691770	4708711
2	4709708	4725247
2	4726347	4732696
2	4734510	4737315
2	4737858	4741705
2	4753603	4754577
2	4775710	4784365
2	4788863	4789918
2	4808472	4822007
2	4824283	4825949
2	4826391	4827407
2	4828217	4828654
2	4830222	4831162
2	4837465	4856972
2	4857492	4858372
2	4859761	4860705
2	4861545	4864604
2	4866737	4868437
2	4873521	4879858
2	4880315	4887203
2	4894855	4898943
2	4900876	4909222
2	4911075	4914262
2	4915181	4915651
2	4916368	4920612
2	4924102	4925505
2	4925940	4928966
2	4931002	4937611
2	4948800	4949280
2	4949851	4956001
2	4957252	4958933
2	4967898	4972158
2	4973291	4995884
2	4997608	5002027
2	5012624	5014222
2	5016197	5017789
2	5024052	5026195
2	5026812	5030988
2	5031833	5036846
2	5038363	5040263
2	5040927	5048430
2	5058202	5062004
2	5062632	5067271
2	5078663	5079501
2	5082240	5082846
2	5084971	5097800
2	5099817	5111494
2	5121557	5146946
2	5147886	5148817
2	5149909	5153455
2	5154828	5156231
2	5160822	5161375
2	5171883	5177270
2	5182977	5185478
2	5187143	5188622
2	5191213	5195332
2	5198537	5205818
2	5208457	5213613
2	5218183	5238202
2	5239777	5245858
2	5248652	5291071
2	5297020	5313067
2	5315148	5315806
2	5322369	5323313
2	5325405	5327278
2	5327714	5342597
2	5343740	5346917
2	5348642	5384724
2	5386949	5388991
2	5394810	5399624
2	5412477	5414330
2	5432371	5432892
2	5435037	5435616
2	5441435	5444640
2	5445392	5447602
2	5448531	5449078
2	5449479	5452827
2	5453872	5455006
2	5455474	5456572
2	5469443	5483154
2	5484306	5484791
2	5487036	5488046
2	5490020	5501578
2	5517744	5520362
2	5523205	5527034
2	5528622	5534424
2	5559506	5583307
2	5598671	5605829
2	5613136	5636725
2	5646891	5647340
2	5658558	5659745
2	5667013	5668638
2	5709917	5713750
2	5725570	5727330
2	5727755	5731828
2	5736821	5737562
2	5780376	5787263
2	5792937	5797736
2	5798516	5799008
2	5799866	5800694
2	5808761	5814499
2	5818541	5822232
2	5825918	5827426
2	5828231	5830251
2	5846392	5851338
2	5852790	5857691
2	5876689	5882916
2	5883504	5886092
2	5886540	5889251
2	5890124	5891743
2	5892687	5893125
2	5893658	5899855
2	5900395	5905543
2	5960434	5961409
2	5961873	5963070
2	5964690	5965189
2	5967232	5969065
2	5969627	5971146
2	5972300	5974221
2	5974704	5975709
2	5982501	5983432
2	5984088	5996814
2	5997286	5997711
2	5998505	6001441
2	6007888	6008287
2	6009979	6012305
2	6027422	6030441
2	6045525	6047187
2	6056063	6056971
2	6061018	6061758
2	6062330	6063753
2	6070900	6075338
2	6076098	6083229
2	6091951	6094486
2	6095163	6097987
2	6105897	6109661
2	6110697	6127807
2	6129867	6130504
2	6133802	6139512
2	6149600	6152131
2	6153000	6153671
2	6155863	6161794
2	6176350	6178054
2	6178531	6179020
2	6193235	6194547
2	6219900	6220572
2	6221470	6223862
2	6228497	6233864
2	6251833	6253487
2	6255684	6260830
2	6263510	6270623
2	6294486	6295638
2	6329986	6344909
2	6351102	6353246
2	6421835	6426948
2	6433622	6439627
2	6446867	6449851
2	6457944	6465360
2	6474753	6480078
2	6508430	6510628
2	6516945	6517481
2	6524918	6532343
2	6548666	6558127
2	6559990	6560415
2	6566238	6567320
2	6567894	6568894
2	6570687	6571341
2	6574340	6576166
2	6592706	6593162
2	6594036	6595081
2	6596903	6597491
2	6599418	6600877
2	6604268	6605943
2	6619737	6626014
2	6700614	6706582
2	6717273	6728877
2	6766587	6772388
2	6778979	6785495
2	6785992	6786784
2	6837407	6843366
2	6844083	6848345
2	6862948	6863929
2	6881625	6887600
2	6910041	6914404
2	6935905	6940441
2	6942425	6945711
2	6954153	6958688
2	6970655	6971619
2	6972258	6973637
2	6974065	6974989
2	6975797	6977462
2	6990232	6992200
2	7005296	7019586
2	7067569	7069260
2	7113347	7119906
2	7173347	7176528
2	7202453	7203270
2	7224266	7228978
2	7230571	7237699
2	7290136	7290924
2	7291511	7292759
2	7293596	7294678
2	7348867	7349442
2	7448432	7453937
2	7537350	7538179
2	7582015	7583268
2	7657715	7659670
2	7729649	7730098
2	7777380	7783804
2	7960219	7960762
2	8017669	8018638
2	8040204	8040662
2	8076231	8077577
2	8269955	8274272
2	8300548	8302102
2	8379997	8382289
2	8561776	8566775
2	8568567	8569848
2	8626025	8626486
2	8816174	8821120
2	8822441	8822871
2	8993977	8997968
2	9047903	9048489
2	9057483	9059558
2	9122192	9125724
2	9187584	9195230
2	9312444	9312956
2	9328815	9329678
2	9446854	9449175
2	9496225	9496831
2	9529011	9530147
2	9633778	9634541
2	9651984	9652650
2	9653530	9654702
2	9655438	9656114
2	9896992	9897460
2	9922721	9923589
2	10001749	10006000
2	10006401	10009454
2	10085723	10089908
2	10090333	10093445
2	10355348	10357865
2	10407512	10410227
2	10436607	10437224
2	10592310	10608797
2	10622776	10624087
2	10640923	10641886
2	10648790	10649279
2	10874648	10880077
2	11713905	11715753
2	11768093	11769503
2	11867313	11868090
2	12285026	12285968
2	12331711	12332673
2	12449429	12454400
2	12566342	12578281
2	12656967	12660325
2	12734819	12736575
2	12812180	12812839
2	13093581	13094507
2	13223141	13227000
2	13233063	13233487
2	13421991	13426526
2	14402439	14405743
2	14408416	14412440
2	14596814	14597367
2	14859499	14860714
2	15389825	15390649
2	15410927	15411335
2	15596196	15596901
2	15680175	15681992
2	16003800	16005852
2	16008085	16010319
2	16972741	16973713
2	17092634	17095115
2	17337713	17344731
2	17362950	17363604
2	17418136	17419101
2	18497273	18498488
2	18651453	18655460
2	18971921	18972725
3	129226	130629
3	156317	156753
3	525433	525996
3	1555648	1560185
3	1962898	1963996
3	1966249	1967947
3	1968876	1969749
3	2259029	2260912
3	2361166	2361843
3	2808564	2818745
3	2921858	2923241
3	3423757	3424594
3	3807074	3813047
3	4276961	4277886
3	4341582	4341989
3	4454233	4456037
3	4728045	4728947
3	4927759	4930100
3	4930563	4932136
3	5152505	5155167
3	5278122	5278725
3	5279202	5282874
3	5283375	5286565
3	5651422	5651924
3	5728203	5729209
3	5867388	5868236
3	5929891	5931115
3	6294088	6295061
3	6486639	6487069
3	6990626	6991372
3	7234042	7237058
3	7342665	7344132
3	7713904	7714472
3	7803693	7807493
3	7859818	7860388
3	8002459	8003246
3	8101296	8102459
3	8131534	8132967
3	8209818	8211122
3	8272437	8272872
3	8537807	8543043
3	8843154	8858141
3	8937280	8938302
3	8956384	8957271
3	8977289	8978053
3	9011558	9017117
3	9140148	9140825
3	9185428	9185920
3	9226987	9231101
3	9231666	9232509
3	9236979	9240952
3	9379692	9381358
3	9388033	9393673
3	9435209	9437981
3	9444472	9446310
3	9608375	9610147
3	9613557	9614650
3	9615319	9617194
3	9617734	9624840
3	9692372	9697692
3	9724229	9736059
3	9783954	9788026
3	9862102	9863460
3	9900116	9901181
3	9975224	9976024
3	10006896	10008037
3	10106111	10111291
3	10223658	10225130
3	10301067	10302121
3	10339841	10345444
3	10404149	10404696
3	10461777	10463052
3	10478167	10483847
3	10530987	10531998
3	10559256	10561878
3	10636027	10638113
3	10641143	10641806
3	10700921	10703436
3	10806266	10807613
3	10810459	10811547
3	10812177	10812925
3	10817219	10817885
3	10884564	10889509
3	10890387	10891738
3	10917674	10922973
3	10927754	10929208
3	10930170	10933067
3	10970367	10975921
3	11016199	11020712
3	11055061	11062757
3	11065491	11071291
3	11115726	11120582
3	11142426	11147652
3	11158186	11158631
3	11170763	11175768
3	11176927	11178854
3	11179795	11181549
3	11205406	11206332
3	11232019	11232436
3	11323016	11325864
3	11328929	11343538
3	11348853	11351579
3	11351993	11353876
3	11354422	11357707
3	11364101	11364658
3	11370129	11370865
3	11377319	11379891
3	11388090	11394250
3	11403298	11408867
3	11409281	11424877
3	11428962	11429643
3	11433391	11433857
3	11450146	11450591
3	11460281	11461289
3	11471240	11471747
3	11479020	11479908
3	11480402	11481280
3	11487331	11493989
3	11495061	11496448
3	11506304	11506704
3	11512729	11513479
3	11513993	11521396
3	11522098	11523326
3	11541999	11544575
3	11545392	11549193
3	11549604	11550220
3	11552014	11553775
3	11556334	11564626
3	11566607	11569918
3	11570391	11577143
3	11578309	11585316
3	11593980	11600825
3	11607351	11610320
3	11618314	11619473
3	11622028	11623363
3	11628148	11630068
3	11632271	11638773
3	11658984	11659653
3	11663847	11666437
3	11667168	11670295
3	11676532	11677509
3	11679109	11683392
3	11684005	11689320
3	11692140	11693331
3	11697485	11699316
3	11700169	11702051
3	11704009	11712216
3	11733268	11734820
3	11770610	11771409
3	11776536	11778137
3	11793734	11798286
3	11800515	11801098
3	11816082	11816793
3	11840967	11845496
3	11853903	11857559
3	11858077	11859257
3	11865270	11866405
3	11867622	11885602
3	11890969	11891564
3	11895758	11896899
3	11900180	11901884
3	11931310	11941223
3	11942654	11946319
3	11965225	11966022
3	12000321	12001882
3	12002837	12003288
3	12004086	12009108
3	12009667	12012431
3	12019020	12042844
3	12043608	12054508
3	12056839	12057703
3	12058405	12060610
3	12066917	12075427
3	12076314	12078576
3	12079017	12079488
3	12081163	12081770
3	12083668	12085383
3	12086292	12086692
3	12088339	12090177
3	12093803	12094939
3	12096293	12097684
3	12098211	12103046
3	12105844	12121184
3	12129105	12129642
3	12130797	12132189
3	12153772	12154214
3	12155924	12157165
3	12160486	12164652
3	12170873	12181387
3	12181821	12182903
3	12184089	12200592
3	12201787	12228120
3	12228582	12233548
3	12235618	12236159
3	12243548	12255367
3	12257003	12259822
3	12261580	12263826
3	12273354	12275672
3	12279133	12279628
3	12280164	12285546
3	12286308	12295671
3	12296509	12297042
3	12302331	12309006
3	12310135	12311849
3	12312931	12314656
3	12319906	12338110
3	12339517	12341099
3	12341694	12348524
3	12371621	12376403
3	12378425	12381156
3	12381581	12383561
3	12386075	12392763
3	12393659	12396612
3	12399625	12422588
3	12423326	12424555
3	12426193	12443400
3	12445016	12447136
3	12461810	12465673
3	12469472	12471200
3	12475027	12475702
3	12476216	12486080
3	12489052	12550689
3	12551219	12553978
3	12555380	12557740
3	12560932	12561964
3	12563420	12570732
3	12575659	12589172
3	12603229	12604118
3	12604661	12606079
3	12607339	12608298
3	12613738	12622022
3	12626152	12626978
3	12627997	12628414
3	12634379	12636720
3	12637218	12638111
3	12642114	12642738
3	12643249	12645279
3	12646945	12647355
3	12647761	12649202
3	12650371	12652092
3	12652770	12653244
3	12669125	12669902
3	12671984	12675455
3	12676134	12680686
3	12682645	12685495
3	12685998	12691379
3	12693685	12696696
3	12697273	12702015
3	12702424	12703285
3	12704039	12725015
3	12725613	12727414
3	12727945	12728501
3	12734371	12738293
3	12739359	12740355
3	12742963	12743394
3	12743923	12744478
3	12745849	12754458
3	12755790	12756288
3	12757997	12759422
3	12760303	12766120
3	12766742	12768251
3	12768830	12770960
3	12776393	12778548
3	12779942	12780841
3	12781281	12783791
3	12796053	12796772
3	12801284	12802470
3	12803281	12805674
3	12810863	12813060
3	12814940	12815820
3	12820029	12821721
3	12824612	12830936
3	12838025	12846930
3	12849765	12854360
3	12854809	12861385
3	12861916	12864013
3	12868820	12870954
3	12886248	12887011
3	12887775	12888509
3	12903125	12903770
3	12909034	12909519
3	12911370	12912189
3	12913462	12914027
3	12920120	12926412
3	12927007	12927409
3	12927912	12928831
3	12930690	12931133
3	12932594	12954648
3	12958571	12960209
3	12960684	12967275
3	12972677	12976761
3	12978878	12980158
3	12980680	12981109
3	12982593	12993871
3	12997325	12998241
3	13003960	13004599
3	13006301	13007175
3	13016594	13022291
3	13023356	13027075
3	13028805	13030980
3	13053698	13058457
3	13072953	13074496
3	13075618	13078530
3	13078946	13097409
3	13097856	13103937
3	13105183	13126742
3	13133453	13136403
3	13137313	13152302
3	13157252	13164812
3	13165652	13168917
3	13169501	13173067
3	13173487	13175377
3	13185063	13197418
3	13198111	13207868
3	13209072	13216668
3	13232224	13233879
3	13239835	13244105
3	13245539	13253027
3	13253627	13256575
3	13272743	13273751
3	13274239	13274637
3	13276197	13277235
3	13278597	13281133
3	13282381	13288006
3	13298548	13299121
3	13315457	13324449
3	13333712	13334185
3	13334953	13335828
3	13340149	13341488
3	13343981	13355749
3	13356245	13369106
3	13369632	13373522
3	13374360	13375486
3	13378831	13384256
3	13385255	13387006
3	13389624	13390670
3	13391878	13449090
3	13451135	13452123
3	13455734	13457417
3	13458897	13459863
3	13461802	13462316
3	13464213	13467046
3	13467638	13474905
3	13476519	13479461
3	13495254	13500413
3	13501121	13501932
3	13502350	13506873
3	13510222	13513459
3	13513861	13524154
3	13534885	13535700
3	13544918	13557418
3	13558022	13558701
3	13559237	13562745
3	13563189	13566366
3	13568694	13573292
3	13574478	13575482
3	13576031	13582676
3	13588931	13592422
3	13597357	13632656
3	13633562	13700919
3	13702211	13744280
3	13744830	13753128
3	13753791	13798760
3	13800469	13816394
3	13816862	13817326
3	13818981	13823393
3	13823996	13840064
3	13844127	13876857
3	13877301	13941052
3	13941596	13942491
3	13943042	13945670
3	13946083	13954941
3	13955511	13959696
3	13960539	13963855
3	13964257	13974114
3	13974581	13978432
3	13978937	13979812
3	13980314	13983198
3	13985731	13987419
3	13989403	13990233
3	13992764	14001809
3	14003302	14019357
3	14022927	14042027
3	14042678	14044714
3	14053263	14056341
3	14058306	14062728
3	14063260	14064551
3	14066313	14082407
3	14097202	14103872
3	14106215	14108780
3	14109676	14111681
3	14112391	14118210
3	14119304	14127187
3	14128518	14131846
3	14133794	14134294
3	14138634	14139466
3	14144122	14170337
3	14171665	14187279
3	14193006	14194299
3	14195950	14204606
3	14210011	14225198
3	14235549	14238510
3	14241306	14266745
3	14267286	14271686
3	14275181	14281018
3	14282291	14283731
3	14290431	14297033
3	14300397	14303188
3	14312972	14314084
3	14330210	14333849
3	14336802	14352400
3	14352848	14355793
3	14356274	14358754
3	14360117	14361143
3	14366212	14369357
3	14370795	14371465
3	14372146	14373234
3	14373673	14377625
3	14381976	14382415
3	14382862	14384538
3	14385002	14388379
3	14389205	14395743
3	14397310	14398244
3	14402178	14402671
3	14403772	14404808
3	14406062	14416653
3	14420120	14444383
3	14444994	14445736
3	14449237	14451581
3	14452204	14452778
3	14454219	14455762
3	14464008	14467973
3	14474970	14477001
3	14478287	14479158
3	14482427	14482831
3	14483634	14489642
3	14491337	14491961
3	14495509	14497846
3	14498263	14514515
3	14516108	14517041
3	14517643	14518617
3	14520485	14522987
3	14523567	14524482
3	14525701	14526299
3	14527371	14533739
3	14535720	14536732
3	14537640	14558616
3	14563976	14572189
3	14572589	14573280
3	14573675	14576699
3	14577975	14583979
3	14586328	14586828
3	14594117	14599015
3	14602639	14603131
3	14610460	14613382
3	14616207	14622899
3	14624415	14627254
3	14628355	14629058
3	14629481	14630355
3	14635173	14635592
3	14636393	14640296
3	14640699	14641837
3	14642437	14647135
3	14647576	14648282
3	14653151	14653913
3	14656867	14662646
3	14666203	14668588
3	14671587	14675475
3	14691139	14697103
3	14697548	14698447
3	14699089	14699893
3	14700590	14703375
3	14703854	14709441
3	14711887	14720958
3	14729795	14734622
3	14739275	14742052
3	14743798	14746656
3	14749614	14750217
3	14762790	14763199
3	14763839	14765003
3	14766570	14773243
3	14774396	14775140
3	14776007	14782355
3	14785841	14791704
3	14792105	14792557
3	14793734	14809712
3	14813210	14827179
3	14827680	14831325
3	14833648	14835254
3	14837820	14842254
3	14845100	14859034
3	14860927	14866053
3	14867212	14868406
3	14869158	14869815
3	14871132	14877072
3	14881934	14882475
3	14884518	14886130
3	14889491	14890313
3	14897078	14897540
3	14898501	14898968
3	14909100	14910058
3	14913803	14916675
3	14920654	14921319
3	14925074	14927052
3	14932238	14939236
3	14950430	14951066
3	14957195	14957716
3	14958650	14959205
3	14963169	14966724
3	14967225	14972753
3	14974188	14974908
3	14976648	14987527
3	14993678	15000968
3	15001829	15003791
3	15004544	15005289
3	15006667	15007071
3	15010353	15014408
3	15027582	15028201
3	15030771	15047983
3	15052600	15054933
3	15056984	15057439
3	15062549	15064858
3	15065344	15068166
3	15068860	15069689
3	15070501	15071090
3	15072113	15075086
3	15083004	15085081
3	15087974	15088477
3	15097520	15100403
3	15100972	15103223
3	15103672	15104084
3	15104529	15130243
3	15131268	15131713
3	15134034	15162674
3	15163584	15168452
3	15173971	15177370
3	15229886	15231821
3	15245831	15269746
3	15281225	15281719
3	15284474	15286280
3	15286871	15289077
3	15289578	15290926
3	15299472	15300985
3	15301415	15313425
3	15314375	15317154
3	15320709	15331303
3	15336924	15337874
3	15359634	15365850
3	15372432	15384367
3	15385203	15386565
3	15387268	15390673
3	15391289	15393223
3	15394056	15394897
3	15399084	15400964
3	15410219	15411731
3	15412262	15417914
3	15418452	15421517
3	15423235	15425364
3	15427153	15429347
3	15435345	15435862
3	15440799	15441291
3	15441743	15442934
3	15444062	15447069
3	15455432	15467768
3	15470829	15472652
3	15479134	15480706
3	15487209	15491686
3	15493715	15500366
3	15507986	15508685
3	15524849	15530581
3	15532000	15538485
3	15540418	15550749
3	15553017	15554837
3	15571216	15597535
3	15622046	15624278
3	15624892	15626752
3	15630645	15631719
3	15635110	15635538
3	15636180	15637131
3	15651416	15652049
3	15652591	15653013
3	15687547	15688612
3	15690690	15697415
3	15710310	15729505
3	15764604	15765448
3	15787158	15790682
3	15792142	15792919
3	15804620	15806872
3	15807990	15810475
3	15813316	15813862
3	15817517	15818206
3	15828487	15829830
3	15847179	15854328
3	15859495	15863278
3	15881880	15882896
3	15916532	15917407
3	15919076	15923905
3	15932158	15932562
3	15933336	15934344
3	15955497	15956356
3	15960041	15964721
3	15996609	15999977
3	16039048	16039824
3	16101011	16103663
3	16158887	16161982
3	16173620	16180908
3	16240872	16241701
3	16244998	16249139
3	16331078	16331731
3	16333484	16341715
3	16356029	16356834
3	16437612	16438290
3	16441466	16441859
3	16498089	16498809
3	16499523	16501892
3	16511409	16512083
3	16548980	16549659
3	16589322	16596112
3	16601414	16603550
3	16636132	16640510
3	16641189	16647245
3	16670021	16672631
3	16691097	16697957
3	16709203	16710798
3	16809332	16813980
3	16829417	16831201
3	16839963	16840380
3	16848127	16849047
3	16876504	16877570
3	16957507	16962751
3	17035268	17035690
3	17056117	17058045
3	17067786	17068637
3	17106955	17110273
3	17111069	17114491
3	17356838	17357960
3	17363139	17363942
3	17364677	17365509
3	17392407	17395070
3	17402617	17405660
3	17406262	17407905
3	17409626	17413583
3	17414378	17417894
3	17429840	17432510
3	17433022	17437150
3	17663737	17665853
3	17683014	17683781
3	17978699	17985239
3	18111101	18111537
3	18646195	18646797
3	18653615	18654746
3	18736571	18737834
3	18738552	18739713
3	18791412	18796173
3	18864531	18865169
3	18885909	18887204
3	20201030	20203317
3	20206460	20208265
3	20259144	20260380
3	20304890	20309984
3	20584665	20585526
3	20658056	20658561
3	20726606	20728806
3	20989508	20990949
3	21323498	21329356
3	22059912	22064905
3	22113823	22114945
3	22232774	22242352
3	22383871	22390354
3	22524486	22529998
3	22569071	22569925
3	22585629	22591231
3	22660842	22662140
3	22695879	22700273
3	22766992	22767895
3	23109051	23115586
3	23157168	23158139
3	23203840	23207276
4	1067	1780
4	47874	52966
[truncated: 1,119 more rows]
