# Supplementary material for: Mutations of PDS5 genes enhance TAD-like domain formation in Arabidopsis thaliana
Source: Nat Commun. 2024 Oct 29;15:9308. doi: 10.1038/s41467-024-53760-x (PMC11519323; doi:10.1038/s41467-024-53760-x)
Supplement: Supplementary file 14 — Supplementary Data 11 [file 41467_2024_53760_MOESM14_ESM.xlsx]

## Sheet: WT_K27me3
Enriched chromatin regions
chromosome	from	to
1	10107	13526
1	18046	19390
1	42978	43869
1	78805	80646
1	84055	84527
1	103374	105318
1	113373	113860
1	138510	139293
1	153247	153744
1	167415	167856
1	208818	210177
1	244897	245574
1	257145	257557
1	358095	359544
1	365027	367540
1	369996	371737
1	415151	422145
1	460092	460684
1	464001	467947
1	480158	483201
1	486973	487278
1	502789	503525
1	545604	550668
1	557483	558472
1	575922	576316
1	579928	580388
1	582460	583747
1	605646	606510
1	610748	612105
1	618382	621124
1	629119	629713
1	665549	665917
1	697623	700282
1	748315	748936
1	772005	772749
1	857284	859676
1	866091	866645
1	871842	872680
1	904220	904987
1	906171	906478
1	922616	929717
1	952250	959501
1	967039	974384
1	985824	989865
1	1022524	1023435
1	1082418	1084369
1	1102627	1103009
1	1120066	1122362
1	1136322	1138186
1	1161607	1161903
1	1175087	1176327
1	1207324	1210028
1	1222838	1224327
1	1244857	1245908
1	1271675	1272329
1	1287958	1288750
1	1300206	1302560
1	1459189	1460471
1	1480596	1481661
1	1516368	1519891
1	1530108	1530518
1	1535449	1544108
1	1547416	1547804
1	1549806	1553220
1	1571407	1572341
1	1584311	1584798
1	1590130	1592336
1	1690351	1692097
1	1694288	1696031
1	1741091	1743763
1	1841251	1844044
1	1845844	1850209
1	1862272	1863848
1	1915046	1916171
1	1920207	1921755
1	1930593	1932077
1	1934228	1937105
1	1939033	1940696
1	1998056	2000143
1	2146535	2150025
1	2174223	2174521
1	2202348	2202844
1	2275302	2275654
1	2281397	2282708
1	2353056	2358590
1	2367703	2368381
1	2391130	2391762
1	2475450	2475925
1	2521960	2525793
1	2527342	2529650
1	2530990	2532128
1	2554023	2554711
1	2556388	2558077
1	2610581	2614293
1	2623206	2627645
1	2658618	2660979
1	2675928	2679890
1	2743870	2745479
1	2760340	2761749
1	2841645	2844349
1	2864104	2864943
1	2888568	2890640
1	2905503	2910115
1	2932823	2934938
1	2984980	2985765
1	3019873	3022223
1	3028878	3029897
1	3060213	3063355
1	3067111	3067464
1	3080013	3083605
1	3090216	3092491
1	3169749	3171504
1	3184573	3186201
1	3229612	3236222
1	3244226	3244760
1	3354284	3354704
1	3360067	3360845
1	3362366	3362934
1	3400839	3402446
1	3415277	3415628
1	3448080	3452006
1	3494217	3495346
1	3497022	3499744
1	3510169	3510861
1	3573768	3574748
1	3625191	3626969
1	3655878	3656340
1	3694641	3701952
1	3759111	3760216
1	3762416	3765441
1	3779824	3782186
1	3827443	3831040
1	3856936	3857234
1	3859602	3861925
1	3872537	3873568
1	3888824	3890264
1	3902035	3903522
1	3907971	3909270
1	3930571	3931384
1	3964890	3966716
1	3973892	3974351
1	3975813	3976416
1	4023493	4026370
1	4056285	4057634
1	4064821	4066580
1	4077638	4080170
1	4090030	4090572
1	4095508	4095998
1	4098112	4099312
1	4118751	4119074
1	4126096	4134143
1	4137296	4139809
1	4162610	4166397
1	4168423	4170403
1	4260783	4261910
1	4272877	4274075
1	4276483	4280771
1	4297753	4301890
1	4309251	4310777
1	4365827	4366990
1	4419983	4423130
1	4427940	4431325
1	4474747	4475203
1	4504795	4506557
1	4549380	4553747
1	4555424	4559662
1	4587911	4588251
1	4596679	4600849
1	4604935	4607370
1	4647692	4648433
1	4650780	4651407
1	4658582	4659071
1	4662964	4666093
1	4668195	4669100
1	4686676	4691665
1	4700861	4705487
1	4808101	4811017
1	4830303	4835132
1	4858810	4859380
1	4865366	4867721
1	4977753	4980301
1	4990027	4993448
1	4994653	4997086
1	5001885	5003390
1	5083792	5085722
1	5132982	5133322
1	5137295	5137614
1	5152388	5160279
1	5280479	5281457
1	5283078	5286310
1	5342806	5343361
1	5367248	5369132
1	5374094	5375301
1	5393408	5394779
1	5451572	5452013
1	5580322	5580631
1	5602137	5611126
1	5632490	5634301
1	5651433	5652867
1	5783459	5785789
1	5790246	5797794
1	5817590	5818729
1	5834916	5835347
1	5875320	5876302
1	5927193	5928726
1	5940504	5941178
1	6089655	6091603
1	6117354	6117826
1	6120937	6122527
1	6175526	6179979
1	6228658	6230148
1	6240490	6243198
1	6262644	6263002
1	6270057	6273324
1	6296965	6297950
1	6331576	6331916
1	6390147	6395300
1	6449630	6452884
1	6470583	6474118
1	6476702	6478604
1	6495701	6496518
1	6497987	6498991
1	6509502	6511249
1	6553645	6555174
1	6582089	6583344
1	6619278	6620272
1	6637833	6638568
1	6643544	6644784
1	6650812	6653853
1	6781648	6782273
1	6784202	6785765
1	6789148	6792998
1	6837280	6845944
1	6869192	6869591
1	6881546	6882208
1	6883719	6884210
1	6905103	6910346
1	6958213	6958902
1	6960847	6964898
1	6970317	6970785
1	6975592	6980113
1	7054577	7059657
1	7151250	7151542
1	7161965	7163150
1	7197774	7198149
1	7224159	7231732
1	7268753	7276017
1	7285269	7286013
1	7289466	7289766
1	7330457	7335088
1	7362850	7364160
1	7390644	7391376
1	7402313	7405178
1	7449251	7456122
1	7461457	7462539
1	7464780	7465091
1	7471994	7475385
1	7479893	7482990
1	7516205	7518083
1	7523491	7527865
1	7549790	7550403
1	7551788	7552095
1	7553342	7553746
1	7669719	7674382
1	7684121	7689118
1	7714977	7717226
1	7720056	7720830
1	7723721	7726474
1	7727819	7731789
1	7740347	7743584
1	7748151	7752830
1	7761474	7763025
1	7795665	7796401
1	7801924	7802402
1	7817500	7818116
1	7846786	7847275
1	7856282	7857301
1	7891717	7892089
1	7939992	7940495
1	8025542	8025914
1	8055547	8056647
1	8105685	8107535
1	8136870	8137379
1	8138866	8140187
1	8198716	8201098
1	8208459	8211284
1	8225366	8230873
1	8234283	8234597
1	8252765	8255582
1	8265574	8267112
1	8273360	8275923
1	8286194	8286593
1	8292874	8294224
1	8299053	8306541
1	8315432	8320518
1	8341352	8341689
1	8343465	8344417
1	8352744	8353420
1	8355030	8359469
1	8361104	8374074
1	8391988	8392990
1	8395708	8397102
1	8404757	8406249
1	8481182	8481509
1	8496142	8500953
1	8515592	8516904
1	8518616	8519678
1	8527892	8528567
1	8592386	8597986
1	8599179	8600001
1	8652363	8652660
1	8674093	8680668
1	8688620	8689173
1	8712775	8718943
1	8723868	8724175
1	8757074	8757424
1	8775129	8777352
1	8791470	8791863
1	8798517	8800476
1	8812884	8814880
1	8824842	8825133
1	8827255	8828638
1	8843831	8846550
1	8849253	8852752
1	8857296	8858045
1	8871422	8876512
1	8880783	8882040
1	8885243	8888016
1	8913649	8915282
1	8989143	8990303
1	9080873	9085330
1	9100611	9107061
1	9117759	9118617
1	9127960	9128345
1	9130646	9131738
1	9133482	9134283
1	9139253	9140223
1	9142274	9142915
1	9160595	9162861
1	9186787	9187420
1	9191646	9192255
1	9226106	9227285
1	9265045	9265587
1	9268864	9272574
1	9276467	9278037
1	9281015	9283967
1	9293088	9293627
1	9309400	9313884
1	9351368	9352699
1	9361162	9361667
1	9383045	9384033
1	9387279	9389984
1	9463859	9464164
1	9538027	9539154
1	9568841	9571970
1	9590649	9591010
1	9607140	9610414
1	9617393	9625890
1	9627699	9628623
1	9652265	9655919
1	9704485	9707293
1	9784697	9795338
1	9818790	9821523
1	9823276	9824730
1	9839564	9840053
1	9883063	9883441
1	9889314	9890367
1	9896660	9909638
1	9910884	9916763
1	9951576	9953679
1	9961198	9961672
1	9972694	9973176
1	9993036	9994244
1	10003342	10004328
1	10018658	10021459
1	10047875	10049449
1	10067814	10070239
1	10081933	10085007
1	10086745	10087136
1	10112514	10114379
1	10117975	10118403
1	10157570	10158403
1	10162739	10164358
1	10166484	10173098
1	10183732	10184355
1	10186997	10188698
1	10202712	10203366
1	10234906	10237436
1	10454432	10455694
1	10457752	10458905
1	10517208	10519036
1	10549071	10551112
1	10563207	10567290
1	10569951	10572426
1	10576366	10578818
1	10600441	10603245
1	10605353	10608742
1	10610526	10618176
1	10647262	10648584
1	10655024	10655484
1	10683529	10684741
1	10693438	10695432
1	10705524	10707011
1	10710100	10711798
1	10788361	10789820
1	10793821	10794356
1	10866659	10871140
1	10892724	10893192
1	10895372	10895871
1	10898092	10898961
1	10900906	10901582
1	10918320	10919559
1	10926042	10928900
1	10932208	10933811
1	10935823	10936535
1	10970799	10971318
1	10973739	10975590
1	11004177	11005825
1	11011103	11016676
1	11017918	11018828
1	11021292	11026952
1	11029390	11036950
1	11052107	11054439
1	11070611	11073358
1	11075629	11080724
1	11081947	11084287
1	11129639	11131037
1	11168686	11169560
1	11198535	11200005
1	11201253	11204169
1	11225158	11225723
1	11228904	11229847
1	11277358	11278516
1	11281168	11282500
1	11316762	11319487
1	11336197	11339556
1	11344106	11344793
1	11347549	11347874
1	11349880	11351618
1	11354682	11358873
1	11380251	11383479
1	11484828	11485523
1	11488075	11488960
1	11497488	11501672
1	11513085	11516805
1	11527667	11528255
1	11546928	11548364
1	11562790	11565140
1	11579402	11581047
1	11583683	11585171
1	11623482	11634934
1	11642504	11642913
1	11692441	11693185
1	11702155	11706610
1	11718511	11719853
1	11724501	11731983
1	11738665	11739126
1	11802320	11803028
1	11811022	11812051
1	11865231	11867066
1	11868835	11870459
1	11953541	11954442
1	11987313	11989684
1	11992608	12000680
1	12002543	12003465
1	12072477	12073675
1	12124342	12126029
1	12159435	12162903
1	12165555	12166859
1	12202325	12203310
1	12218842	12221099
1	12223161	12238482
1	12248638	12250546
1	12252249	12252732
1	12268825	12269689
1	12277860	12279409
1	12280926	12282148
1	12284748	12285316
1	12302078	12302646
1	12304099	12304955
1	12308766	12309610
1	12311489	12312142
1	12313359	12313716
1	12326355	12327304
1	12371983	12373536
1	12393592	12394639
1	12434174	12434672
1	12479271	12480954
1	12528037	12528761
1	12592787	12593256
1	12594477	12599332
1	12602781	12603152
1	12607631	12608064
1	12615930	12616802
1	12621957	12624415
1	12639024	12640058
1	12641459	12642174
1	12658028	12658411
1	12660653	12661171
1	12704307	12710385
1	12763901	12765351
1	12813867	12814294
1	12853587	12854341
1	12933406	12934584
1	12936042	12937743
1	12956509	12957516
1	12959639	12960166
1	12964185	12966917
1	12991085	12991983
1	13033869	13036732
1	13061838	13062207
1	13102119	13104570
1	13112387	13114118
1	13168598	13169449
1	13227188	13227688
1	13230824	13231239
1	13232973	13235864
1	13253472	13255056
1	13256810	13258852
1	13280988	13283661
1	13315095	13322172
1	13363656	13364865
1	13366671	13370479
1	13455883	13457626
1	13471143	13472320
1	13604310	13604788
1	14045028	14045708
1	14170148	14172815
1	14238284	14239795
1	14481126	14481969
1	14508279	14510465
1	14609508	14610209
1	14709723	14712713
1	14719674	14722863
1	14724924	14737264
1	14740015	14744343
1	14942269	14943839
1	14947154	14948510
1	14954092	14957752
1	14958995	14963256
1	14967057	14967791
1	14970452	14972087
1	14978418	14996646
1	15016438	15018075
1	15019993	15023637
1	15025759	15026390
1	15033209	15034112
1	15038805	15045891
1	15048609	15052533
1	15082057	15086020
1	15093458	15133228
1	15134462	15138638
1	15140135	15140468
1	15143425	15149462
1	15159080	15160237
1	15166616	15178485
1	15189294	15192775
1	15194436	15201598
1	15204096	15209060
1	15226360	15229242
1	15236566	15240168
1	15245016	15245997
1	15247751	15248450
1	15250969	15253492
1	15258801	15260447
1	15261768	15267527
1	15268946	15273473
1	15290119	15291268
1	15296985	15299524
1	15308864	15311763
1	15322476	15331742
1	15333699	15337375
1	15342149	15343094
1	15348021	15351592
1	15357432	15365654
1	15367071	15369150
1	15371249	15372084
1	15388208	15389807
1	15396646	15397590
1	15406941	15408370
1	15411668	15412393
1	15423551	15424107
1	15437010	15438481
1	15609877	15610271
1	15700065	15701522
1	15824754	15825166
1	15982035	15983312
1	16131709	16132481
1	16150063	16154752
1	16231561	16235727
1	16439626	16440232
1	16446248	16446910
1	16509858	16527353
1	16578124	16579537
1	16739249	16741114
1	16754064	16755875
1	16760642	16762414
1	16809525	16810059
1	16811251	16818969
1	16820891	16821789
1	16823174	16823770
1	16829105	16835168
1	16888327	16889532
1	16916532	16918571
1	16920250	16921069
1	16968484	16968962
1	16990437	16992423
1	16994080	16995456
1	17049878	17052108
1	17075301	17076228
1	17122521	17125088
1	17127122	17128398
1	17137366	17141587
1	17221397	17221892
1	17224047	17226206
1	17231180	17232562
1	17236476	17238471
1	17269815	17271775
1	17279456	17280201
1	17340138	17341610
1	17345364	17345960
1	17347235	17349396
1	17357450	17360389
1	17367888	17371636
1	17377989	17380563
1	17381925	17383970
1	17385323	17393918
1	17418726	17419058
1	17420870	17421328
1	17422574	17423005
1	17437679	17438290
1	17455607	17456163
1	17464730	17465130
1	17487219	17488214
1	17491306	17499540
1	17500751	17501482
1	17503195	17506626
1	17563953	17565453
1	17592111	17595633
1	17598571	17605050
1	17627881	17628278
1	17629625	17630490
1	17642275	17643013
1	17691007	17694131
1	17697070	17700797
1	17703834	17706392
1	17730459	17730936
1	17780359	17781717
1	17818815	17819453
1	17832843	17833776
1	17893195	17894292
1	17963443	17964934
1	18009271	18009950
1	18013550	18018350
1	18021474	18023162
1	18026346	18027804
1	18032292	18033105
1	18049678	18052880
1	18056830	18057490
1	18091470	18092958
1	18120969	18122172
1	18128611	18128958
1	18136699	18137397
1	18168917	18170417
1	18188254	18194543
1	18221471	18221783
1	18223214	18227590
1	18231160	18233683
1	18237743	18242054
1	18246873	18248085
1	18249891	18251719
1	18305613	18306478
1	18310365	18312560
1	18346052	18348807
1	18438624	18438919
1	18459063	18459514
1	18484845	18486422
1	18546049	18547318
1	18556478	18557567
1	18566617	18567308
1	18602119	18603164
1	18634758	18636120
1	18763709	18764350
1	18779564	18780479
1	18789131	18789745
1	18855196	18858325
1	18859810	18861731
1	18887756	18894579
1	18901392	18905196
1	18909569	18917734
1	18918916	18920987
1	18971299	18980177
1	18981473	18982206
1	18989856	18997252
1	19000663	19004347
1	19006123	19017390
1	19029071	19029374
1	19041295	19043259
1	19080856	19084142
1	19086372	19096146
1	19239914	19240306
1	19243146	19245806
1	19249602	19250114
1	19265557	19266966
1	19269078	19271223
1	19273104	19274079
1	19279705	19283291
1	19286855	19287298
1	19320787	19321779
1	19354299	19359218
1	19360908	19367955
1	19373272	19374485
1	19383210	19385130
1	19386400	19388788
1	19395977	19398396
1	19400644	19403565
1	19405067	19408955
1	19446449	19450059
1	19515316	19517975
1	19539843	19540473
1	19548709	19552172
1	19553571	19559185
1	19618312	19623420
1	19624689	19626504
1	19627684	19632312
1	19664917	19666091
1	19672638	19673589
1	19696745	19698472
1	19702219	19703012
1	19741640	19744086
1	19749907	19754103
1	19781445	19782024
1	19812368	19813158
1	19826978	19829867
1	19894250	19895735
1	19899691	19900553
1	19907417	19912140
1	19980413	19981014
1	20004399	20009296
1	20010767	20012243
1	20015578	20017181
1	20020540	20025475
1	20039628	20043587
1	20048143	20049504
1	20080363	20080920
1	20091591	20093726
1	20098694	20100048
1	20112443	20113217
1	20149123	20157466
1	20160378	20163754
1	20170552	20174558
1	20175915	20176765
1	20232876	20233523
1	20238050	20239100
1	20271202	20271945
1	20279273	20282349
1	20366610	20368373
1	20369601	20371241
1	20386384	20388642
1	20408771	20410257
1	20422846	20423705
1	20455699	20460416
1	20462651	20464461
1	20481362	20483630
1	20494090	20496044
1	20505089	20507677
1	20517413	20520167
1	20521404	20522233
1	20530735	20534379
1	20560210	20562446
1	20601063	20603620
1	20605059	20606430
1	20614534	20616173
1	20681611	20682722
1	20689038	20693903
1	20697564	20699561
1	20701521	20703473
1	20755743	20760388
1	20763026	20768886
1	20774097	20774512
1	20797501	20798561
1	20799884	20800690
1	20821713	20823640
1	20827662	20829378
1	20870901	20872128
1	20957668	20960165
1	21019719	21022522
1	21043738	21044705
1	21053820	21057396
1	21061747	21062106
1	21070168	21071730
1	21099075	21102062
1	21112836	21114195
1	21137077	21137773
1	21150970	21151538
1	21155556	21157540
1	21188699	21191395
1	21219858	21220271
1	21224170	21226886
1	21268753	21274616
1	21279720	21289140
1	21321231	21325416
1	21359390	21359800
1	21367209	21369092
1	21384446	21386069
1	21408842	21413685
1	21418393	21423454
1	21426765	21427156
1	21445990	21446379
1	21486833	21487889
1	21509254	21511195
1	21525528	21529483
1	21605789	21606280
1	21629535	21630918
1	21639879	21644311
1	21646974	21649025
1	21660033	21660420
1	21700484	21702076
1	21703674	21704756
1	21718750	21719141
1	21721601	21722104
1	21775415	21776023
1	21869126	21871819
1	21930760	21936004
1	21944220	21945923
1	21952792	21953626
1	21954974	21955636
1	21957604	21958602
1	21968149	21969606
1	21971590	21975541
1	21997253	21997617
1	21998895	22003492
1	22005193	22007642
1	22059735	22061730
1	22069425	22070353
1	22075526	22080346
1	22118719	22119515
1	22120970	22126197
1	22130133	22133770
1	22138778	22141433
1	22149759	22151576
1	22168573	22170184
1	22174303	22174651
1	22196156	22197112
1	22215182	22218001
1	22234455	22235543
1	22239481	22240369
1	22242003	22246683
1	22250265	22251041
1	22253196	22260499
1	22284277	22285065
1	22311818	22313070
1	22372567	22373439
1	22452494	22454165
1	22456128	22457148
1	22491874	22492192
1	22513581	22514597
1	22516629	22518689
1	22521190	22531713
1	22599145	22601924
1	22619168	22619685
1	22622857	22624496
1	22702523	22703550
1	22714016	22715995
1	22723555	22726788
1	22740487	22745663
1	22749946	22757079
1	22764306	22765347
1	22773859	22774286
1	22803133	22806283
1	22839620	22841233
1	22847536	22849447
1	22986116	22990176
1	23003178	23005722
1	23014271	23015728
1	23017086	23019297
1	23054322	23055174
1	23058737	23071753
1	23103160	23104672
1	23113412	23117424
1	23131708	23133602
1	23136561	23137038
1	23139564	23142673
1	23151942	23152957
1	23160014	23160455
1	23169189	23169584
1	23171242	23171676
1	23202071	23202837
1	23215512	23219379
1	23220554	23225069
1	23237853	23238161
1	23311531	23312833
1	23332072	23334809
1	23336674	23340514
1	23345298	23346685
1	23365605	23366837
1	23371533	23375237
1	23379051	23379648
1	23384440	23387106
1	23404100	23404444
1	23430793	23441905
1	23474630	23476297
1	23511649	23512008
1	23532660	23533431
1	23573047	23574176
1	23677620	23678486
1	23719996	23722724
1	23726647	23727394
1	23746031	23749608
1	23752884	23756754
1	23767382	23771112
1	23836245	23837950
1	23844895	23847060
1	23857958	23858260
1	23948952	23951192
1	23963852	23964227
1	23989050	23990521
1	23992540	23995266
1	24004434	24005504
1	24006903	24010056
1	24103230	24103827
1	24115334	24118261
1	24120976	24122317
1	24123793	24125112
1	24164702	24165857
1	24212443	24213467
1	24254994	24255751
1	24266450	24267255
1	24268988	24269664
1	24278436	24279239
1	24290482	24293076
1	24315835	24318951
1	24332504	24334447
1	24336372	24336855
1	24340072	24345571
1	24357920	24358980
1	24374318	24376607
1	24397408	24413720
1	24427210	24431089
1	24442526	24443141
1	24446515	24450937
1	24452302	24453229
1	24458798	24461502
1	24494958	24496446
1	24497855	24500845
1	24504866	24507060
1	24508742	24510293
1	24512497	24514737
1	24519832	24524210
1	24565607	24567299
1	24572932	24576067
1	24577678	24578590
1	24581019	24581928
1	24586183	24586688
1	24612694	24614572
1	24618243	24619383
1	24670976	24674510
1	24699850	24703935
1	24706778	24719070
1	24722953	24728693
1	24752304	24753895
1	24757108	24759156
1	24761140	24765856
1	24770541	24771298
1	24795241	24804704
1	24806023	24810613
1	24845075	24846114
1	24855552	24858298
1	24869978	24870395
1	24873922	24874415
1	24878941	24883015
1	24906878	24918756
1	24919972	24925571
1	24936905	24938727
1	24976615	24979915
1	24988265	24989751
1	25015574	25017173
1	25032561	25033931
1	25050868	25051666
1	25053674	25056373
1	25060257	25065282
1	25118469	25119660
1	25123518	25127112
1	25165601	25174129
1	25183668	25184964
1	25217868	25224968
1	25244699	25245117
1	25266973	25268281
1	25378404	25378752
1	25380005	25383024
1	25405032	25410100
1	25426624	25427055
1	25444815	25450926
1	25490469	25490794
1	25502716	25505256
1	25529238	25530462
1	25532511	25535560
1	25550949	25555546
1	25576634	25580173
1	25584103	25584655
1	25588432	25589841
1	25592266	25593714
1	25616700	25630404
1	25635634	25640198
1	25642878	25643417
1	25665552	25668022
1	25669583	25672125
1	25679663	25688107
1	25694959	25695317
1	25701424	25702197
1	25706966	25707990
1	25713696	25714346
1	25763666	25764097
1	25819410	25819834
1	25826628	25828072
1	25843240	25855674
1	25857226	25863955
1	25869793	25870203
1	25884115	25884692
1	25892145	25893448
1	25975264	25988470
1	25991772	25995306
1	26007843	26014498
1	26029471	26029953
1	26054184	26057919
1	26061837	26062399
1	26124737	26125965
1	26157664	26158958
1	26165905	26166460
1	26182462	26183387
1	26192521	26193048
1	26198064	26200676
1	26255557	26257265
1	26263273	26264482
1	26272260	26272891
1	26277018	26280707
1	26310679	26312077
1	26319331	26319741
1	26320936	26322765
1	26337827	26338540
1	26352526	26355176
1	26358124	26358455
1	26377275	26379581
1	26396268	26397390
1	26424070	26425172
1	26456790	26460250
1	26464323	26464837
1	26521171	26521725
1	26526565	26527277
1	26529749	26530316
1	26550157	26550562
1	26569342	26569740
1	26574573	26579388
1	26581937	26582700
1	26593916	26594458
1	26605017	26607188
1	26645459	26647612
1	26652128	26652432
1	26665188	26667415
1	26695338	26696940
1	26710153	26711487
1	26712665	26716878
1	26718152	26719104
1	26723019	26726511
1	26728087	26728981
1	26734293	26738378
1	26758410	26761253
1	26769759	26770239
1	26772021	26773932
1	26803237	26804334
1	26829086	26829761
1	26904211	26904825
1	26906274	26908827
1	26938632	26938992
1	26945220	26945954
1	26950870	26951458
1	26952688	26955870
1	27041074	27042390
1	27058444	27059543
1	27070218	27077846
1	27127172	27130886
1	27134959	27136063
1	27141453	27144340
1	27170965	27174608
1	27178628	27181443
1	27183133	27183465
1	27188273	27188930
1	27215356	27216874
1	27290099	27291183
1	27330580	27336895
1	27463156	27465842
1	27536144	27538903
1	27547493	27548134
1	27551350	27552199
1	27568089	27569653
1	27601230	27603258
1	27659849	27660664
1	27678383	27683085
1	27767493	27769734
1	27829609	27833975
1	27855935	27857110
1	27867355	27868399
1	27997509	28003947
1	28012790	28013085
1	28028377	28028973
1	28042220	28042796
1	28046857	28048374
1	28174723	28175126
1	28209470	28210740
1	28286559	28287100
1	28291886	28295351
1	28317396	28318647
1	28330740	28331458
1	28339701	28340741
1	28343176	28346109
1	28349423	28353647
1	28354853	28358377
1	28384263	28384949
1	28394991	28396627
1	28428460	28429434
1	28433664	28436171
1	28454931	28457478
1	28471725	28473306
1	28486448	28488115
1	28490304	28491864
1	28493044	28495008
1	28499247	28503165
1	28505601	28514216
1	28567684	28569514
1	28595276	28596404
1	28598698	28600484
1	28602905	28603876
1	28606693	28609589
1	28666347	28666912
1	28668983	28669362
1	28673574	28673937
1	28679282	28681584
1	28702001	28707804
1	28751165	28751682
1	28825482	28827129
1	28828658	28829954
1	28844797	28845278
1	28969378	28972200
1	28990126	28991379
1	28992922	28996626
1	29002753	29005138
1	29176060	29177149
1	29178844	29179458
1	29181034	29183146
1	29205527	29206078
1	29248496	29249458
1	29306280	29307235
1	29325259	29325654
1	29411792	29412656
1	29470798	29471345
1	29516903	29519097
1	29521724	29524882
1	29528336	29529598
1	29531466	29532688
1	29578812	29582040
1	29603715	29606085
1	29610790	29611618
1	29613114	29616764
1	29630944	29633202
1	29696470	29696959
1	29703267	29704777
1	29778972	29780596
1	29804766	29806952
1	29854293	29855671
1	29858052	29859075
1	29875086	29880606
1	29942397	29944674
1	29980678	29982362
1	30012101	30014876
1	30034427	30039560
1	30042493	30044303
1	30130481	30134027
1	30141903	30142434
1	30143758	30144951
1	30167110	30168266
1	30172136	30172705
1	30201708	30202180
1	30203601	30205114
1	30222289	30223120
1	30281789	30282451
1	30293406	30295259
1	30339618	30340889
1	30351110	30351719
1	30370910	30371395
1	30381365	30381788
2	1880	10076
2	19116	19488
2	27161	28835
2	45038	46170
2	50313	55133
2	60417	63489
2	164277	164607
2	189246	190399
2	225163	226111
2	235770	237248
2	259814	260150
2	273509	274445
2	335743	337666
2	347583	349128
2	398760	399083
2	405751	408218
2	422573	423027
2	432270	437248
2	465238	467929
2	470327	472168
2	475932	477321
2	505527	506382
2	508144	508890
2	513938	514470
2	517430	521279
2	538645	538970
2	594864	596672
2	608883	611867
2	643964	651733
2	657132	657706
2	682945	685127
2	710703	712739
2	717394	719924
2	723619	725296
2	730003	736894
2	738373	743261
2	745867	747471
2	750834	751500
2	756502	757118
2	778257	779785
2	813811	817059
2	875055	877176
2	883569	884118
2	888837	893609
2	959577	965157
2	982505	986588
2	991689	992313
2	999420	1002071
2	1007818	1008925
2	1023140	1024421
2	1055445	1062594
2	1126402	1127397
2	1129507	1130898
2	1142783	1145374
2	1173233	1173595
2	1175541	1176632
2	1191223	1195432
2	1234459	1237965
2	1248845	1250863
2	1253844	1255076
2	1276613	1278445
2	1289960	1290586
2	1315956	1316284
2	1338653	1339290
2	1364964	1365389
2	1378280	1379159
2	1406994	1407518
2	1416416	1419047
2	1535421	1536124
2	1608502	1608981
2	1639819	1642020
2	1686626	1689722
2	1691908	1697565
2	1728060	1728469
2	1732280	1734907
2	1794579	1794875
2	1851752	1853587
2	1931099	1931773
2	1967398	1967880
2	1975496	1979059
2	1982716	1987417
2	1989299	1990186
2	1992101	1995009
2	2014325	2016593
2	2029519	2030750
2	2033259	2034121
2	2054746	2055797
2	2242846	2243919
2	2479142	2481737
2	2552165	2552972
2	2707569	2708961
2	2857152	2858603
2	2955293	2956840
2	3084160	3084519
2	3085971	3086795
2	3088439	3089039
2	3226271	3227522
2	3239278	3381940
2	3393409	3397350
2	3398812	3400911
2	3403663	3408960
2	3410794	3411237
2	3412583	3413224
2	3417884	3418773
2	3428803	3429489
2	3430894	3440821
2	3447234	3448036
2	3450556	3454189
2	3455640	3455991
2	3458963	3461218
2	3463648	3468548
2	3472701	3476397
2	3477721	3509711
2	3549785	3550895
2	3605712	3607819
2	3614962	3627436
2	3634552	3634972
2	3662124	3664352
2	3668704	3669342
2	3695066	3696940
2	3713336	3714322
2	3715646	3718351
2	3765982	3766302
2	3948354	3948806
2	3950811	3956344
2	3964737	3966076
2	4019195	4019937
2	4189486	4190126
2	4212036	4212423
2	4241895	4243078
2	4267517	4268078
2	4730040	4731668
2	4901025	4909113
2	4936152	4936624
2	5198544	5205819
2	5565340	5567948
2	5573597	5574689
2	5576050	5578882
2	5646955	5649052
2	5685207	5685512
2	5694363	5695368
2	5709290	5709582
2	5767206	5772132
2	5833099	5835015
2	5837853	5838982
2	5844052	5844922
2	5858216	5859226
2	5875754	5876241
2	5917704	5919004
2	6016206	6017322
2	6018534	6023528
2	6132680	6133414
2	6168153	6168754
2	6202975	6205044
2	6225434	6226124
2	6241301	6242482
2	6254419	6255151
2	6275671	6275991
2	6287301	6290652
2	6298140	6299976
2	6321893	6323382
2	6418435	6419155
2	6451691	6456646
2	6483035	6484977
2	6491910	6493333
2	6654653	6655261
2	6670104	6673607
2	6674879	6675193
2	6688986	6689314
2	6692017	6693485
2	6713068	6714379
2	6801953	6802581
2	6804985	6806591
2	6871109	6876195
2	6897873	6900654
2	6959829	6960586
2	6980525	6980939
2	6997153	6997635
2	7001536	7003889
2	7019439	7021759
2	7030731	7032295
2	7036185	7038180
2	7058932	7064480
2	7066082	7066863
2	7078638	7079284
2	7180800	7182135
2	7263168	7263708
2	7265636	7268263
2	7275754	7277088
2	7296219	7297144
2	7301527	7302578
2	7314881	7321466
2	7330659	7331931
2	7365198	7370091
2	7371927	7373970
2	7376310	7378038
2	7382264	7382662
2	7386343	7387438
2	7418011	7418513
2	7423647	7424302
2	7435118	7437717
2	7520476	7520933
2	7531209	7532283
2	7584925	7585627
2	7589208	7589557
2	7605026	7605708
2	7651456	7652940
2	7679201	7679867
2	7727838	7729930
2	7803341	7803822
2	7807774	7817992
2	7833869	7834473
2	7845946	7855187
2	7856692	7861043
2	7876693	7878042
2	7879787	7880416
2	7887537	7889076
2	7891188	7895452
2	7915342	7915654
2	7920777	7924490
2	7977828	7987353
2	7995771	7997105
2	8009624	8019095
2	8020498	8024446
2	8025650	8027854
2	8047282	8048238
2	8049480	8052373
2	8063208	8064255
2	8072512	8074386
2	8078404	8078732
2	8099718	8101617
2	8145796	8151131
2	8168018	8168309
2	8241209	8241902
2	8243152	8245679
2	8247749	8248702
2	8249874	8261747
2	8277526	8281578
2	8284618	8286357
2	8306739	8307156
2	8332507	8334366
2	8340664	8342229
2	8370825	8371765
2	8412267	8412901
2	8444401	8444810
2	8446035	8448092
2	8490245	8490979
2	8497373	8498198
2	8519737	8521198
2	8544361	8546250
2	8588490	8590878
2	8627769	8628653
2	8630065	8630672
2	8662369	8667401
2	8669770	8671356
2	8675137	8678879
2	8699498	8700445
2	8776438	8777596
2	8784718	8785448
2	8808795	8809821
2	8840509	8841755
2	8892857	8893211
2	8914814	8916792
2	8955669	8956506
2	9018567	9023711
2	9026571	9027141
2	9036959	9037450
2	9048991	9050735
2	9060872	9062133
2	9089004	9089842
2	9098365	9098746
2	9106518	9107336
2	9206140	9206817
2	9245591	9247030
2	9265325	9266322
2	9273928	9276643
2	9291020	9292636
2	9309061	9309876
2	9333897	9339768
2	9344682	9345035
2	9346504	9349192
2	9359438	9361000
2	9372167	9382841
2	9421460	9423690
2	9425118	9425576
2	9428692	9429854
2	9488580	9493750
2	9569166	9571750
2	9592313	9593348
2	9618154	9622642
2	9641660	9642458
2	9669459	9674147
2	9678047	9679387
2	9704757	9706025
2	9711295	9711960
2	9717638	9720205
2	9804206	9805035
2	9816560	9820716
2	9822021	9822982
2	9862050	9868324
2	9871304	9872581
2	9884291	9890857
2	9892781	9896319
2	9898966	9901287
2	9967686	9968500
2	9969912	9970219
2	9979491	9979808
2	9986267	9986587
2	10011564	10013390
2	10024370	10025820
2	10032045	10032687
2	10057845	10058150
2	10125414	10127499
2	10131876	10133126
2	10163419	10165200
2	10175675	10176101
2	10195660	10197800
2	10212965	10213311
2	10236739	10239098
2	10291540	10297627
2	10315597	10325203
2	10384812	10390074
2	10403129	10406440
2	10433284	10433794
2	10463121	10463766
2	10491033	10491779
2	10510191	10511111
2	10528112	10531822
2	10574060	10574537
2	10584350	10585149
2	10600315	10601437
2	10672038	10672542
2	10674051	10678445
2	10689864	10692426
2	10702601	10704439
2	10705914	10706437
2	10710028	10711087
2	10789909	10793647
2	10808730	10810704
2	10826938	10831500
2	10908506	10909716
2	10946441	10951842
2	10990741	11004647
2	11012692	11016482
2	11037297	11039219
2	11086307	11089582
2	11094852	11095321
2	11127829	11128421
2	11138197	11139496
2	11170882	11173086
2	11192826	11194343
2	11226695	11227122
2	11303082	11307766
2	11365153	11365556
2	11368584	11370428
2	11375195	11377359
2	11384785	11385360
2	11439592	11442205
2	11449480	11451040
2	11455640	11458657
2	11459900	11461123
2	11506534	11509010
2	11566523	11566829
2	11581085	11582348
2	11637185	11639325
2	11656128	11662397
2	11663608	11667907
2	11709358	11710003
2	11762074	11762388
2	11773250	11774743
2	11800413	11803342
2	11809526	11809928
2	11814725	11816356
2	11824004	11824327
2	11871378	11872784
2	11891270	11893042
2	11894499	11898542
2	11922374	11925215
2	11930821	11935290
2	11954014	11954448
2	11968277	11969834
2	12034037	12036791
2	12101477	12105935
2	12180238	12181819
2	12193652	12195629
2	12198868	12200399
2	12247047	12248239
2	12250664	12251389
2	12256723	12258104
2	12259406	12263123
2	12272302	12274197
2	12275710	12277086
2	12295517	12296085
2	12303065	12305072
2	12313118	12314547
2	12322972	12325095
2	12340237	12345978
2	12347974	12349257
2	12354405	12355366
2	12359692	12366626
2	12383105	12384423
2	12388353	12389850
2	12394377	12394950
2	12438317	12447908
2	12455415	12463362
2	12513374	12524131
2	12527084	12527653
2	12563007	12564418
2	12579168	12579929
2	12606673	12607433
2	12609306	12609596
2	12633254	12633558
2	12655751	12656493
2	12661300	12661944
2	12718592	12719401
2	12720661	12720993
2	12723473	12729473
2	12731027	12733145
2	12737626	12738449
2	12757289	12759606
2	12765583	12766607
2	12772371	12772692
2	12789913	12790645
2	12864624	12870550
2	12887931	12888315
2	12891879	12892377
2	12900093	12901130
2	12919512	12921179
2	12931160	12932578
2	12940532	12942632
2	13055212	13061641
2	13062876	13063482
2	13069348	13070937
2	13072176	13074789
2	13100454	13101326
2	13111057	13111939
2	13235354	13245027
2	13247671	13250644
2	13251815	13254697
2	13275813	13276207
2	13277809	13280320
2	13394798	13396921
2	13475494	13478528
2	13483519	13485006
2	13508877	13516902
2	13577258	13578331
2	13580482	13582060
2	13655723	13657050
2	13674610	13675069
2	13703592	13705187
2	13707041	13712410
2	13736665	13737629
2	13739948	13744530
2	13766864	13767599
2	13782351	13784463
2	13792054	13792364
2	13809146	13810476
2	13819320	13819681
2	13836064	13837070
2	13838643	13841810
2	13903069	13903645
2	13928382	13929447
2	13939386	13943691
2	13944875	13946686
2	13948862	13953479
2	13985582	13986326
2	14029340	14031029
2	14052952	14054891
2	14148736	14149860
2	14192500	14192985
2	14194981	14195297
2	14243429	14244347
2	14258914	14260516
2	14285159	14285553
2	14287331	14296252
2	14321060	14322595
2	14325355	14325699
2	14337540	14348994
2	14365149	14366350
2	14393928	14394556
2	14399834	14402784
2	14414268	14414665
2	14433132	14434185
2	14442666	14446298
2	14480730	14481188
2	14482385	14483108
2	14493914	14495380
2	14507138	14511344
2	14536178	14536655
2	14550746	14553306
2	14633861	14635577
2	14647177	14648601
2	14652429	14653046
2	14676237	14677879
2	14683391	14685995
2	14688496	14692360
2	14693772	14701033
2	14711066	14713271
2	14750899	14752899
2	14782989	14785605
2	14790827	14792388
2	14853237	14858922
2	14862850	14863933
2	14933653	14935665
2	14955190	14956877
2	14982844	14983894
2	14996781	14999066
2	15083230	15084201
2	15086407	15087633
2	15110612	15111215
2	15150981	15151307
2	15153914	15156113
2	15159722	15166052
2	15174874	15178190
2	15186300	15187291
2	15221991	15223281
2	15292509	15295784
2	15330336	15332570
2	15357938	15358483
2	15373501	15373931
2	15379757	15381453
2	15485613	15487207
2	15498699	15499489
2	15543358	15545276
2	15627806	15628445
2	15677393	15678323
2	15694335	15694815
2	15709845	15713397
2	15720001	15721513
2	15733780	15735573
2	15769041	15770800
2	15772571	15772933
2	15776367	15777380
2	15811989	15813657
2	15821817	15828815
2	15841353	15843692
2	15845560	15846011
2	15847537	15848274
2	15934640	15936652
2	15937937	15939625
2	15951966	15955408
2	15956649	15958601
2	15967577	15967885
2	16013116	16015349
2	16018466	16019067
2	16044226	16046651
2	16056860	16057675
2	16075909	16081465
2	16121231	16122297
2	16123709	16126326
2	16128464	16130942
2	16243416	16244124
2	16248662	16253456
2	16279889	16280300
2	16298286	16301388
2	16306845	16307520
2	16337739	16341854
2	16358249	16359571
2	16414780	16416500
2	16417734	16418037
2	16420413	16421060
2	16436236	16436824
2	16456427	16458960
2	16487343	16488416
2	16491233	16493769
2	16495334	16496956
2	16498292	16499435
2	16500847	16501167
2	16517855	16518150
2	16525406	16526085
2	16594794	16595577
2	16604288	16604605
2	16621045	16621964
2	16623383	16623806
2	16631048	16634098
2	16724169	16725820
2	16779840	16781841
2	16793249	16799252
2	16816716	16820732
2	16857225	16863433
2	16867397	16868750
2	16885071	16890598
2	16891977	16892444
2	16902545	16903727
2	16907052	16908079
2	16916376	16917756
2	16938719	16939821
2	16970072	16971157
2	16972552	16973550
2	16997190	16997668
2	17028370	17031807
2	17063394	17065485
2	17067915	17068567
2	17071025	17071875
2	17106599	17110376
2	17143274	17145984
2	17190893	17191750
2	17193776	17196511
2	17205776	17208275
2	17209732	17211012
2	17234290	17236237
2	17237535	17240978
2	17243564	17247364
2	17256768	17260067
2	17263937	17265062
2	17269890	17270369
2	17276633	17277219
2	17289883	17290850
2	17292964	17293315
2	17347132	17349459
2	17365324	17365954
2	17368096	17368480
2	17370713	17373362
2	17381176	17382014
2	17436971	17437942
2	17440523	17442434
2	17461888	17464628
2	17465920	17468038
2	17557064	17558061
2	17559934	17561829
2	17568962	17569499
2	17581140	17581583
2	17639214	17639690
2	17658482	17659597
2	17663534	17665382
2	17668849	17669857
2	17711136	17711986
2	17715874	17717099
2	17742599	17744725
2	17747230	17750386
2	17767444	17770994
2	17787650	17788277
2	17818070	17818580
2	17820437	17823055
2	17879627	17881938
2	17902527	17903252
2	17908174	17909780
2	17935330	17935675
2	17988344	17989452
2	18050925	18051930
2	18076127	18077441
2	18081593	18082694
2	18085766	18089301
2	18094116	18094909
2	18103840	18106309
2	18122053	18122750
2	18163345	18164350
2	18167835	18168367
2	18169632	18170650
2	18172812	18173957
2	18189347	18189782
2	18203924	18204743
2	18219957	18220999
2	18231576	18232311
2	18290455	18291489
2	18293453	18295112
2	18310548	18311696
2	18313765	18315160
2	18345822	18346619
2	18353469	18354251
2	18370430	18372101
2	18387532	18393037
2	18396762	18398453
2	18446393	18450586
2	18476117	18477741
2	18479090	18481838
2	18522521	18523118
2	18527220	18530694
2	18558936	18561047
2	18582948	18583617
2	18599397	18601102
2	18607370	18610273
2	18627847	18636107
2	18641927	18642256
2	18644485	18648377
2	18697839	18699059
2	18705137	18706278
2	18713593	18714283
2	18715701	18720530
2	18726481	18729981
2	18803526	18806136
2	18808304	18810842
2	18845915	18847800
2	18849002	18849589
2	18867512	18868617
2	18869916	18870295
2	18913800	18916333
2	18959915	18960427
2	19081079	19085400
2	19133735	19134899
2	19145830	19146754
2	19149145	19150884
2	19175008	19177347
2	19179913	19181223
2	19199106	19200153
2	19205449	19226857
2	19259072	19259788
2	19261051	19265915
2	19296744	19297407
2	19305045	19306264
2	19307727	19308349
2	19324499	19332515
2	19347422	19348038
2	19356208	19357945
2	19372758	19373067
2	19404815	19406582
2	19411508	19413366
2	19416747	19418079
2	19478411	19479133
2	19504011	19516505
2	19582563	19583499
2	19603199	19606853
2	19685429	19687419
3	4439	5152
3	24055	26715
3	67286	68500
3	73774	79849
3	81841	84808
3	121248	122381
3	130377	130746
3	159703	163721
3	207411	207926
3	312498	313815
3	322807	325391
3	333776	335871
3	391604	393309
3	414225	414656
3	418773	422823
3	464950	468576
3	500724	501756
3	555579	556721
3	559134	561543
3	573814	575752
3	659206	663835
3	667689	671446
3	736148	738749
3	744804	748686
3	755448	758374
3	763877	764171
3	765502	767050
3	811291	811752
3	843609	844818
3	888601	893318
3	895011	899439
3	900635	904294
3	935793	936114
3	943533	944577
3	1052497	1055036
3	1074911	1076134
3	1094593	1098504
3	1101944	1103502
3	1109611	1112022
3	1128782	1130823
3	1133770	1136874
3	1143944	1144297
3	1159436	1160873
3	1215325	1219888
3	1221568	1225346
3	1229984	1234126
3	1383968	1384841
3	1440138	1441659
3	1449103	1451952
3	1508151	1508515
3	1549713	1553909
3	1572479	1578539
3	1751573	1752334
3	1783779	1784704
3	1809557	1812403
3	1815390	1816411
3	1845599	1848107
3	1885586	1886592
3	1929010	1931187
3	1966308	1971490
3	1982627	1983635
3	2005148	2006115
3	2100299	2100887
3	2140481	2141489
3	2197036	2197459
3	2199795	2200204
3	2206486	2207014
3	2209665	2210134
3	2307757	2310712
3	2349562	2349881
3	2391322	2391717
3	2498954	2507412
3	2540192	2541877
3	2568100	2570698
3	2572437	2575370
3	2576587	2579066
3	2663580	2664908
3	2827665	2832276
3	2842980	2845373
3	2848719	2849197
3	2853611	2854404
3	2856186	2856767
3	2886465	2886960
3	2919343	2920244
3	2922973	2925241
3	2969698	2970316
3	3050935	3056937
3	3073840	3078971
3	3091222	3091539
3	3121142	3121990
3	3124140	3126335
3	3155410	3155870
3	3180225	3181517
3	3203072	3206458
3	3258595	3259155
[truncated: 2,320 more rows]
