# Supplementary material for: Mutations of PDS5 genes enhance TAD-like domain formation in Arabidopsis thaliana
Source: Nat Commun. 2024 Oct 29;15:9308. doi: 10.1038/s41467-024-53760-x (PMC11519323; doi:10.1038/s41467-024-53760-x)
Supplement: Supplementary file 15 — Supplementary Data 12 [file 41467_2024_53760_MOESM15_ESM.xlsx]

## Sheet: pds5abce_H3K4m3
Enriched chromatin regions
chromosome	from	to
1	3593	4214
1	7947	8840
1	12044	13630
1	22986	24040
1	32360	33256
1	37145	37834
1	45823	46963
1	48387	49431
1	50393	51331
1	57656	59050
1	63428	63964
1	65605	67779
1	72215	73110
1	74057	74809
1	75524	76484
1	78640	79095
1	88803	89620
1	91281	92320
1	95988	96564
1	97338	98274
1	99854	100712
1	104798	105208
1	108892	110268
1	114131	114987
1	116947	118579
1	129133	130667
1	135317	136780
1	141899	142965
1	149343	149807
1	154764	156106
1	157038	158740
1	161927	162871
1	163291	163912
1	171941	172904
1	180771	182438
1	185005	186227
1	187055	188116
1	195589	197098
1	199669	201027
1	202189	203459
1	204908	205907
1	220342	220973
1	223238	224365
1	225919	227409
1	228957	230108
1	236814	237904
1	249069	249842
1	258769	259454
1	262744	263591
1	266472	266862
1	268237	271670
1	274071	274686
1	278011	279487
1	284374	285316
1	293217	294305
1	295230	295666
1	297427	298243
1	298597	300843
1	301459	302245
1	303483	304116
1	305560	306429
1	308513	309068
1	315187	316739
1	321905	323513
1	325276	326228
1	336547	338878
1	343430	344483
1	345689	346935
1	347653	348535
1	353728	354998
1	362277	363277
1	373364	374426
1	388824	390588
1	392821	396699
1	401191	401976
1	403764	405375
1	408609	409685
1	410645	411375
1	411681	412704
1	414141	414607
1	430074	430731
1	436406	436848
1	442298	442981
1	445289	446389
1	449684	450553
1	452081	453973
1	455589	456489
1	462816	463753
1	466859	467615
1	469704	471625
1	474346	475207
1	477020	477651
1	480989	481736
1	486931	487722
1	490755	491655
1	493364	494280
1	497983	498501
1	514389	515475
1	518110	519223
1	537705	538685
1	555413	556025
1	568622	569951
1	573432	575080
1	580495	581334
1	584281	584667
1	591808	593143
1	601484	603331
1	608631	609610
1	621354	622571
1	626643	627527
1	630579	631110
1	635237	636215
1	637915	638772
1	641371	642141
1	643536	644701
1	650979	652056
1	657368	658324
1	659061	659548
1	661284	662203
1	669085	669985
1	673440	673797
1	686677	687484
1	691735	692721
1	701362	702223
1	705479	706729
1	711389	711782
1	726134	727500
1	737165	738177
1	739632	740979
1	745994	746717
1	749219	749881
1	752812	754343
1	755292	757025
1	761144	762361
1	773357	774045
1	775393	776348
1	780614	780940
1	782836	783477
1	787032	788355
1	790019	791306
1	794569	795522
1	797681	798626
1	799037	799820
1	802944	803713
1	807277	808209
1	812549	814171
1	818812	820046
1	823364	825278
1	826342	827235
1	830503	831823
1	835671	836602
1	843230	844264
1	846526	848729
1	852310	853939
1	863448	864145
1	867224	867731
1	870096	871366
1	875143	876021
1	876976	877664
1	879265	880257
1	882822	884406
1	889468	890022
1	891682	892574
1	896497	897521
1	898731	899868
1	900766	902128
1	907518	908765
1	910637	911247
1	917023	918924
1	930810	931792
1	933480	934359
1	936909	938662
1	942765	943502
1	957232	957938
1	966230	966804
1	981243	982012
1	982463	983511
1	991027	992063
1	993384	993962
1	995953	996790
1	1004761	1005899
1	1008414	1009227
1	1012759	1014652
1	1017955	1019139
1	1027499	1028967
1	1035460	1036280
1	1040511	1040816
1	1042680	1043846
1	1049171	1049598
1	1050485	1051980
1	1059429	1060263
1	1069867	1071061
1	1073222	1074131
1	1079789	1080738
1	1086155	1086838
1	1095743	1096256
1	1096865	1097674
1	1107967	1108759
1	1109333	1110233
1	1114268	1115521
1	1121799	1122290
1	1125361	1126170
1	1128257	1129519
1	1136352	1137042
1	1140520	1141505
1	1142171	1143187
1	1145930	1146564
1	1147644	1148541
1	1153796	1154740
1	1156702	1157839
1	1164158	1166239
1	1168299	1168741
1	1182988	1183830
1	1187443	1188517
1	1190546	1192410
1	1198021	1199348
1	1202132	1203279
1	1215935	1217020
1	1226454	1227321
1	1231556	1233190
1	1235091	1236137
1	1237859	1239063
1	1240306	1241263
1	1242527	1243353
1	1247958	1248707
1	1260817	1261944
1	1285789	1286660
1	1290399	1292782
1	1306652	1307918
1	1313427	1314611
1	1321868	1322458
1	1330598	1331077
1	1332711	1333698
1	1334675	1335066
1	1336555	1338005
1	1342674	1343810
1	1344935	1345549
1	1350078	1350879
1	1357362	1358518
1	1361172	1362122
1	1364395	1364990
1	1368080	1368939
1	1372356	1373232
1	1375017	1375884
1	1383800	1384326
1	1390362	1391371
1	1398269	1399799
1	1400837	1401528
1	1406857	1407642
1	1410166	1412043
1	1415339	1416225
1	1417738	1419019
1	1420840	1421731
1	1425522	1426461
1	1431315	1432904
1	1436497	1437442
1	1440719	1441571
1	1446617	1447170
1	1450132	1451034
1	1452183	1452973
1	1453970	1455309
1	1457843	1458840
1	1462936	1463929
1	1469653	1470335
1	1475593	1476233
1	1478457	1478767
1	1482495	1483708
1	1485886	1487106
1	1490270	1491003
1	1493102	1494355
1	1501217	1501957
1	1503031	1503929
1	1504950	1506176
1	1509689	1511054
1	1518107	1518709
1	1523505	1524244
1	1533567	1534520
1	1543756	1544116
1	1547234	1547766
1	1553595	1554195
1	1559258	1559655
1	1563399	1565287
1	1576714	1577681
1	1582859	1583817
1	1587081	1587828
1	1590239	1590704
1	1595081	1595942
1	1604416	1605077
1	1610409	1611761
1	1624825	1625818
1	1634641	1635951
1	1639316	1639812
1	1645663	1647200
1	1658525	1659540
1	1661609	1662205
1	1669314	1670182
1	1671842	1672660
1	1679138	1679597
1	1682156	1683596
1	1689184	1689862
1	1700268	1701182
1	1707018	1707643
1	1714966	1715874
1	1718301	1719005
1	1721391	1722203
1	1726612	1727045
1	1729550	1730613
1	1732731	1733650
1	1744648	1745685
1	1748337	1748975
1	1754118	1755295
1	1765439	1766452
1	1767725	1770004
1	1772298	1773428
1	1779228	1780295
1	1786749	1787545
1	1790128	1790826
1	1802995	1804118
1	1806982	1807594
1	1814783	1815621
1	1816539	1817433
1	1820346	1821941
1	1822480	1823216
1	1828733	1829936
1	1831782	1833583
1	1836845	1837737
1	1854305	1855100
1	1859956	1860813
1	1864744	1865429
1	1868130	1868959
1	1872825	1873870
1	1889450	1890120
1	1893454	1894283
1	1896297	1897872
1	1899853	1900667
1	1906940	1908029
1	1911027	1912117
1	1917169	1917581
1	1919063	1919846
1	1922219	1923273
1	1944308	1945945
1	1946659	1947603
1	1951928	1952918
1	1954676	1955637
1	1962309	1963133
1	1968511	1970466
1	1989354	1990065
1	1991525	1993031
1	2001289	2002692
1	2006428	2007237
1	2007536	2008345
1	2012494	2013588
1	2015378	2016224
1	2023922	2024766
1	2025571	2026407
1	2027603	2028466
1	2029799	2030688
1	2032367	2033479
1	2034080	2036987
1	2040270	2041143
1	2047707	2049409
1	2051289	2052247
1	2054477	2055389
1	2059702	2060364
1	2066641	2068323
1	2070689	2071421
1	2076479	2077829
1	2081248	2081930
1	2083353	2084097
1	2087101	2087851
1	2090164	2091485
1	2102539	2103457
1	2104973	2106101
1	2108489	2109751
1	2113673	2114702
1	2119971	2121932
1	2134659	2136419
1	2143147	2143826
1	2151246	2153877
1	2155225	2156148
1	2159635	2160893
1	2162245	2163269
1	2164383	2165774
1	2168476	2169191
1	2169872	2170872
1	2173791	2174981
1	2183022	2184893
1	2187803	2188495
1	2189750	2190728
1	2192796	2193981
1	2194631	2195849
1	2199160	2200767
1	2204297	2204925
1	2211179	2212610
1	2215098	2215952
1	2218516	2219577
1	2221595	2223121
1	2223731	2225074
1	2225712	2227396
1	2227697	2228639
1	2237992	2240028
1	2244148	2245075
1	2247783	2250263
1	2259318	2260272
1	2262191	2263612
1	2268681	2269015
1	2270156	2270739
1	2274956	2275587
1	2277717	2278595
1	2281286	2282788
1	2286834	2287808
1	2291315	2292183
1	2298774	2299611
1	2301413	2301962
1	2305443	2306227
1	2311144	2312177
1	2315418	2316533
1	2332543	2333598
1	2337713	2339394
1	2343629	2344447
1	2346310	2346781
1	2348930	2350622
1	2365701	2366644
1	2368744	2369709
1	2373733	2374695
1	2379567	2380265
1	2381542	2382255
1	2390928	2392448
1	2395328	2396799
1	2399704	2400590
1	2402248	2403021
1	2405286	2405940
1	2407576	2408075
1	2408832	2409705
1	2411400	2413909
1	2416144	2416902
1	2421093	2422961
1	2423921	2424724
1	2431095	2432132
1	2437318	2439324
1	2443774	2444673
1	2445498	2446851
1	2454718	2455632
1	2458149	2459144
1	2464599	2465610
1	2466341	2467824
1	2471958	2472748
1	2474169	2475044
1	2476989	2477968
1	2484198	2485133
1	2487113	2488102
1	2492399	2493353
1	2497867	2498764
1	2500687	2501447
1	2510381	2511191
1	2515827	2516610
1	2535180	2536084
1	2541695	2542420
1	2546979	2547928
1	2564425	2565199
1	2567378	2568309
1	2575470	2576852
1	2579885	2580781
1	2582697	2583477
1	2586156	2586829
1	2588958	2590472
1	2590849	2591171
1	2607048	2607556
1	2607871	2609039
1	2614894	2615783
1	2620403	2621675
1	2635166	2636716
1	2638059	2639068
1	2640598	2642846
1	2645250	2646899
1	2649611	2650680
1	2670803	2671940
1	2672296	2674521
1	2675884	2676642
1	2683125	2685046
1	2687768	2688735
1	2692790	2694392
1	2696326	2697398
1	2701103	2701891
1	2703213	2704218
1	2706861	2707953
1	2712723	2714036
1	2715696	2716536
1	2721066	2722105
1	2723670	2724442
1	2735156	2735908
1	2736717	2737481
1	2750536	2751386
1	2752007	2753482
1	2759003	2759914
1	2762522	2763403
1	2770505	2772470
1	2773874	2774901
1	2800914	2801751
1	2805132	2806126
1	2808735	2809709
1	2810642	2811242
1	2816974	2817896
1	2824397	2825437
1	2826933	2828040
1	2838278	2839789
1	2846721	2847964
1	2848286	2848805
1	2852314	2853257
1	2856109	2856981
1	2867322	2868559
1	2873356	2875170
1	2877703	2878164
1	2879475	2880579
1	2882401	2883265
1	2884282	2885305
1	2891089	2891523
1	2898614	2899522
1	2904024	2904931
1	2911282	2911959
1	2916940	2917650
1	2925101	2925918
1	2927576	2929380
1	2938744	2939390
1	2941483	2942441
1	2945167	2946880
1	2953140	2953872
1	2954876	2955851
1	2967066	2967775
1	2970781	2972256
1	2975158	2976872
1	2978831	2979368
1	2981977	2982747
1	2989171	2990383
1	2994211	2995263
1	3000655	3001514
1	3003140	3004445
1	3009111	3010105
1	3011487	3012448
1	3014392	3016896
1	3031230	3031549
1	3037691	3039032
1	3041223	3042771
1	3046909	3047476
1	3062883	3063346
1	3064039	3064799
1	3070967	3072220
1	3076472	3077535
1	3093730	3094875
1	3099623	3100740
1	3101977	3103061
1	3104458	3105237
1	3106343	3107277
1	3115893	3116804
1	3118964	3120621
1	3122879	3123748
1	3130211	3131119
1	3135147	3136072
1	3136687	3137630
1	3139562	3140370
1	3140804	3141475
1	3153666	3155133
1	3157495	3158800
1	3161059	3162623
1	3166715	3168032
1	3172035	3172675
1	3173427	3174423
1	3179872	3180428
1	3183551	3184299
1	3189293	3190079
1	3191838	3192579
1	3194186	3195072
1	3199591	3200282
1	3201672	3202675
1	3205637	3206357
1	3217835	3218690
1	3223962	3224608
1	3226233	3227191
1	3232364	3233045
1	3238324	3239585
1	3240676	3241556
1	3244159	3244925
1	3252160	3254449
1	3260731	3261774
1	3262871	3264717
1	3270353	3272114
1	3273739	3274447
1	3278032	3279687
1	3295117	3296287
1	3299679	3300803
1	3302727	3303171
1	3305175	3306365
1	3310833	3311631
1	3322866	3323532
1	3325736	3327033
1	3329009	3329760
1	3332534	3333254
1	3337135	3338250
1	3340944	3341724
1	3346774	3347965
1	3349122	3349872
1	3355418	3356488
1	3359199	3359911
1	3363403	3364359
1	3367999	3369245
1	3370365	3371354
1	3383286	3384066
1	3387620	3389292
1	3391398	3392602
1	3393901	3395263
1	3395967	3398383
1	3412003	3412957
1	3418415	3419666
1	3427005	3427485
1	3429601	3430768
1	3431643	3432651
1	3442508	3444040
1	3453114	3453777
1	3460694	3462433
1	3469892	3470723
1	3472130	3472551
1	3484570	3486537
1	3487437	3488258
1	3492749	3493875
1	3502716	3504394
1	3514080	3514870
1	3525223	3526422
1	3530453	3531670
1	3532327	3533320
1	3535415	3536335
1	3549894	3550699
1	3553949	3555032
1	3562803	3563918
1	3565187	3565887
1	3569764	3570854
1	3589564	3590641
1	3594418	3595121
1	3604129	3605111
1	3606686	3607618
1	3609652	3610581
1	3611646	3613282
1	3615615	3616308
1	3623058	3623890
1	3627565	3628339
1	3636502	3637227
1	3639736	3640650
1	3646805	3648844
1	3655171	3655626
1	3657681	3658602
1	3659088	3659948
1	3664270	3665476
1	3666536	3667226
1	3675583	3676028
1	3676619	3677708
1	3681686	3683012
1	3684534	3685610
1	3702518	3703562
1	3715056	3715711
1	3718881	3719487
1	3722848	3723587
1	3728797	3729460
1	3744762	3746318
1	3753156	3753917
1	3756004	3757025
1	3767505	3768472
1	3774534	3775019
1	3777269	3778424
1	3778918	3779378
1	3786340	3787070
1	3790169	3790870
1	3793187	3794182
1	3797691	3798723
1	3802508	3804229
1	3806994	3808139
1	3810266	3811427
1	3813026	3813658
1	3819697	3820838
1	3822064	3823124
1	3832519	3833463
1	3836750	3838508
1	3841225	3842391
1	3847018	3848125
1	3849236	3850085
1	3862430	3862906
1	3866171	3867124
1	3874380	3875073
1	3879695	3880365
1	3895860	3897057
1	3913633	3915756
1	3920445	3921145
1	3930261	3931533
1	3938421	3939431
1	3945704	3946531
1	3948597	3949410
1	3951298	3952149
1	3961091	3961659
1	3967363	3968237
1	3971092	3971935
1	3972717	3973419
1	3978501	3979380
1	3980365	3982217
1	3992483	3993660
1	3995330	3996246
1	4001163	4002862
1	4003695	4004529
1	4009626	4011450
1	4014087	4015717
1	4019953	4021076
1	4028576	4029492
1	4033382	4034217
1	4038166	4038906
1	4042790	4044039
1	4053123	4053960
1	4058053	4058840
1	4061600	4062100
1	4062464	4063461
1	4072633	4073525
1	4076223	4077091
1	4089400	4090727
1	4105199	4106811
1	4116618	4117652
1	4121240	4122143
1	4140272	4140821
1	4144797	4145777
1	4147922	4148701
1	4153476	4155330
1	4157622	4160123
1	4171879	4173001
1	4176471	4177808
1	4181898	4182775
1	4185536	4186300
1	4187037	4188198
1	4189335	4190196
1	4194560	4196318
1	4198289	4199156
1	4200857	4201731
1	4208321	4208927
1	4215649	4217225
1	4220021	4220879
1	4221883	4222562
1	4222880	4223746
1	4227402	4229152
1	4237793	4238803
1	4241666	4243158
1	4244144	4245190
1	4247216	4248472
1	4250818	4251675
1	4263539	4265177
1	4268015	4269058
1	4270152	4270965
1	4274490	4275387
1	4282779	4283610
1	4290323	4290944
1	4296392	4297253
1	4304988	4306624
1	4322162	4323110
1	4325702	4326436
1	4327332	4328658
1	4334457	4335305
1	4347761	4349696
1	4351096	4351778
1	4353767	4354446
1	4357398	4358328
1	4360704	4361394
1	4364397	4365534
1	4367207	4368014
1	4369806	4371458
1	4374075	4376375
1	4378921	4379421
1	4380608	4381729
1	4384340	4386086
1	4392747	4394484
1	4395335	4396938
1	4397275	4398287
1	4404620	4405698
1	4423487	4424605
1	4433511	4434946
1	4438607	4439615
1	4442264	4443871
1	4446632	4448108
1	4452145	4452959
1	4459105	4460345
1	4461719	4462828
1	4464004	4465383
1	4467236	4468840
1	4472450	4473369
1	4478039	4478605
1	4480663	4481477
1	4484472	4485414
1	4491623	4492660
1	4494943	4495858
1	4498738	4499795
1	4502685	4503672
1	4512515	4514040
1	4515476	4516262
1	4525310	4526184
1	4528917	4530166
1	4542179	4543917
1	4544783	4545606
1	4547522	4548654
1	4567161	4568327
1	4570034	4571063
1	4575809	4577972
1	4589732	4590597
1	4592758	4594395
1	4601234	4601761
1	4608766	4610741
1	4614292	4615305
1	4615722	4616657
1	4641253	4643022
1	4643731	4644441
1	4646330	4647039
1	4672353	4673187
1	4678899	4679963
1	4681870	4682293
1	4693178	4694083
1	4709771	4710737
1	4713501	4714722
1	4717279	4718305
1	4721590	4722351
1	4724488	4725177
1	4733325	4734655
1	4735412	4736229
1	4746200	4747046
1	4747999	4750027
1	4754547	4756608
1	4759047	4759982
1	4760958	4762329
1	4765674	4766895
1	4773444	4774204
1	4776271	4777449
1	4788419	4789183
1	4794651	4795466
1	4797293	4798376
1	4801025	4801965
1	4802629	4803619
1	4806572	4807619
1	4811930	4812301
1	4817186	4818122
1	4819831	4820597
1	4826879	4827578
1	4836851	4837690
1	4838804	4840689
1	4845310	4845878
1	4847072	4847787
1	4854094	4856122
1	4861171	4862190
1	4876396	4879033
1	4881193	4882095
1	4884222	4885635
1	4888028	4889021
1	4890990	4892349
1	4897255	4898005
1	4898446	4900158
1	4907956	4909256
1	4912185	4913325
1	4915571	4916666
1	4920772	4921652
1	4927925	4928807
1	4930198	4931062
1	4934638	4935941
1	4939798	4940729
1	4946869	4947783
1	4951892	4953084
1	4954012	4954729
1	4958718	4959188
1	4963466	4964488
1	4969472	4970136
1	4973154	4973755
1	4980533	4981504
1	4983410	4984394
1	4990086	4990760
1	4999946	5000790
1	5002948	5003511
1	5013805	5014605
1	5015934	5016698
1	5023453	5023951
1	5027511	5028445
1	5035825	5036634
1	5037445	5038462
1	5040737	5041320
1	5042387	5043674
1	5047881	5048600
1	5054316	5055343
1	5058657	5059530
1	5063954	5065225
1	5067346	5068682
1	5076351	5077949
1	5081678	5082552
1	5088278	5088901
1	5090953	5091550
1	5097450	5098114
1	5103734	5104826
1	5106078	5106978
1	5110767	5111802
1	5114614	5115597
1	5122705	5123681
1	5128728	5129310
1	5132948	5133615
1	5137203	5137644
1	5138550	5139456
1	5142860	5143825
1	5149110	5151135
1	5164347	5165110
1	5165842	5166886
1	5167547	5170624
1	5171246	5171992
1	5175454	5176371
1	5177425	5178600
1	5186165	5187056
1	5187577	5188204
1	5193198	5194381
1	5199148	5200179
1	5202702	5203586
1	5208931	5210070
1	5211077	5212344
1	5219356	5220276
1	5220613	5221283
1	5223672	5225269
1	5227371	5228003
1	5230329	5231224
1	5237948	5238706
1	5240688	5241629
1	5242387	5244384
1	5248881	5250881
1	5251387	5253088
1	5263431	5265126
1	5267945	5268460
1	5276730	5277734
1	5279155	5279993
1	5286870	5287750
1	5294519	5295326
1	5295801	5297053
1	5298303	5299784
1	5302732	5303537
1	5304259	5305052
1	5308785	5309630
1	5315409	5316219
1	5318056	5318585
1	5322864	5323950
1	5326182	5327508
1	5328963	5329697
1	5332246	5332899
1	5340631	5342146
1	5361935	5362765
1	5381026	5381793
1	5389957	5391024
1	5398818	5401645
1	5403130	5403934
1	5404239	5405509
1	5405936	5406741
1	5409230	5410114
1	5410806	5411685
1	5419899	5421063
1	5425793	5426230
1	5430394	5430791
1	5435818	5436705
1	5439624	5440101
1	5442667	5443756
1	5444300	5445457
1	5446317	5449469
1	5454706	5455688
1	5457127	5457460
1	5459606	5461820
1	5464324	5464935
1	5465342	5465880
1	5469322	5470479
1	5471309	5472039
1	5473486	5474195
1	5476456	5479523
1	5487856	5490379
1	5494476	5495081
1	5496963	5498894
1	5503588	5505405
1	5511027	5511807
1	5514207	5515253
1	5518286	5519335
1	5525501	5526573
1	5539040	5539936
1	5540313	5541283
1	5543034	5543771
1	5546654	5547705
1	5548363	5549080
1	5556077	5557769
1	5561015	5562208
1	5563093	5563801
1	5569697	5570728
1	5574281	5574688
1	5580721	5581936
1	5590148	5591725
1	5596767	5597677
1	5614486	5615268
1	5617714	5618317
1	5621903	5623535
1	5628415	5629785
1	5638958	5640105
1	5644645	5645297
1	5647365	5647955
1	5648691	5649432
1	5659273	5660018
1	5665407	5666284
1	5668244	5668992
1	5673020	5673960
1	5677966	5678896
1	5685556	5687117
1	5687856	5688526
1	5697180	5698291
1	5702056	5703036
1	5705857	5706618
1	5709563	5710477
1	5713921	5714806
1	5722870	5724122
1	5727565	5728387
1	5730663	5731839
1	5738067	5738841
1	5743652	5745266
1	5754779	5756171
1	5758684	5759490
1	5760575	5761307
1	5763092	5764218
1	5764950	5765624
1	5767181	5768309
1	5772445	5775289
1	5777646	5778565
1	5781648	5782513
1	5786343	5787176
1	5788372	5789377
1	5789699	5790341
1	5805309	5805889
1	5824723	5825657
1	5828886	5829972
1	5834864	5835300
1	5837436	5838302
1	5840864	5841773
1	5842139	5842915
1	5844563	5845778
1	5849989	5850943
1	5851784	5852774
1	5854003	5854937
1	5857412	5858435
1	5861921	5862824
1	5867515	5868506
1	5878411	5879237
1	5883963	5886280
1	5890986	5892223
1	5895294	5896172
1	5897997	5898825
1	5901718	5903460
1	5910924	5911841
1	5919396	5920185
1	5922617	5923993
1	5929704	5930526
1	5933767	5934756
1	5941690	5942336
1	5946539	5947726
1	5954001	5955119
1	5955601	5957280
1	5969192	5970143
1	5977303	5980405
1	5982134	5983312
1	5986506	5987864
1	5996056	5997904
1	5998803	5999277
1	6002830	6003597
1	6007784	6009280
1	6017878	6018845
1	6023692	6024384
1	6026674	6028494
1	6034203	6035456
1	6039132	6039948
1	6051992	6052638
1	6055716	6057875
1	6062140	6063356
1	6064529	6065148
1	6068716	6069356
1	6071379	6072071
1	6073417	6074642
1	6075956	6076722
1	6087561	6088467
1	6097481	6098469
1	6098969	6099941
1	6101121	6101820
1	6106367	6107323
1	6115937	6116693
1	6123560	6124480
1	6126569	6127615
1	6134477	6135416
1	6137900	6138304
1	6141034	6141361
1	6142565	6144388
1	6148056	6148948
1	6149368	6149889
1	6153071	6154097
1	6155038	6155876
1	6164563	6165821
1	6168166	6168949
1	6171903	6173285
1	6184801	6185780
1	6190947	6191824
1	6193194	6193798
1	6194721	6196285
1	6199741	6201331
1	6202252	6202946
1	6204170	6205097
1	6208887	6209559
1	6212616	6213484
1	6217586	6218467
1	6220095	6221298
1	6222094	6223577
1	6224451	6225027
1	6239212	6240078
1	6246806	6247858
1	6248632	6249751
1	6254094	6255016
1	6260750	6261599
1	6267585	6268986
1	6277361	6277879
1	6281119	6283024
1	6293252	6293933
1	6299577	6301012
1	6304172	6304912
1	6307228	6308011
1	6310785	6311428
1	6313209	6314093
1	6318553	6319488
1	6325842	6326697
1	6327319	6328040
1	6331501	6331926
1	6344844	6346783
1	6347951	6348809
1	6352327	6353315
1	6359331	6360276
1	6361452	6362381
1	6362840	6363967
1	6366956	6367717
1	6369166	6370240
1	6377770	6378752
1	6381696	6382503
1	6383636	6384581
1	6385253	6386079
1	6389450	6390541
1	6395750	6396764
1	6398577	6399559
1	6400294	6401354
1	6405521	6406556
1	6409721	6410792
1	6414617	6415309
1	6417974	6418773
1	6419531	6421987
1	6429941	6431013
1	6432688	6434186
1	6437371	6438303
1	6450693	6452928
1	6458690	6460056
1	6460470	6461427
1	6463868	6467655
1	6474683	6475466
1	6483010	6483731
1	6486080	6486896
1	6503597	6504227
1	6505790	6506530
1	6524787	6526067
1	6528904	6529655
1	6537386	6538206
1	6543789	6544301
1	6546174	6547356
1	6561358	6562903
1	6565456	6566363
1	6568039	6569468
1	6577911	6579306
1	6584078	6584871
1	6594795	6595740
1	6601983	6603108
1	6607963	6608838
1	6609908	6610732
1	6611749	6613823
1	6616473	6617609
1	6622043	6624566
1	6625522	6626044
1	6626924	6627633
1	6632100	6633127
1	6649764	6650588
1	6662422	6663546
1	6665997	6666851
1	6671391	6672662
1	6676972	6677832
1	6682335	6683648
1	6684622	6685769
1	6688550	6689925
1	6691606	6692595
1	6693971	6695116
1	6696961	6697586
1	6697929	6698897
1	6709723	6710457
1	6712806	6714448
1	6726824	6728021
1	6728769	6729916
1	6733928	6734939
1	6740407	6741015
1	6744253	6745405
1	6746699	6747384
1	6753383	6754117
1	6759838	6761000
1	6773149	6775552
1	6778841	6779674
1	6798922	6799817
1	6801927	6802718
1	6803597	6806258
1	6808921	6809730
1	6811282	6812783
1	6814646	6815570
1	6821824	6822918
1	6823640	6825673
1	6832240	6833942
1	6846219	6846968
1	6858900	6860432
1	6872422	6873335
1	6893958	6894852
1	6897850	6898779
1	6903246	6904190
1	6913096	6914093
1	6915745	6916893
1	6924038	6924920
1	6927937	6928690
1	6931994	6933873
1	6935104	6936076
1	6939766	6940727
1	6941054	6941828
1	6942602	6943947
1	6945658	6946443
1	6948950	6949840
1	6955787	6956918
1	6958161	6958957
1	6966810	6967954
1	6969588	6972807
1	6986301	6986993
1	6998751	6999781
1	7003500	7004497
1	7006838	7007734
1	7008644	7010262
1	7016594	7017478
1	7022275	7023219
1	7029514	7030527
1	7032224	7032997
1	7038698	7040285
1	7041960	7044175
1	7052815	7053841
1	7062077	7062655
1	7065551	7065984
1	7081860	7082650
1	7083087	7084061
1	7084507	7085813
1	7087905	7089321
1	7091119	7092046
1	7094465	7094875
1	7096030	7097171
1	7098482	7099688
1	7103900	7106036
1	7112472	7113315
1	7117437	7118293
1	7120987	7121911
1	7128086	7129601
1	7142979	7145500
1	7146703	7147106
1	7154379	7155582
1	7159329	7160494
1	7166983	7168130
1	7175724	7177815
1	7179342	7180616
1	7209248	7210188
1	7216134	7217879
1	7231821	7232828
1	7233651	7234315
1	7238671	7239685
1	7242794	7243705
1	7247300	7248278
1	7261107	7261537
1	7264425	7265511
1	7266714	7267452
1	7280456	7281269
1	7284924	7285843
1	7300545	7301563
1	7309508	7310396
1	7313846	7315032
1	7324440	7325735
1	7337626	7339149
1	7346075	7347100
1	7366748	7367604
1	7371585	7372946
1	7374154	7375010
1	7377169	7378272
1	7381616	7382510
1	7384668	7385994
1	7399087	7400651
1	7407408	7407778
1	7412094	7413624
1	7420193	7422043
1	7434506	7435265
1	7439305	7441711
1	7442188	7443099
1	7444783	7446441
1	7447640	7448548
1	7466037	7466387
1	7469106	7469499
1	7478270	7479203
1	7483768	7484755
1	7487893	7488774
1	7489452	7490710
1	7493320	7494085
1	7494385	7495045
1	7497035	7497818
1	7503325	7504259
1	7508924	7509732
1	7512393	7513313
1	7520667	7521605
1	7529979	7531148
1	7553182	7553878
1	7554693	7555446
1	7564829	7565863
1	7568543	7570011
1	7572656	7574709
1	7581003	7581966
1	7588497	7589386
1	7600066	7600663
1	7603571	7604290
1	7605556	7606795
1	7610298	7612162
1	7612850	7614531
1	7615484	7616240
1	7619119	7619892
1	7623246	7625211
1	7626145	7627090
1	7630119	7631049
1	7641253	7642811
1	7645548	7646767
1	7649083	7649900
1	7651745	7653086
1	7654192	7654866
1	7661482	7662751
1	7666320	7667243
1	7680315	7681684
1	7691638	7692521
1	7696516	7697500
1	7704697	7706311
1	7712755	7713448
1	7734596	7736061
1	7754144	7755216
1	7759445	7760546
1	7767851	7768629
1	7771562	7772378
1	7780587	7781516
1	7789394	7790453
1	7801986	7802495
1	7814961	7815741
1	7823096	7823925
1	7826425	7826839
1	7829662	7830327
1	7835790	7837245
1	7840029	7840885
1	7846675	7847588
1	7850181	7850830
1	7858959	7859617
1	7864951	7866180
1	7873897	7874941
1	7880373	7881331
1	7882778	7883856
1	7886533	7887557
1	7893571	7894581
1	7896824	7897625
1	7898376	7900032
1	7900567	7901369
1	7904147	7904634
1	7905746	7906741
1	7908911	7909766
1	7911844	7913330
1	7919051	7920286
1	7925169	7926213
1	7932906	7933255
1	7940072	7940522
1	7949560	7949909
1	7952006	7952798
1	7953644	7954563
1	7956725	7958606
1	7963950	7965002
1	7967922	7968574
1	7977850	7978677
1	7981757	7982577
1	7994125	7996132
1	8002157	8004296
1	8006118	8007311
1	8014993	8016131
1	8017198	8018169
1	8029033	8030124
1	8032547	8033014
1	8046035	8046908
1	8049025	8049829
1	8050709	8051679
1	8061803	8062583
1	8067749	8068725
1	8069396	8070167
1	8071802	8072681
1	8074606	8074918
1	8076531	8077502
1	8079162	8080040
1	8081937	8084170
1	8089199	8090281
1	8096958	8097690
1	8098520	8099568
1	8101613	8102222
1	8105589	8106434
1	8111152	8112144
1	8117255	8118643
1	8122191	8123060
1	8126515	8127235
1	8129515	8130524
1	8131549	8132376
1	8135157	8136036
1	8152899	8153471
1	8156506	8157726
1	8168684	8169117
1	8181926	8183618
1	8188461	8188887
1	8195717	8196377
1	8202640	8203356
1	8212589	8213298
1	8215820	8216712
1	8219733	8220575
1	8234234	8234890
1	8242357	8243224
1	8244242	8245189
1	8257965	8258837
1	8262084	8263925
1	8269766	8271995
1	8281461	8282339
1	8296169	8297068
1	8309471	8310774
1	8313747	8315440
1	8321586	8322313
1	8329812	8330671
1	8333699	8334623
1	8336534	8337973
1	8350782	8351730
1	8385104	8386448
1	8398540	8400634
1	8407706	8408636
1	8420191	8421143
1	8423231	8424105
1	8424510	8425363
1	8428643	8429445
1	8432091	8433021
1	8436143	8436965
1	8441013	8441857
1	8479606	8480496
1	8485060	8486154
1	8500737	8501321
1	8505823	8507789
1	8520467	8520903
1	8523349	8523665
1	8525688	8527180
1	8531382	8532405
1	8536161	8537489
1	8541204	8541645
1	8542492	8543404
1	8544333	8545382
1	8549239	8550953
1	8555353	8556587
1	8557279	8558978
1	8562493	8563573
1	8569654	8570679
1	8586275	8586950
1	8600468	8600850
1	8606559	8607596
1	8609425	8610122
1	8613638	8614281
1	8619807	8620780
1	8623953	8624948
1	8631305	8632187
1	8635138	8635862
1	8639795	8641658
1	8653124	8653601
1	8661891	8662869
1	8664051	8664902
1	8665705	8666747
1	8682150	8683054
1	8687384	8688389
1	8693187	8694138
1	8702204	8703359
1	8710058	8710745
1	8722008	8722892
1	8725943	8727275
1	8741839	8742869
1	8755784	8756753
1	8762554	8763523
1	8767411	8768378
1	8769513	8770672
1	8775731	8777109
1	8781787	8782721
1	8783866	8785052
1	8798281	8799643
1	8804320	8805276
1	8806395	8807553
1	8812689	8814019
1	8818677	8819665
1	8820796	8821935
1	8827018	8828399
1	8833088	8834055
1	8835166	8836321
1	8838617	8839644
1	8849266	8850184
1	8855135	8856008
1	8860586	8862382
1	8863807	8864997
1	8867094	8867719
1	8877764	8878743
1	8893564	8894881
1	8898016	8899196
1	8902533	8904269
1	8907721	8909221
1	8911427	8912468
1	8915905	8916800
1	8922726	8923980
1	8932073	8935611
1	8938871	8940297
1	8945691	8946725
1	8948373	8949165
1	8951054	8952057
1	8957190	8958007
1	8959476	8960815
1	8962062	8962797
1	8973891	8974802
1	8976402	8978061
1	8981832	8983142
1	8994252	8995627
1	8999015	8999957
1	9003937	9004797
1	9020273	9021175
1	9023256	9024124
1	9026835	9027894
1	9030530	9031623
1	9032993	9033987
1	9042622	9043653
1	9046244	9047134
1	9053944	9055629
1	9060308	9061203
1	9067289	9068186
1	9070942	9072261
1	9074487	9075420
1	9075973	9076936
1	9086952	9087598
1	9091467	9092629
1	9098954	9099949
1	9113770	9114588
1	9124872	9125699
1	9145426	9146109
1	9151577	9152701
1	9154964	9155795
1	9158252	9159171
1	9164980	9166144
1	9170988	9171794
1	9178313	9179844
1	9182199	9182823
1	9184561	9185560
1	9191736	9192130
1	9198824	9199753
1	9205718	9206784
1	9209271	9210967
1	9211622	9212360
1	9214049	9214769
1	9215799	9216724
1	9224975	9225896
1	9241266	9242572
1	9245998	9247421
1	9250762	9251736
1	9259585	9260980
1	9285327	9286318
1	9289454	9290067
1	9295615	9296538
1	9303149	9304273
1	9315947	9316866
1	9320726	9322203
1	9329420	9330608
1	9330924	9331620
1	9336709	9337704
1	9342967	9343833
1	9355978	9357007
1	9373823	9374682
1	9393588	9395353
1	9398452	9399586
1	9404970	9406410
1	9407380	9408809
1	9410105	9411255
1	9421066	9422347
1	9425524	9426503
1	9429050	9429602
1	9434348	9435163
1	9441093	9442024
1	9447746	9448977
1	9450487	9451840
1	9455863	9458125
1	9477862	9479610
1	9481456	9482777
1	9483155	9483860
1	9485074	9486007
1	9487002	9488544
1	9492882	9494021
1	9495442	9496459
1	9498553	9499597
1	9500962	9501336
1	9501829	9502868
1	9506705	9507320
1	9507772	9508474
1	9512162	9512979
1	9514312	9516010
1	9517086	9517820
1	9526290	9527330
1	9528254	9528973
1	9530694	9531467
1	9532006	9533029
1	9534436	9535268
1	9543496	9545460
1	9553521	9554181
1	9557477	9559406
1	9563199	9564142
1	9567086	9568055
1	9574619	9575008
1	9591969	9592976
1	9605052	9606294
1	9611014	9611935
1	9614430	9615412
1	9631223	9632144
1	9636477	9637556
1	9638907	9639606
1	9641038	9642029
1	9647188	9649097
1	9657199	9658143
1	9661965	9662990
1	9668441	9669806
1	9674759	9676332
1	9695690	9696485
1	9698284	9699326
1	9708925	9709422
1	9719789	9720705
1	9723839	9724825
1	9729718	9730366
1	9731293	9732628
1	9740661	9741885
1	9745293	9745758
1	9746682	9747776
1	9748708	9749317
1	9763492	9763869
1	9776417	9777939
1	9778950	9780238
1	9782895	9783757
1	9795645	9796566
1	9801101	9801764
1	9806115	9806910
1	9814834	9815649
1	9833630	9834607
1	9835228	9836051
1	9846925	9848000
1	9851471	9852468
1	9854568	9854883
1	9871195	9872309
1	9874112	9875009
1	9878210	9879323
1	9886176	9887606
1	9912298	9913572
1	9923612	9924633
1	9934262	9935421
1	9939929	9940976
1	9943889	9944805
1	9955959	9956989
1	9963447	9964616
1	9967005	9968219
1	9970828	9971583
1	9978542	9980749
1	9996694	9998790
1	10012922	10014145
1	10015785	10016585
1	10023707	10024577
1	10029099	10029883
1	10034952	10036373
1	10040752	10041629
1	10043677	10044066
1	10045501	10046528
1	10051673	10053193
1	10055092	10055637
1	10057188	10057666
1	10072698	10073326
1	10075122	10076401
1	10078199	10079429
1	10081040	10081764
1	10094459	10095176
1	10102297	10103880
1	10110838	10111783
1	10133394	10134920
1	10135416	10135922
1	10147525	10148470
1	10149671	10150674
1	10174112	10175010
1	10180381	10181163
1	10183766	10184267
1	10194289	10195208
1	10202786	10203087
1	10211836	10212857
1	10219003	10219881
1	10223975	10225711
1	10248225	10249700
1	10252188	10252951
1	10255163	10255903
1	10260240	10261189
1	10264154	10265518
1	10272964	10273919
1	10274830	10275861
1	10282329	10283352
1	10287224	10288017
1	10288419	10289627
1	10293112	10294636
1	10299443	10300934
1	10302500	10303317
1	10305996	10306442
1	10308502	10309216
1	10312950	10314112
1	10321259	10321666
1	10326062	10326948
1	10330326	10331137
1	10339868	10340694
1	10349453	10349958
1	10355846	10356534
1	10371792	10373692
1	10375804	10377423
1	10381059	10382199
1	10386949	10388270
1	10398983	10399444
1	10407455	10408133
1	10419780	10420690
1	10422140	10423203
1	10428278	10429247
1	10429806	10431252
1	10432501	10433334
1	10436922	10437927
1	10446823	10448347
1	10461911	10464131
1	10467951	10469276
1	10477893	10479320
1	10486059	10486946
1	10491526	10492541
1	10494566	10495396
1	10498658	10499573
1	10500682	10501612
1	10502706	10503014
1	10505445	10506168
1	10507474	10508280
1	10511767	10512627
1	10513125	10514090
1	10537638	10538805
1	10547484	10548292
1	10560761	10561508
1	10571441	10572733
1	10585750	10586681
1	10587457	10588453
1	10596511	10597325
1	10624907	10626229
1	10629599	10630712
1	10638773	10639628
1	10645258	10646042
1	10646932	10647545
1	10650977	10651792
1	10654851	10655746
1	10663370	10664651
1	10672015	10673680
1	10677785	10678115
1	10680118	10681374
1	10689569	10690962
1	10715575	10717600
1	10722072	10723511
1	10727352	10728806
1	10738777	10739777
1	10758959	10759883
1	10762580	10763464
1	10774706	10775523
1	10779036	10779962
1	10790084	10791171
1	10799751	10801119
1	10805825	10806387
1	10808495	10809228
1	10810824	10811715
1	10814870	10816269
1	10817059	10817650
1	10818608	10819413
1	10821273	10822153
1	10828260	10829440
1	10834840	10835719
1	10839350	10840789
1	10844347	10845043
1	10846433	10847376
1	10854520	10855732
1	10859429	10861502
1	10881441	10882295
1	10887577	10888518
1	10898280	10898965
1	10900984	10901573
1	10903277	10903735
1	10907866	10909709
1	10937045	10937643
1	10940919	10942217
1	10948019	10949493
1	10960813	10961638
1	10966867	10968191
1	10979553	10980190
1	10988631	10989452
1	10993420	10994923
1	10997088	10998159
1	11000774	11001547
1	11039367	11040140
1	11043043	11043871
1	11056239	11057827
1	11084730	11085569
1	11107208	11108179
1	11114895	11116112
1	11119716	11120688
1	11123487	11124273
1	11133278	11134273
1	11137300	11138166
1	11140423	11141246
1	11143799	11145568
1	11156582	11157776
1	11162526	11163382
1	11164026	11165002
1	11170872	11171653
1	11181534	11182426
1	11193550	11194610
1	11214530	11216176
1	11216992	11217399
1	11218799	11219610
1	11221470	11222882
1	11228775	11229667
1	11232186	11232947
1	11248600	11250532
1	11255284	11255753
1	11257889	11258840
1	11261703	11262762
1	11264250	11265085
1	11265800	11266491
1	11275916	11276660
1	11292082	11293892
1	11296243	11297351
1	11311016	11312542
1	11315865	11316639
1	11329929	11330813
1	11332749	11333644
1	11343955	11344889
1	11359488	11360867
1	11391096	11392113
1	11395321	11397274
1	11405484	11406367
1	11411512	11412265
1	11413624	11414596
1	11415744	11416507
1	11420089	11420914
1	11422825	11424690
1	11430139	11431344
1	11435808	11437366
1	11453605	11454912
1	11456959	11458090
1	11462773	11463901
1	11464939	11466063
1	11470373	11471502
1	11471985	11472734
1	11478319	11478881
1	11479720	11480845
1	11486642	11487138
1	11523576	11524129
1	11528321	11529273
1	11532405	11534391
1	11535368	11536420
1	11538509	11539938
1	11543071	11544205
1	11552732	11553255
1	11555702	11557504
1	11561083	11562017
1	11565435	11566191
1	11568527	11569392
1	11575364	11576004
1	11595183	11595949
1	11604187	11605145
1	11607009	11608633
1	11612004	11613223
1	11629247	11630597
1	11641186	11642035
1	11644492	11644913
1	11653363	11654202
1	11659537	11660596
1	11665226	11666226
1	11672840	11674132
1	11676846	11677534
1	11681710	11682551
1	11684538	11685533
1	11690782	11691566
1	11693703	11694451
1	11695549	11696125
1	11711993	11712918
1	11738091	11738865
1	11739492	11740455
1	11749178	11749887
1	11750969	11752195
1	11758501	11759339
1	11761844	11762718
1	11767724	11768807
1	11773360	11774335
1	11783938	11784792
1	11785702	11786425
1	11796552	11798096
1	11798993	11801063
1	11820872	11821836
1	11827303	11828804
1	11840937	11841666
1	11845103	11846068
1	11855990	11856931
1	11858057	11859072
1	11876244	11877479
1	11881283	11882056
1	11907755	11908881
1	11911655	11912433
1	11922944	11923764
1	11928740	11930082
1	11931148	11932304
1	11934042	11934659
1	11937004	11937944
1	11955646	11956654
1	11966304	11967156
1	11970234	11971177
1	11972166	11972564
1	11977881	11978646
1	12002469	12002832
1	12004862	12005874
1	12010701	12011835
1	12023103	12024188
1	12027110	12028420
1	12046549	12047679
1	12051734	12054671
1	12058328	12059569
1	12064456	12065770
1	12066490	12067274
1	12069466	12070479
1	12073937	12074777
1	12084788	12085792
1	12090931	12093097
1	12095969	12096479
1	12104044	12104760
1	12108745	12109649
1	12118151	12119789
1	12122491	12123559
1	12144422	12145430
1	12147811	12148266
1	12149555	12150422
1	12151720	12152677
1	12158002	12159161
1	12168926	12170181
1	12177685	12179247
1	12180644	12182319
1	12188822	12190391
1	12203812	12204767
1	12223133	12224028
1	12237929	12238516
1	12245284	12246281
1	12261928	12262467
1	12264881	12265785
1	12295092	12295632
1	12350623	12352327
1	12355688	12356781
1	12358065	12359099
1	12360326	12361311
1	12366675	12367581
1	12370965	12371685
1	12386154	12386817
1	12400470	12401102
1	12417194	12417701
1	12418264	12419113
1	12426638	12427452
1	12429756	12430874
1	12435799	12436600
1	12441333	12442028
1	12451304	12452381
1	12455596	12456566
1	12458555	12459608
1	12465245	12466197
1	12485173	12486236
1	12493619	12494685
1	12503248	12504320
1	12516426	12516779
1	12520043	12521048
1	12530715	12531622
1	12534299	12535136
1	12542716	12543620
1	12550319	12551554
1	12553532	12554419
1	12581947	12582767
[truncated: 13,501 more rows]
