# Supplementary material for: Mutations of PDS5 genes enhance TAD-like domain formation in Arabidopsis thaliana
Source: Nat Commun. 2024 Oct 29;15:9308. doi: 10.1038/s41467-024-53760-x (PMC11519323; doi:10.1038/s41467-024-53760-x)
Supplement: Supplementary file 16 — Supplementary Data 13 [file 41467_2024_53760_MOESM16_ESM.xlsx]

## Sheet: pds5abce_H3K9me2
Enriched chromatin regions
chromosome	from	to
1	238478	239083
1	433156	433580
1	1441916	1443267
1	1443662	1444306
1	2157185	2158044
1	2531751	2534131
1	2788984	2800278
1	3781342	3782317
1	3783134	3784654
1	3893601	3894274
1	3898805	3899421
1	4330074	4334242
1	4406250	4406721
1	4620755	4621208
1	4683133	4685189
1	4830470	4831717
1	5098714	5101342
1	5679496	5680462
1	5680921	5681358
1	5691917	5696426
1	5912001	5916362
1	6009709	6013750
1	6157315	6157887
1	6273790	6276157
1	6542812	6543309
1	6588491	6589015
1	6589925	6592605
1	6657531	6659165
1	6708701	6709095
1	7066141	7075722
1	7353429	7364624
1	7430338	7432225
1	7717813	7718557
1	7719956	7721833
1	7746026	7747494
1	7969676	7973907
1	8390093	8391002
1	8454350	8456623
1	8457214	8461511
1	8490791	8492570
1	8645280	8645697
1	8729235	8733293
1	8766101	8766969
1	8771783	8773616
1	8774065	8775445
1	8778532	8779371
1	8780535	8781406
1	8786205	8789728
1	8790201	8792238
1	8793741	8794702
1	8795546	8797942
1	8800762	8801926
1	8803138	8803950
1	8808689	8812260
1	8815120	8816232
1	8817636	8818279
1	8823038	8825932
1	8829528	8830627
1	8831773	8832698
1	8927804	8933047
1	9005529	9015414
1	9175851	9176441
1	9368079	9373167
1	9575322	9577989
1	9578357	9582213
1	9676734	9684111
1	9684477	9690556
1	9706756	9707962
1	10153579	10154658
1	10357386	10362943
1	10533278	10534644
1	10603004	10604481
1	10696835	10701432
1	10923880	10924639
1	10930348	10930781
1	11049801	11050594
1	11064941	11066662
1	11097164	11100764
1	11102550	11103504
1	11148228	11152751
1	11302716	11310108
1	11318594	11319123
1	11323027	11323911
1	11502946	11512623
1	11518293	11520138
1	11753242	11753959
1	11789682	11793821
1	11834918	11835522
1	11888548	11889870
1	11893303	11893704
1	11894107	11894756
1	11899082	11899953
1	11901052	11901478
1	11959226	11960529
1	12016454	12019191
1	12036350	12036778
1	12139047	12142867
1	12173040	12175911
1	12176464	12176835
1	12273542	12274557
1	12275009	12276199
1	12315053	12316257
1	12363239	12363628
1	12376992	12379915
1	12402196	12409887
1	12467858	12468262
1	12497898	12498693
1	12514131	12515156
1	12565981	12568126
1	12569801	12572729
1	12627511	12630013
1	12652089	12652565
1	12664512	12673221
1	12674720	12684286
1	12700407	12701260
1	12711777	12713154
1	12714179	12720146
1	12720631	12721450
1	12722116	12728347
1	12732338	12732873
1	12740444	12740845
1	12754416	12754770
1	12759147	12760236
1	12767532	12767914
1	12812225	12812603
1	12820025	12822948
1	12824885	12828038
1	12829472	12829999
1	12830645	12831318
1	12833388	12839412
1	12848749	12849674
1	12856231	12861921
1	12943196	12946553
1	12950653	12953128
1	12997943	13014480
1	13018747	13021587
1	13022049	13023741
1	13098560	13102595
1	13127201	13127767
1	13131951	13134736
1	13136017	13139277
1	13143836	13144808
1	13148570	13149581
1	13173621	13190356
1	13190918	13191797
1	13231008	13231768
1	13233348	13233918
1	13234919	13235576
1	13264285	13268073
1	13269484	13270144
1	13273036	13275715
1	13282664	13283042
1	13293767	13294398
1	13295076	13300461
1	13307989	13308836
1	13325024	13329390
1	13330505	13331490
1	13332297	13339615
1	13372711	13375131
1	13376129	13376772
1	13378730	13383899
1	13391074	13392458
1	13392841	13393427
1	13393833	13396101
1	13398589	13401538
1	13406263	13407238
1	13409648	13413139
1	13413695	13415149
1	13418823	13420936
1	13426500	13430009
1	13439428	13448396
1	13482511	13486935
1	13487606	13493623
1	13493997	13494925
1	13499501	13499872
1	13504311	13506385
1	13508055	13508458
1	13508897	13514715
1	13516453	13520545
1	13560030	13564606
1	13574041	13577005
1	13578279	13580334
1	13594209	13599223
1	13605192	13614276
1	13615249	13616234
1	13618183	13618584
1	13620200	13621103
1	13621814	13623581
1	13625250	13628520
1	13630628	13631457
1	13632348	13633446
1	13644599	13654374
1	13660485	13666271
1	13676603	13682650
1	13689593	13694606
1	13708184	13713738
1	13720410	13721664
1	13722032	13725568
1	13725932	13727807
1	13735472	13738380
1	13740663	13742224
1	13752333	13752869
1	13757496	13758121
1	13768678	13775507
1	13775965	13780117
1	13780865	13801915
1	13818108	13823956
1	13825287	13835617
1	13840044	13846806
1	13862951	13864709
1	13874906	13875339
1	13884359	13889759
1	13894271	13894627
1	13911002	13911544
1	13912913	13925212
1	13929919	13932386
1	13935964	13940355
1	13940731	13962967
1	13967836	13976507
1	13978131	13978719
1	14010293	14010776
1	14017062	14017658
1	14019330	14024347
1	14035903	14036854
1	14044400	14045859
1	14046656	14047255
1	14049189	14049734
1	14050143	14051724
1	14053851	14054836
1	14058924	14060746
1	14061817	14062178
1	14066856	14067735
1	14069901	14070894
1	14071834	14074873
1	14078680	14095338
1	14096932	14097795
1	14098275	14107570
1	14111201	14112245
1	14114278	14117265
1	14118292	14118695
1	14119259	14129150
1	14129784	14134979
1	14136196	14137516
1	14137979	14138406
1	14140148	14141108
1	14141686	14142568
1	14143791	14145776
1	14178191	14184110
1	14189045	14191319
1	14192515	14195182
1	14196040	14196498
1	14196882	14206997
1	14208818	14211526
1	14212078	14212523
1	14213090	14255398
1	14256255	14277167
1	14280176	14281938
1	14282347	14282970
1	14286755	14287153
1	14300909	14301310
1	14311625	14312209
1	14312678	14329767
1	14331300	14332582
1	14334071	14343624
1	14344733	14347008
1	14348319	14349503
1	14350488	14354758
1	14357583	14361073
1	14364297	14369610
1	14370389	14372189
1	14373476	14377169
1	14379353	14380751
1	14382762	14389953
1	14390337	14392633
1	14393859	14395168
1	14396153	14399602
1	14403207	14406728
1	14409953	14415251
1	14416007	14417849
1	14419150	14422828
1	14424943	14426814
1	14428451	14465910
1	14466422	14467612
1	14468233	14511526
1	14538801	14545535
1	14581897	14593968
1	14596377	14602996
1	14609518	14610216
1	14662352	14663880
1	14665619	14669599
1	14709654	14712064
1	14715505	14717244
1	14719724	14722093
1	14724728	14728047
1	14728775	14735281
1	14735964	14737290
1	14739483	14743159
1	14747284	14749017
1	14805656	14814410
1	14815228	14816197
1	14817105	14817860
1	14825484	14827428
1	14834218	14834984
1	14838180	14839450
1	14840956	14843143
1	14843543	14846724
1	14847420	14855121
1	14855507	14857859
1	14858713	14859546
1	14865649	14875416
1	14876071	14879091
1	14879608	14881848
1	14883509	14884771
1	14892448	14897318
1	14898170	14898834
1	14899970	14908780
1	14910998	14911862
1	14918999	14919451
1	14923948	14927082
1	14960602	14962873
1	14978728	14979521
1	14980031	14988019
1	14989333	14996167
1	15003063	15003873
1	15021506	15023374
1	15038201	15052699
1	15054065	15056354
1	15060129	15062224
1	15062716	15065857
1	15066244	15077237
1	15082071	15085987
1	15090550	15091557
1	15092928	15132367
1	15132814	15138673
1	15139619	15142424
1	15142935	15143913
1	15144535	15158419
1	15158879	15193012
1	15194954	15195593
1	15196444	15211969
1	15213961	15218682
1	15219301	15222343
1	15222772	15223778
1	15224542	15227036
1	15227412	15228683
1	15229055	15229566
1	15231384	15231895
1	15232322	15233274
1	15236535	15240512
1	15247624	15249491
1	15250814	15253533
1	15255624	15256425
1	15257651	15258287
1	15258741	15260607
1	15260964	15274585
1	15280407	15285779
1	15286373	15289302
1	15289900	15292063
1	15296938	15299671
1	15300386	15307537
1	15308493	15312928
1	15313324	15314769
1	15315555	15317360
1	15317857	15319907
1	15321111	15321671
1	15322120	15323330
1	15324093	15327757
1	15328267	15330688
1	15333622	15335515
1	15336003	15337623
1	15342913	15343459
1	15347396	15348221
1	15348686	15351651
1	15353768	15354479
1	15355743	15366185
1	15366860	15370403
1	15371169	15374132
1	15377670	15383894
1	15384474	15387267
1	15388122	15390258
1	15393214	15394008
1	15395043	15395525
1	15396616	15405620
1	15406617	15410819
1	15411608	15418669
1	15419323	15426629
1	15427218	15427959
1	15429211	15434871
1	15436781	15521145
1	15521526	15558963
1	15559419	15582719
1	15584956	15585588
1	15586030	15586395
1	15586820	15589296
1	15590141	15594235
1	15594616	15595074
1	15595765	15597939
1	15598902	15599700
1	15600641	15601453
1	15610575	15611393
1	15612152	15613543
1	15614529	15615350
1	15616115	15623046
1	15625201	15629360
1	15633184	15634165
1	15637808	15641065
1	15647401	15649471
1	15653847	15656439
1	15658082	15661122
1	15662580	15663037
1	15665130	15674276
1	15676231	15680117
1	15681368	15684277
1	15685589	15687594
1	15690511	15691304
1	15694175	15695856
1	15698042	15705969
1	15706498	15715961
1	15716456	15718198
1	15718595	15719092
1	15719595	15720626
1	15722309	15724593
1	15725255	15726750
1	15728011	15728483
1	15731950	15732375
1	15733190	15735631
1	15737907	15746553
1	15747413	15748646
1	15750619	15754735
1	15755199	15760302
1	15761941	15764207
1	15765195	15766159
1	15768807	15769339
1	15784410	15786579
1	15787930	15788571
1	15790125	15791895
1	15800726	15806067
1	15813305	15814961
1	15815650	15847751
1	15848449	15851903
1	15852869	15855514
1	15857829	15860584
1	15862962	15863549
1	15868696	15872431
1	15873193	15874024
1	15876259	15878201
1	15885305	15885702
1	15909272	15912600
1	15913330	15915440
1	15915880	15917654
1	15950606	15954407
1	15955812	15958151
1	15962856	15964374
1	15987450	15988503
1	15997063	16000440
1	16001083	16002910
1	16006538	16008661
1	16013632	16019019
1	16028290	16028955
1	16029957	16032364
1	16037760	16038579
1	16039392	16042398
1	16042880	16043451
1	16043835	16044708
1	16045544	16049507
1	16049886	16050659
1	16053004	16054426
1	16056550	16058468
1	16060013	16060808
1	16071406	16073448
1	16078092	16078599
1	16081158	16082904
1	16085351	16088265
1	16089305	16090643
1	16091488	16105525
1	16106958	16109230
1	16110034	16114103
1	16117524	16124639
1	16174250	16174675
1	16178788	16179430
1	16190698	16191102
1	16197576	16203930
1	16204347	16205620
1	16208785	16209480
1	16210250	16211048
1	16238170	16241026
1	16242412	16244322
1	16283294	16285119
1	16285915	16286342
1	16287918	16290195
1	16296369	16297440
1	16297807	16298376
1	16299844	16302188
1	16311198	16316729
1	16318301	16321641
1	16329652	16332707
1	16333812	16334410
1	16335384	16338984
1	16356769	16357184
1	16368560	16377871
1	16378465	16379319
1	16381258	16386455
1	16387635	16393849
1	16431334	16432890
1	16457868	16458282
1	16489060	16491719
1	16495059	16496124
1	16496598	16497230
1	16501745	16502484
1	16503223	16506808
1	16508650	16511649
1	16512973	16520413
1	16521752	16527806
1	16528311	16533518
1	16542027	16543214
1	16551989	16554695
1	16555582	16558465
1	16570793	16574903
1	16581752	16582676
1	16583043	16584804
1	16585229	16589313
1	16608464	16611032
1	16626165	16637241
1	16660022	16663945
1	16674666	16683380
1	16685392	16686079
1	16691998	16698907
1	16716631	16717963
1	16724617	16726694
1	16727379	16736063
1	16742164	16742551
1	16743124	16746213
1	16748428	16750374
1	16853395	16857829
1	16943156	16946254
1	16947366	16947867
1	16948499	16949434
1	16954490	16955359
1	16956088	16960480
1	16961221	16961927
1	17023343	17030168
1	17035862	17041391
1	17041756	17042704
1	17043285	17049621
1	17070398	17070849
1	17071470	17074179
1	17204389	17205302
1	17255594	17264968
1	17360853	17365764
1	17406705	17407679
1	17431201	17431608
1	17520895	17524939
1	17528894	17536110
1	17590300	17590767
1	17608275	17611456
1	17620822	17621859
1	17625036	17627294
1	17658414	17660154
1	17668310	17672145
1	17672581	17673001
1	17675365	17682020
1	17760378	17761064
1	17812584	17813563
1	17842648	17844676
1	18002387	18007232
1	18013630	18015158
1	18016154	18016628
1	18020255	18020650
1	18053720	18054247
1	18155396	18157855
1	18159522	18162816
1	18228732	18229199
1	18303330	18304012
1	18338787	18339791
1	18847172	18850072
1	18852383	18854269
1	18962305	18971544
1	19337013	19345358
1	19374825	19378640
1	19596568	19599250
1	19677479	19679819
1	19733637	19735163
1	20085138	20090163
1	20312063	20313042
1	20313658	20320356
1	20334174	20334546
1	20423214	20423776
1	20476170	20477755
1	20684183	20684832
1	20709730	20710874
1	20980113	20981597
1	20982014	20982444
1	21124824	21125660
1	21244443	21249289
1	21346335	21351167
1	21450395	21455979
1	21456576	21457443
1	21476265	21476716
1	21525452	21526778
1	21528339	21529307
1	21691617	21692609
1	21747321	21753257
1	21775547	21776768
1	21797217	21800968
1	21811807	21813032
1	21833385	21837237
1	21848184	21849651
1	21991729	21992724
1	22059795	22060758
1	22100883	22105111
1	22164229	22164713
1	22231229	22232651
1	22694404	22697850
1	22698204	22699119
1	23118613	23123026
1	23240786	23242731
1	23435162	23435778
1	23567080	23569480
1	23926654	23928154
1	23929879	23930274
1	23930748	23931803
1	23965681	23966066
1	24272354	24277353
1	24455889	24458238
1	25159343	25163162
1	25449566	25450152
1	26366934	26371414
1	27066938	27068827
1	27515305	27515874
1	29377810	29380129
1	29474852	29479696
2	2345	2832
2	3316	7416
2	8467	10202
2	15299	17890
2	18275	41472
2	42409	48532
2	48892	49731
2	52992	53590
2	58655	67089
2	67564	69860
2	145998	146762
2	244113	249095
2	373373	378550
2	530385	537442
2	568659	569517
2	573626	574281
2	580433	580865
2	752546	753578
2	819466	822480
2	822900	823840
2	824277	824842
2	913705	914109
2	926199	929904
2	931407	931782
2	1108796	1110110
2	1218482	1219205
2	1229016	1231941
2	1251791	1252472
2	1265207	1267298
2	1270165	1270991
2	1298527	1299053
2	1300345	1300742
2	1309580	1310545
2	1388117	1391124
2	1401778	1403313
2	1420872	1421845
2	1434836	1435514
2	1435931	1437408
2	1485676	1490423
2	1506382	1507116
2	1509783	1513125
2	1550158	1550917
2	1552921	1553517
2	1600193	1600670
2	1606023	1607926
2	1608345	1608768
2	1630773	1636711
2	1665581	1668260
2	1671428	1672105
2	1728157	1728579
2	1743345	1745002
2	1748670	1750008
2	1754889	1755405
2	1758959	1762760
2	1763424	1765626
2	1781750	1786793
2	1794415	1795026
2	1806381	1807037
2	1807596	1809862
2	1819250	1820409
2	1828253	1833349
2	1835205	1836213
2	1837006	1837704
2	1849403	1849983
2	1880802	1881418
2	1883070	1887012
2	1887597	1888281
2	1906915	1911989
2	1949891	1951098
2	1956649	1957851
2	1958499	1959020
2	1970826	1974595
2	1996455	2002385
2	2002747	2003639
2	2004208	2005150
2	2005765	2009600
2	2036690	2041345
2	2042266	2048487
2	2049068	2053500
2	2075466	2080386
2	2091493	2092914
2	2095027	2095601
2	2101657	2102273
2	2104107	2104990
2	2108127	2108544
2	2109919	2115406
2	2115827	2116824
2	2122430	2124731
2	2125091	2128181
2	2134688	2136460
2	2164983	2166120
2	2188459	2192183
2	2194189	2194602
2	2195936	2196857
2	2202300	2209429
2	2274040	2282202
2	2302878	2306777
2	2365625	2369402
2	2375467	2381404
2	2382971	2383460
2	2383961	2384943
2	2387151	2400257
2	2400988	2410180
2	2415114	2423913
2	2437385	2439992
2	2440467	2441679
2	2444342	2445863
2	2446916	2454336
2	2461814	2463797
2	2464262	2466422
2	2466788	2467546
2	2468119	2470140
2	2475457	2484507
2	2487101	2498097
2	2498454	2501713
2	2502092	2512147
2	2516434	2517459
2	2523781	2526590
2	2528158	2530398
2	2530843	2534597
2	2538919	2540072
2	2541526	2542031
2	2542940	2543391
2	2544422	2544858
2	2550260	2550859
2	2556038	2557291
2	2560759	2571303
2	2572811	2573190
2	2573854	2574531
2	2576415	2578319
2	2578721	2579173
2	2592565	2597769
2	2603174	2603593
2	2604466	2605098
2	2617649	2627893
2	2632672	2635137
2	2639757	2643656
2	2644133	2645006
2	2645612	2646440
2	2647038	2651943
2	2661197	2663524
2	2664622	2665270
2	2667370	2670817
2	2671514	2672501
2	2673062	2673941
2	2674463	2681954
2	2683248	2687935
2	2690895	2695227
2	2698927	2699906
2	2700588	2709557
2	2710315	2712386
2	2713773	2714690
2	2717026	2720024
2	2721337	2723823
2	2724756	2727730
2	2740005	2743480
2	2746133	2752429
2	2753460	2755820
2	2766376	2767962
2	2770717	2773662
2	2775361	2778900
2	2784678	2785674
2	2786404	2787966
2	2790049	2792472
2	2793137	2793666
2	2794880	2799374
2	2800303	2803809
2	2804522	2810207
2	2811334	2816950
2	2818436	2819930
2	2825941	2836932
2	2844903	2849503
2	2855302	2857415
2	2871992	2874604
2	2874974	2882529
2	2882997	2886058
2	2902550	2906891
2	2908496	2909613
2	2913771	2914193
2	2916517	2916893
2	2932494	2938461
2	2941701	2945463
2	2953892	2954641
2	2969320	2974472
2	2996695	2997536
2	3000890	3004708
2	3007038	3008049
2	3009839	3010624
2	3016922	3017691
2	3025371	3027781
2	3029329	3029760
2	3035964	3036324
2	3037170	3037738
2	3042107	3044621
2	3060342	3060794
2	3061357	3065821
2	3066277	3073940
2	3076516	3092485
2	3094672	3097251
2	3097676	3104248
2	3105642	3107291
2	3107670	3110504
2	3119904	3121285
2	3122134	3130349
2	3140458	3143097
2	3143864	3145709
2	3152346	3155614
2	3160606	3166252
2	3171438	3173751
2	3175806	3179196
2	3182229	3185807
2	3204002	3205141
2	3208622	3209578
2	3214671	3217048
2	3222923	3233895
2	3234547	3236919
2	3238975	3280724
2	3281590	3297859
2	3298293	3311254
2	3311888	3368618
2	3369450	3379385
2	3380332	3383540
2	3384607	3384975
2	3385372	3386054
2	3387103	3387795
2	3388365	3395603
2	3396119	3413933
2	3414360	3426151
2	3427323	3435150
2	3435543	3440609
2	3441301	3441657
2	3442379	3452089
2	3453042	3458309
2	3458763	3467323
2	3467689	3470098
2	3470557	3471944
2	3474352	3487057
2	3487459	3493920
2	3494448	3496002
2	3496777	3498941
2	3499405	3503101
2	3503556	3509763
2	3517680	3522458
2	3532208	3533540
2	3536183	3547056
2	3547896	3552884
2	3554366	3558076
2	3559052	3559898
2	3560305	3561092
2	3566236	3571770
2	3573520	3575152
2	3576531	3580110
2	3584467	3586412
2	3587723	3588921
2	3591105	3592901
2	3605716	3607816
2	3614969	3626377
2	3626899	3627390
2	3636518	3638580
2	3638997	3645327
2	3650976	3652209
2	3653205	3654052
2	3654603	3657149
2	3658355	3658846
2	3660629	3662528
2	3663693	3664334
2	3676048	3678706
2	3679191	3685639
2	3687173	3692094
2	3703018	3704432
2	3704794	3705932
2	3706432	3708654
2	3709706	3710086
2	3712590	3714762
2	3715260	3715637
2	3716063	3716674
2	3719023	3719411
2	3722582	3726131
2	3729194	3740577
2	3741728	3743140
2	3744973	3745403
2	3750317	3762704
2	3763605	3773256
2	3786080	3792887
2	3793586	3794612
2	3804673	3812029
2	3813080	3813775
2	3814862	3815324
2	3816677	3819613
2	3821020	3824104
2	3825631	3829427
2	3830168	3831881
2	3834962	3840794
2	3841583	3845757
2	3846203	3852551
2	3854183	3856627
2	3857821	3864705
2	3865183	3902223
2	3902934	3903623
2	3903982	3907919
2	3908793	3909549
2	3914303	3925663
2	3927986	3928781
2	3939887	3940390
2	3940806	3941239
2	3941906	3942662
2	3943016	3945047
2	3945468	3953290
2	3954468	3957172
2	3958208	3975869
2	3976414	3977179
2	3977871	3985101
2	3988663	3991014
2	3991381	3992230
2	3993221	3993915
2	3998553	3999475
2	4000047	4000453
2	4001663	4004574
2	4007636	4012446
2	4013739	4017186
2	4036806	4038216
2	4040752	4043605
2	4045666	4047583
2	4050739	4059053
2	4061344	4065194
2	4066433	4067322
2	4073226	4073849
2	4089445	4090456
2	4090811	4096876
2	4109895	4115910
2	4116342	4120465
2	4121795	4126860
2	4127762	4134022
2	4134941	4137168
2	4149023	4149515
2	4150267	4151647
2	4152046	4160776
2	4162290	4164741
2	4165864	4168827
2	4169322	4169776
2	4170507	4173016
2	4173379	4188763
2	4189177	4195088
2	4197297	4211099
2	4217224	4219718
2	4226844	4244728
2	4250272	4251103
2	4251524	4252271
2	4252631	4255070
2	4255695	4261709
2	4276054	4282375
2	4283500	4286156
2	4287237	4293013
2	4293599	4295570
2	4319130	4321766
2	4323799	4324901
2	4336589	4337293
2	4362385	4370285
2	4370894	4371349
2	4374299	4374851
2	4379045	4402175
2	4402807	4403527
2	4404353	4407131
2	4407767	4414727
2	4435175	4435790
2	4443724	4444198
2	4445061	4445559
2	4453102	4455419
2	4460508	4462177
2	4462919	4466250
2	4466947	4467700
2	4468559	4470623
2	4486400	4500798
2	4504145	4506072
2	4509210	4512258
2	4513190	4523430
2	4526362	4529777
2	4531544	4532446
2	4532894	4533448
2	4538858	4539305
2	4543423	4545529
2	4559026	4564885
2	4570261	4582986
2	4585130	4586503
2	4587881	4589265
2	4589701	4590139
2	4593249	4600445
2	4600802	4602291
2	4605139	4607445
2	4610045	4614491
2	4615746	4617786
2	4626926	4632582
2	4634195	4635369
2	4635985	4641836
2	4643807	4644725
2	4645083	4645529
2	4658035	4662151
2	4665072	4665941
2	4676118	4684039
2	4685816	4690732
2	4691739	4696429
2	4697447	4708480
2	4710871	4713897
2	4714550	4715107
2	4716040	4723495
2	4723894	4725215
2	4726371	4726756
2	4727199	4731682
2	4732054	4732573
2	4734718	4737122
2	4737871	4741415
2	4775929	4783872
2	4788960	4789875
2	4808439	4821925
2	4823526	4824263
2	4824855	4825914
2	4826350	4827298
2	4830279	4831019
2	4836442	4836813
2	4839264	4846310
2	4846870	4848212
2	4848997	4857031
2	4857757	4858351
2	4861696	4864514
2	4867130	4868376
2	4873783	4879801
2	4880377	4881309
2	4881713	4882664
2	4883317	4887202
2	4894866	4898823
2	4900913	4908982
2	4911086	4914065
2	4916612	4918310
2	4918888	4920500
2	4924151	4925027
2	4925932	4928945
2	4931459	4934162
2	4934519	4937203
2	4949924	4955983
2	4957419	4958205
2	4969005	4972126
2	4973342	4995861
2	4997583	5001983
2	5012565	5013008
2	5013478	5014018
2	5016524	5017599
2	5024006	5026169
2	5027331	5029356
2	5029809	5030975
2	5032296	5032860
2	5033303	5036679
2	5038507	5040247
2	5040937	5048322
2	5058830	5061714
2	5062662	5064695
2	5065426	5067131
2	5077293	5079506
2	5084998	5097717
2	5100151	5111433
2	5121566	5125705
2	5126243	5133703
2	5134079	5143686
2	5144422	5146972
2	5147979	5148725
2	5151027	5153490
2	5171879	5177365
2	5183489	5185316
2	5187173	5188601
2	5191141	5195592
2	5198526	5205845
2	5207245	5207927
2	5208453	5213324
2	5218306	5220697
2	5221148	5225946
2	5227183	5231140
2	5232404	5238138
2	5239820	5245870
2	5248710	5285716
2	5286643	5290995
2	5297472	5312849
2	5322762	5323217
2	5328206	5336655
2	5337903	5341653
2	5343713	5345037
2	5345940	5346831
2	5348644	5354199
2	5354726	5355112
2	5355638	5384664
2	5387100	5388991
2	5395746	5399580
2	5412589	5414281
2	5441558	5444499
2	5447149	5447585
2	5449610	5450059
2	5450987	5452802
2	5455755	5456530
2	5469567	5483157
2	5484293	5484666
2	5490066	5491760
2	5492266	5493942
2	5494568	5497247
2	5497733	5500486
2	5500948	5501469
2	5517755	5520378
2	5523192	5526975
2	5528715	5534435
2	5559546	5583253
2	5598760	5605739
2	5613288	5615399
2	5615808	5636696
2	5658587	5659635
2	5666993	5668596
2	5709975	5712966
2	5725615	5727297
2	5727799	5729253
2	5729738	5730764
2	5731196	5731786
2	5736999	5737400
2	5781250	5787105
2	5793001	5797619
2	5800202	5800650
2	5809003	5813650
2	5819320	5821579
2	5828290	5830180
2	5846511	5851282
2	5852800	5857741
2	5876985	5882833
2	5883484	5885946
2	5886568	5889199
2	5890169	5891691
2	5893771	5899532
2	5900678	5905506
2	5961942	5962857
2	5967276	5967960
2	5972339	5974116
2	5982870	5983283
2	5984182	5996661
2	5998989	6001378
2	6010042	6012259
2	6027464	6030275
2	6056230	6056836
2	6061050	6061597
2	6070985	6074629
2	6076330	6076854
2	6077332	6082465
2	6091867	6094381
2	6095241	6097596
2	6106466	6109586
2	6110710	6124425
2	6126017	6127642
2	6133782	6139407
2	6149608	6152132
2	6153048	6153600
2	6156028	6161846
2	6176468	6177579
2	6219981	6220614
2	6221660	6223607
2	6228678	6233628
2	6252497	6253383
2	6256499	6260676
2	6263672	6264029
2	6264417	6269872
2	6294711	6295634
2	6330084	6337783
2	6338282	6344251
2	6351252	6352859
2	6422108	6426833
2	6433695	6439584
2	6447109	6449597
2	6457940	6465147
2	6474926	6479947
2	6508172	6510482
2	6524854	6532304
2	6549217	6558045
2	6566426	6566968
2	6567927	6568829
2	6574778	6575999
2	6594071	6595029
2	6599488	6599952
2	6604511	6605939
2	6619851	6626012
2	6700767	6706539
2	6717438	6728649
2	6766645	6772354
2	6779057	6785450
2	6786020	6786731
2	6837549	6843218
2	6844388	6848307
2	6863040	6863900
2	6881620	6885605
2	6885986	6887595
2	6910011	6914401
2	6935922	6940343
2	6942843	6944756
2	6954183	6958687
2	6972354	6973634
2	6974120	6974779
2	6990312	6992160
2	7005396	7008614
2	7009172	7019510
2	7067616	7069252
2	7113485	7119908
2	7202555	7203257
2	7224342	7228825
2	7230672	7237673
2	7290166	7290781
2	7292203	7292598
2	7293942	7294482
2	7448990	7451370
2	7451833	7453908
2	7537412	7538085
2	7582253	7583137
2	7657723	7659778
2	7777389	7783894
2	8269930	8274271
2	8300670	8301830
2	8380131	8380954
2	8381516	8382245
2	8561829	8566758
2	8568641	8569725
2	8816196	8820680
2	8822422	8822776
2	8994054	8997815
2	9122142	9125684
2	9187638	9195167
2	9328944	9329663
2	9446845	9449085
2	9529150	9530033
2	9653641	9654436
2	10001932	10005804
2	10006556	10008805
2	10085892	10089847
2	10090355	10093368
2	10355942	10357781
2	10407674	10409870
2	10592522	10608763
2	10623104	10624029
2	10874765	10880010
2	11713920	11715669
2	11768156	11769143
2	11867466	11868110
2	12331792	12332524
2	12449421	12454428
2	12539871	12541374
2	12566823	12576495
2	12576869	12577958
2	12656797	12657164
2	12657590	12660399
2	12734937	12736550
2	13223211	13226937
2	13422098	13423007
2	13423368	13426521
2	14408730	14412310
2	14472670	14473282
2	14859658	14860185
2	15389990	15390632
2	15410845	15411730
2	15679977	15681858
2	16005058	16006035
2	16009367	16010289
2	16972732	16973632
2	17092780	17095245
2	17337784	17344730
2	17418248	17418823
2	17499873	17500254
2	18651496	18655503
2	18727964	18728676
2	18971901	18972594
3	28850	29240
3	129283	130583
3	1555558	1560347
3	1966380	1967827
3	2260208	2260742
3	2809031	2818625
3	2922137	2923084
3	3423858	3424549
3	3807074	3812976
3	4276811	4280766
3	4285761	4286959
3	4454309	4455962
3	4927833	4928909
3	4930680	4932114
3	5152718	5153477
3	5153836	5155137
3	5279257	5281484
3	5283495	5286559
3	5728336	5729043
3	5867561	5868189
3	5929983	5930600
3	6294215	6295044
3	7234211	7236708
3	7342770	7344212
3	7803785	7807424
3	8002518	8003162
3	8101749	8102386
3	8131601	8132465
3	8209906	8210259
3	8374257	8374622
3	8526777	8527464
3	8537573	8543002
3	8843600	8849650
3	8850120	8857977
3	8937448	8938210
3	8956537	8957163
3	8977508	8978036
3	9011490	9017067
3	9140075	9140610
3	9227000	9231055
3	9231819	9232412
3	9236977	9240854
3	9379744	9380106
3	9380520	9381249
3	9388204	9390388
3	9390938	9393087
3	9435161	9437998
3	9444212	9446263
3	9613657	9614656
3	9615342	9617162
3	9617851	9618611
3	9619055	9624277
3	9692388	9697685
3	9724526	9735738
3	9783971	9787964
3	9975196	9975922
3	10007122	10007802
3	10106196	10111243
3	10223770	10225212
3	10339932	10345266
3	10395221	10395674
3	10462070	10462872
3	10478154	10483862
3	10531119	10531899
3	10559356	10559920
3	10560353	10561892
3	10636136	10637980
3	10701220	10703219
3	10806388	10807575
3	10810754	10811446
3	10884695	10888965
3	10890981	10891743
3	10917752	10922959
3	10928195	10929105
3	10930153	10932819
3	10970428	10975882
3	11016254	11020584
3	11055336	11061705
3	11065620	11071311
3	11116081	11120537
3	11142634	11147578
3	11170854	11175618
3	11177086	11178730
3	11324144	11325796
3	11329647	11334366
3	11335615	11336171
3	11336625	11342805
3	11348782	11351423
3	11351948	11353867
3	11354338	11357640
3	11364135	11364530
3	11370189	11370804
3	11388031	11394182
3	11403269	11404619
3	11405129	11408779
3	11410599	11414150
3	11414519	11424512
3	11429130	11429513
3	11487823	11493937
3	11495140	11495652
3	11498303	11498684
3	11512656	11513371
3	11514037	11521388
3	11522614	11523284
3	11542096	11543024
3	11546218	11549095
3	11549642	11550176
3	11552035	11553626
3	11557075	11561015
3	11561438	11564744
3	11566881	11569481
3	11570437	11577111
3	11578386	11586093
3	11594807	11598921
3	11600426	11600851
3	11607723	11610167
3	11618419	11619217
3	11622771	11623366
3	11628617	11629159
3	11632357	11637959
3	11658998	11659602
3	11663820	11669333
3	11669724	11670193
3	11676573	11677568
3	11679151	11683311
3	11684101	11689279
3	11692111	11692563
3	11697508	11699461
3	11700264	11702070
3	11706329	11708023
3	11709221	11710384
3	11733350	11734740
3	11753229	11753822
3	11793858	11798043
3	11800616	11800985
3	11841685	11843201
3	11843659	11844082
3	11844804	11845624
3	11854444	11857456
3	11865729	11866251
3	11867753	11868627
3	11869969	11882490
3	11883260	11884567
3	11891080	11891558
3	11895945	11896731
3	11900292	11901761
3	11931464	11935835
3	11936210	11941158
3	11942655	11944481
3	11945148	11945565
3	12000326	12001761
3	12002864	12003259
3	12004113	12007094
3	12007598	12009162
3	12009614	12012303
3	12019237	12041143
3	12043766	12054518
3	12058422	12060501
3	12066931	12070198
3	12071079	12075353
3	12076450	12077068
3	12083735	12084370
3	12088767	12089972
3	12094078	12094933
3	12096521	12097335
3	12098233	12100805
3	12101358	12102348
3	12105882	12113572
3	12113994	12120816
3	12130995	12131918
3	12155966	12156959
3	12160596	12164637
3	12171248	12171944
3	12172455	12181379
3	12181830	12182922
3	12185452	12186200
3	12186604	12200667
3	12201876	12207424
3	12207851	12209980
3	12210343	12228119
3	12228781	12229712
3	12230096	12232169
3	12232581	12233430
3	12243765	12255278
3	12257717	12259677
3	12261771	12262828
3	12273486	12275187
3	12279060	12279598
3	12280280	12281425
3	12281867	12285206
3	12286365	12295654
3	12302356	12308991
3	12310341	12311779
3	12312947	12314589
3	12320717	12322073
3	12323625	12332881
3	12334323	12338058
3	12340541	12341048
3	12341689	12348564
3	12362404	12363680
3	12364292	12365055
3	12371507	12374303
3	12374895	12376356
3	12378512	12381182
3	12381769	12383544
3	12386065	12388287
3	12389495	12391806
3	12392361	12392816
3	12393682	12396628
3	12399676	12419126
3	12420299	12421024
3	12421433	12422450
3	12424065	12424445
3	12426452	12433007
3	12433528	12441999
3	12442753	12443449
3	12445048	12447463
3	12461968	12465491
3	12469451	12470740
3	12476221	12477990
3	12479327	12485181
3	12489139	12523491
3	12524255	12529214
3	12529766	12546926
3	12547403	12550798
3	12551853	12552304
3	12555654	12557548
3	12560970	12561640
3	12563414	12570734
3	12575690	12589233
3	12603335	12603993
3	12607368	12608171
3	12614441	12619815
3	12621318	12622025
3	12626113	12626804
3	12634530	12636381
3	12642095	12642513
3	12644571	12645162
3	12647751	12649172
3	12650787	12651952
3	12672094	12674719
3	12676350	12680582
3	12682670	12684436
3	12685981	12691385
3	12693612	12696734
3	12697392	12701802
3	12702327	12703284
3	12704156	12704736
3	12705184	12725016
3	12725834	12726793
3	12735682	12738214
3	12739459	12740139
3	12745930	12753971
3	12755902	12756294
3	12758031	12758778
3	12760249	12766121
3	12766728	12768143
3	12769290	12770379
3	12776599	12778449
3	12780332	12780870
3	12781771	12783670
3	12796082	12796790
3	12803820	12805493
3	12811021	12812011
3	12815035	12815682
3	12820671	12821693
3	12824725	12828031
3	12828500	12830943
3	12838011	12846888
3	12849840	12853708
3	12854848	12860660
3	12861999	12863940
3	12869560	12871053
3	12886344	12886733
3	12903312	12903667
3	12909055	12909571
3	12911513	12912174
3	12916077	12916460
3	12920095	12926441
3	12927001	12927403
3	12928109	12928545
3	12930758	12931188
3	12932701	12953562
3	12953942	12954601
3	12959737	12960181
3	12961565	12967210
3	12972579	12973848
3	12975260	12976483
3	12979089	12980032
3	12982668	12993801
3	12997316	12998085
3	13003953	13004501
3	13006414	13007478
3	13016760	13022261
3	13024496	13026765
3	13028758	13030392
3	13053655	13058266
3	13073235	13074396
3	13076692	13078498
3	13078890	13093929
3	13094379	13095274
3	13096807	13097401
3	13097909	13103908
3	13105047	13115518
3	13116163	13121326
3	13122377	13124234
3	13124881	13126515
3	13134196	13136378
3	13138091	13142463
3	13143201	13152368
3	13157176	13164801
3	13165655	13167802
3	13169747	13173061
3	13185755	13188873
3	13189415	13197347
3	13199271	13201303
3	13202658	13205366
3	13205919	13207807
3	13209130	13212839
3	13213194	13216655
3	13231824	13233541
3	13240351	13243402
3	13245736	13252443
3	13253592	13256511
3	13276820	13277211
3	13278599	13281102
3	13282363	13287973
3	13298695	13299108
3	13315481	13324520
3	13335006	13335503
3	13340191	13340645
3	13343994	13349928
3	13350478	13355694
3	13356270	13369038
3	13369636	13370723
3	13373060	13373486
3	13374424	13375475
3	13378784	13384133
3	13386435	13386981
3	13389665	13390578
3	13391915	13397695
3	13398381	13400014
3	13400623	13448853
3	13451188	13451630
3	13456097	13457333
3	13459027	13459961
3	13464277	13464782
3	13465233	13466871
3	13467656	13473659
3	13476579	13479400
3	13495238	13500504
3	13501147	13501889
3	13502352	13506962
3	13510281	13513449
3	13513873	13524088
3	13544954	13546860
3	13547524	13557325
3	13558129	13558596
3	13559317	13561021
3	13563183	13566242
3	13568680	13573074
3	13574663	13575406
3	13575999	13582679
3	13589097	13592390
3	13597417	13600311
3	13600665	13630630
3	13631466	13632678
3	13633540	13656832
3	13657701	13700855
3	13703117	13703516
3	13704218	13710739
3	13711863	13725803
3	13726223	13744355
3	13744860	13746970
3	13747451	13753038
3	13753806	13798752
3	13800501	13811262
3	13811696	13812581
3	13813018	13816378
3	13816847	13817321
3	13818927	13820925
3	13821373	13823363
3	13824106	13840041
3	13845000	13876797
3	13877279	13882906
3	13883958	13917270
3	13918521	13931380
3	13931978	13940940
3	13941720	13942427
3	13943075	13945375
3	13946321	13954902
3	13955440	13959745
3	13960515	13963838
3	13964326	13974029
3	13974635	13976394
3	13976777	13978205
3	13980343	13983216
3	13985955	13987270
3	13989646	13990172
3	13992815	14001771
3	14003400	14015067
3	14015798	14018636
3	14023053	14024544
3	14025143	14041913
3	14043993	14044432
3	14053434	14055564
3	14058823	14059735
3	14060230	14061407
3	14063372	14064879
3	14066280	14069888
3	14070490	14075084
3	14075609	14082152
3	14097460	14103927
3	14106464	14107550
3	14107946	14111149
3	14112862	14118183
3	14119366	14127111
3	14128485	14131887
3	14133875	14134413
3	14138527	14139559
3	14144062	14157715
3	14158166	14169816
3	14171598	14173474
3	14173957	14186936
3	14193023	14193385
3	14193739	14194259
3	14197820	14204575
3	14210041	14216930
3	14217332	14225190
3	14235527	14238469
3	14241238	14266691
3	14267269	14271452
3	14275258	14280798
3	14282395	14283685
3	14290450	14297000
3	14301380	14303138
3	14312960	14313442
3	14330193	14333872
3	14336953	14346826
3	14347222	14352300
3	14352882	14355663
3	14356582	14358750
3	14360236	14361256
3	14366355	14366776
3	14367334	14369441
3	14370942	14371450
3	14372474	14372956
3	14374310	14377581
3	14382960	14383497
3	14384966	14388316
3	14389316	14395788
3	14397491	14398055
3	14404001	14404751
3	14406057	14416559
3	14420148	14444390
3	14449280	14451518
3	14454270	14455719
3	14464100	14467971
3	14475674	14476956
3	14478376	14479082
3	14481610	14482748
3	14483660	14487931
3	14498410	14514480
3	14516564	14517032
3	14518035	14518464
3	14520506	14522968
3	14527978	14532987
3	14536216	14536692
3	14537721	14538705
3	14539446	14541796
3	14542155	14558592
3	14564342	14571954
3	14572641	14573313
3	14573739	14576617
3	14578045	14584029
3	14586422	14586780
3	14594369	14595504
3	14596122	14597442
3	14598100	14599047
3	14610515	14612841
3	14616416	14622824
3	14624661	14627220
3	14628321	14628824
3	14636326	14639875
3	14640882	14641800
3	14642504	14647070
3	14656927	14662648
3	14666270	14668548
3	14672029	14675288
3	14691104	14694225
3	14694619	14697053
3	14697539	14698362
3	14699079	14699887
3	14700607	14701191
3	14701677	14703327
3	14703693	14704148
3	14704771	14709401
3	14711763	14720904
3	14724460	14727080
3	14729806	14734343
3	14739314	14741930
3	14744172	14745135
3	14749601	14750138
3	14756741	14757593
3	14763832	14764756
3	14766475	14773207
3	14774448	14775131
3	14775910	14782282
3	14785861	14792482
3	14793802	14809623
3	14813290	14827180
3	14828246	14831292
3	14833717	14835146
3	14837722	14842554
3	14845196	14851311
3	14851672	14852596
3	14853061	14859034
3	14861047	14866061
3	14867481	14868414
3	14869211	14869770
3	14870993	14877272
3	14884572	14885277
3	14909192	14909977
3	14913850	14916645
3	14925446	14926938
3	14932962	14938798
3	14950637	14951036
3	14964218	14966581
3	14967273	14969061
3	14969574	14972458
3	14974162	14974814
3	14976724	14987436
3	14993774	14997484
3	14997966	15000966
3	15001960	15002470
3	15003090	15003826
3	15004546	15005228
3	15010372	15014325
3	15030790	15047906
3	15052564	15055091
3	15056954	15057466
3	15062821	15064701
3	15065377	15066518
3	15066894	15067960
3	15068950	15069569
3	15072163	15074933
3	15083043	15085017
3	15087951	15088465
3	15098379	15100319
3	15101255	15103142
3	15104641	15130173
3	15134047	15162613
3	15163576	15168210
3	15174034	15177412
3	15229842	15231629
3	15245909	15269541
3	15281146	15281713
3	15284763	15286264
3	15287591	15288131
3	15289629	15290809
3	15300003	15300973
3	15301420	15312444
3	15312873	15313412
3	15320829	15325647
3	15326252	15331135
3	15337386	15337855
3	15359675	15365528
3	15373282	15375551
3	15376221	15384293
3	15385196	15386029
3	15387609	15390671
3	15391598	15393249
3	15399196	15400843
3	15410726	15411528
3	15412282	15416756
3	15417163	15417979
3	15418578	15419411
3	15419835	15421184
3	15423350	15425093
3	15427165	15428205
3	15428736	15429176
3	15442065	15443171
3	15444019	15446882
3	15455640	15467660
3	15470897	15472574
3	15479229	15480607
3	15487248	15491764
3	15493678	15500287
3	15524757	15530568
3	15532003	15538433
3	15540456	15550597
3	15553109	15554850
3	15571199	15597569
3	15622098	15623995
3	15625077	15626711
3	15630915	15631665
3	15635123	15635583
3	15687720	15688288
3	15690725	15696611
3	15710623	15713547
3	15714174	15729402
3	15787507	15790634
3	15798440	15799062
3	15804638	15805707
3	15808382	15810388
3	15817633	15818095
3	15847139	15853509
3	15859397	15861697
3	15862178	15863133
3	15919204	15923859
3	15933384	15933869
3	15959984	15964679
3	15997249	15999956
3	16039271	16039662
3	16102626	16103067
3	16158925	16161832
3	16174266	16180856
3	16245083	16249165
3	16335032	16340903
3	16498096	16498820
3	16499686	16501851
3	16589380	16596125
3	16601445	16603480
3	16636686	16640522
3	16641692	16647223
3	16669965	16672581
3	16691074	16697872
3	16709314	16710801
3	16809411	16813899
3	16829372	16830873
3	16848376	16848845
3	16876527	16877118
3	16957507	16962727
3	17056169	17057618
3	17067904	17068500
3	17107198	17109419
3	17111114	17114374
3	17357048	17357809
3	17363287	17363641
3	17392498	17394901
3	17404304	17405318
3	17407217	17407776
3	17409774	17410418
3	17410790	17411175
3	17414483	17416253
3	17429993	17432475
3	17433066	17437032
3	17664293	17664990
3	17665376	17665792
3	17683125	17683798
3	17978748	17985047
3	18646203	18646604
3	18653686	18654618
3	18738699	18739104
3	18791498	18795924
3	18864547	18865202
3	20201346	20203273
3	20207211	20207775
3	20259281	20260255
3	20305090	20309948
3	20584709	20585445
3	20727478	20728511
3	20989575	20990065
3	21323421	21329401
3	22059967	22060463
3	22063177	22063756
3	22064361	22064793
3	22114018	22114472
3	22232563	22239066
3	22239610	22242284
3	22383921	22390282
3	22524625	22529980
3	22585791	22591132
3	22696220	22697264
3	22697665	22700094
3	22767116	22767818
3	23109135	23115455
3	23157354	23158048
3	23203824	23207255
4	1048	1806
4	48000	49011
4	49931	52962
4	630817	636774
4	664532	665244
4	861591	862146
4	863588	864178
4	1017818	1021404
4	1097542	1100109
4	1312565	1315198
4	1396126	1396992
4	1448154	1449689
4	1450067	1458855
4	1459526	1462650
4	1565920	1567149
4	1592694	1594225
4	1613838	1615026
4	1619388	1624222
4	1649052	1650178
4	1650838	1651849
[truncated: 1,216 more rows]
