# Supplementary material for: Mutations of PDS5 genes enhance TAD-like domain formation in Arabidopsis thaliana
Source: Nat Commun. 2024 Oct 29;15:9308. doi: 10.1038/s41467-024-53760-x (PMC11519323; doi:10.1038/s41467-024-53760-x)
Supplement: Supplementary file 17 — Supplementary Data 14 [file 41467_2024_53760_MOESM17_ESM.xlsx]

## Sheet: pds5abce_H3K27me3
Enriched chromatin regions
chromosome	from	to
1	9458	13539
1	18415	19354
1	42900	44508
1	78682	80523
1	84309	84669
1	103523	105271
1	113374	113922
1	121223	121637
1	138562	139344
1	153134	154006
1	209160	210239
1	244021	245739
1	257175	257527
1	358080	359883
1	365142	367627
1	370227	371746
1	415123	417786
1	418953	419920
1	460219	460752
1	463998	467817
1	472741	473061
1	479912	483096
1	487041	487405
1	490062	490354
1	503419	503801
1	545566	550196
1	557395	558423
1	575912	576336
1	579668	580406
1	582554	583627
1	605638	606509
1	610722	611959
1	618448	619282
1	620787	621168
1	629052	629746
1	665396	666180
1	677455	679392
1	697915	700272
1	748374	748916
1	855946	859687
1	866040	866745
1	871984	872930
1	904206	906478
1	922527	929731
1	952264	960108
1	967046	974410
1	985845	988028
1	989229	989900
1	1022945	1023584
1	1057406	1059269
1	1082212	1084337
1	1102381	1102892
1	1121632	1122313
1	1123708	1124253
1	1136332	1138342
1	1175112	1176332
1	1205436	1205733
1	1207345	1210547
1	1223363	1224354
1	1244899	1245738
1	1252284	1256863
1	1270749	1272310
1	1287545	1288665
1	1300330	1302330
1	1459182	1460493
1	1480472	1481386
1	1516297	1519753
1	1535313	1544002
1	1547412	1547736
1	1549737	1552814
1	1571893	1572359
1	1573823	1574932
1	1584451	1585028
1	1590116	1591904
1	1600641	1600970
1	1629629	1630163
1	1665188	1666192
1	1667617	1668377
1	1690310	1692098
1	1694385	1696106
1	1719775	1720785
1	1741068	1743555
1	1841804	1844305
1	1845949	1850138
1	1862271	1863773
1	1915034	1916176
1	1920182	1921544
1	1928391	1932268
1	1934569	1937617
1	1939029	1940298
1	1978805	1979894
1	1997940	1999843
1	2091372	2097468
1	2146186	2149983
1	2202265	2202823
1	2275312	2275689
1	2281489	2282735
1	2353104	2358613
1	2367615	2368402
1	2523221	2525563
1	2527546	2529363
1	2531022	2531911
1	2556213	2557817
1	2559727	2560154
1	2610554	2614273
1	2623237	2627657
1	2658722	2661480
1	2675916	2680279
1	2743873	2745432
1	2760265	2762149
1	2789256	2789897
1	2841500	2844792
1	2888621	2890620
1	2905443	2910209
1	2932791	2934713
1	2942637	2943434
1	2985154	2985612
1	3019828	3023409
1	3028980	3029910
1	3060189	3063508
1	3067518	3068558
1	3079919	3083070
1	3089910	3092491
1	3170412	3171064
1	3184741	3185670
1	3228858	3235928
1	3244204	3244665
1	3354289	3354689
1	3360088	3360972
1	3362234	3362891
1	3447888	3452361
1	3494187	3495413
1	3496842	3499736
1	3510246	3510742
1	3574102	3574585
1	3625973	3627002
1	3655875	3656349
1	3695608	3701834
1	3731039	3731376
1	3762782	3764500
1	3768969	3769665
1	3779776	3785490
1	3827828	3830907
1	3859464	3861970
1	3884574	3885155
1	3888745	3890146
1	3902070	3904695
1	3907480	3909212
1	3930587	3931466
1	3973726	3974323
1	3975986	3976383
1	3985923	3987106
1	4022955	4026571
1	4056228	4057719
1	4064828	4066485
1	4077612	4080142
1	4084467	4084808
1	4095420	4096030
1	4098649	4099320
1	4108807	4110398
1	4118641	4119030
1	4126342	4134104
1	4137545	4139747
1	4162593	4166374
1	4168551	4170283
1	4260894	4262128
1	4272931	4273594
1	4276504	4280732
1	4297644	4301736
1	4309552	4310739
1	4341105	4343654
1	4365807	4367025
1	4419807	4423163
1	4427873	4431185
1	4474674	4477208
1	4504848	4506086
1	4507895	4508297
1	4549275	4553710
1	4555663	4558609
1	4587870	4588487
1	4596720	4600912
1	4605023	4607357
1	4647684	4648497
1	4650809	4651518
1	4664149	4666150
1	4668269	4669116
1	4687082	4692398
1	4700196	4705019
1	4727373	4728557
1	4808355	4810939
1	4830270	4835144
1	4859253	4859650
1	4865465	4867422
1	4977571	4980383
1	4989937	4993509
1	4994761	4997109
1	5083863	5086067
1	5132836	5133425
1	5152323	5160608
1	5272585	5273664
1	5280444	5281501
1	5283347	5286380
1	5310057	5310738
1	5317281	5317756
1	5342674	5343596
1	5367290	5368320
1	5370836	5371935
1	5373472	5377862
1	5393359	5394715
1	5580273	5580655
1	5602846	5611205
1	5651734	5652850
1	5783444	5785516
1	5790418	5797890
1	5810392	5811215
1	5817532	5818903
1	5877688	5878570
1	5927115	5928832
1	5940502	5940998
1	6089778	6091794
1	6117476	6117847
1	6120900	6122392
1	6175586	6179803
1	6209770	6210289
1	6229045	6230081
1	6232250	6232738
1	6240468	6243168
1	6262340	6262960
1	6270115	6273274
1	6296561	6297933
1	6331714	6332014
1	6339271	6340118
1	6390492	6395202
1	6450365	6452864
1	6470568	6474056
1	6495647	6496311
1	6497960	6498939
1	6509279	6511337
1	6553272	6555187
1	6582208	6583378
1	6619296	6619933
1	6638225	6638623
1	6643720	6644851
1	6650821	6654279
1	6701723	6702914
1	6718743	6720091
1	6756086	6757256
1	6781620	6782092
1	6783963	6785734
1	6789189	6789671
1	6790899	6793199
1	6837257	6845902
1	6869173	6869642
1	6905113	6910617
1	6917235	6917702
1	6958232	6958855
1	6962051	6964882
1	6970269	6970876
1	6975633	6980219
1	6981963	6989218
1	6996918	6997575
1	7054732	7059644
1	7161864	7163098
1	7224125	7224742
1	7226155	7231721
1	7268646	7269848
1	7272468	7276076
1	7285248	7286143
1	7289425	7289775
1	7330412	7335074
1	7363720	7364150
1	7390190	7391436
1	7402286	7405403
1	7448837	7456384
1	7461723	7462793
1	7472083	7475435
1	7479882	7483216
1	7516302	7517991
1	7523547	7527837
1	7551966	7552255
1	7669231	7674431
1	7684236	7688702
1	7696680	7697040
1	7715094	7721444
1	7724637	7726386
1	7730918	7732015
1	7740355	7743799
1	7747926	7753421
1	7761486	7763076
1	7793922	7796491
1	7802018	7802467
1	7817890	7818451
1	7846927	7847273
1	7856186	7856805
1	7891232	7892107
1	8025393	8025831
1	8055538	8056749
1	8104027	8104342
1	8105649	8108300
1	8121533	8121957
1	8136969	8137491
1	8139081	8140182
1	8198967	8201569
1	8208857	8211169
1	8225817	8231054
1	8252751	8256094
1	8265374	8266123
1	8273288	8276228
1	8285955	8286616
1	8292824	8294184
1	8299038	8304919
1	8315793	8320457
1	8341311	8341999
1	8343449	8344456
1	8352747	8374159
1	8375582	8375880
1	8392024	8393280
1	8395721	8397059
1	8402568	8406290
1	8417499	8417891
1	8462800	8465392
1	8481406	8483234
1	8494775	8499428
1	8500633	8500972
1	8515548	8516972
1	8518221	8519590
1	8527836	8528574
1	8536404	8536951
1	8592268	8598059
1	8599292	8599647
1	8650895	8652626
1	8674166	8675322
1	8676624	8681087
1	8688612	8689205
1	8698741	8701038
1	8712789	8718707
1	8723892	8724437
1	8738756	8740044
1	8772250	8774378
1	8775962	8777989
1	8780520	8781047
1	8788120	8788855
1	8791738	8792241
1	8798485	8800539
1	8810363	8814869
1	8817401	8817931
1	8823729	8829283
1	8843852	8847064
1	8849289	8852127
1	8857256	8858249
1	8871513	8872578
1	8873833	8877087
1	8880725	8882146
1	8885365	8887682
1	8913999	8915256
1	8919111	8919840
1	8939137	8939497
1	8989197	8990021
1	9016151	9017204
1	9080865	9085520
1	9100319	9107064
1	9116775	9118419
1	9127695	9128070
1	9130354	9131753
1	9141946	9142920
1	9160209	9162917
1	9186768	9187444
1	9191629	9192154
1	9226251	9227236
1	9232036	9234845
1	9264759	9265685
1	9268723	9272398
1	9276529	9277840
1	9281245	9282981
1	9292770	9294368
1	9309598	9313836
1	9351484	9352734
1	9361199	9361573
1	9383096	9383755
1	9387079	9389890
1	9538047	9539346
1	9568837	9571898
1	9588485	9590784
1	9607195	9610430
1	9617910	9626554
1	9627743	9628541
1	9652050	9656609
1	9704438	9707630
1	9784714	9795324
1	9819340	9824717
1	9839683	9842128
1	9882969	9883557
1	9889243	9890195
1	9896678	9916564
1	9951914	9952641
1	9961140	9962192
1	9972744	9973274
1	9992661	9994472
1	10003156	10003539
1	10010036	10011679
1	10018645	10023305
1	10048154	10049396
1	10067972	10070099
1	10081908	10085059
1	10086742	10087170
1	10112448	10116104
1	10117879	10119014
1	10157682	10158359
1	10162624	10164530
1	10166504	10173078
1	10183793	10184221
1	10186926	10189190
1	10202706	10203334
1	10206082	10206537
1	10234936	10237374
1	10300787	10301159
1	10392125	10392427
1	10396106	10397144
1	10398643	10399550
1	10404661	10405694
1	10453044	10455889
1	10457204	10458966
1	10517206	10518399
1	10548910	10551273
1	10562835	10567195
1	10569893	10571923
1	10577021	10578844
1	10600433	10603248
1	10605485	10608925
1	10610525	10618154
1	10627405	10627769
1	10647024	10648312
1	10652781	10656087
1	10683606	10684867
1	10693432	10695477
1	10705018	10707351
1	10710204	10711858
1	10788323	10789911
1	10793922	10794302
1	10866546	10871148
1	10892694	10893272
1	10894978	10895892
1	10898292	10898721
1	10900969	10901493
1	10918278	10920186
1	10926084	10929091
1	10931865	10936627
1	10971115	10971470
1	10974700	10974997
1	11004154	11005710
1	11009883	11018889
1	11020355	11027689
1	11029229	11037039
1	11052068	11054417
1	11070507	11072564
1	11075762	11084212
1	11094462	11094855
1	11129394	11131698
1	11165879	11166985
1	11168729	11169764
1	11176884	11177256
1	11198314	11200073
1	11201702	11203924
1	11225119	11225622
1	11228951	11229770
1	11242623	11245629
1	11277361	11279808
1	11281176	11282550
1	11316758	11319454
1	11336052	11339581
1	11344002	11345678
1	11347245	11347944
1	11349785	11351524
1	11354868	11358703
1	11379310	11383685
1	11450618	11451501
1	11485056	11485546
1	11488185	11489007
1	11499038	11501749
1	11513864	11516632
1	11527652	11528242
1	11547075	11547997
1	11562743	11565243
1	11574493	11575561
1	11577213	11585330
1	11623546	11634950
1	11642589	11642918
1	11646371	11647225
1	11667520	11668066
1	11692492	11693154
1	11702010	11706625
1	11718117	11719834
1	11724451	11731808
1	11738597	11739077
1	11781179	11782089
1	11802332	11802803
1	11810975	11814248
1	11861501	11861804
1	11864882	11867220
1	11868746	11872214
1	11902729	11903720
1	11952958	11954955
1	11962882	11963577
1	11987183	11989920
1	11992662	12000720
1	12002417	12002877
1	12072636	12073684
1	12124319	12125955
1	12135239	12135585
1	12159493	12163407
1	12164730	12166730
1	12201963	12203216
1	12219401	12220361
1	12223157	12223542
1	12225008	12228478
1	12229659	12238542
1	12248452	12250979
1	12268857	12271402
1	12277746	12282823
1	12301725	12305056
1	12307761	12309836
1	12311511	12313376
1	12319680	12322516
1	12326109	12326824
1	12331892	12332264
1	12371929	12373609
1	12390339	12390752
1	12393471	12395707
1	12434138	12435222
1	12479413	12480937
1	12528068	12529290
1	12592710	12603378
1	12607421	12608496
1	12613572	12614251
1	12615889	12617463
1	12621989	12624417
1	12638998	12640294
1	12641473	12642262
1	12660593	12661220
1	12662936	12663488
1	12696339	12697630
1	12704519	12710701
1	12763832	12765391
1	12813870	12814221
1	12840477	12840850
1	12871592	12872674
1	12933423	12934507
1	12936063	12938405
1	12954710	12958274
1	12959719	12960152
1	12962456	12967059
1	12988460	12989332
1	12991196	12992532
1	13034001	13038021
1	13044984	13045775
1	13102184	13103249
1	13111420	13114164
1	13168603	13169537
1	13214418	13214909
1	13230385	13231462
1	13232976	13235854
1	13253637	13254275
1	13256879	13258854
1	13280955	13283641
1	13315111	13322128
1	13364312	13364831
1	13366697	13370592
1	13456228	13457686
1	13471054	13472700
1	14044829	14045704
1	14170037	14172525
1	14238271	14239155
1	14481201	14481997
1	14508258	14510373
1	14609540	14610197
1	14709861	14712311
1	14719685	14722130
1	14724783	14738287
1	14739524	14743658
1	14943257	14944694
1	14948057	14948912
1	14954232	14955419
1	14957287	14963775
1	14970418	14973527
1	14978070	14997231
1	15016445	15023756
1	15025826	15026391
1	15028687	15032745
1	15038780	15045876
1	15048577	15052550
1	15082058	15086021
1	15093484	15138636
1	15144603	15149557
1	15159121	15160242
1	15166602	15177974
1	15189448	15192726
1	15195037	15195381
1	15196880	15201354
1	15204133	15209049
1	15226377	15229175
1	15236603	15240098
1	15245061	15246010
1	15247792	15249271
1	15251394	15253487
1	15259319	15267501
1	15268831	15270856
1	15272030	15273341
1	15290132	15292092
1	15297370	15299550
1	15308872	15311742
1	15322453	15330265
1	15333741	15337566
1	15348043	15352678
1	15357420	15365604
1	15367016	15372114
1	15388263	15389795
1	15396649	15397608
1	15406946	15408366
1	15437040	15437938
1	15609826	15610267
1	15614370	15614770
1	15700066	15701517
1	15841044	15841529
1	16131734	16132323
1	16150136	16154803
1	16157420	16157742
1	16231539	16235927
1	16270620	16270929
1	16293179	16293757
1	16439799	16440993
1	16509903	16513583
1	16515365	16525535
1	16526960	16527314
1	16578103	16579525
1	16643860	16644865
1	16738976	16741085
1	16754046	16755869
1	16760720	16762197
1	16792585	16792911
1	16796544	16796974
1	16808464	16818750
1	16820784	16823744
1	16828863	16834175
1	16867918	16868472
1	16916463	16918771
1	16965319	16965623
1	16990456	16995264
1	17049645	17052150
1	17075227	17076271
1	17123796	17125117
1	17126721	17128154
1	17137181	17140823
1	17142401	17143110
1	17224422	17226040
1	17231377	17232886
1	17236523	17238235
1	17248004	17248501
1	17269397	17271922
1	17279187	17279894
1	17340275	17341216
1	17345442	17349433
1	17357558	17360167
1	17367996	17371937
1	17378002	17380360
1	17381942	17394001
1	17422553	17422844
1	17437766	17438209
1	17450326	17450755
1	17455633	17456105
1	17464780	17465176
1	17490085	17499407
1	17500733	17501242
1	17503249	17507277
1	17550376	17550849
1	17563849	17565335
1	17592473	17605054
1	17629537	17631533
1	17642402	17642776
1	17691859	17693856
1	17697795	17699372
1	17704837	17706297
1	17730143	17731059
1	17780361	17781755
1	17818823	17819132
1	17832978	17834115
1	17884878	17885243
1	17931515	17933179
1	17943418	17944111
1	17962923	17964754
1	17996088	17996480
1	18010082	18011234
1	18013529	18018364
1	18021638	18024044
1	18026282	18027848
1	18032220	18032977
1	18048833	18053893
1	18055211	18057364
1	18076117	18076501
1	18091373	18093599
1	18121386	18121957
1	18128625	18128940
1	18136384	18137354
1	18168740	18169878
1	18188192	18194588
1	18202293	18206687
1	18209376	18211109
1	18220906	18226758
1	18231176	18233637
1	18237872	18242112
1	18247000	18248600
1	18249920	18251601
1	18305641	18306277
1	18310629	18311287
1	18346458	18350278
1	18425809	18426307
1	18458948	18459715
1	18484839	18490655
1	18545966	18547148
1	18556201	18557584
1	18566524	18568565
1	18603140	18604321
1	18634705	18635826
1	18700069	18700501
1	18763070	18764375
1	18779577	18781065
1	18789200	18789733
1	18855145	18858231
1	18859566	18861838
1	18888423	18895036
1	18900748	18905505
1	18909683	18919938
1	18948712	18949185
1	18971171	18980281
1	18981478	18981834
1	18989960	18997149
1	19000481	19006903
1	19008217	19017119
1	19028914	19029225
1	19041217	19042697
1	19080657	19083244
1	19086919	19096640
1	19243157	19244882
1	19249531	19250331
1	19252682	19253607
1	19255454	19255769
1	19264979	19274177
1	19279652	19283558
1	19285475	19287179
1	19293897	19294270
1	19320813	19321843
1	19354422	19367665
1	19373218	19374380
1	19383330	19391187
1	19396166	19398289
1	19400592	19403276
1	19405091	19409325
1	19445579	19451466
1	19515162	19518938
1	19549624	19559407
1	19617930	19626405
1	19627586	19632284
1	19664904	19666505
1	19672639	19673655
1	19696763	19698125
1	19702206	19703041
1	19741819	19743836
1	19749436	19755552
1	19781601	19782032
1	19794987	19795480
1	19796900	19797804
1	19806807	19808076
1	19812446	19813161
1	19827127	19829742
1	19894179	19895656
1	19899646	19900551
1	19907410	19912078
1	20004412	20009383
1	20010992	20012151
1	20016412	20016988
1	20020523	20023792
1	20039428	20043629
1	20048557	20049523
1	20079864	20081204
1	20091423	20093726
1	20098619	20100194
1	20111238	20113500
1	20123728	20125995
1	20151025	20156997
1	20161408	20163573
1	20170516	20174513
1	20175802	20176585
1	20233418	20233814
1	20235885	20236190
1	20237932	20238599
1	20270693	20272581
1	20279175	20282954
1	20336869	20337337
1	20347181	20348974
1	20367715	20373143
1	20386375	20387591
1	20409887	20411458
1	20455563	20464406
1	20478389	20479580
1	20481364	20484491
1	20486405	20487463
1	20493554	20495689
1	20505385	20507523
1	20517503	20519879
1	20531001	20534381
1	20545928	20546277
1	20560525	20562216
1	20601051	20602065
1	20605137	20606437
1	20614734	20616138
1	20677340	20678279
1	20680977	20682941
1	20687290	20693985
1	20696526	20699629
1	20701437	20703489
1	20755858	20760651
1	20763422	20769020
1	20772254	20772803
1	20774118	20776272
1	20796889	20800457
1	20821797	20823524
1	20827746	20829308
1	20870993	20872182
1	20915518	20916466
1	20917652	20918067
1	20957534	20961792
1	21019834	21022523
1	21043382	21044713
1	21056510	21057413
1	21061701	21062196
1	21070484	21071638
1	21099366	21102255
1	21106421	21109440
1	21111956	21113566
1	21137011	21137736
1	21151306	21152078
1	21155539	21157609
1	21218963	21220306
1	21225930	21226869
1	21235496	21235947
1	21268745	21274793
1	21279871	21289485
1	21304549	21308134
1	21319865	21326895
1	21359577	21359936
1	21367176	21369368
1	21382715	21386194
1	21407118	21413679
1	21417539	21423384
1	21445922	21446454
1	21472943	21475687
1	21478589	21482891
1	21485775	21488379
1	21509254	21511465
1	21525447	21529475
1	21605746	21606365
1	21629650	21632355
1	21639738	21641610
1	21642983	21644192
1	21648954	21649886
1	21659916	21660322
1	21693452	21693751
1	21694938	21695641
1	21697487	21699151
1	21700429	21704585
1	21718679	21719252
1	21721293	21722302
1	21803621	21804868
1	21844574	21845271
1	21855517	21856581
1	21868915	21870585
1	21930034	21934201
1	21944389	21945690
1	21953048	21953455
1	21968751	21969668
1	21971519	21975519
1	21994277	21994845
1	21996945	21999256
1	22000445	22003557
1	22005101	22007255
1	22059737	22061753
1	22069117	22069725
1	22076524	22079822
1	22118317	22119814
1	22121533	22126030
1	22130277	22134943
1	22138394	22141285
1	22149736	22151763
1	22168669	22170526
1	22174247	22175015
1	22196211	22197212
1	22215219	22217888
1	22229456	22230584
1	22233282	22236461
1	22238774	22240269
1	22241772	22246967
1	22253169	22260934
1	22272957	22273279
1	22284316	22285057
1	22311861	22313117
1	22372599	22373618
1	22418760	22419379
1	22452463	22454085
1	22456841	22457671
1	22490345	22492272
1	22513672	22514450
1	22516773	22518261
1	22521653	22531853
1	22599034	22602229
1	22617333	22619672
1	22622676	22624548
1	22702490	22703735
1	22713636	22715921
1	22723732	22727396
1	22740557	22745660
1	22750064	22757010
1	22764267	22765289
1	22773774	22774513
1	22790242	22790618
1	22803282	22806175
1	22837666	22838104
1	22839640	22840509
1	22847585	22849454
1	22914465	22915076
1	22930085	22930394
1	22943646	22944051
1	22950653	22954714
1	22972277	22973165
1	22986093	22990609
1	23003106	23006937
1	23014363	23015155
1	23017258	23019239
1	23051396	23054918
1	23058809	23071625
1	23092494	23093131
1	23103162	23104638
1	23113125	23116530
1	23131767	23133724
1	23136047	23136939
1	23139438	23142749
1	23146578	23147769
1	23159976	23160309
1	23169128	23169743
1	23171262	23171772
1	23201955	23203424
1	23216135	23219142
1	23220529	23225396
1	23237720	23238320
1	23246145	23246572
1	23310767	23312857
1	23331772	23335037
1	23337164	23340639
1	23345235	23345738
1	23365705	23366585
1	23371647	23374701
1	23382407	23387290
1	23403810	23404474
1	23417691	23418183
1	23430714	23442459
1	23474517	23476349
1	23489029	23490934
1	23511549	23513625
1	23531347	23533584
1	23572677	23574133
1	23581775	23582592
1	23677497	23678784
1	23719855	23722971
1	23726600	23727477
1	23746039	23749360
1	23752828	23756835
1	23767363	23770885
1	23792273	23793524
1	23836203	23838001
1	23844877	23848296
1	23857910	23858558
1	23859912	23860689
1	23948813	23951355
1	23989072	23990161
1	23993880	23995266
1	24004470	24005410
1	24007160	24010096
1	24103375	24104315
1	24113746	24114262
1	24115454	24118800
1	24120884	24122332
1	24123920	24124742
1	24164577	24165935
1	24167279	24168898
1	24205005	24205668
1	24212388	24214452
1	24218689	24219844
1	24254782	24255848
1	24257809	24258115
1	24266423	24267264
1	24268701	24269632
1	24271134	24271907
1	24279064	24279411
1	24284698	24285788
1	24290053	24293405
1	24315807	24318916
1	24332749	24333890
1	24339687	24344002
1	24357902	24358627
1	24374220	24376440
1	24397297	24413922
1	24425463	24431397
1	24442607	24443022
1	24446656	24448007
1	24449712	24453142
1	24458712	24461683
1	24463017	24463358
1	24494905	24500899
1	24505014	24507145
1	24508593	24510327
1	24512005	24514684
1	24519790	24524738
1	24531248	24532539
1	24562776	24563242
1	24565663	24567058
1	24571253	24581876
1	24583226	24586673
1	24587989	24588536
1	24590600	24591326
1	24612640	24614461
1	24618161	24619400
1	24670535	24674664
1	24699902	24703775
1	24707567	24709781
1	24712586	24718177
1	24723294	24728654
1	24752037	24754174
1	24756886	24758803
1	24761108	24765482
1	24770701	24771339
1	24783654	24783997
1	24795224	24801449
1	24805883	24810706
1	24845078	24845589
1	24855490	24859075
1	24869795	24870226
1	24873553	24874182
1	24879018	24882924
1	24907961	24911015
1	24912260	24918763
1	24920716	24925691
1	24936974	24938854
1	24976620	24980260
1	24987315	24989675
1	25005782	25006099
1	25015460	25017158
1	25032461	25033371
1	25050773	25052352
1	25053686	25056201
1	25060835	25065266
1	25099221	25100496
1	25118501	25119534
1	25120888	25127114
1	25165611	25172516
1	25182998	25185139
1	25217546	25224954
1	25244703	25246100
1	25266286	25268336
1	25340657	25342711
1	25380172	25383112
1	25405071	25410128
1	25426568	25427180
1	25444538	25448517
1	25449693	25450752
1	25489885	25490815
1	25502625	25505245
1	25529621	25530704
1	25532388	25536284
1	25543873	25544829
1	25550518	25555596
1	25578011	25580085
1	25588393	25589938
1	25592239	25593693
1	25616553	25624082
1	25625389	25626449
1	25635322	25639150
1	25640719	25641229
1	25642842	25643402
1	25658760	25659090
1	25667254	25667772
1	25671289	25672508
1	25679712	25688021
1	25694918	25695382
1	25707087	25708025
1	25713662	25714434
1	25763665	25764019
1	25819393	25821051
1	25825161	25827799
1	25846102	25852001
1	25853263	25855673
1	25857465	25863870
1	25869829	25870251
1	25883807	25885073
1	25892188	25893364
1	25972253	25973306
1	25976933	25986329
1	25987646	25988283
1	25991808	25995316
1	26008072	26014979
1	26029602	26030232
1	26054347	26057871
1	26061833	26062493
1	26113581	26115213
1	26124635	26126030
1	26157604	26159011
1	26182601	26183276
1	26192545	26192965
1	26198047	26201302
1	26222994	26223830
1	26255398	26257114
1	26263151	26263549
1	26272642	26272978
1	26277095	26279106
1	26310951	26311964
1	26318690	26322588
1	26337889	26338637
1	26353042	26354631
1	26377308	26380571
1	26395412	26397407
1	26424001	26425176
1	26454226	26454978
1	26456836	26460278
1	26462302	26462817
1	26464249	26465118
1	26529521	26530311
1	26550158	26550581
1	26569119	26569730
1	26574423	26579224
1	26582322	26582661
1	26593920	26594478
1	26605237	26606888
1	26647412	26647992
1	26652118	26652485
1	26664945	26667661
1	26695330	26696966
1	26710132	26714002
1	26715495	26716936
1	26718154	26719085
1	26723130	26724041
1	26725810	26726517
1	26728068	26729651
1	26734366	26734879
1	26736417	26737829
1	26751395	26752080
1	26758554	26761157
1	26767490	26767817
1	26769632	26770270
1	26771744	26773915
1	26803153	26804509
1	26827604	26830230
1	26872834	26874190
1	26900164	26901686
1	26904124	26909991
1	26930808	26931180
1	26938657	26938971
1	26945275	26945859
1	26950883	26951462
1	26952662	26955802
1	26992802	26993492
1	27002501	27003123
1	27058491	27059346
1	27070209	27077775
1	27127208	27130714
1	27135000	27136180
1	27141493	27144368
1	27173080	27174554
1	27178817	27182242
1	27188358	27188978
1	27215315	27216826
1	27330321	27337481
1	27397195	27398126
1	27463370	27465550
1	27468565	27469071
1	27536158	27538855
1	27547520	27548432
1	27550443	27552156
1	27569129	27569627
1	27601642	27603506
1	27642526	27643098
1	27678392	27682943
1	27767664	27769609
1	27830075	27833919
1	27866976	27868418
1	27997584	27999074
1	28000383	28003802
1	28012790	28013082
1	28041716	28042871
1	28046389	28048425
1	28209494	28210467
1	28286620	28287035
1	28291996	28295479
1	28317427	28318337
1	28330741	28331245
1	28335889	28336277
1	28339861	28340737
1	28343119	28345798
1	28349546	28358346
1	28384049	28385022
1	28394212	28396627
1	28428856	28429775
1	28433665	28436223
1	28441634	28442295
1	28454896	28457301
1	28470793	28473282
1	28486431	28488042
1	28490447	28495145
1	28501602	28503174
1	28505464	28514227
1	28567598	28569555
1	28586962	28587270
1	28595287	28596450
1	28598441	28600443
1	28602065	28603871
1	28605172	28605496
1	28606765	28607225
1	28608410	28609397
1	28673759	28674268
1	28679232	28681672
1	28702129	28707616
1	28825528	28826775
1	28828728	28829997
1	28885953	28886241
1	28955674	28958714
1	28968914	28969644
1	28970850	28973000
1	28989886	28991358
1	28992823	28993291
1	28994509	28996752
1	28999680	29000158
1	29002743	29005092
1	29153090	29154162
1	29163144	29163790
1	29165187	29166427
1	29176228	29176965
1	29178854	29179414
1	29180959	29183141
1	29201823	29203158
1	29205441	29206082
1	29248481	29249769
1	29306533	29307324
1	29343595	29344009
1	29470524	29471317
1	29517147	29518835
1	29521742	29525904
1	29528292	29532586
1	29578799	29582055
1	29603621	29606249
1	29610148	29616846
1	29631001	29633210
1	29640242	29640636
1	29688566	29689576
1	29693975	29696873
1	29703301	29706115
1	29780082	29780571
1	29804750	29808509
1	29854369	29855276
1	29858017	29859132
1	29875149	29880569
1	29912290	29912660
1	29941349	29944759
1	29980323	29982443
1	30012107	30014923
1	30016534	30016901
1	30034723	30039540
1	30042726	30044239
1	30131434	30133941
1	30136346	30137333
1	30143803	30144870
1	30151142	30152069
1	30167101	30168278
1	30172274	30172828
1	30201647	30202167
1	30203643	30205079
1	30222468	30223166
1	30281827	30282375
1	30293477	30294981
1	30351080	30352106
1	30370780	30371493
1	30381356	30381767
1	30389648	30390306
1	30424747	30426425
2	1869	10100
2	19206	19968
2	27357	28821
2	44909	45542
2	50349	54415
2	128934	129373
2	187874	190427
2	225066	226149
2	235520	236958
2	273541	274457
2	335962	337697
2	344403	345563
2	347589	349369
2	350668	351010
2	398779	399094
2	405526	408556
2	432342	437191
2	465261	468071
2	469650	472691
2	476088	477351
2	505517	506857
2	508075	509153
2	513420	514447
2	517482	521151
2	540205	542185
2	594772	595093
2	607641	611870
2	645030	646493
2	647933	651528
2	657424	657784
2	682761	685292
2	710840	713304
2	717253	719145
2	723689	725218
2	730342	736605
2	738376	743248
2	745871	747455
2	756577	757444
2	778149	779969
2	813856	817036
2	875138	877122
2	878948	879585
2	883577	884141
2	885975	893604
2	895677	897799
2	935153	936201
2	959552	965112
2	978820	981035
2	982567	984602
2	991727	992314
2	999423	1002293
2	1007680	1009210
2	1023080	1024451
2	1055980	1062634
2	1129449	1130883
2	1142804	1143984
2	1171263	1173434
2	1175608	1176647
2	1191926	1195545
2	1234345	1237736
2	1249271	1250841
2	1253903	1255882
2	1274445	1278442
2	1289934	1291272
2	1315876	1316599
2	1377575	1379109
2	1399575	1400775
2	1406945	1407603
2	1412498	1412839
2	1417614	1419056
2	1535425	1536163
2	1554178	1555472
2	1568500	1568932
2	1594913	1596010
2	1639710	1641937
2	1686514	1689905
2	1691949	1697552
2	1732335	1734624
2	1851699	1854585
2	1931012	1931955
2	1974325	1979349
2	1980975	1981462
2	1983491	1987490
2	1989196	1990452
2	1992169	1994990
2	2011414	2011990
2	2013918	2016643
2	2028985	2033951
2	2054648	2055709
2	2147304	2147883
2	2151689	2152231
2	2242668	2244390
2	2479259	2481689
2	2552000	2552982
2	2707584	2708957
2	2857900	2858447
2	2859799	2860194
2	2955141	2956856
2	3084159	3089111
2	3239520	3244250
2	3247378	3374975
2	3376467	3379291
2	3393432	3397339
2	3398713	3400494
2	3404828	3406538
2	3407754	3408951
2	3431392	3431786
2	3434021	3434354
2	3435546	3441209
2	3447403	3448062
2	3451677	3451969
2	3453156	3454094
2	3458952	3460456
2	3463704	3465468
2	3466914	3469394
2	3474713	3476495
2	3483905	3491232
2	3492458	3500462
2	3501852	3509658
2	3549814	3550944
2	3605710	3607818
2	3614962	3627430
2	3663036	3664337
2	3669054	3669545
2	3695132	3697185
2	3950833	3956387
2	4019100	4020580
2	4187933	4188252
2	4238136	4238656
2	4267696	4268247
2	4483659	4484269
2	4729827	4731602
2	4901279	4909140
2	4935563	4936654
2	5167214	5169107
2	5198525	5205826
2	5565343	5567285
2	5573441	5574686
2	5576349	5578880
2	5685190	5686389
2	5694422	5695565
2	5709192	5709680
2	5767192	5774088
2	5832888	5834786
2	5838096	5839048
2	5844082	5845040
2	5858104	5859232
2	5875516	5876356
2	6016370	6017123
2	6018611	6022934
2	6031874	6032581
2	6049013	6049651
2	6129505	6133436
2	6164756	6165570
2	6167804	6168964
2	6182606	6184758
2	6202939	6204771
2	6225655	6226142
2	6241723	6242493
2	6244902	6245741
2	6254247	6255117
2	6275774	6276374
2	6287379	6295141
2	6298236	6299799
2	6321683	6323711
2	6418361	6420275
2	6451765	6454006
2	6455254	6455553
2	6483978	6484874
2	6491940	6493290
2	6504392	6504759
2	6608677	6609220
2	6654487	6654896
2	6671289	6673716
2	6683764	6684844
2	6687268	6689558
2	6692256	6693495
2	6801942	6802680
2	6804847	6806474
2	6869843	6876153
2	6898016	6900702
2	6959818	6960418
2	6980453	6980910
2	7001607	7004085
2	7005754	7010080
2	7019423	7021830
2	7030825	7031834
2	7036438	7037689
2	7058963	7063207
2	7066149	7066678
2	7077879	7079241
2	7180444	7182107
2	7262387	7266115
2	7267532	7268046
2	7275811	7277045
2	7296178	7297165
2	7301546	7303154
2	7315038	7320706
2	7330525	7334216
2	7365016	7369870
2	7372339	7373980
2	7379030	7379910
2	7385177	7386843
2	7411201	7411741
2	7418002	7418538
2	7422515	7425149
2	7431205	7437553
2	7520519	7521125
2	7531247	7532129
2	7584559	7586410
2	7589699	7590069
2	7605400	7605717
2	7651452	7652960
2	7655144	7655634
2	7679250	7680058
2	7719680	7720426
2	7727826	7730021
2	7803361	7804956
2	7808004	7818204
2	7833818	7834634
2	7846052	7855361
2	7856898	7860048
2	7874415	7878406
2	7885719	7889008
2	7891047	7895171
2	7915295	7915788
2	7920877	7921948
2	7977759	7981114
2	7982791	7984146
2	7985975	7987002
2	7993837	7994292
2	7995780	7997121
2	8009661	8024367
2	8025700	8027858
2	8049611	8051234
2	8052613	8054021
2	8062440	8063755
2	8071554	8074841
2	8078506	8078902
2	8099812	8101390
2	8111082	8111945
2	8115816	8116717
2	8146025	8151145
2	8175676	8178767
2	8241061	8242001
2	8243896	8248123
2	8249831	8261819
2	8277340	8277672
2	8280425	8281319
2	8284558	8286399
2	8306806	8307341
2	8320866	8321714
2	8331615	8334480
2	8340563	8342279
2	8343712	8344087
2	8370963	8371739
2	8412228	8412787
2	8444354	8447996
2	8484805	8485165
2	8489930	8491050
2	8519641	8521211
2	8544564	8546483
2	8586853	8592423
2	8599688	8601790
2	8626835	8631167
2	8662975	8666406
2	8675244	8679027
2	8698335	8700259
2	8775940	8777270
2	8784745	8785453
2	8809403	8809941
2	8840661	8841480
2	8892068	8893171
2	8955117	8956949
2	9018583	9027512
2	9049176	9050761
2	9061202	9063300
2	9089175	9089954
2	9106234	9107308
2	9206086	9206865
2	9245510	9247183
2	9265313	9266342
2	9273836	9276642
2	9278822	9280441
2	9291007	9292576
2	9309199	9309938
2	9330633	9331991
2	9333946	9337813
2	9339132	9339759
2	9344648	9345046
2	9346514	9349148
2	9359459	9361253
2	9371821	9382854
2	9420457	9423912
2	9428741	9430402
2	9488567	9493745
2	9569235	9571664
2	9618166	9622502
2	9641001	9642286
2	9669171	9674234
2	9678128	9679224
2	9704771	9705959
2	9711360	9712033
2	9717710	9720272
2	9737760	9738133
2	9819473	9820491
2	9821978	9822812
2	9861922	9868285
2	9884001	9887706
2	9888931	9890822
2	9892676	9896187
2	9900182	9901126
2	9927821	9929081
2	9967110	9968489
2	9969932	9970383
2	9986237	9986665
2	10011695	10013350
2	10022469	10025911
2	10032036	10034004
2	10125406	10127513
2	10131916	10132874
2	10156261	10157756
2	10163386	10165266
2	10175497	10176444
2	10195525	10198035
2	10235942	10239111
2	10291505	10297738
2	10315599	10325133
2	10384921	10390564
2	10394477	10396482
2	10397675	10397966
2	10403127	10406237
2	10433230	10434939
2	10462887	10463770
2	10491234	10493407
2	10509614	10511080
2	10523201	10523496
2	10528122	10531941
2	10536957	10537689
2	10574134	10574499
2	10584034	10585152
2	10600362	10600969
2	10670857	10672486
2	10674110	10678163
2	10690800	10692909
2	10702611	10706225
2	10710169	10710898
2	10789880	10794024
2	10803890	10805750
2	10807514	10812978
2	10826984	10831450
2	10853821	10855355
2	10868612	10870816
2	10908406	10909791
2	10946202	10951416
2	10990773	11004656
2	11012307	11016230
2	11037298	11039243
2	11086388	11089481
2	11094843	11095440
2	11098834	11099177
2	11127803	11128444
2	11138237	11139415
2	11170793	11172027
2	11193932	11194371
2	11302910	11306780
2	11368610	11370732
2	11375134	11378087
2	11439591	11440190
2	11441614	11442183
2	11449627	11452288
2	11455771	11458290
2	11459782	11461247
2	11497008	11497547
2	11506071	11508979
2	11557054	11557776
2	11581028	11594154
2	11637242	11639426
2	11655609	11662462
2	11664591	11668205
2	11709320	11709919
2	11762123	11762601
2	11765484	11765857
2	11772591	11774852
2	11801799	11803440
2	11814789	11816213
2	11823224	11824538
2	11869929	11873559
2	11891179	11898265
2	11921549	11925413
2	11930762	11935348
2	11965679	11966317
2	11968184	11969878
2	11971547	11972035
2	12008549	12009763
2	12011301	12013320
2	12029811	12030190
2	12033535	12036844
2	12101797	12106270
2	12179509	12181926
2	12193636	12195079
2	12198825	12200375
2	12247426	12251460
2	12256738	12257647
2	12260059	12262874
2	12272294	12273341
2	12275675	12278396
2	12295567	12296850
2	12303065	12304976
2	12312719	12314409
2	12323030	12325025
2	12340194	12345776
2	12354264	12355312
2	12359778	12360521
2	12361940	12367255
2	12382929	12384503
2	12388275	12390554
2	12394367	12394919
2	12438126	12448250
2	12454874	12464501
2	12498371	12498974
2	12509133	12509827
2	12512980	12519146
2	12521252	12523919
2	12526250	12527851
2	12534760	12535301
2	12563039	12564209
2	12567049	12567525
2	12579900	12580374
2	12606754	12607375
2	12608787	12609080
2	12655753	12656772
2	12661604	12662042
2	12718476	12719356
2	12723406	12729596
2	12730971	12733120
2	12737687	12738534
2	12757239	12759645
2	12763701	12766690
2	12772015	12772944
2	12789960	12790546
2	12865334	12870510
2	12887091	12888406
2	12891716	12892314
2	12900076	12901037
2	12919543	12921249
2	12923087	12923455
2	12931290	12932376
2	12940570	12942682
2	13054261	13062431
2	13068639	13070965
2	13072285	13075204
2	13100555	13101338
2	13107494	13108638
2	13110959	13112721
2	13148786	13150845
2	13235551	13244886
2	13248326	13248927
2	13251925	13254726
2	13275736	13276027
2	13277810	13280917
2	13404843	13405312
2	13407530	13409884
2	13475472	13478502
2	13484002	13485210
2	13508348	13517115
2	13577513	13578854
2	13581809	13582113
2	13655028	13657089
2	13662320	13663865
2	13703904	13705590
2	13707099	13712280
2	13735464	13737800
2	13740868	13744628
2	13766905	13768264
2	13782320	13784421
2	13792089	13792661
2	13815266	13817550
2	13818719	13819730
2	13821497	13821880
2	13836106	13843609
2	13902890	13904616
2	13925939	13929576
2	13931084	13931673
2	13939365	13953471
2	13985270	13986417
2	13987930	13988299
2	14029538	14031098
2	14053006	14054967
2	14148889	14149865
2	14243427	14244526
2	14259251	14260418
2	14288478	14295420
2	14321036	14322576
2	14325331	14325697
2	14337480	14349514
2	14365217	14365583
2	14393556	14394814
2	14399787	14402775
2	14433586	14434182
2	14442785	14447127
2	14481078	14483102
2	14493869	14495595
2	14507205	14511707
2	14550721	14553325
2	14633692	14635435
2	14647252	14648129
2	14652475	14653405
2	14675720	14677287
2	14683907	14685699
2	14688680	14701739
2	14752583	14752900
2	14782632	14786844
2	14790765	14792360
2	14853278	14859315
2	14862916	14864163
2	14872779	14873216
2	14933583	14936168
2	14955037	14956975
2	14982923	14984017
2	14996777	14999066
2	15003799	15004313
2	15083331	15084258
2	15087072	15087682
2	15109312	15111988
2	15151003	15151337
2	15154612	15155809
2	15159695	15165940
2	15174801	15178937
2	15186429	15187448
2	15222344	15223074
2	15292520	15293038
2	15294253	15295833
2	15330078	15332581
2	15379803	15381985
2	15415906	15416226
2	15485909	15487439
2	15543377	15545299
2	15574585	15575006
2	15627692	15628706
2	15709787	15712869
2	15720066	15721501
2	15734969	15735494
2	15769200	15770787
2	15776755	15777420
2	15812051	15813859
2	15820991	15828849
2	15841698	15843570
2	15845537	15845992
2	15933452	15935151
2	15936442	15939723
2	15951962	15953567
2	15954899	15958208
2	15967503	15967869
2	16012970	16015304
2	16018441	16019207
2	16044207	16046322
2	16056838	16057569
2	16076233	16081303
2	16120957	16122023
2	16123623	16126394
2	16128462	16130744
2	16243208	16244239
2	16248288	16253609
2	16279872	16280377
2	16297756	16301618
2	16306770	16307552
2	16338252	16342073
2	16348161	16348458
2	16357896	16359626
2	16386637	16386966
2	16414778	16418195
2	16420715	16421455
2	16433267	16433982
2	16436095	16436965
2	16456294	16458928
2	16487261	16488460
2	16491624	16493740
2	16495228	16496908
2	16498368	16499388
2	16500804	16501148
2	16516737	16518326
2	16594770	16595649
2	16623465	16623844
2	16631374	16632211
2	16633756	16635014
2	16637882	16638584
2	16700751	16701221
2	16722969	16725757
2	16779776	16783113
2	16793252	16798812
2	16816830	16820719
2	16844542	16845624
2	16857474	16863450
2	16867043	16868397
2	16884949	16892732
2	16902455	16904072
2	16907193	16908029
2	16916375	16917832
2	16926517	16926874
2	16938822	16939761
2	16970028	16973242
2	16997275	16997712
2	17006536	17007105
2	17028461	17031962
2	17063411	17065356
2	17068031	17068401
2	17070666	17072135
2	17106154	17110637
2	17143295	17145674
2	17190447	17191713
2	17193853	17195640
2	17205704	17211002
2	17234239	17236321
2	17237550	17240415
2	17243704	17247490
2	17257387	17260082
2	17263826	17265050
2	17269776	17270344
2	17276131	17277096
2	17289932	17290656
2	17292882	17295488
2	17297084	17297615
2	17347206	17349213
2	17365152	17366063
2	17370543	17372932
2	17381072	17382229
2	17436970	17437997
2	17440503	17442580
2	17461943	17464523
2	17501625	17502195
2	17556948	17558014
2	17559858	17561808
2	17568835	17569568
2	17581143	17581921
2	17657888	17659588
2	17663531	17665900
2	17668851	17669815
2	17685652	17686026
2	17711149	17711942
2	17715508	17717075
2	17742335	17751587
2	17767546	17771012
2	17786380	17788245
2	17818182	17818474
2	17820361	17824033
2	17826929	17827471
2	17879462	17882462
2	17902520	17903200
2	17908282	17909719
2	17964524	17965638
2	17986569	17989469
2	18050833	18051924
2	18076051	18077379
2	18081603	18082634
2	18085706	18089524
2	18094004	18094860
2	18103800	18106215
2	18121483	18122730
2	18163412	18163851
2	18167907	18168381
2	18169561	18170511
2	18173003	18173802
2	18203458	18204852
2	18219789	18221077
2	18231531	18232554
2	18290840	18291935
2	18293431	18294328
2	18310626	18311738
2	18314250	18315039
2	18346039	18347876
2	18370404	18372085
2	18386648	18393044
2	18396746	18398443
2	18446304	18449949
2	18476836	18477655
2	18479340	18481858
2	18522354	18522683
2	18527207	18530900
2	18558998	18561175
2	18599330	18601187
2	18607314	18610310
2	18627844	18636017
2	18644885	18647994
2	18697717	18699044
2	18705068	18705612
2	18710323	18710666
2	18715874	18720529
2	18726549	18730070
2	18803471	18806123
2	18808204	18810674
2	18845917	18847780
2	18848952	18849634
2	18867498	18870127
2	18901764	18903489
2	18913824	18916253
2	18959947	18960327
2	18994217	18994803
2	19008651	19008968
2	19080919	19085219
2	19133142	19134950
2	19145229	19146738
2	19149137	19150884
2	19176116	19177256
2	19180038	19181122
2	19199037	19200130
2	19205485	19211223
2	19213078	19215930
2	19217295	19226822
[truncated: 2,624 more rows]
