# Supplementary material for: Mutations of PDS5 genes enhance TAD-like domain formation in Arabidopsis thaliana
Source: Nat Commun. 2024 Oct 29;15:9308. doi: 10.1038/s41467-024-53760-x (PMC11519323; doi:10.1038/s41467-024-53760-x)
Supplement: Supplementary file 18 — Supplementary Data 15 [file 41467_2024_53760_MOESM18_ESM.xlsx]

## Sheet: Insulation scores in WT and pds
			insulation score			for cells in these three columns, "1" refer to regions annotated as "insulated regions" in the corresponding sample.
chr	from	to	log2WT_score	log2mu_score	log2wapl_score	WT_local_min	mu_local_min	wapl_local_min
1	17698001	17700000	NA	NA	NA	0	0	0
1	17700001	17702000	NA	NA	NA	0	0	0
1	17702001	17704000	NA	NA	NA	0	0	0
1	17704001	17706000	NA	NA	NA	0	0	0
1	17706001	17708000	NA	NA	NA	0	0	0
1	17708001	17710000	NA	NA	NA	0	0	0
1	17710001	17712000	NA	NA	NA	0	0	0
1	17712001	17714000	NA	NA	NA	0	0	0
1	17714001	17716000	NA	NA	NA	0	0	0
1	17716001	17718000	NA	NA	NA	0	0	0
1	17718001	17720000	NA	NA	NA	0	0	0
1	17720001	17722000	NA	NA	NA	0	0	0
1	17722001	17724000	NA	NA	NA	0	0	0
1	17724001	17726000	NA	NA	NA	0	0	0
1	17726001	17728000	NA	NA	NA	0	0	0
1	17728001	17730000	NA	NA	NA	0	0	0
1	17730001	17732000	NA	NA	NA	0	0	0
1	17732001	17734000	NA	NA	NA	0	0	0
1	17734001	17736000	NA	NA	NA	0	0	0
1	17736001	17738000	NA	NA	NA	0	0	0
1	17738001	17740000	NA	NA	NA	0	0	0
1	17740001	17742000	NA	NA	NA	0	0	0
1	17742001	17744000	NA	NA	NA	0	0	0
1	17744001	17746000	NA	NA	NA	0	0	0
1	17746001	17748000	0.278111776069179	0.370773743982365	0.259982080044892	0	0	0
1	17748001	17750000	0.332435356441041	0.361819051572316	0.267200753786638	0	0	0
1	17750001	17752000	0.380129053327	0.353371364155384	0.282512477882022	0	0	0
1	17752001	17754000	0.416341897348908	0.328623604160748	0.276831775197181	0	0	0
1	17754001	17756000	0.433250841797143	0.287420054265624	0.256562480238713	0	0	0
1	17756001	17758000	0.431539468733414	0.235978149838415	0.201406683089362	0	0	0
1	17758001	17760000	0.418698428968833	0.173411021626951	0.158259936023906	0	0	0
1	17760001	17762000	0.398647406613425	0.103203657377188	0.0737133785936391	0	0	0
1	17762001	17764000	0.365422973085783	0.0351969239368677	-0.0022512853906965	0	0	0
1	17764001	17766000	0.312567716816134	-0.0560243616107767	-0.0818244604063427	0	0	0
1	17766001	17768000	0.255179911308424	-0.113977222713889	-0.13827244930299	0	0	0
1	17768001	17770000	0.147550366998043	-0.195526219250621	-0.218334771122977	0	0	0
1	17770001	17772000	0.0341797290977484	-0.2503015824788	-0.283760879958338	0	0	0
1	17772001	17774000	-0.0488076915284266	-0.259618847771026	-0.293863913592801	0	0	0
1	17774001	17776000	-0.124896644519545	-0.248882795684404	-0.298634402385799	0	0	0
1	17776001	17778000	-0.165751443632052	-0.247361032934691	-0.30729754007956	0	0	0
1	17778001	17780000	-0.216887849602882	-0.262793349854112	-0.322811571891917	0	1	0
1	17780001	17782000	-0.285583789392561	-0.244120784262453	-0.337272909666816	0	0	1
1	17782001	17784000	-0.304931393102549	-0.198718502691592	-0.312257127411229	0	0	0
1	17784001	17786000	-0.305144699874056	-0.126154519512888	-0.270161096851284	0	0	0
1	17786001	17788000	-0.306123390645075	-0.0559383346796318	-0.256499372236913	0	0	0
1	17788001	17790000	-0.329963050143385	-0.00732007116913106	-0.254623972251673	1	0	0
1	17790001	17792000	-0.327513596427262	0.0401924503431905	-0.243110880485662	0	0	0
1	17792001	17794000	-0.325637847230143	0.0957001894927668	-0.20626476926508	0	0	0
1	17794001	17796000	-0.295900300797784	0.131057442322702	-0.186922779798687	0	0	0
1	17796001	17798000	-0.30870721222194	0.140732884913638	-0.203407172891212	0	0	0
1	17798001	17800000	-0.285094391173675	0.156363374694078	-0.181078715993487	0	0	0
1	17800001	17802000	-0.251740608259309	0.194137165299354	-0.14192680130437	0	0	0
1	17802001	17804000	-0.216550860877549	0.206771794567598	-0.124827462319153	0	0	0
1	17804001	17806000	-0.166607414576518	0.197483190200051	-0.131772477851317	0	0	0
1	17806001	17808000	-0.102371005576468	0.189510450477297	-0.134763323032092	0	0	0
1	17808001	17810000	-0.0321238535403243	0.185000229094307	-0.121162616832728	0	0	0
1	17810001	17812000	0.0390421045084795	0.179953813536568	-0.117131342919433	0	0	0
1	17812001	17814000	0.0849650289387435	0.177575672282814	-0.105396585257923	0	0	0
1	17814001	17816000	0.114935374796785	0.132222143771333	-0.100598001433058	0	0	0
1	17816001	17818000	0.140681722417109	0.104316022967168	-0.069625982921158	0	0	0
1	17818001	17820000	0.155493811038519	0.0532012991165501	-0.0272871724365438	0	0	0
1	17820001	17822000	0.177381474530124	-0.000615243490952061	-0.00726748372944855	0	0	0
1	17822001	17824000	0.177755795658872	-0.0383732744588351	0.0041988085174758	0	0	0
1	17824001	17826000	0.157747401298411	-0.0874764899435087	0.0206915264590149	0	0	0
1	17826001	17828000	0.141301138118182	-0.129115184686214	0.0365016601597616	0	0	0
1	17828001	17830000	0.123504340080294	-0.172131866514908	0.0293515211630096	0	0	0
1	17830001	17832000	0.0806935686529553	-0.216893543800441	0.016072383795932	0	0	0
1	17832001	17834000	0.0580908678637697	-0.24194269477786	0.0440632166361108	0	0	0
1	17834001	17836000	0.0500125486745342	-0.272774062791443	0.0386874756067583	0	0	0
1	17836001	17838000	0.0478113537654135	-0.301754594929428	0.0300851075392692	0	0	0
1	17838001	17840000	0.0379936779139678	-0.342272612460554	0.0126081208069029	0	0	0
1	17840001	17842000	0.00570608899942041	-0.380551702805307	-0.00609603131252687	0	0	0
1	17842001	17844000	-0.0294255255073888	-0.41388237128367	-0.0139489504553184	0	0	0
1	17844001	17846000	-0.0666907763861845	-0.444766974159626	-0.029034421757441	0	0	0
1	17846001	17848000	-0.101702602289625	-0.500446105571413	-0.0824758857803343	0	0	0
1	17848001	17850000	-0.126644129410469	-0.561335572317672	-0.0991108024613938	0	0	0
1	17850001	17852000	-0.140244814228058	-0.563592847241029	-0.10001461781289	0	0	0
1	17852001	17854000	-0.163920926455984	-0.587700698120063	-0.123605734204009	0	0	0
1	17854001	17856000	-0.177731270705768	-0.611440754127336	-0.153152279454236	0	1	0
1	17856001	17858000	-0.133658244054071	-0.578108236662055	-0.131369075131862	0	0	0
1	17858001	17860000	-0.0623932595055854	-0.484666560674476	-0.0831278637331497	0	0	0
1	17860001	17862000	0.0278860058411852	-0.313864957431601	-0.022517220507916	0	0	0
1	17862001	17864000	0.0729488896814452	-0.155098728956213	0.00621644601644004	0	0	0
1	17864001	17866000	0.073409602371425	-0.0182461146943434	0.023751056869838	0	0	0
1	17866001	17868000	0.0849706973954623	0.0983147751351775	0.0642544854575926	0	0	0
1	17868001	17870000	0.121098872577238	0.202874259285451	0.105204242243592	0	0	0
1	17870001	17872000	0.153830972711708	0.283477357742676	0.10940903839756	0	0	0
1	17872001	17874000	0.153586996267694	0.347834701664753	0.112009280248628	0	0	0
1	17874001	17876000	0.155921660001094	0.406304375538817	0.109854062275284	0	0	0
1	17876001	17878000	0.172207517647946	0.455624021189238	0.131033108475105	0	0	0
1	17878001	17880000	0.169667919207292	0.508632312214946	0.11669754530851	0	0	0
1	17880001	17882000	0.175350939694431	0.527785993057398	0.113301102691102	0	0	0
1	17882001	17884000	0.16067829206044	0.517906368211421	0.119207846427615	0	0	0
1	17884001	17886000	0.125636181326217	0.486357402704743	0.0676756593628471	0	0	0
1	17886001	17888000	0.101112857843303	0.44565526067481	0.0378192811700702	0	0	0
1	17888001	17890000	0.0518279443593963	0.378384809346663	-0.0481938615765495	0	0	0
1	17890001	17892000	-0.0252234620416561	0.298052922044787	-0.147479049486711	0	0	0
1	17892001	17894000	-0.100835129870417	0.220344913949946	-0.219043997552761	0	0	0
1	17894001	17896000	-0.173130669023299	0.147121015365428	-0.252918221151412	0	0	0
1	17896001	17898000	-0.239419803234015	0.0597013124417653	-0.273683654722589	0	0	0
1	17898001	17900000	-0.29426167233693	-0.0395650765376631	-0.312809526205521	0	0	0
1	17900001	17902000	-0.311256004340897	-0.0990284372325329	-0.318755670733773	0	0	0
1	17902001	17904000	-0.35544023432815	-0.168442654701294	-0.367506642356905	0	0	0
1	17904001	17906000	-0.424744703860797	-0.290665076517776	-0.430434996282885	0	0	0
1	17906001	17908000	-0.50972117193317	-0.412482523189351	-0.470393519091171	0	0	0
1	17908001	17910000	-0.523001559686228	-0.503368247895386	-0.492015462630076	1	1	1
1	17910001	17912000	-0.504932318119978	-0.495842659577426	-0.451394591156133	0	0	0
1	17912001	17914000	-0.421936503846257	-0.40243431444263	-0.361319868948161	0	0	0
1	17914001	17916000	-0.294232093389889	-0.295262858897008	-0.283925478309065	0	0	0
1	17916001	17918000	-0.22021304936512	-0.18719296333533	-0.223121283820983	0	0	0
1	17918001	17920000	-0.163986069628145	-0.0915797147608591	-0.172187828185625	0	0	0
1	17920001	17922000	-0.118315594331985	0.00605321702188886	-0.143083587760954	0	0	0
1	17922001	17924000	-0.0646532301872968	0.0780629785448667	-0.100624144800314	0	0	0
1	17924001	17926000	-0.000587740876790862	0.131218867717735	-0.0334520364879917	0	0	0
1	17926001	17928000	0.0505174579279106	0.166735832998202	0.0165532088002768	0	0	0
1	17928001	17930000	0.0805374646029501	0.19434449761516	0.0340848724979151	0	0	0
1	17930001	17932000	0.118914480745506	0.244670121697054	0.0381901722401986	0	0	0
1	17932001	17934000	0.121207332312529	0.248764763143867	0.05142632176629	0	0	0
1	17934001	17936000	0.122637035632692	0.208240543282035	0.0421762079526122	0	0	0
1	17936001	17938000	0.112559906986657	0.14933970218512	0.0374534795951475	0	0	0
1	17938001	17940000	0.0814553082432336	0.0815371120369504	0.0308181301876978	0	0	0
1	17940001	17942000	0.0559760382301148	0.0347392347010603	-0.00443201014655468	0	0	0
1	17942001	17944000	0.0442418133444824	0.0305816982857227	-0.0297307016301669	0	0	0
1	17944001	17946000	0.00936232030002939	0.0130428286304437	-0.0514176421969098	0	0	0
1	17946001	17948000	-0.000213011706153439	0.0091029760948061	-0.0446921456016901	0	0	0
1	17948001	17950000	-0.00566281754530562	0.00114054524120744	-0.0398843162380969	0	0	0
1	17950001	17952000	-0.0396639475181333	-0.0406526531902218	-0.0717335207251259	0	0	0
1	17952001	17954000	-0.0804054475465923	-0.072937789491342	-0.10386238863023	0	0	0
1	17954001	17956000	-0.148235609170894	-0.123079363494469	-0.148416023346615	0	0	0
1	17956001	17958000	-0.238833624228018	-0.205062070508453	-0.219847769797061	0	0	0
1	17958001	17960000	-0.287014437958949	-0.284685630317334	-0.264147774301634	0	0	0
1	17960001	17962000	-0.33619514938105	-0.365221130632	-0.342689143459609	0	0	0
1	17962001	17964000	-0.359578431386611	-0.390217504490329	-0.389536290181178	1	1	0
1	17964001	17966000	-0.30142969662583	-0.379775213821621	-0.391093580707116	0	0	0
1	17966001	17968000	-0.260421672245706	-0.334242139659589	-0.396958754756318	0	0	0
1	17968001	17970000	-0.249536041199266	-0.280494076566173	-0.399630223642272	0	0	0
1	17970001	17972000	-0.256436773571922	-0.243686036039583	-0.425963799851283	0	0	0
1	17972001	17974000	-0.255398454664344	-0.211877236755095	-0.465668048419362	0	0	0
1	17974001	17976000	-0.25843620562009	-0.202391248271981	-0.502105762137344	0	0	1
1	17976001	17978000	-0.245406611861044	-0.195550321147283	-0.501826670444177	0	0	0
1	17978001	17980000	-0.213621406623809	-0.19758805533846	-0.502016144381741	0	0	0
1	17980001	17982000	-0.205134188986863	-0.174464724086473	-0.491920574637225	0	0	0
1	17982001	17984000	-0.223717998780005	-0.194469443493375	-0.478282669320749	0	0	0
1	17984001	17986000	-0.208955140458878	-0.206603150330774	-0.429058358643397	0	0	0
1	17986001	17988000	-0.156903157171463	-0.203457412733563	-0.343411297134224	0	0	0
1	17988001	17990000	-0.110904469747999	-0.210238859329389	-0.291953564115791	0	0	0
1	17990001	17992000	-0.0875906692603408	-0.208274000184873	-0.226254635662124	0	0	0
1	17992001	17994000	-0.0481753689659841	-0.223003837588926	-0.189578110308973	0	0	0
1	17994001	17996000	-0.00409790693948834	-0.239714640918023	-0.129978499665765	0	0	0
1	17996001	17998000	0.068033541007251	-0.210914284383833	-0.0540013379303228	0	0	0
1	17998001	18000000	0.154513904506446	-0.117385063964087	0.0478187594398512	0	0	0
1	18000001	18002000	0.222588749634853	-0.029589087167489	0.124877409889546	0	0	0
1	18002001	18004000	0.302607652199508	0.0137794054533199	0.19306906302168	0	0	0
1	18004001	18006000	0.319754650260174	0.0379661088338037	0.250693193067819	0	0	0
1	18006001	18008000	0.299493399166457	0.0542004828147074	0.277796619708745	0	0	0
1	18008001	18010000	0.300129839787311	0.0702684750771527	0.309214025904126	0	0	0
1	18010001	18012000	0.293999033675932	0.0692516779124345	0.297361072817646	0	0	0
1	18012001	18014000	0.269460282574757	0.0505111711298775	0.255058611127706	0	0	0
1	18014001	18016000	0.250274943513841	0.0365075978927129	0.221450103899393	0	0	0
1	18016001	18018000	0.246649045335682	0.0259851008587561	0.209096262784613	0	0	0
1	18018001	18020000	0.267250086693449	0.036282311454183	0.218115074995484	0	0	0
1	18020001	18022000	0.260097646852993	0.0344198914805652	0.189589689235841	0	0	0
1	18022001	18024000	0.237510622941233	0.0280404995829227	0.133963104858607	0	0	0
1	18024001	18026000	0.200099259696289	-0.0180094740718749	0.0451262783169971	0	0	0
1	18026001	18028000	0.159361194850756	-0.0554201829042942	-0.0162589051431365	0	0	0
1	18028001	18030000	0.126194034678548	-0.0589649119269774	-0.0615866188516411	0	0	0
1	18030001	18032000	0.0936997028885074	-0.0350622316795203	-0.0791393532938369	0	0	0
1	18032001	18034000	0.0554239554793649	-0.0305681069323778	-0.0940034040210951	0	0	0
1	18034001	18036000	0.00976596278584367	-0.0424338994364438	-0.116707978503346	0	0	0
1	18036001	18038000	-0.0382164577986732	-0.0473939315076751	-0.160929434897856	0	0	0
1	18038001	18040000	-0.093831568871856	-0.0685104985642107	-0.20678378104309	0	0	0
1	18040001	18042000	-0.145133035375377	-0.053868134467319	-0.216518779139252	0	0	0
1	18042001	18044000	-0.164063443439337	-0.0096054579277421	-0.202679630854978	0	0	0
1	18044001	18046000	-0.172873864479211	0.031894864646718	-0.21188242035896	0	0	0
1	18046001	18048000	-0.181713430126272	0.0676278303615134	-0.207412042756158	0	0	0
1	18048001	18050000	-0.160323551951211	0.122797530978238	-0.172094120383254	0	0	0
1	18050001	18052000	-0.137565835938484	0.193704720439921	-0.129867108831275	0	0	0
1	18052001	18054000	-0.104174689192238	0.244633774183888	-0.133448464685376	0	0	0
1	18054001	18056000	-0.100635243475661	0.252200874077743	-0.148724682721106	0	0	0
1	18056001	18058000	-0.119814264699301	0.259592094452987	-0.161827175839834	0	0	0
1	18058001	18060000	-0.128407051263247	0.267073119009207	-0.185150127970953	0	0	0
1	18060001	18062000	-0.148396164048402	0.269562302743337	-0.20710288976142	0	0	0
1	18062001	18064000	-0.141748129388029	0.264373214726821	-0.196194715392709	0	0	0
1	18064001	18066000	-0.112407263274366	0.261634849436369	-0.17358094668538	0	0	0
1	18066001	18068000	-0.128533528735623	0.219345882144781	-0.187023081414516	0	0	0
1	18068001	18070000	-0.11930926273688	0.1572505904232	-0.207372080340425	0	0	0
1	18070001	18072000	-0.108228230282821	0.0928836938425323	-0.197182089050663	0	0	0
1	18072001	18074000	-0.0819695709414025	0.0131839509326996	-0.194315157763128	0	0	0
1	18074001	18076000	-0.0725402242981459	-0.078085634341013	-0.211419255398528	0	0	0
1	18076001	18078000	-0.069231152119114	-0.149490334517243	-0.224967527770799	0	0	0
1	18078001	18080000	-0.0979873312030364	-0.220895082643503	-0.228150125233813	0	0	0
1	18080001	18082000	-0.0874939714306566	-0.256201137434396	-0.215687905720869	0	0	0
1	18082001	18084000	-0.0724386303658282	-0.265846051483961	-0.184480810848836	0	0	0
1	18084001	18086000	-0.0731881375168203	-0.271912441844592	-0.152267246848721	0	0	0
1	18086001	18088000	-0.0986495195644759	-0.300873054862441	-0.173099656214848	0	1	0
1	18088001	18090000	-0.10943372739516	-0.291386574998369	-0.158160423096576	0	0	0
1	18090001	18092000	-0.102303133847908	-0.269889876134668	-0.110233902728693	0	0	0
1	18092001	18094000	-0.0952749867305186	-0.244475446613925	-0.0812583202368567	0	0	0
1	18094001	18096000	-0.116444700337744	-0.224996533987649	-0.0783996854705003	0	0	0
1	18096001	18098000	-0.140503257658814	-0.216487025002666	-0.0700263862817318	0	0	0
1	18098001	18100000	-0.135718848322329	-0.165873500407492	-0.0764492211722149	0	0	0
1	18100001	18102000	-0.11076514999174	-0.0955515969814105	-0.0595125853864257	0	0	0
1	18102001	18104000	-0.0904452142898415	-0.0283827492937587	-0.0460063595377051	0	0	0
1	18104001	18106000	-0.0921325048982934	0.0171264725570331	-0.0502066342796705	0	0	0
1	18106001	18108000	-0.12096410927288	0.0429610881280088	-0.0576346354586952	0	0	0
1	18108001	18110000	-0.120935937813129	0.0810978444119277	-0.0579594049649572	0	0	0
1	18110001	18112000	-0.0925572288351525	0.112568178022607	-0.0720228805460752	0	0	0
1	18112001	18114000	-0.0783274929301131	0.127951608435038	-0.0713447897227941	0	0	0
1	18114001	18116000	-0.0600094638108385	0.152634128805946	-0.0371892435126077	0	0	0
1	18116001	18118000	-0.0544963428409576	0.147356965799002	-0.035995669412945	0	0	0
1	18118001	18120000	-0.0269620494449992	0.132304510766597	-0.0475125196214888	0	0	0
1	18120001	18122000	-0.014214173411864	0.106916974850826	-0.0545117244169556	0	0	0
1	18122001	18124000	-0.0172583399946339	0.0526859165939026	-0.0700463296056072	0	0	0
1	18124001	18126000	-0.0461338810626578	-0.00929313911987035	-0.087415425994491	0	0	0
1	18126001	18128000	-0.0600589219976264	-0.0544092985696558	-0.100549950333565	0	0	0
1	18128001	18130000	-0.0916916591220926	-0.106834749549953	-0.107559363668935	0	0	0
1	18130001	18132000	-0.135446991754713	-0.140279628897349	-0.153165135688793	0	0	0
1	18132001	18134000	-0.161296984910573	-0.144927754670354	-0.204041898203653	0	0	0
1	18134001	18136000	-0.176146986536942	-0.115008775878201	-0.195869796338159	0	0	0
1	18136001	18138000	-0.174970990454691	-0.0806019812310275	-0.178684680010047	0	0	0
1	18138001	18140000	-0.144689302056104	-0.0250908402776391	-0.150125641046663	0	0	0
1	18140001	18142000	-0.0735661002174478	0.0643793678954638	-0.0507923981054072	0	0	0
1	18142001	18144000	-0.0311535674356663	0.177409768229374	0.00768340846297173	0	0	0
1	18144001	18146000	0.00685182343955955	0.256919442763164	0.0435931459900514	0	0	0
1	18146001	18148000	0.0238417295142427	0.297924012187615	0.0714817311834698	0	0	0
1	18148001	18150000	0.0224342434560626	0.319009780643188	0.0742582489434849	0	0	0
1	18150001	18152000	0.0727309718581872	0.33777422710816	0.121314362979472	0	0	0
1	18152001	18154000	0.146851870694911	0.37172619826523	0.184207242083479	0	0	0
1	18154001	18156000	0.190187120192957	0.386336987153652	0.230946424367892	0	0	0
1	18156001	18158000	0.169793445291397	0.371183648425575	0.228688926485599	0	0	0
1	18158001	18160000	0.139416148965716	0.34438110848671	0.244686268633561	0	0	0
1	18160001	18162000	0.122203607256039	0.301477744124232	0.246101718549568	0	0	0
1	18162001	18164000	0.127023883346856	0.250719999459611	0.220221849604338	0	0	0
1	18164001	18166000	0.122415246758707	0.18883834885913	0.191653218906178	0	0	0
1	18166001	18168000	0.0842032799934937	0.118783332807392	0.131524388366823	0	0	0
1	18168001	18170000	0.0609314693367206	0.0678233269850711	0.0871240067154491	0	0	0
1	18170001	18172000	0.0250697800968928	0.00448269277087688	0.052522673203716	0	0	0
1	18172001	18174000	-0.00464245777885564	-0.0907465991788967	-0.0179150688539139	0	0	0
1	18174001	18176000	-0.0729225163520019	-0.194606321217179	-0.0861432136194902	0	0	0
1	18176001	18178000	-0.129195191472603	-0.301118173680483	-0.14711824677792	0	0	0
1	18178001	18180000	-0.160175043063689	-0.403496202869989	-0.187975830151432	0	0	0
1	18180001	18182000	-0.18585121698301	-0.477280878141899	-0.205456178130958	0	0	0
1	18182001	18184000	-0.184997473873876	-0.510055991388173	-0.227065992438993	0	1	0
1	18184001	18186000	-0.138736795425863	-0.47006193193479	-0.217537426021399	0	0	0
1	18186001	18188000	-0.0860235922440296	-0.386157797365146	-0.17293034459909	0	0	0
1	18188001	18190000	-0.0293722436782566	-0.278029745647447	-0.112378340158061	0	0	0
1	18190001	18192000	0.0120133874432641	-0.203778262508395	-0.046200191940354	0	0	0
1	18192001	18194000	0.0315476243662979	-0.111415078030174	-0.0186251773563638	0	0	0
1	18194001	18196000	0.0799310800024741	-0.00369351701292721	-0.0154247856612148	0	0	0
1	18196001	18198000	0.105597511877587	0.0596782330333455	-0.00557337490963231	0	0	0
1	18198001	18200000	0.0995434760373964	0.118769378854694	-0.0138169935200667	0	0	0
1	18200001	18202000	0.116079716247346	0.187237618960636	-0.0123212323010783	0	0	0
1	18202001	18204000	0.150479723224629	0.242974001596723	0.00877853916810299	0	0	0
1	18204001	18206000	0.174399732002822	0.267467504619297	0.0359969710082758	0	0	0
1	18206001	18208000	0.168108366797421	0.268448967872944	0.0144931518603541	0	0	0
1	18208001	18210000	0.152139003775168	0.260467611509127	-0.00882286520043439	0	0	0
1	18210001	18212000	0.12876003515442	0.225429854378707	-0.0337878628879366	0	0	0
1	18212001	18214000	0.123040331957349	0.200780760865997	-0.0337417934149292	0	0	0
1	18214001	18216000	0.122680816794625	0.174390406896754	-0.0313759397558485	0	0	0
1	18216001	18218000	0.0772322560286334	0.149458247443735	-0.0758066018894511	0	0	0
1	18218001	18220000	0.0738569596674533	0.14224143758807	-0.0911606715286327	0	0	0
1	18220001	18222000	0.086735997085202	0.152431941825662	-0.0479443015656152	0	0	0
1	18222001	18224000	0.0679828496981337	0.14464994652987	-0.034601057731513	0	0	0
1	18224001	18226000	0.0594849439043365	0.142773606872436	-0.0443389975000825	0	0	0
1	18226001	18228000	0.0330998947379271	0.15268207402945	-0.0513624975556818	0	0	0
1	18228001	18230000	0.0127001103102975	0.112030082742585	-0.0601109475200733	0	0	0
1	18230001	18232000	0.0136206765651457	0.0630141137103519	-0.0562869701927031	0	0	0
1	18232001	18234000	0.013668950024895	0.037465614622478	-0.0393269960218061	0	0	0
1	18234001	18236000	0.0225092432112771	0.019795556322373	-0.0357393771271169	0	0	0
1	18236001	18238000	0.0494823336721925	0.0138739280430812	-0.0330887809304755	0	0	0
1	18238001	18240000	0.0982938217741645	0.0240181052444443	0.0191733424044263	0	0	0
1	18240001	18242000	0.123247853327362	0.0111805209288513	0.0449294425209433	0	0	0
1	18242001	18244000	0.117080475483188	-0.000332461728274677	0.0464160766324904	0	0	0
1	18244001	18246000	0.128554765651705	-0.00371926209627206	0.0164443639949955	0	0	0
1	18246001	18248000	0.0908731893702827	-0.0409394387401555	-0.0352662390697372	0	0	0
1	18248001	18250000	0.0433906005869656	-0.0721608662975277	-0.0843835093159455	0	0	0
1	18250001	18252000	0.0465605746935562	-0.0343717871606406	-0.0989921745408276	0	0	0
1	18252001	18254000	0.0762265610147485	0.0488819105322441	-0.106074505473902	0	0	0
1	18254001	18256000	0.111428512155098	0.119743726854983	-0.0693854786106974	0	0	0
1	18256001	18258000	0.133944232120876	0.138560895241624	-0.0467309524522377	0	0	0
1	18258001	18260000	0.151369064709391	0.147341788710203	-0.0289627281740394	0	0	0
1	18260001	18262000	0.138757942468214	0.151326238668652	-0.0262742777503862	0	0	0
1	18262001	18264000	0.101120574214591	0.125992621764992	-0.0550750123156235	0	0	0
1	18264001	18266000	0.0685224550140556	0.095400746266774	-0.092124352209136	0	0	0
1	18266001	18268000	0.0327547303462211	0.0508918862837625	-0.133706719232197	0	0	0
1	18268001	18270000	0.0154407452380544	0.00409610077639119	-0.156922076222433	0	0	0
1	18270001	18272000	0.000633536166418052	-0.0465281930181886	-0.167111193389017	0	0	0
1	18272001	18274000	-0.0556366790780272	-0.127422273579203	-0.186772142106927	0	0	0
1	18274001	18276000	-0.12083011262286	-0.204774074953716	-0.230715754961588	0	0	0
1	18276001	18278000	-0.190413351062309	-0.27646851546637	-0.275057798643036	0	0	0
1	18278001	18280000	-0.24277650450454	-0.369273326893026	-0.348621219096092	0	0	0
1	18280001	18282000	-0.307243716616488	-0.499695118339727	-0.400040961227821	0	0	0
1	18282001	18284000	-0.355232043252782	-0.623134723799474	-0.428999134930845	0	0	0
1	18284001	18286000	-0.390820228241285	-0.713353841212067	-0.457584362273829	0	0	1
1	18286001	18288000	-0.409694423489408	-0.776482535538294	-0.452692329586085	1	1	0
1	18288001	18290000	-0.321868919156936	-0.706713672277027	-0.365073939637331	0	0	0
1	18290001	18292000	-0.197995960922028	-0.566205117155845	-0.237880900559562	0	0	0
1	18292001	18294000	-0.0908799401010772	-0.425244793150237	-0.128430917637562	0	0	0
1	18294001	18296000	0.00201572033632615	-0.310844000164779	-0.0302696266669512	0	0	0
1	18296001	18298000	0.0723399691567461	-0.202047112335045	0.0431880639036238	0	0	0
1	18298001	18300000	0.133685702701788	-0.0853777669176516	0.122397671752897	0	0	0
1	18300001	18302000	0.180094187972542	-0.0123985212960448	0.183627323893036	0	0	0
1	18302001	18304000	0.207391833927804	0.0546796500334123	0.232833796286371	0	0	0
1	18304001	18306000	0.210034298267946	0.104524025161692	0.255429325063091	0	0	0
1	18306001	18308000	0.172377269179419	0.141536800692084	0.271368111864652	0	0	0
1	18308001	18310000	0.175935880313352	0.174462063056618	0.284646334146943	0	0	0
1	18310001	18312000	0.204769301498584	0.23483218047246	0.31000131021043	0	0	0
1	18312001	18314000	0.225620115342124	0.286132909728752	0.325798908380684	0	0	0
1	18314001	18316000	0.257039953920966	0.341462005073494	0.354390512431864	0	0	0
1	18316001	18318000	0.271899230987832	0.371489650766137	0.345119011439166	0	0	0
1	18318001	18320000	0.288974567190051	0.384575931344721	0.338627764400753	0	0	0
1	18320001	18322000	0.313919732689638	0.381807923296603	0.322154609047724	0	0	0
1	18322001	18324000	0.304710522939029	0.339096494376543	0.296960838852407	0	0	0
1	18324001	18326000	0.277465177710627	0.306515999991984	0.264786187505793	0	0	0
1	18326001	18328000	0.228944427766933	0.258194831669025	0.20505309622077	0	0	0
1	18328001	18330000	0.188571855283284	0.184149162743382	0.138911464837011	0	0	0
1	18330001	18332000	0.137650529852495	0.0946051824901174	0.0730484506116676	0	0	0
1	18332001	18334000	0.0915441218146693	-0.0309197184233451	0.00669704958211487	0	0	0
1	18334001	18336000	0.0359166567540875	-0.165946740118488	-0.0747185496188732	0	0	0
1	18336001	18338000	-0.0296159505494501	-0.303351294498063	-0.146573534860637	0	0	0
1	18338001	18340000	-0.09103711541188	-0.410095781480596	-0.197617019929503	0	0	0
1	18340001	18342000	-0.095342942962259	-0.446037885904505	-0.205378614568108	0	1	0
1	18342001	18344000	-0.0697281729086999	-0.404821810900803	-0.210549257151513	0	0	0
1	18344001	18346000	-0.0339122224256602	-0.340176803389891	-0.188544954283409	0	0	0
1	18346001	18348000	-0.020271370601119	-0.289059931664512	-0.171800960885581	0	0	0
1	18348001	18350000	-0.0277678753259852	-0.229903146846897	-0.152554012611635	0	0	0
1	18350001	18352000	-0.0371194603557653	-0.18464770623959	-0.162456454541147	0	0	0
1	18352001	18354000	-0.0543776960237828	-0.168428686495116	-0.167396917334704	0	0	0
1	18354001	18356000	-0.0872318186439858	-0.171062697532071	-0.183748869560702	0	0	0
1	18356001	18358000	-0.133423336493711	-0.176869319037611	-0.187869021483618	0	0	0
1	18358001	18360000	-0.150079620082486	-0.158360124414213	-0.195722991046602	0	0	0
1	18360001	18362000	-0.151187948748575	-0.134661441662354	-0.19204249626847	0	0	0
1	18362001	18364000	-0.155956371426557	-0.0939603467130683	-0.1831782072497	0	0	0
1	18364001	18366000	-0.100669949058429	-0.002979040082024	-0.114714579254246	0	0	0
1	18366001	18368000	-0.0581272873887691	0.102606345154166	-0.0401296408570722	0	0	0
1	18368001	18370000	-0.0113184485446291	0.20197039518328	0.0256876340841757	0	0	0
1	18370001	18372000	0.0150842951016287	0.289991312440742	0.0702039290695977	0	0	0
1	18372001	18374000	0.00185738884545877	0.343875015813671	0.106937671637921	0	0	0
1	18374001	18376000	-0.0118825079228403	0.36454091142784	0.138360662555376	0	0	0
1	18376001	18378000	-0.032511224859549	0.354715303682854	0.126910131334258	0	0	0
1	18378001	18380000	-0.0512164105989692	0.334487386616582	0.126907735029148	0	0	0
1	18380001	18382000	-0.0604701268960708	0.308180829139626	0.12635746052213	0	0	0
1	18382001	18384000	-0.0464729426140951	0.280447520391318	0.136051207128313	0	0	0
1	18384001	18386000	-0.075758859146023	0.225972365747893	0.125133861651665	0	0	0
1	18386001	18388000	-0.129627602794927	0.160618502787058	0.0867151234310011	0	0	0
1	18388001	18390000	-0.152738276461769	0.124540994945418	0.0504639286841304	0	0	0
1	18390001	18392000	-0.117069189237297	0.140006707816341	0.0839545807872314	0	0	0
1	18392001	18394000	-0.0819751500664756	0.151972355991819	0.115907985212314	0	0	0
1	18394001	18396000	-0.0292780172652216	0.188118124387813	0.140856198068844	0	0	0
1	18396001	18398000	0.00512477123016249	0.200943550781707	0.162676636925187	0	0	0
1	18398001	18400000	0.045260539175322	0.18076219899845	0.176620084201132	0	0	0
1	18400001	18402000	0.0972727003038375	0.168495029947001	0.171568999627699	0	0	0
1	18402001	18404000	0.108635290473536	0.127901028725688	0.139463746951634	0	0	0
1	18404001	18406000	0.0900999492823673	0.0399295041764268	0.124793007838671	0	0	0
1	18406001	18408000	0.068356686194157	-0.0436172793135659	0.107738715935454	0	0	0
1	18408001	18410000	0.0912566645138435	-0.0786199218060198	0.111210615683504	0	0	0
1	18410001	18412000	0.139679579370365	-0.11732473913812	0.134052312810431	0	0	0
1	18412001	18414000	0.175589419318774	-0.135778736758761	0.132918220936465	0	0	0
1	18414001	18416000	0.22013532901027	-0.136696701573992	0.159559427149059	0	0	0
1	18416001	18418000	0.259927527107373	-0.134935985693617	0.20549028400249	0	0	0
1	18418001	18420000	0.329592553847211	-0.111012867881317	0.264104850580804	0	0	0
1	18420001	18422000	0.361486281487911	-0.0756474517283504	0.292026419465955	0	0	0
1	18422001	18424000	0.380645882587067	-0.0400733175092089	0.325727275342846	0	0	0
1	18424001	18426000	0.39877710377263	0.00478149221121188	0.340923210755469	0	0	0
1	18426001	18428000	0.404934141472153	0.0201432493187042	0.333550245995504	0	0	0
1	18428001	18430000	0.406828772919952	0.0348095567840464	0.328240078209111	0	0	0
1	18430001	18432000	0.408177960623599	0.0543201166352547	0.324359791852413	0	0	0
1	18432001	18434000	0.399220206864941	0.0624632022941092	0.321983014576934	0	0	0
1	18434001	18436000	0.380589936127251	0.102200999810432	0.319137965822858	0	0	0
1	18436001	18438000	0.326422339659942	0.12741461289909	0.311894114266808	0	0	0
1	18438001	18440000	0.25399240188336	0.147249663946836	0.258034699490301	0	0	0
1	18440001	18442000	0.226906599437954	0.220439711575782	0.243804074983552	0	0	0
1	18442001	18444000	0.171504907915699	0.261234739684957	0.210898521922458	0	0	0
1	18444001	18446000	0.140211504249912	0.297405157061344	0.174267235380314	0	0	0
1	18446001	18448000	0.0994154468750842	0.332723800470999	0.12558801653138	0	0	0
1	18448001	18450000	0.0381261542182172	0.346040777877612	0.0839575559928934	0	0	0
1	18450001	18452000	0.0196249021016434	0.333760581175609	0.0344336355394749	0	0	0
1	18452001	18454000	-0.0237617109492595	0.317185086445176	-0.0436441422539908	0	0	0
1	18454001	18456000	-0.0414073636552328	0.287387967185713	-0.0766475174824753	0	0	0
1	18456001	18458000	-0.0659669281259228	0.246858022347363	-0.0995343332853714	0	0	0
1	18458001	18460000	-0.0892461702548894	0.228928609142532	-0.120198691473815	0	0	0
1	18460001	18462000	-0.0873513299574765	0.216354410509478	-0.107642744530425	0	0	0
1	18462001	18464000	-0.0634946491935455	0.210684769209405	-0.101508799148456	0	0	0
1	18464001	18466000	-0.0663314374654855	0.163479926208791	-0.105601785341866	0	0	0
1	18466001	18468000	-0.101024426852286	0.0957651704682239	-0.125760905088267	0	0	0
1	18468001	18470000	-0.0941298874420202	0.0314662230110563	-0.145139568685198	0	0	0
1	18470001	18472000	-0.0957421257061928	-0.0446418212090787	-0.164599966859709	0	0	0
1	18472001	18474000	-0.0830850508213553	-0.131867242069327	-0.162665364455508	0	0	0
1	18474001	18476000	-0.0614957190227473	-0.228521749468511	-0.175965432980905	0	0	0
1	18476001	18478000	-0.0707746285267438	-0.319996770271681	-0.202103164028728	0	0	0
1	18478001	18480000	-0.0821155267113357	-0.384297244735713	-0.215369322061633	0	0	0
1	18480001	18482000	-0.0390193662510375	-0.379096296798698	-0.183001928560019	0	0	0
1	18482001	18484000	-0.0232713194991502	-0.386592704781988	-0.17126122003309	0	1	0
1	18484001	18486000	-0.00749257922121024	-0.368188713187187	-0.172148683397551	0	0	0
1	18486001	18488000	-0.0101078779031167	-0.320746153290241	-0.171639577797068	0	0	0
1	18488001	18490000	-0.0330857677283177	-0.282553229835226	-0.165161303367718	0	0	0
1	18490001	18492000	-0.05623796110081	-0.253373362961184	-0.163586835022478	0	0	0
1	18492001	18494000	-0.105804774366315	-0.229251673496624	-0.211902185825345	0	0	0
1	18494001	18496000	-0.139997394734617	-0.181136492656711	-0.250655162009898	0	0	0
1	18496001	18498000	-0.155486358159471	-0.112252222900595	-0.269659259891268	0	0	0
1	18498001	18500000	-0.169452838954555	-0.0246517311297453	-0.262522259791188	0	0	0
1	18500001	18502000	-0.175272355859403	0.0510205290741339	-0.251146355168996	0	0	0
1	18502001	18504000	-0.205222598503349	0.0991094422847849	-0.297115586042343	0	0	0
1	18504001	18506000	-0.224582047982295	0.1465701339403	-0.309745319991797	0	0	0
1	18506001	18508000	-0.231646478923884	0.192154517309092	-0.330392510185606	0	0	1
1	18508001	18510000	-0.236104534411492	0.23767924381469	-0.324230745961813	0	0	0
1	18510001	18512000	-0.22885555738181	0.28026485760616	-0.297677461835773	0	0	0
1	18512001	18514000	-0.236883942035374	0.320167218581802	-0.270562132748424	0	0	0
1	18514001	18516000	-0.241653021640893	0.325948637556554	-0.247335794435106	0	0	0
1	18516001	18518000	-0.270266786847996	0.309752159047389	-0.234652249819083	0	0	0
1	18518001	18520000	-0.283857607371783	0.301301863774002	-0.201298557287494	1	0	0
1	18520001	18522000	-0.252180967537157	0.296708687210859	-0.169924450314365	0	0	0
1	18522001	18524000	-0.188252755885486	0.306586362910387	-0.0835211592728331	0	0	0
1	18524001	18526000	-0.106692888542462	0.308856848236451	0.00509638555449236	0	0	0
1	18526001	18528000	-0.045010646605779	0.294097888790668	0.0539321102106811	0	0	0
1	18528001	18530000	-0.00694167636220434	0.269710578792902	0.0677755841206336	0	0	0
1	18530001	18532000	0.0587761067835769	0.273793552633028	0.0819166978898536	0	0	0
1	18532001	18534000	0.112796966547249	0.251576371224944	0.104085980444405	0	0	0
1	18534001	18536000	0.142413214565723	0.211530454728135	0.124270384649157	0	0	0
1	18536001	18538000	0.154267653043533	0.161299469507912	0.115361115747323	0	0	0
1	18538001	18540000	0.147340251427762	0.0957027473942364	0.102967531939329	0	0	0
1	18540001	18542000	0.135082434718114	0.0450573486442932	0.0980753548725354	0	0	0
1	18542001	18544000	0.136202635202797	-0.014694090870523	0.0776463933083168	0	0	0
1	18544001	18546000	0.160721497888098	-0.0479270033026688	0.0738471401642003	0	0	0
1	18546001	18548000	0.176680619716308	-0.0712165408381247	0.0629720283965767	0	0	0
1	18548001	18550000	0.181059087952401	-0.0921403044104613	0.0547019773154861	0	0	0
1	18550001	18552000	0.190066696128642	-0.0978282158668402	0.0502613995102421	0	0	0
1	18552001	18554000	0.190527818053189	-0.092273108325689	0.0377612506941702	0	0	0
1	18554001	18556000	0.175297149394221	-0.0971494675015709	0.0288940074090433	0	0	0
1	18556001	18558000	0.176549214315638	-0.108547498876014	-0.0108024273605475	0	0	0
1	18558001	18560000	0.148655762852935	-0.136302550971899	-0.0666178789275082	0	0	0
1	18560001	18562000	0.144325653799348	-0.153505526884454	-0.0920572308230283	0	0	0
1	18562001	18564000	0.145367181823713	-0.178474500732199	-0.106827358155066	0	0	0
1	18564001	18566000	0.137531498563487	-0.196398350226276	-0.11408422575262	0	0	0
1	18566001	18568000	0.1226175656327	-0.225325026019822	-0.120820459821854	0	0	0
1	18568001	18570000	0.101825670334686	-0.266902577683643	-0.125172085677122	0	0	0
1	18570001	18572000	0.0764893704682685	-0.324665394311389	-0.150727836021517	0	0	0
1	18572001	18574000	0.0397117535878637	-0.386555072785108	-0.164165008381546	0	0	0
1	18574001	18576000	0.0217335578533395	-0.452011802627352	-0.162847588529008	0	0	0
1	18576001	18578000	0.00396455043806408	-0.510277009930208	-0.174235848339128	0	0	0
1	18578001	18580000	-0.0535420895113885	-0.585165350177252	-0.208629062956243	0	0	0
1	18580001	18582000	-0.0807769571681175	-0.607328400904492	-0.224023515928574	0	1	0
1	18582001	18584000	-0.0285412519772253	-0.543157520617075	-0.192343967818096	0	0	0
1	18584001	18586000	0.0185543368360375	-0.428676098528504	-0.122299101464067	0	0	0
1	18586001	18588000	0.0505170614082453	-0.313694072952786	-0.0442743023551026	0	0	0
1	18588001	18590000	0.082257184485709	-0.193016008364739	0.0275420098975154	0	0	0
1	18590001	18592000	0.110796906360965	-0.0850655149320781	0.0733147188204745	0	0	0
1	18592001	18594000	0.123782212343339	0.00134551568022972	0.0944090863543488	0	0	0
1	18594001	18596000	0.126052938598786	0.0585194416389523	0.123869482113793	0	0	0
1	18596001	18598000	0.113304424176428	0.116551924355337	0.128715348959801	0	0	0
1	18598001	18600000	0.0993869015001286	0.166507926925854	0.115324023265824	0	0	0
1	18600001	18602000	0.10679740231961	0.221916586972708	0.117284455795511	0	0	0
1	18602001	18604000	0.0977283879970801	0.295149404377924	0.113745515254739	0	0	0
1	18604001	18606000	0.0964155238192209	0.353258938261814	0.110335433315632	0	0	0
1	18606001	18608000	0.0969011674933515	0.38952841107211	0.106501891555545	0	0	0
1	18608001	18610000	0.060751114352833	0.397473215402281	0.0919098802427419	0	0	0
1	18610001	18612000	0.0429118369528313	0.399255015120984	0.0548737556559323	0	0	0
1	18612001	18614000	0.0318174441072264	0.39235060789823	0.0355252285494422	0	0	0
1	18614001	18616000	0.0190582781531011	0.374652487054705	0.00137972016127544	0	0	0
1	18616001	18618000	-0.00214548038484109	0.348453904043382	-0.0444352112187184	0	0	0
1	18618001	18620000	-0.0148272765889058	0.31788316233135	-0.0736927042557678	0	0	0
1	18620001	18622000	-0.0290379652337753	0.25454150811309	-0.109197610069347	0	0	0
1	18622001	18624000	-0.0358309540350457	0.215179040904248	-0.147875392653331	0	0	0
1	18624001	18626000	-0.0161557036015869	0.177515645885039	-0.175879591869378	0	0	0
1	18626001	18628000	0.00106833572519291	0.135219621775883	-0.196524086857859	0	0	0
1	18628001	18630000	-0.0123788052906514	0.105959565700401	-0.170663164396296	0	0	0
1	18630001	18632000	-0.0177634549282505	0.0783212121696042	-0.123838282370609	0	0	0
1	18632001	18634000	0.0133938093996707	0.0558924687732269	-0.0778016130098479	0	0	0
1	18634001	18636000	0.0438178533291518	0.0382644212189098	-0.0274874920682926	0	0	0
1	18636001	18638000	0.0684970904077709	0.00262836180382636	0.0166949063352391	0	0	0
1	18638001	18640000	0.0945481637444763	0.00123080644511897	0.0421795939939113	0	0	0
1	18640001	18642000	0.150290152672894	0.0270842704157255	0.0921680063623971	0	0	0
1	18642001	18644000	0.207517531747687	0.0593717575272075	0.129766859986704	0	0	0
1	18644001	18646000	0.235112401095269	0.0756490082862124	0.170321456277629	0	0	0
1	18646001	18648000	0.248985224217258	0.0901138953185405	0.213096156659059	0	0	0
1	18648001	18650000	0.229021648487393	0.101720899851333	0.192867336440483	0	0	0
1	18650001	18652000	0.22655805705358	0.11812934727973	0.1542491902206	0	0	0
1	18652001	18654000	0.207721672485435	0.144192750262866	0.131462795304433	0	0	0
1	18654001	18656000	0.199912510448972	0.173129067903626	0.0966609693475276	0	0	0
1	18656001	18658000	0.174991922591843	0.183150053898069	0.0420823298961933	0	0	0
1	18658001	18660000	0.118080545300496	0.180686243956648	0.0209441980366572	0	0	0
1	18660001	18662000	0.0824739865002662	0.178579496637764	-0.00150148758489774	0	0	0
1	18662001	18664000	0.0680544981350026	0.198039972071294	0.00334754245076064	0	0	0
1	18664001	18666000	0.0417082670606252	0.205954928809563	0.000686522395120133	0	0	0
1	18666001	18668000	0.0117037748263277	0.181675585344934	-0.0309681448137102	0	0	0
1	18668001	18670000	-0.0190955710735686	0.1429637815144	-0.0731867712798915	0	0	0
1	18670001	18672000	-0.0916007156477125	0.0890845309884338	-0.122227861804418	0	0	0
1	18672001	18674000	-0.152525306421782	0.0558083162187835	-0.150077032298096	0	0	0
1	18674001	18676000	-0.155862857904403	0.0442570230952588	-0.158787508424297	0	0	0
1	18676001	18678000	-0.172863009370325	0.00471061862713908	-0.20102497390341	0	0	0
1	18678001	18680000	-0.225883201796854	-0.0607941022575128	-0.258956456993517	0	0	0
1	18680001	18682000	-0.263929711461582	-0.111106091845847	-0.267890943314288	0	0	0
1	18682001	18684000	-0.301758180967999	-0.17443271846496	-0.275641944105615	0	0	0
1	18684001	18686000	-0.332946957665579	-0.252371080625742	-0.282716779930941	0	0	0
1	18686001	18688000	-0.370594093285171	-0.368941444741595	-0.295190750308858	0	0	0
1	18688001	18690000	-0.415297216242177	-0.532520993296244	-0.348292529988181	0	0	0
1	18690001	18692000	-0.420875619526977	-0.628397718552182	-0.354388793191919	1	0	1
1	18692001	18694000	-0.38179150667018	-0.678646140973341	-0.315972536980688	0	1	0
1	18694001	18696000	-0.315126911327413	-0.63642327737912	-0.264235807984635	0	0	0
1	18696001	18698000	-0.25894320395007	-0.567808633686576	-0.19647814642987	0	0	0
1	18698001	18700000	-0.217630945055574	-0.558582230775019	-0.171157359155152	0	0	0
1	18700001	18702000	-0.172032583586234	-0.526221564582365	-0.163749105476605	0	0	0
1	18702001	18704000	-0.13477749371649	-0.425166489137287	-0.133788626137739	0	0	0
1	18704001	18706000	-0.0526211555046846	-0.269880821830504	-0.0587053747748085	0	0	0
1	18706001	18708000	0.011863372528186	-0.122204787801734	-0.0121584463439134	0	0	0
1	18708001	18710000	0.0496622962389773	0.00889363024995144	0.0250432602018003	0	0	0
1	18710001	18712000	0.0769962316697223	0.125047750576339	0.05122595562007	0	0	0
1	18712001	18714000	0.0852616154489364	0.218418765794386	0.0740149376556333	0	0	0
1	18714001	18716000	0.0966751688165021	0.3092800845871	0.0812631162560419	0	0	0
1	18716001	18718000	0.108748720911146	0.38941916181265	0.08417870784501	0	0	0
1	18718001	18720000	0.111373505713917	0.453777172261198	0.0801930053771766	0	0	0
1	18720001	18722000	0.0719043283622585	0.483509704510006	0.0573840638118069	0	0	0
1	18722001	18724000	0.0157467848346666	0.49361629641618	0.0133371492688162	0	0	0
1	18724001	18726000	-0.0478335368473796	0.488699980891002	-0.0237268161256335	0	0	0
1	18726001	18728000	-0.105595536634868	0.459982927971745	-0.0660629446159738	0	0	0
1	18728001	18730000	-0.158621745869261	0.411546803514707	-0.137850107844309	0	0	0
1	18730001	18732000	-0.190291802680871	0.340644039501641	-0.162811107285365	0	0	0
1	18732001	18734000	-0.203981247427682	0.271707917337664	-0.182507301253551	0	0	0
1	18734001	18736000	-0.220543347618468	0.188825728611045	-0.218116827019578	0	0	0
1	18736001	18738000	-0.239962741333971	0.0986146310039765	-0.223295410774982	0	0	0
1	18738001	18740000	-0.221826776501588	-0.0284614657430224	-0.236791113031112	0	0	0
1	18740001	18742000	-0.195563602651524	-0.122987941775705	-0.249906966642857	0	0	0
1	18742001	18744000	-0.180940799131633	-0.229315017428041	-0.231980007557145	0	0	0
1	18744001	18746000	-0.136675416238557	-0.347469967925318	-0.223739943080071	0	0	0
1	18746001	18748000	-0.113168486358004	-0.474945266355512	-0.22669640234034	0	0	0
1	18748001	18750000	-0.104618674593774	-0.612296212025016	-0.233248229756184	0	0	0
1	18750001	18752000	-0.0514985568494537	-0.727271092593745	-0.232563853795696	0	0	0
1	18752001	18754000	-0.0132380111935797	-0.825742556818355	-0.232299724212544	0	0	0
1	18754001	18756000	0.0485535680579335	-0.856389881628957	-0.179781363730029	0	1	0
1	18756001	18758000	0.104584288784214	-0.849782324950098	-0.122591269712385	0	0	0
1	18758001	18760000	0.145316063197706	-0.816451578865533	-0.0597234505710638	0	0	0
1	18760001	18762000	0.17440093227556	-0.791082563252935	-0.0254100153304596	0	0	0
1	18762001	18764000	0.19036961945406	-0.77465687332916	-0.0116574788529939	0	0	0
1	18764001	18766000	0.213375229779748	-0.669073920882725	0.043188807904113	0	0	0
1	18766001	18768000	0.25299727821214	-0.538779275872472	0.0846701856111882	0	0	0
1	18768001	18770000	0.276957025207113	-0.423891737718191	0.115305704377308	0	0	0
1	18770001	18772000	0.253774502856073	-0.321210657970939	0.139975903806044	0	0	0
1	18772001	18774000	0.238578112356921	-0.208443765832132	0.159504169584649	0	0	0
1	18774001	18776000	0.204833619741416	-0.0861523868290798	0.189591318725073	0	0	0
1	18776001	18778000	0.175992589482648	0.0297489466121825	0.207366558638255	0	0	0
1	18778001	18780000	0.152260405750299	0.127232059366843	0.202027565215035	0	0	0
1	18780001	18782000	0.124436614980174	0.186406576330493	0.194157880358602	0	0	0
1	18782001	18784000	0.0901733561920617	0.22355407666997	0.220637196949412	0	0	0
1	18784001	18786000	0.0631058838175869	0.256601695735348	0.21638149279854	0	0	0
1	18786001	18788000	0.0423187175957196	0.246352619712636	0.191366464239305	0	0	0
1	18788001	18790000	0.044869463772382	0.25047268309802	0.167780113807242	0	0	0
1	18790001	18792000	0.0671797757053389	0.276196539414514	0.137947942566068	0	0	0
1	18792001	18794000	0.0750677706120681	0.297020847186536	0.111772301160928	0	0	0
1	18794001	18796000	0.0732967941365859	0.272176838373467	0.072310346908952	0	0	0
1	18796001	18798000	0.0815632455940651	0.246156668250347	0.0315238011262186	0	0	0
1	18798001	18800000	0.0585276291118056	0.221438373345075	-0.00345649819427253	0	0	0
1	18800001	18802000	0.0377472277182776	0.200074730315585	-0.0529142957596479	0	0	0
1	18802001	18804000	0.00121535488171673	0.157628343161339	-0.13222949448366	0	0	0
1	18804001	18806000	-0.0107960609409857	0.0824805433439652	-0.167123886298048	0	0	0
1	18806001	18808000	-0.0212616259338799	0.0157958674501804	-0.211440572584855	0	0	0
1	18808001	18810000	-0.0439427840732376	-0.0361468712176324	-0.24578922730343	0	0	0
1	18810001	18812000	-0.0801143793526247	-0.0367332010756546	-0.251394883161992	0	0	0
1	18812001	18814000	-0.0779123962354226	-0.0486226842468725	-0.263401531619304	0	0	1
1	18814001	18816000	-0.0666948061692027	-0.0439838760733195	-0.22868680938103	0	0	0
1	18816001	18818000	-0.0639135355349072	-0.0132681296814751	-0.225126890128417	0	0	0
1	18818001	18820000	-0.0741433683833637	0.010699092611986	-0.247292266789084	0	0	0
1	18820001	18822000	-0.0517668310722574	0.0345213722119241	-0.228070816913117	0	0	0
1	18822001	18824000	-0.0180110081278042	0.0588677390373999	-0.208224179023542	0	0	0
1	18824001	18826000	0.00612692490071797	0.096066858577843	-0.15874664939679	0	0	0
1	18826001	18828000	0.0404094251499835	0.159899113621736	-0.116676081803798	0	0	0
1	18828001	18830000	0.0880160822311953	0.21497355169366	-0.0563614227642508	0	0	0
1	18830001	18832000	0.126681788891452	0.257977972042636	-0.0258333550302432	0	0	0
1	18832001	18834000	0.126770520777176	0.264202312420053	0.0128105998036475	0	0	0
1	18834001	18836000	0.12778548125516	0.26934252613529	0.0537126305965026	0	0	0
1	18836001	18838000	0.130455168915637	0.271762256765704	0.0630941116297312	0	0	0
1	18838001	18840000	0.139243794836469	0.28449070581151	0.0865880372393135	0	0	0
1	18840001	18842000	0.171604425713173	0.290025456109898	0.0893575682506372	0	0	0
1	18842001	18844000	0.218749057794238	0.307734932521797	0.117181998651265	0	0	0
1	18844001	18846000	0.243438894356915	0.31183677957555	0.154350078957687	0	0	0
1	18846001	18848000	0.25046285243053	0.286947035863772	0.169517547543366	0	0	0
1	18848001	18850000	0.236325504910065	0.257220805938995	0.171610408036387	0	0	0
1	18850001	18852000	0.224591816246216	0.261101780150816	0.169385356952724	0	0	0
1	18852001	18854000	0.200543228179905	0.262881247508892	0.134016391998147	0	0	0
1	18854001	18856000	0.159706597545178	0.222991987219639	0.0768672990473472	0	0	0
1	18856001	18858000	0.151521944977965	0.170180955944917	0.0616863605684465	0	0	0
1	18858001	18860000	0.109455626245419	0.0862690784238947	-0.0125477726561426	0	0	0
1	18860001	18862000	0.0271872173834184	0.0209183804435251	-0.101873891413498	0	0	0
1	18862001	18864000	-0.0400613764090223	-0.0436869873768449	-0.177299495526974	0	0	0
1	18864001	18866000	-0.121319868142399	-0.131628895690554	-0.264049012251172	0	0	0
1	18866001	18868000	-0.212617031472002	-0.210660570002042	-0.343035041000551	0	0	0
1	18868001	18870000	-0.311673568820702	-0.277399283092463	-0.403547426691199	0	0	0
1	18870001	18872000	-0.365805920485426	-0.332809214647676	-0.46344274181956	0	0	0
1	18872001	18874000	-0.369888413758214	-0.370617174707806	-0.483029925003043	1	0	1
1	18874001	18876000	-0.332558538950701	-0.388359361153663	-0.457002696155478	0	1	0
1	18876001	18878000	-0.27725336305006	-0.36229087831276	-0.4172667300226	0	0	0
1	18878001	18880000	-0.203605236558115	-0.311519589562688	-0.343043134706264	0	0	0
1	18880001	18882000	-0.104069438564743	-0.22653693485906	-0.266359927473847	0	0	0
1	18882001	18884000	-0.0171896293175768	-0.158693084559018	-0.1746853581692	0	0	0
1	18884001	18886000	0.058370673457432	-0.100931206863743	-0.0934113127339738	0	0	0
1	18886001	18888000	0.123790719353158	-0.0367889505811063	-0.00422618988101417	0	0	0
1	18888001	18890000	0.195527248771428	0.0134774205725046	0.0864162061823403	0	0	0
1	18890001	18892000	0.245340842355861	0.0478352760220517	0.151644024651351	0	0	0
1	18892001	18894000	0.285544583634199	0.0744055988295512	0.185985034084596	0	0	0
1	18894001	18896000	0.296795314181561	0.0938448315153414	0.189073397914985	0	0	0
1	18896001	18898000	0.29982250525195	0.1214823930023	0.213352398189125	0	0	0
1	18898001	18900000	0.320909499316101	0.134471875426439	0.247017625976701	0	0	0
1	18900001	18902000	0.320244955538385	0.128326076183683	0.250227039641943	0	0	0
1	18902001	18904000	0.306635000828022	0.117656086075032	0.246412069762594	0	0	0
1	18904001	18906000	0.282560142839258	0.116473379379243	0.22631542219334	0	0	0
1	18906001	18908000	0.280105466611424	0.113182857493499	0.243067321105872	0	0	0
1	18908001	18910000	0.265687720375684	0.119374245284853	0.256370050693085	0	0	0
1	18910001	18912000	0.273789774087106	0.162162268338485	0.244609878647067	0	0	0
1	18912001	18914000	0.277400851580413	0.182274687524677	0.237714108348897	0	0	0
1	18914001	18916000	0.267645078202591	0.194826863171396	0.199209227904646	0	0	0
1	18916001	18918000	0.214755730174579	0.172550435321552	0.133224252615221	0	0	0
1	18918001	18920000	0.147260063971949	0.131704939606869	0.0516182809186429	0	0	0
1	18920001	18922000	0.0509163332861505	0.0727647867565533	-0.0389677687611851	0	0	0
1	18922001	18924000	-0.0222481477492695	0.00947347875394886	-0.138180073634831	0	0	0
1	18924001	18926000	-0.0852691563356832	-0.0640111512625741	-0.242893240474533	0	0	0
1	18926001	18928000	-0.148349319302568	-0.122288839471528	-0.328566426225029	0	0	0
1	18928001	18930000	-0.201357405827293	-0.155996564412687	-0.369096557703187	0	0	0
1	18930001	18932000	-0.234152643245865	-0.18665202438986	-0.428184594355111	0	0	0
1	18932001	18934000	-0.273880062474212	-0.212350795471491	-0.460810753957285	1	0	0
1	18934001	18936000	-0.268496922748856	-0.217030895700489	-0.4674529534598	0	0	1
1	18936001	18938000	-0.251011845927851	-0.206806902302845	-0.459404860232125	0	0	0
1	18938001	18940000	-0.252010385964631	-0.237124136947936	-0.441658567449502	0	0	0
1	18940001	18942000	-0.252305500619901	-0.2929867821986	-0.417421467883344	0	0	0
1	18942001	18944000	-0.24222277296909	-0.356940574341592	-0.370203481867227	0	0	0
1	18944001	18946000	-0.222177818240037	-0.421588052944795	-0.343220169336946	0	0	0
1	18946001	18948000	-0.225175706422163	-0.466465155241924	-0.319502060292904	0	0	0
1	18948001	18950000	-0.191474877370597	-0.467712822732569	-0.260030352483055	0	1	0
1	18950001	18952000	-0.111784047447072	-0.467573556074687	-0.187164625257519	0	0	0
1	18952001	18954000	-0.0591439099728772	-0.457149780028452	-0.139943927456379	0	0	0
1	18954001	18956000	0.000141496015338518	-0.429945253160712	-0.0724663728724076	0	0	0
1	18956001	18958000	0.0562035344417765	-0.405710719942429	0.0132646329895303	0	0	0
1	18958001	18960000	0.105910127045447	-0.389563466162489	0.104951815902647	0	0	0
1	18960001	18962000	0.195061674957423	-0.309487577671902	0.205476581926224	0	0	0
1	18962001	18964000	0.315959382428669	-0.201803303538384	0.309713207435967	0	0	0
1	18964001	18966000	0.390343648681539	-0.0859751683972755	0.38891240513683	0	0	0
1	18966001	18968000	0.444341559136574	-0.0123268646922068	0.437165748661156	0	0	0
1	18968001	18970000	0.483576216942945	0.0307736672228598	0.465454815004412	0	0	0
1	18970001	18972000	0.498914837926858	0.0678891391001226	0.484998418699752	0	0	0
1	18972001	18974000	0.494599750347847	0.107749276034257	0.48284526662827	0	0	0
1	18974001	18976000	0.489329136312876	0.152656726324192	0.460884972476351	0	0	0
1	18976001	18978000	0.491654374039056	0.194753824880702	0.431977665008966	0	0	0
1	18978001	18980000	0.474599243571378	0.256924662092102	0.425351188808662	0	0	0
1	18980001	18982000	0.443040769156934	0.294991604978689	0.396121472364602	0	0	0
1	18982001	18984000	0.394269213269964	0.305794505123996	0.338903743845002	0	0	0
1	18984001	18986000	0.356446571211939	0.309042562961778	0.285254188191719	0	0	0
1	18986001	18988000	0.316178428935045	0.314657795939509	0.251923099910794	0	0	0
1	18988001	18990000	0.285549170457762	0.322695939533684	0.230308128790401	0	0	0
1	18990001	18992000	0.274652657638889	0.341814939773949	0.219974255785122	0	0	0
1	18992001	18994000	0.270272799289997	0.33964961851821	0.209484769972094	0	0	0
1	18994001	18996000	0.267061709134678	0.336445296655029	0.201730900223532	0	0	0
1	18996001	18998000	0.241211304624254	0.322032790205554	0.197210165714193	0	0	0
1	18998001	19000000	0.209181376043394	0.298357977060837	0.185163942201808	0	0	0
1	19000001	19002000	0.190611325359829	0.29627039850109	0.184629405996147	0	0	0
1	19002001	19004000	0.174191754828474	0.276334924020534	0.158948636656475	0	0	0
1	19004001	19006000	0.157588950720571	0.254761841429368	0.15193065773654	0	0	0
1	19006001	19008000	0.138893012508995	0.237640990916656	0.141896862308172	0	0	0
1	19008001	19010000	0.123000534307672	0.225200673629793	0.13830153911968	0	0	0
1	19010001	19012000	0.0831148335596258	0.207113427476308	0.141433234525412	0	0	0
1	19012001	19014000	0.0799337272405317	0.181560725323662	0.133783813475403	0	0	0
1	19014001	19016000	0.0832151421868103	0.166087116949482	0.137882572187992	0	0	0
1	19016001	19018000	0.0754350654699148	0.167604011664194	0.14237780692638	0	0	0
1	19018001	19020000	0.0705859298577418	0.152872356489257	0.15496843988656	0	0	0
1	19020001	19022000	0.0834310268312657	0.124253393560224	0.145620052228515	0	0	0
1	19022001	19024000	0.098806123870506	0.0921665274865534	0.121144213732897	0	0	0
1	19024001	19026000	0.0998899318005071	0.0624395768569601	0.112325977841866	0	0	0
1	19026001	19028000	0.105421521925461	0.0278097033572768	0.076905657004708	0	0	0
1	19028001	19030000	0.10232555774891	0.00967877316890166	0.0403086790481733	0	0	0
1	19030001	19032000	0.102982651383027	0.0194675894545512	0.0276042798357744	0	0	0
1	19032001	19034000	0.0591275490892475	-0.019150341367565	-0.00584536583838157	0	0	0
1	19034001	19036000	0.00830586284179279	-0.0614705224080688	-0.0569565105573152	0	0	0
1	19036001	19038000	-0.0614744658653796	-0.0902648714967601	-0.117587205934027	0	0	0
1	19038001	19040000	-0.118541188398472	-0.116843189758018	-0.171545918004642	0	0	0
1	19040001	19042000	-0.167687801958321	-0.157052090102024	-0.23555358490105	0	0	0
1	19042001	19044000	-0.191720992176987	-0.207403004654906	-0.271483567850512	0	0	0
1	19044001	19046000	-0.193079744262113	-0.236117808866852	-0.30760149503825	0	0	0
1	19046001	19048000	-0.227247889218328	-0.24180723891803	-0.32068082794643	0	0	0
1	19048001	19050000	-0.245889368828582	-0.269094772492449	-0.357167298257161	0	1	0
1	19050001	19052000	-0.272716848043434	-0.264930120914493	-0.379445517080645	1	0	0
1	19052001	19054000	-0.262398423113518	-0.216784720916619	-0.393849242032254	0	0	1
1	19054001	19056000	-0.203170093667401	-0.134218405283216	-0.313622543469447	0	0	0
1	19056001	19058000	-0.118265902427725	-0.0605797919401554	-0.196911115698983	0	0	0
1	19058001	19060000	-0.0424196021298273	0.0236174562562361	-0.112479744642367	0	0	0
1	19060001	19062000	-0.00566149261960671	0.0737004665544684	-0.0512423185399809	0	0	0
1	19062001	19064000	0.0243795422664865	0.0917063573532799	-0.0213169307241975	0	0	0
1	19064001	19066000	0.0352982453167821	0.0869942337876837	0.010404470992025	0	0	0
1	19066001	19068000	0.0489635049044077	0.0777188644443543	0.0401350859743678	0	0	0
1	19068001	19070000	0.0434096051374779	0.0536598783042566	0.0575590606279367	0	0	0
1	19070001	19072000	0.0534652606461823	0.0442048351775656	0.0992119901236442	0	0	0
1	19072001	19074000	0.0561349848717387	0.0126570322075224	0.0920488394539042	0	0	0
1	19074001	19076000	0.0812080148117843	-0.00318639276455663	0.112761350478929	0	0	0
1	19076001	19078000	0.136499505854695	-0.00171516593319274	0.144957611695276	0	0	0
1	19078001	19080000	0.229691640416748	-0.00622755023749319	0.163853732269439	0	0	0
1	19080001	19082000	0.280290413181103	0.00360096885532967	0.209935649863125	0	0	0
1	19082001	19084000	0.284970638408868	-0.0279222190251084	0.240418058552845	0	0	0
1	19084001	19086000	0.280912733174872	-0.0680245262494662	0.217918312358201	0	0	0
1	19086001	19088000	0.272906942600003	-0.111314251630946	0.169267069779307	0	0	0
1	19088001	19090000	0.25142068891664	-0.173404960372294	0.12908946306977	0	0	0
1	19090001	19092000	0.210954620948039	-0.230750744812153	0.0570759077568045	0	0	0
1	19092001	19094000	0.130562937099606	-0.304013186533415	-0.0359715349934439	0	0	0
1	19094001	19096000	0.0524639441831537	-0.356253653765277	-0.115901932234068	0	0	0
1	19096001	19098000	-0.0466885105924301	-0.406817622138894	-0.200991318050403	0	0	0
1	19098001	19100000	-0.162929090042196	-0.501733497898937	-0.364873599705593	0	0	0
1	19100001	19102000	-0.308784787189995	-0.585554925127746	-0.505882417282143	0	0	0
1	19102001	19104000	-0.457644577489323	-0.627964442998084	-0.649252478586824	0	1	0
1	19104001	19106000	-0.540527536792776	-0.575126257747218	-0.712518274887698	0	0	1
1	19106001	19108000	-0.559093099643707	-0.429524059158976	-0.670502873895604	1	0	0
1	19108001	19110000	-0.530828294915708	-0.220194900417743	-0.602165287004173	0	0	0
1	19110001	19112000	-0.511677374721464	-0.0551977257248066	-0.558048662365943	0	0	0
1	19112001	19114000	-0.473975456438354	0.0826279766098078	-0.522214086793107	0	0	0
1	19114001	19116000	-0.459656938647962	0.192479771708921	-0.495790846963406	0	0	0
1	19116001	19118000	-0.43305131013674	0.285337662935445	-0.451424284337848	0	0	0
1	19118001	19120000	-0.430182544550661	0.334029334748704	-0.455288724888713	0	0	0
1	19120001	19122000	-0.43082414584562	0.367277180964033	-0.445117905885761	0	0	0
1	19122001	19124000	-0.390989011889618	0.402182085200544	-0.385060612115311	0	0	0
1	19124001	19126000	-0.350081065020388	0.41232596688715	-0.310606186202947	0	0	0
1	19126001	19128000	-0.314794402000555	0.419889440623077	-0.244496340750355	0	0	0
1	19128001	19130000	-0.228536569390595	0.40672173898154	-0.186421017369394	0	0	0
1	19130001	19132000	-0.18576791660898	0.363509535965205	-0.164920897562487	0	0	0
1	19132001	19134000	-0.166575138083274	0.3098481741499	-0.124227046628445	0	0	0
1	19134001	19136000	-0.136554460062512	0.232631673573506	-0.109735416481986	0	0	0
1	19136001	19138000	-0.0954105780650495	0.14554651341749	-0.124518939120916	0	0	0
1	19138001	19140000	-0.100188765073852	0.00689319119224148	-0.144304093853962	0	0	0
1	19140001	19142000	-0.111197069812597	-0.130246760130124	-0.150096544534425	0	0	0
1	19142001	19144000	-0.116404599992967	-0.290095830674868	-0.185601943590104	0	0	0
1	19144001	19146000	-0.117185156006221	-0.409388587775531	-0.190723876688262	0	0	0
1	19146001	19148000	-0.154684546204108	-0.55180808922222	-0.217339172521871	0	0	0
1	19148001	19150000	-0.213053746469074	-0.716758805750182	-0.228382457701249	0	0	0
1	19150001	19152000	-0.264131836934644	-0.872228033722282	-0.254772360035849	0	0	0
1	19152001	19154000	-0.312287664799444	-0.912858776727683	-0.268484638235051	1	1	1
1	19154001	19156000	-0.294497387141179	-0.820122157290555	-0.237179539060375	0	0	0
1	19156001	19158000	-0.224443557226332	-0.656841770956331	-0.155489778574541	0	0	0
1	19158001	19160000	-0.156612479015073	-0.479027040949111	-0.0737643151820534	0	0	0
1	19160001	19162000	-0.124155011169547	-0.331703518575456	-0.0089262431210089	0	0	0
1	19162001	19164000	-0.0650745446166502	-0.197925919624418	0.0696314863113671	0	0	0
1	19164001	19166000	-0.0237416661635361	-0.0787514974284553	0.121408902985741	0	0	0
1	19166001	19168000	0.00740391963496483	0.0345963137403471	0.166181576253238	0	0	0
1	19168001	19170000	0.0314974120464996	0.124940031017565	0.191624923391826	0	0	0
1	19170001	19172000	0.0442683423721917	0.193650793801199	0.181813456479673	0	0	0
1	19172001	19174000	0.0516905013815015	0.257654148956442	0.193791921787229	0	0	0
1	19174001	19176000	0.0388706693239232	0.328935028856332	0.224772309330327	0	0	0
1	19176001	19178000	0.0215531643431368	0.384286886839949	0.233755763716324	0	0	0
1	19178001	19180000	0.0112459459274774	0.428708316974645	0.247713256839388	0	0	0
1	19180001	19182000	-0.00845699190027089	0.444847646911031	0.226480007508303	0	0	0
1	19182001	19184000	-0.0159807616786833	0.474783483131133	0.197638342918298	0	0	0
1	19184001	19186000	-0.0199234761172333	0.47712655509553	0.160204742237218	0	0	0
1	19186001	19188000	-0.0356116799328898	0.439562191919786	0.103988161965496	0	0	0
1	19188001	19190000	-0.0851664341874657	0.375910142712614	0.015879997658227	0	0	0
1	19190001	19192000	-0.139570452634468	0.316576537741937	-0.0702605355028208	0	0	0
1	19192001	19194000	-0.185478381701094	0.237733598682194	-0.16523202982293	0	0	0
1	19194001	19196000	-0.218211858220688	0.148633927483307	-0.272210882247343	0	0	0
1	19196001	19198000	-0.310420906464565	0.0189924490524809	-0.388035461811081	0	0	0
1	19198001	19200000	-0.412162229825573	-0.12706603236958	-0.497282454708655	0	0	0
1	19200001	19202000	-0.484193506145429	-0.271335897002498	-0.583360340696895	0	0	0
1	19202001	19204000	-0.52446071030169	-0.396825745556563	-0.613148248086488	1	0	1
1	19204001	19206000	-0.519291732158837	-0.435335539411769	-0.596696300130815	0	1	0
1	19206001	19208000	-0.485896407484353	-0.410819228431077	-0.552460060235307	0	0	0
1	19208001	19210000	-0.472202024503116	-0.389471102270891	-0.507221152947547	0	0	0
1	19210001	19212000	-0.503116288025124	-0.412059945691538	-0.475674776142993	0	0	0
1	19212001	19214000	-0.500060213134473	-0.408821524857689	-0.41394476696659	0	0	0
1	19214001	19216000	-0.450478400930007	-0.387165524474139	-0.341841769864184	0	0	0
1	19216001	19218000	-0.403790372273428	-0.359612252410232	-0.270570005770733	0	0	0
1	19218001	19220000	-0.363899076971562	-0.350532204624643	-0.207185433243871	0	0	0
1	19220001	19222000	-0.300021118845345	-0.323448957610511	-0.163336834488622	0	0	0
1	19222001	19224000	-0.263637573226246	-0.293674860344226	-0.161709486666878	0	0	0
1	19224001	19226000	-0.24710733037766	-0.258237703670669	-0.127489723148085	0	0	0
1	19226001	19228000	-0.210395772704548	-0.213390661329577	-0.0408520241721936	0	0	0
1	19228001	19230000	-0.15985585709007	-0.129936091409963	0.0763578443708157	0	0	0
1	19230001	19232000	-0.133235928707402	-0.0906614188839373	0.136694095900681	0	0	0
1	19232001	19234000	-0.102913350807126	-0.0481172934130047	0.187759158710897	0	0	0
1	19234001	19236000	-0.0796775023440358	-0.0268386985907859	0.208545227297718	0	0	0
1	19236001	19238000	-0.0732809475912178	-0.0293972924746746	0.212371332060698	0	0	0
1	19238001	19240000	-0.0650142539609973	-0.0422933793155526	0.224603901612073	0	0	0
1	19240001	19242000	-0.0492475071122438	-0.0321642170682497	0.217960599580161	0	0	0
1	19242001	19244000	-0.0332887586907327	-0.0233570362050477	0.228320341383782	0	0	0
1	19244001	19246000	0.0143611899752139	-0.00477233118745475	0.230932254296704	0	0	0
1	19246001	19248000	0.0599933262796103	0.0256184850701737	0.244583863173646	0	0	0
1	19248001	19250000	0.0747735857748656	0.061675836396044	0.239969281239449	0	0	0
1	19250001	19252000	0.0896774696216086	0.100504196357305	0.242547890365109	0	0	0
1	19252001	19254000	0.141714215107369	0.124393193609981	0.221527391488139	0	0	0
1	19254001	19256000	0.175111050681394	0.165888425249541	0.207941289666724	0	0	0
1	19256001	19258000	0.188560630227143	0.208524449071774	0.200493986721911	0	0	0
1	19258001	19260000	0.191839864350523	0.242361866162392	0.188352761390084	0	0	0
1	19260001	19262000	0.173222294089315	0.22610056528992	0.154364322939999	0	0	0
1	19262001	19264000	0.164575994517244	0.214359212808889	0.134399562183954	0	0	0
1	19264001	19266000	0.181308846857731	0.214641146101696	0.117804663066132	0	0	0
1	19266001	19268000	0.184519923731453	0.2312096879133	0.123805048150737	0	0	0
1	19268001	19270000	0.190709870743344	0.236011333825287	0.141505268929525	0	0	0
1	19270001	19272000	0.217575571744115	0.235012898832124	0.159743213131512	0	0	0
1	19272001	19274000	0.234004231800599	0.235787262313108	0.175590801229242	0	0	0
1	19274001	19276000	0.247287228585887	0.24431551754649	0.214990362123094	0	0	0
1	19276001	19278000	0.246524315054469	0.224901866462536	0.250867010975996	0	0	0
1	19278001	19280000	0.26204924751246	0.229193859293875	0.325798704876259	0	0	0
1	19280001	19282000	0.274509083092806	0.230011932547495	0.371151366859167	0	0	0
1	19282001	19284000	0.288162372674497	0.226204359055215	0.389178286524042	0	0	0
1	19284001	19286000	0.280392753496914	0.208714193005494	0.412044954243549	0	0	0
1	19286001	19288000	0.277934003972523	0.196054214384965	0.432781042053072	0	0	0
1	19288001	19290000	0.276812338162836	0.156725881666047	0.464145658997269	0	0	0
1	19290001	19292000	0.263503260955676	0.121045096838097	0.440920934389131	0	0	0
1	19292001	19294000	0.236766536772251	0.0960395462029384	0.387978435947243	0	0	0
1	19294001	19296000	0.264516218339906	0.107013745443262	0.375801797792277	0	0	0
1	19296001	19298000	0.303604218186509	0.123106314269598	0.361737046483123	0	0	0
1	19298001	19300000	0.330620930279989	0.125095272315149	0.365513945539474	0	0	0
1	19300001	19302000	0.323542855595086	0.12987630499935	0.359249546369049	0	0	0
1	19302001	19304000	0.326994436715519	0.127616571199049	0.332425907251657	0	0	0
1	19304001	19306000	0.328170275590898	0.115296161506088	0.301005615165735	0	0	0
1	19306001	19308000	0.306001961260574	0.0896781922033294	0.271418353530484	0	0	0
1	19308001	19310000	0.273247463112879	0.0824371386954821	0.210512858731504	0	0	0
1	19310001	19312000	0.207634480827675	0.0299099406562242	0.115906566659641	0	0	0
1	19312001	19314000	0.0994327223750637	-0.0613609263948527	0.0043076911613821	0	0	0
1	19314001	19316000	0.000190503850121709	-0.143875347526995	-0.0949239534709329	0	0	0
1	19316001	19318000	-0.0705316654878799	-0.24620779372487	-0.14867486211304	0	0	0
1	19318001	19320000	-0.141549471608947	-0.315745672748711	-0.211641332451052	0	0	0
1	19320001	19322000	-0.17512993228265	-0.351759524875019	-0.252329734680387	0	1	0
1	19322001	19324000	-0.18836049951593	-0.331983564334681	-0.287130103493069	0	0	1
1	19324001	19326000	-0.173349747621715	-0.321891672581853	-0.277329536381229	0	0	0
1	19326001	19328000	-0.142631926393341	-0.283181157885725	-0.260257975549692	0	0	0
1	19328001	19330000	-0.0866975125086138	-0.233771086517323	-0.242388160779269	0	0	0
1	19330001	19332000	-0.0216917164155616	-0.149962289553199	-0.178657743633266	0	0	0
1	19332001	19334000	0.0576602883236216	-0.0761331963821531	-0.0974712834179025	0	0	0
1	19334001	19336000	0.127419207488662	0.00337645720197089	-0.0399618662695967	0	0	0
1	19336001	19338000	0.197495934215766	0.0895515541942253	0.0573390488198554	0	0	0
1	19338001	19340000	0.250240571578302	0.141811664486858	0.153907650344875	0	0	0
1	19340001	19342000	0.261834225226905	0.148329770325972	0.204733271856345	0	0	0
1	19342001	19344000	0.261779744364995	0.155684290158996	0.201930228939911	0	0	0
1	19344001	19346000	0.293884444589399	0.186124807047508	0.231326293931237	0	0	0
1	19346001	19348000	0.325277069560384	0.192679450084081	0.193429374932425	0	0	0
1	19348001	19350000	0.340333402493941	0.197799178245503	0.169509827738881	0	0	0
1	19350001	19352000	0.336209277361932	0.198566512070596	0.163562926599126	0	0	0
1	19352001	19354000	0.322475300589277	0.212551542972796	0.175069845607881	0	0	0
1	19354001	19356000	0.349064726418821	0.225647209289988	0.199165228219076	0	0	0
1	19356001	19358000	0.372721471768731	0.204330118148208	0.200989085936164	0	0	0
1	19358001	19360000	0.363641757588942	0.198338542318119	0.204351276165611	0	0	0
1	19360001	19362000	0.343017302299666	0.180801949512296	0.187600109832066	0	0	0
1	19362001	19364000	0.309379345177565	0.126022953447729	0.144496795874653	0	0	0
1	19364001	19366000	0.217588244493611	0.0710495704335653	0.127324467553165	0	0	0
1	19366001	19368000	0.147051898447194	0.0144408480344757	0.112093608878611	0	0	0
1	19368001	19370000	0.12640776699642	-0.00633011832660269	0.123727316647613	0	0	0
1	19370001	19372000	0.162153748246246	0.0136866990199381	0.161529187399854	0	0	0
1	19372001	19374000	0.183168786175579	0.0571822576753184	0.1825243299392	0	0	0
1	19374001	19376000	0.196532525589775	0.0780639136672884	0.19486880727383	0	0	0
1	19376001	19378000	0.214186815662147	0.101826656303855	0.221002854301325	0	0	0
1	19378001	19380000	0.244054853161447	0.114635267858154	0.226531228795896	0	0	0
1	19380001	19382000	0.261899111199701	0.154384056207671	0.17441515150485	0	0	0
1	19382001	19384000	0.294149847938071	0.188069881712466	0.189424583235096	0	0	0
1	19384001	19386000	0.335712321829296	0.197058398093545	0.200838395788281	0	0	0
1	19386001	19388000	0.346750457362875	0.201986581901823	0.225007491195553	0	0	0
1	19388001	19390000	0.345735273401088	0.214133399906945	0.242609019542999	0	0	0
1	19390001	19392000	0.307812554137407	0.2017005826162	0.247580615564039	0	0	0
1	19392001	19394000	0.309033787492863	0.190223998915086	0.268170612193129	0	0	0
1	19394001	19396000	0.271070940108135	0.139862070365394	0.27304919854972	0	0	0
1	19396001	19398000	0.205025997336202	0.0964424956466083	0.218662181696918	0	0	0
1	19398001	19400000	0.138867845500516	0.0513621958066816	0.152315247440599	0	0	0
1	19400001	19402000	0.0573706866601934	-0.0166383367991034	0.0785241110215543	0	0	0
1	19402001	19404000	-0.00295460042081568	-0.072719307934688	0.0238403794795149	0	0	0
1	19404001	19406000	-0.0180639913980377	-0.0836357962959746	-0.0105257110526041	0	0	0
1	19406001	19408000	-0.014409724268442	-0.107540802322811	-0.0270337189806129	0	0	0
1	19408001	19410000	-0.058812509480413	-0.131054595615833	-0.0726199403712734	0	0	0
1	19410001	19412000	-0.0898704119273755	-0.140062512116507	-0.117073116751746	0	0	0
1	19412001	19414000	-0.106937568319188	-0.154681639650893	-0.150302386453042	0	0	0
1	19414001	19416000	-0.131425908726466	-0.196184228686323	-0.157293876892539	0	0	0
1	19416001	19418000	-0.134102425556312	-0.20899127488368	-0.156925360384465	0	0	0
1	19418001	19420000	-0.105862590676641	-0.184049858262548	-0.119050516766681	0	0	0
1	19420001	19422000	-0.0184687075706265	-0.150586041139149	-0.0381737456000452	0	0	0
1	19422001	19424000	0.0448271063282478	-0.12418015846145	0.0337400249283226	0	0	0
1	19424001	19426000	0.108510487247909	-0.0457128862816594	0.0931728944295825	0	0	0
1	19426001	19428000	0.156339139827435	0.0568724102078105	0.167940859682959	0	0	0
1	19428001	19430000	0.194075859368147	0.120359518229194	0.19657966710656	0	0	0
1	19430001	19432000	0.264889688284258	0.173326965376561	0.259261851143278	0	0	0
1	19432001	19434000	0.312325269555261	0.241123434367109	0.304847989723506	0	0	0
1	19434001	19436000	0.334452351556931	0.284941721073622	0.328034339755285	0	0	0
1	19436001	19438000	0.352561539302886	0.307802317514601	0.332059562069765	0	0	0
1	19438001	19440000	0.339023255415166	0.327819734736041	0.329858391418575	0	0	0
1	19440001	19442000	0.293144517830142	0.328171692254814	0.314535028459143	0	0	0
1	19442001	19444000	0.248481619184334	0.325681272360408	0.276852877776105	0	0	0
1	19444001	19446000	0.23868308636435	0.31910997083431	0.257953263918618	0	0	0
1	19446001	19448000	0.191818748243674	0.325126314991567	0.227066323736241	0	0	0
1	19448001	19450000	0.138178076131758	0.299374789788954	0.199571542777345	0	0	0
1	19450001	19452000	0.0636536827087403	0.235525757274124	0.148308418942977	0	0	0
1	19452001	19454000	-0.0215257494407696	0.160049465636341	0.0914740097246881	0	0	0
1	19454001	19456000	-0.0879384030658697	0.0894717601515544	0.0185752977512192	0	0	0
1	19456001	19458000	-0.110109539971298	0.0572172953693346	-0.032380745308081	0	0	0
1	19458001	19460000	-0.127241161810445	0.0193118941963063	-0.0715691714539585	0	0	0
1	19460001	19462000	-0.138493221074938	-0.0076020002965489	-0.112096930844568	0	0	0
1	19462001	19464000	-0.155556550677375	-0.0420708401552401	-0.136029415670123	0	0	0
1	19464001	19466000	-0.169878037152287	-0.0949900923762726	-0.183707391679529	0	0	0
1	19466001	19468000	-0.191877280835381	-0.142013749463989	-0.232302533249094	0	0	0
1	19468001	19470000	-0.221580474875031	-0.179277825240213	-0.28933992963835	0	0	0
1	19470001	19472000	-0.213904551685046	-0.203655503309985	-0.317261025314104	0	0	0
1	19472001	19474000	-0.246799952721163	-0.237085876246655	-0.349269338132314	0	0	0
1	19474001	19476000	-0.264474887837313	-0.233520387901684	-0.353049825610145	0	0	1
1	19476001	19478000	-0.267642067981468	-0.181106056031486	-0.302954987741076	1	0	0
1	19478001	19480000	-0.2640775511674	-0.118278842387656	-0.278471741369309	0	0	0
1	19480001	19482000	-0.239586150680939	-0.0856816420855178	-0.261877587506321	0	0	0
1	19482001	19484000	-0.222779714553434	-0.0630440977338312	-0.231484948131726	0	0	0
1	19484001	19486000	-0.229303234945244	-0.0635972163337715	-0.239940569253514	0	0	0
1	19486001	19488000	-0.223275332619862	-0.0911148175538469	-0.278381202027306	0	0	0
1	19488001	19490000	-0.240443684078762	-0.0948297727548791	-0.292837199884966	0	0	0
1	19490001	19492000	-0.254194545344676	-0.106355680290409	-0.310012160662779	1	0	1
1	19492001	19494000	-0.233339935289482	-0.0915957836273478	-0.308088519907141	0	0	0
1	19494001	19496000	-0.214277815892021	-0.0704666386522144	-0.275094898607879	0	0	0
1	19496001	19498000	-0.215721761581678	-0.0378231149456445	-0.232955022455751	0	0	0
1	19498001	19500000	-0.198650161754761	-0.00262237080059588	-0.179702553448461	0	0	0
1	19500001	19502000	-0.137138377352877	0.0492251922138243	-0.152008699667185	0	0	0
1	19502001	19504000	-0.101108953713607	0.0839044922761173	-0.123016923048109	0	0	0
1	19504001	19506000	-0.0924821333967808	0.0826470242866218	-0.120064786264686	0	0	0
1	19506001	19508000	-0.0606904714440593	0.092212619981006	-0.108607001829401	0	0	0
1	19508001	19510000	-0.0195417577122508	0.105289263394233	-0.114604692375532	0	0	0
1	19510001	19512000	0.0258206582256186	0.103050146123966	-0.097831448738405	0	0	0
1	19512001	19514000	0.042609283725442	0.124518757043361	-0.0693059143814477	0	0	0
1	19514001	19516000	0.0699924573153958	0.116464489034887	-0.0543420481009096	0	0	0
1	19516001	19518000	0.100124820147273	0.122418113932723	-0.00902885275099635	0	0	0
1	19518001	19520000	0.104708015057645	0.135341083023085	0.00445413697979485	0	0	0
1	19520001	19522000	0.121073252887248	0.14021840396599	0.0291710026694633	0	0	0
1	19522001	19524000	0.141203035200689	0.139839988900508	0.0498597213516926	0	0	0
1	19524001	19526000	0.151939813630918	0.157996769775896	0.0611101929307982	0	0	0
1	19526001	19528000	0.163436052520263	0.163238256440762	0.0847166451700467	0	0	0
1	19528001	19530000	0.184911510534019	0.175847765348748	0.132166666755216	0	0	0
1	19530001	19532000	0.222371454172796	0.212569171957873	0.14949449886103	0	0	0
1	19532001	19534000	0.255208864432375	0.210605239849564	0.156630697723946	0	0	0
1	19534001	19536000	0.257868282114843	0.193239013902372	0.156040442749385	0	0	0
1	19536001	19538000	0.248152758522345	0.169330829354635	0.177848923309353	0	0	0
1	19538001	19540000	0.250484619422184	0.172369110537936	0.196641492619398	0	0	0
1	19540001	19542000	0.236211560113192	0.161242314889141	0.192577921782932	0	0	0
1	19542001	19544000	0.219545137985151	0.163694269344682	0.185661442043887	0	0	0
1	19544001	19546000	0.182432656761381	0.159347133401288	0.174511845499815	0	0	0
1	19546001	19548000	0.165385389108977	0.141312846331797	0.161906613556114	0	0	0
1	19548001	19550000	0.149846229415527	0.0968229938415558	0.150774047269048	0	0	0
1	19550001	19552000	0.165113148908829	0.0872895984355154	0.123993654069326	0	0	0
1	19552001	19554000	0.17127761628673	0.0873771605598528	0.105524861230549	0	0	0
1	19554001	19556000	0.163983933606454	0.0632604318481307	0.0622773186829554	0	0	0
1	19556001	19558000	0.13191373302659	0.015031526360149	0.0216058336478123	0	0	0
1	19558001	19560000	0.109167853222186	-0.0293938186896675	-0.0380773387153051	0	0	0
1	19560001	19562000	0.0881547511752591	-0.0623346367202307	-0.0837013833264909	0	0	0
1	19562001	19564000	0.0655852572205614	-0.0739035856723289	-0.10032603750948	0	0	0
1	19564001	19566000	0.045575195475695	-0.116015218589184	-0.142385500899697	0	0	0
1	19566001	19568000	0.0696331419446465	-0.122897724335164	-0.139683966220033	0	0	0
1	19568001	19570000	0.127178129983175	-0.0977059318053653	-0.119537627152532	0	0	0
1	19570001	19572000	0.172337442012796	-0.069536114480161	-0.0949802839457982	0	0	0
1	19572001	19574000	0.226341447559228	-0.0313622806851336	-0.0552231063230092	0	0	0
1	19574001	19576000	0.275897115716645	0.0186874912999178	-0.00346488743370876	0	0	0
1	19576001	19578000	0.296681512771297	0.0485592368014767	0.0380581784773015	0	0	0
1	19578001	19580000	0.302472909373428	0.0525990858902814	0.0522495892294313	0	0	0
1	19580001	19582000	0.326288969126688	0.104684904826604	0.0651381627299138	0	0	0
1	19582001	19584000	0.315324211577299	0.152692569957502	0.0660505080274413	0	0	0
1	19584001	19586000	0.294510493098025	0.163226786519987	0.0634603893046616	0	0	0
1	19586001	19588000	0.231765814197093	0.129848465266666	0.0717188405531199	0	0	0
1	19588001	19590000	0.151981463058313	0.0624150197596141	0.049072515634694	0	0	0
1	19590001	19592000	0.0797389828167788	-0.0389802720249886	-0.004107994003025	0	0	0
1	19592001	19594000	-0.0277113474129879	-0.0993599983710971	-0.0457337437472139	0	0	0
1	19594001	19596000	-0.122314639800671	-0.184544246322193	-0.0932837879855917	0	0	0
1	19596001	19598000	-0.248464375074051	-0.29872714014417	-0.14964161899168	0	0	0
1	19598001	19600000	-0.379053041377393	-0.482779257565637	-0.253436521693365	0	0	0
1	19600001	19602000	-0.496585789187306	-0.645245421538027	-0.360772372287484	0	0	0
1	19602001	19604000	-0.551299410495874	-0.705808979816649	-0.425341478693562	1	1	1
1	19604001	19606000	-0.485764000881314	-0.655370933866341	-0.422862164660054	0	0	0
1	19606001	19608000	-0.437364756874852	-0.595385743757525	-0.40038235545057	0	0	0
1	19608001	19610000	-0.407215206311211	-0.561338481450014	-0.384553355481398	0	0	0
1	19610001	19612000	-0.358953717788499	-0.484839981604767	-0.346776326499936	0	0	0
1	19612001	19614000	-0.304539084716112	-0.402042211586063	-0.280091784860587	0	0	0
1	19614001	19616000	-0.258370256717452	-0.332677112543879	-0.233570975377136	0	0	0
1	19616001	19618000	-0.191045372368035	-0.270261030162784	-0.182720533344311	0	0	0
1	19618001	19620000	-0.0954428722791248	-0.182554902245596	-0.110481094586942	0	0	0
1	19620001	19622000	0.017979041847514	-0.0773258973230308	-0.0145757093521123	0	0	0
1	19622001	19624000	0.116033887890344	0.0164820734266508	0.0527052465481768	0	0	0
1	19624001	19626000	0.176022217151974	0.0813124373026534	0.0828610265702759	0	0	0
1	19626001	19628000	0.184340235403555	0.118414042086013	0.123539869465576	0	0	0
1	19628001	19630000	0.166455172773076	0.132237916629588	0.123843607851055	0	0	0
1	19630001	19632000	0.150949822581103	0.151659706967785	0.103212715164735	0	0	0
1	19632001	19634000	0.0981705411486818	0.155851158345963	0.0621577105861478	0	0	0
1	19634001	19636000	0.0442275935222889	0.156467687764082	0.0176867418515164	0	0	0
1	19636001	19638000	-0.0325217851917351	0.148867240197143	-0.0429518930565395	0	0	0
1	19638001	19640000	-0.0871234027272318	0.11163087254634	-0.129407777912373	0	0	0
1	19640001	19642000	-0.125394050795195	0.0249635861919716	-0.188739797760093	0	0	0
1	19642001	19644000	-0.139345245229488	-0.0102817474422176	-0.210306195440636	0	0	0
1	19644001	19646000	-0.149635984959184	-0.0528676835873938	-0.216362892751015	0	0	0
1	19646001	19648000	-0.175169860604444	-0.0909356900736864	-0.224712462234061	0	0	0
1	19648001	19650000	-0.191751975082805	-0.131745689557878	-0.260662499760224	0	0	1
1	19650001	19652000	-0.212760328905886	-0.160800668585845	-0.251067245761572	0	0	0
1	19652001	19654000	-0.209358777504135	-0.146142003242902	-0.22729342309605	0	0	0
1	19654001	19656000	-0.183299144094046	-0.102649568603568	-0.188113740499435	0	0	0
1	19656001	19658000	-0.165967164645926	-0.0451221890960882	-0.166458345905298	0	0	0
1	19658001	19660000	-0.124539450209114	0.0420761676759643	-0.126120175691264	0	0	0
1	19660001	19662000	-0.0626588428818486	0.151678303787002	-0.0647893068845249	0	0	0
1	19662001	19664000	0.00361257640392042	0.218217442164354	-0.00336395110039393	0	0	0
1	19664001	19666000	0.0558341560369834	0.280613605801782	0.0560592597307207	0	0	0
1	19666001	19668000	0.128865500244614	0.338691556569757	0.132421270212066	0	0	0
1	19668001	19670000	0.189914118460587	0.379857924184153	0.19991545030489	0	0	0
1	19670001	19672000	0.259717418923324	0.431107046099856	0.280657667742104	0	0	0
1	19672001	19674000	0.294652974022252	0.453375679710414	0.340055582240565	0	0	0
1	19674001	19676000	0.318666819499908	0.436564791450839	0.357186626446701	0	0	0
1	19676001	19678000	0.335780530904586	0.406766362977265	0.379480317111361	0	0	0
1	19678001	19680000	0.31304076445332	0.36986097210566	0.46233414354957	0	0	0
1	19680001	19682000	0.26977729802201	0.295966673745647	0.492311082074191	0	0	0
1	19682001	19684000	0.218348543431388	0.233054576203754	0.466949280381369	0	0	0
1	19684001	19686000	0.191767465876022	0.179229207587757	0.443526900874431	0	0	0
1	19686001	19688000	0.138894429912532	0.106966340239718	0.410018411042496	0	0	0
1	19688001	19690000	0.14928914733301	0.0536661446137652	0.374124939169658	0	0	0
1	19690001	19692000	0.124926398167668	-0.033508675480473	0.352064339829615	0	0	0
1	19692001	19694000	0.116195311010281	-0.080566596729957	0.324010128935336	0	0	0
1	19694001	19696000	0.11539586035839	-0.155475164256867	0.26944023462313	0	0	0
1	19696001	19698000	0.0959393394638041	-0.251813502019631	0.221924794845058	0	0	0
1	19698001	19700000	0.0824809180539296	-0.33376714460645	0.166526441617911	0	0	0
1	19700001	19702000	0.0607591126564063	-0.416067240095803	0.110928350575052	0	0	0
1	19702001	19704000	0.0182298735987443	-0.515518894563383	0.0634910559958308	0	0	0
1	19704001	19706000	-0.0117694363735309	-0.5827234416804	-0.00649097228075043	0	1	0
1	19706001	19708000	-0.0198754695487941	-0.557213833854555	-0.0557024829020882	0	0	0
1	19708001	19710000	-0.0121990285319416	-0.481851908402881	-0.0857114525835848	0	0	0
1	19710001	19712000	0.011933954168479	-0.371276953326446	-0.0985852809262888	0	0	0
1	19712001	19714000	0.0892466741567323	-0.307471901436622	-0.100403529843676	0	0	0
1	19714001	19716000	0.157900874182928	-0.196101036770944	-0.0521598587989707	0	0	0
1	19716001	19718000	0.253787378185896	-0.0628603062502585	0.0261495300143797	0	0	0
1	19718001	19720000	0.315598759876087	0.0352636937958905	0.0644604306154524	0	0	0
1	19720001	19722000	0.38572580283105	0.110725412125578	0.103994401045892	0	0	0
1	19722001	19724000	0.42486296668329	0.173261412280601	0.119857232154967	0	0	0
1	19724001	19726000	0.43805034067275	0.20132730157729	0.126169841984299	0	0	0
1	19726001	19728000	0.432349163000147	0.180801038544687	0.0802224311867958	0	0	0
1	19728001	19730000	0.4018587377272	0.149865285082718	0.0513714251627383	0	0	0
1	19730001	19732000	0.352733244990771	0.0688268951695977	0.044542681015532	0	0	0
1	19732001	19734000	0.312182695452165	0.0422436845229406	0.0277298667174499	0	0	0
1	19734001	19736000	0.313355080527254	0.0248962263428	0.0297621428947368	0	0	0
1	19736001	19738000	0.273124943690361	-0.00733732380936292	-0.0126111924184448	0	0	0
1	19738001	19740000	0.196458665777518	-0.033285830799071	-0.0626541529814572	0	0	0
1	19740001	19742000	0.13048080924574	-0.0516269474913943	-0.0595428239175734	0	0	0
1	19742001	19744000	0.0644540928852485	-0.0323062459860441	-0.0430658775221582	0	0	0
1	19744001	19746000	0.0317486548414905	-0.0340848132788141	-0.0659722482361465	0	0	0
1	19746001	19748000	0.0198649346177787	-0.0119437846391366	-0.0673643139817904	0	0	0
1	19748001	19750000	0.0146488064301528	0.0144202186568027	-0.0585324405623531	0	0	0
1	19750001	19752000	0.0111191262021578	0.060868680159584	-0.075389741314642	0	0	0
1	19752001	19754000	-0.0193415273753292	0.0595334366902954	-0.078279625911527	0	0	0
1	19754001	19756000	-0.044154300785277	0.0422470062806103	-0.097838369303386	0	0	0
1	19756001	19758000	-0.0752005881071754	0.026743656560978	-0.134771660041137	0	0	0
1	19758001	19760000	-0.106368541377772	0.0130935445593207	-0.156290965477559	0	0	0
1	19760001	19762000	-0.112427572692478	0.0311466883906084	-0.157175898349728	0	0	0
1	19762001	19764000	-0.0736534416448392	0.0832332783781567	-0.128441753349932	0	0	0
1	19764001	19766000	-0.0152848207162392	0.174224240233557	-0.0563526895431168	0	0	0
1	19766001	19768000	0.0301644544796816	0.265387440758951	0.00573373540001943	0	0	0
1	19768001	19770000	0.0537311057093513	0.307600927421322	0.00740309725640536	0	0	0
1	19770001	19772000	0.0881240179781097	0.346016473353793	0.00428143325784278	0	0	0
1	19772001	19774000	0.121657984115854	0.385175055400707	0.0265863498722566	0	0	0
1	19774001	19776000	0.160527939455462	0.426107191353303	0.0462960437108471	0	0	0
1	19776001	19778000	0.185987372542762	0.456904391078177	0.0562616392414092	0	0	0
1	19778001	19780000	0.177915968839165	0.464979257014224	0.0302988340009674	0	0	0
1	19780001	19782000	0.16622988939626	0.432291703674153	0.0149944441894073	0	0	0
1	19782001	19784000	0.132341885118947	0.411795603865915	-0.000706276791508971	0	0	0
1	19784001	19786000	0.107293919929256	0.406299820336824	0.00237401345154554	0	0	0
1	19786001	19788000	0.071562245961852	0.388368108411819	-0.00753023739313341	0	0	0
1	19788001	19790000	0.00575136566548835	0.334994240393722	-0.0298659614856706	0	0	0
1	19790001	19792000	-0.0577682324304482	0.267628712675171	-0.0590751949416414	0	0	0
1	19792001	19794000	-0.0848969266095837	0.217859013772466	-0.0672373704118208	0	0	0
1	19794001	19796000	-0.0794289988828235	0.175005404185449	-0.0591672360037079	0	0	0
1	19796001	19798000	-0.0673148393710583	0.127803705147929	-0.0330928217134714	0	0	0
1	19798001	19800000	-0.0429051061266447	0.0958704660247842	-0.00762792426298163	0	0	0
1	19800001	19802000	-0.00427214283838675	0.0890766490624163	0.0187056999063187	0	0	0
1	19802001	19804000	0.010685145655411	0.0579405690108343	0.0500309694504491	0	0	0
1	19804001	19806000	0.00827953485773816	0.0234528643463133	0.0831779171284773	0	0	0
1	19806001	19808000	0.0131385359928337	-0.0200395623047508	0.0836033063266886	0	0	0
1	19808001	19810000	0.0112608591652656	-0.0505011073742886	0.0807722311781775	0	0	0
1	19810001	19812000	-0.00240781917054843	-0.0945840094835941	0.0964042629511519	0	0	0
1	19812001	19814000	0.0086037814544508	-0.105902486810107	0.102696519391683	0	0	0
1	19814001	19816000	0.0491862202529338	-0.0891350618961326	0.13104012939663	0	0	0
1	19816001	19818000	0.118778715575632	-0.0691689558238553	0.156773296427847	0	0	0
1	19818001	19820000	0.159259952832034	-0.0580178528395351	0.170442190805425	0	0	0
1	19820001	19822000	0.206847319518444	-0.0458743246532292	0.164192536820033	0	0	0
1	19822001	19824000	0.254434335821452	-0.0252856910867505	0.18614750272981	0	0	0
1	19824001	19826000	0.278014113369382	-0.0240729382279895	0.206227993338553	0	0	0
1	19826001	19828000	0.279422601339561	0.0118197422960729	0.238687897048097	0	0	0
1	19828001	19830000	0.276219606427246	0.0270859739394316	0.235912257657328	0	0	0
1	19830001	19832000	0.246686008940524	0.0382664397724264	0.233784252260897	0	0	0
1	19832001	19834000	0.19785678361375	0.0487525532791379	0.213651511866336	0	0	0
1	19834001	19836000	0.151647547503279	0.0614262679030736	0.197541668378987	0	0	0
1	19836001	19838000	0.0688410608762274	0.0868643453282104	0.162920962972274	0	0	0
1	19838001	19840000	-0.00722067463611648	0.105592206957247	0.14771755029849	0	0	0
1	19840001	19842000	-0.0893401030344067	0.0926563965365522	0.116824592959669	0	0	0
1	19842001	19844000	-0.159571993730233	0.0757452037017343	0.0606065034690672	0	0	0
1	19844001	19846000	-0.178837537753036	0.0646723410653112	0.0392681523619793	0	0	0
1	19846001	19848000	-0.150529830371419	0.073338380346621	0.0360509582247504	0	0	0
1	19848001	19850000	-0.118993941451122	0.0932461554081033	0.034019680169047	0	0	0
1	19850001	19852000	-0.093553453622044	0.106754597666047	0.0318765413054624	0	0	0
1	19852001	19854000	-0.066634122518743	0.086417900183492	0.0285885388194321	0	0	0
1	19854001	19856000	-0.0788167290473155	0.0677836359372953	0.0145323651019227	0	0	0
1	19856001	19858000	-0.0938386317572651	0.043950967976948	0.0164067046607121	0	0	0
1	19858001	19860000	-0.0905877316983761	0.0251767697105129	0.00804838097562413	0	0	0
1	19860001	19862000	-0.0867975683037325	0.0108869276768982	0.00430983167608883	0	0	0
1	19862001	19864000	-0.076237070100424	-0.0358680804798712	-0.0119110265871646	0	0	0
1	19864001	19866000	-0.07171043817841	-0.0992852196330367	-0.032389848739476	0	0	0
1	19866001	19868000	-0.0609622829088695	-0.153753103598763	-0.0439682025267354	0	0	0
1	19868001	19870000	-0.0299449060495376	-0.201196872596184	-0.0287997326475635	0	0	0
1	19870001	19872000	-0.00581959223231516	-0.235411211825906	-0.0219263019637371	0	0	0
1	19872001	19874000	0.0225962489652395	-0.215009306328258	-0.0382525613029394	0	0	0
1	19874001	19876000	0.0525082583320763	-0.187339916335755	-0.0445684710320767	0	0	0
1	19876001	19878000	0.0532194727927173	-0.106852764405833	-0.0181285990910246	0	0	0
1	19878001	19880000	0.0455040536054532	-0.0683702132108229	-0.0197733655685667	0	0	0
1	19880001	19882000	0.0560363380750902	-0.0222358505963886	-0.00927566264342155	0	0	0
1	19882001	19884000	0.049657900679596	0.0281034296903595	-0.00791703475171336	0	0	0
1	19884001	19886000	0.049495109530104	0.0637738973902272	-0.00179290963110737	0	0	0
1	19886001	19888000	0.0452977432495929	0.110369361654629	0.0110638715865561	0	0	0
1	19888001	19890000	0.0300527961124444	0.148650839448935	0.00292068879476375	0	0	0
1	19890001	19892000	-0.0129402536065114	0.140019815973044	-0.0224784637199168	0	0	0
1	19892001	19894000	-0.0554747998781226	0.134482907223615	-0.02314126941293	0	0	0
1	19894001	19896000	-0.0846328897343284	0.109935305622175	-0.0444400915231405	0	0	0
1	19896001	19898000	-0.0967845581838871	0.0546247387304807	-0.0791395581087648	0	0	0
1	19898001	19900000	-0.127039483236685	-0.0196070074220337	-0.113205638782886	0	0	0
1	19900001	19902000	-0.181033327620506	-0.111455194465726	-0.153968638376303	0	0	0
1	19902001	19904000	-0.242969889582693	-0.223553245082764	-0.191445914761327	0	0	0
1	19904001	19906000	-0.285223022970494	-0.337944545687703	-0.232043593584604	0	0	0
1	19906001	19908000	-0.324182750287039	-0.451220397538539	-0.250142382188261	0	0	0
1	19908001	19910000	-0.361809878455027	-0.545300980024252	-0.262192917167983	0	0	0
1	19910001	19912000	-0.410577934784903	-0.570541914291182	-0.320244952009501	0	1	0
1	19912001	19914000	-0.44093489143867	-0.568904315445021	-0.358593305125418	1	0	1
1	19914001	19916000	-0.432217387470479	-0.558956279056524	-0.348083727234155	0	0	0
1	19916001	19918000	-0.399023885815557	-0.520852821093959	-0.313504303238199	0	0	0
1	19918001	19920000	-0.32365230072348	-0.423813257342719	-0.259924130527186	0	0	0
1	19920001	19922000	-0.198598918932854	-0.288392955516194	-0.163122649977587	0	0	0
1	19922001	19924000	-0.104138650556772	-0.168286811394427	-0.0847561678270414	0	0	0
1	19924001	19926000	-0.0226831686633826	-0.0681482084708231	-0.00242020662284689	0	0	0
1	19926001	19928000	0.0603615481766668	0.0440926859679708	0.0861365856301197	0	0	0
1	19928001	19930000	0.112921776219474	0.128461078493347	0.120041879670619	0	0	0
1	19930001	19932000	0.134091778981894	0.168897965614802	0.14331144599961	0	0	0
1	19932001	19934000	0.115494796408824	0.171631467255807	0.135456134150364	0	0	0
1	19934001	19936000	0.111914873968453	0.179142359883694	0.13060241191243	0	0	0
1	19936001	19938000	0.127632543564471	0.218358411257167	0.126447949061953	0	0	0
1	19938001	19940000	0.124695173504732	0.251018438915289	0.124817269135115	0	0	0
1	19940001	19942000	0.110623262956035	0.266762757665139	0.0969808822997991	0	0	0
1	19942001	19944000	0.0765273691575095	0.221428632911963	0.0502502875010019	0	0	0
1	19944001	19946000	0.0631327545160054	0.23156694407187	0.0406783766159836	0	0	0
1	19946001	19948000	0.0259626144693412	0.225670299744575	0.0121129053159228	0	0	0
1	19948001	19950000	-0.0154673218560604	0.204172974025322	0.00636424163037085	0	0	0
1	19950001	19952000	-0.0636883955539459	0.17179935274061	-0.0160791757911012	0	0	0
1	19952001	19954000	-0.124351844165057	0.131717248957853	-0.0415171428616169	0	0	0
1	19954001	19956000	-0.162276075046733	0.097753026771896	-0.0762040453983317	0	0	0
1	19956001	19958000	-0.193622194348725	0.0707017500887024	-0.101638984246309	0	0	0
1	19958001	19960000	-0.186303601743719	0.0800249298399293	-0.0766413477720243	0	0	0
1	19960001	19962000	-0.141939176134747	0.123465306803791	-0.0364915535961846	0	0	0
1	19962001	19964000	-0.123063790787339	0.129302379400544	-0.0351537700244762	0	0	0
1	19964001	19966000	-0.108777827419592	0.154971836556391	-0.0318043109361166	0	0	0
1	19966001	19968000	-0.0843592121788671	0.162383743664062	-0.0495580647555464	0	0	0
1	19968001	19970000	-0.0780527386967012	0.164701972643003	-0.0952847356213805	0	0	0
1	19970001	19972000	-0.0653333950953713	0.167641544065526	-0.108885284007739	0	0	0
1	19972001	19974000	-0.0788433467133938	0.154341616925159	-0.155599716328444	0	0	0
1	19974001	19976000	-0.0918707666881955	0.108999057493669	-0.199518333809275	0	0	0
1	19976001	19978000	-0.123982727582769	0.0567354177097732	-0.230426357241295	0	0	0
1	19978001	19980000	-0.15745886946845	0.0251748425775568	-0.242068340611111	0	0	0
1	19980001	19982000	-0.222338810166141	0.00150084329331165	-0.271984258532783	0	0	0
1	19982001	19984000	-0.274523095488407	-0.00418219134783636	-0.279777600137155	0	0	0
1	19984001	19986000	-0.305516302207104	-0.0341771873253093	-0.285309359556533	0	0	0
1	19986001	19988000	-0.328522572474397	-0.0471656661975509	-0.305257331432369	0	0	0
1	19988001	19990000	-0.338419802278994	-0.0590297124362816	-0.339278635263108	0	0	0
1	19990001	19992000	-0.359108433634822	-0.0707533166250601	-0.348767809526494	0	0	0
1	19992001	19994000	-0.391038347533995	-0.117694094622037	-0.365707181387649	1	0	1
1	19994001	19996000	-0.368590135577376	-0.131611830336391	-0.352373100095455	0	0	0
1	19996001	19998000	-0.359232829845834	-0.107230112456191	-0.340512963316684	0	0	0
1	19998001	20000000	-0.281015255321112	-0.0558236601761962	-0.237944006149591	0	0	0
1	20000001	20002000	-0.215763543242481	-0.0025535814607699	-0.143065498693094	0	0	0
1	20002001	20004000	-0.16814119393226	0.0210254251293815	-0.0650491778184829	0	0	0
1	20004001	20006000	-0.105987986801626	0.0451548960158399	0.00120133479286104	0	0	0
1	20006001	20008000	-0.0204305570755679	0.050348154285408	0.0755477451349189	0	0	0
1	20008001	20010000	0.0281438810272932	0.0876368775733035	0.09820491015966	0	0	0
1	20010001	20012000	0.0869349180014722	0.143832205014152	0.150663945057978	0	0	0
1	20012001	20014000	0.146579401294213	0.154841154016707	0.195876629699066	0	0	0
1	20014001	20016000	0.20902236806601	0.17724972470112	0.227107608819578	0	0	0
1	20016001	20018000	0.250027129305403	0.174833955198396	0.239164612913936	0	0	0
1	20018001	20020000	0.254663311653756	0.189990823602903	0.243998969829452	0	0	0
1	20020001	20022000	0.249914087046686	0.207269515825439	0.230791124830776	0	0	0
1	20022001	20024000	0.232981275022679	0.196508311922519	0.183048191469294	0	0	0
1	20024001	20026000	0.213145944640231	0.161758205438388	0.141050211569733	0	0	0
1	20026001	20028000	0.166982780969932	0.103112744040167	0.0965088075834427	0	0	0
1	20028001	20030000	0.129309957495922	0.0410669722970204	0.0500964427285157	0	0	0
1	20030001	20032000	0.104185609895208	-0.0150446852090729	-0.00719645572732659	0	0	0
1	20032001	20034000	0.0847136096637476	-0.066469712214132	-0.0299076910033097	0	0	0
1	20034001	20036000	0.0644888092938889	-0.106986111269734	-0.0376205402049204	0	0	0
1	20036001	20038000	0.0807534290807048	-0.119196030974662	-0.0487776830690075	0	0	0
1	20038001	20040000	0.0916538487285141	-0.12592480054255	-0.0715508640904339	0	0	0
1	20040001	20042000	0.0641945925904495	-0.125216032504926	-0.118559050849185	0	0	0
1	20042001	20044000	0.0260756473014676	-0.144391094575656	-0.179707883196271	0	0	0
1	20044001	20046000	0.00803227056064308	-0.154623920914738	-0.247131505259362	0	0	0
1	20046001	20048000	-0.0173462796429171	-0.135318757867663	-0.306017401036279	0	0	0
1	20048001	20050000	-0.0299861594500695	-0.119361196095661	-0.31861623238423	0	0	0
1	20050001	20052000	-0.0555862696214125	-0.0988566061322428	-0.324539442257902	0	0	0
1	20052001	20054000	-0.078171183465502	-0.0775907271752009	-0.330527599352773	0	0	0
1	20054001	20056000	-0.110757194560883	-0.0620146397727544	-0.349317877233502	0	0	1
1	20056001	20058000	-0.131431703444067	-0.0563320325006083	-0.323964108716654	0	0	0
1	20058001	20060000	-0.141798219465272	-0.0254765988791791	-0.312749942806252	0	0	0
1	20060001	20062000	-0.136955321418011	0.0183641512048642	-0.29489585587218	0	0	0
1	20062001	20064000	-0.138137905071782	0.0509845559151286	-0.268834139438783	0	0	0
1	20064001	20066000	-0.160055802921425	0.0822383502686566	-0.245430154706448	0	0	0
1	20066001	20068000	-0.170226426586944	0.0891224471979134	-0.236084691064697	0	0	0
1	20068001	20070000	-0.18396301758132	0.0847701600894583	-0.22886530232153	0	0	0
1	20070001	20072000	-0.190163677771015	0.0893287499674688	-0.221845307988974	0	0	0
1	20072001	20074000	-0.194856051789263	0.0827365354238107	-0.214394013619016	0	0	0
1	20074001	20076000	-0.175346495106837	0.077732596633043	-0.182943475866463	0	0	0
1	20076001	20078000	-0.193844529014908	0.047493774670949	-0.165799639622765	0	0	0
1	20078001	20080000	-0.221680975997342	-0.00882684103108351	-0.170091539143658	0	0	0
1	20080001	20082000	-0.207547715485611	-0.0347166887204157	-0.164644325411731	0	0	0
1	20082001	20084000	-0.158528468121225	-0.058113181825844	-0.123241810215246	0	0	0
1	20084001	20086000	-0.0861025075166076	-0.0412079774156503	-0.0403978412947768	0	0	0
1	20086001	20088000	0.00413813381732068	0.011042691185927	0.0249651410318875	0	0	0
1	20088001	20090000	0.047267976621418	0.0312204188337552	0.0683682726996385	0	0	0
1	20090001	20092000	0.0576837363238161	0.0259571493311073	0.0913816773338565	0	0	0
1	20092001	20094000	0.0569784258749212	-0.0152597444604115	0.0779230216312611	0	0	0
1	20094001	20096000	0.0874818932247147	-0.0212247559900242	0.0640321878987151	0	0	0
1	20096001	20098000	0.103765121034854	-0.0144443224639927	0.0299397082628142	0	0	0
1	20098001	20100000	0.120622051297411	-0.0535314110032994	0.0512391436281535	0	0	0
1	20100001	20102000	0.0706845056736128	-0.125841585787938	0.0791542225571703	0	0	0
1	20102001	20104000	0.0322233244539971	-0.164073148583294	0.100749425552883	0	0	0
1	20104001	20106000	-0.0169740505893678	-0.239239791805931	0.11964947408041	0	0	0
1	20106001	20108000	-0.0162181861491271	-0.322013848665987	0.208630159540498	0	0	0
1	20108001	20110000	0.0268734768136165	-0.374248570665789	0.328701485996775	0	1	0
1	20110001	20112000	0.0526964272570129	-0.355759073112914	0.326927752390307	0	0	0
1	20112001	20114000	0.0419886280459795	-0.366800233351581	0.304497785445102	0	0	0
1	20114001	20116000	0.0277859913991419	-0.361175921230637	0.289362863854745	0	0	0
1	20116001	20118000	0.0116235523660275	-0.356852472717785	0.272152545905259	0	0	0
1	20118001	20120000	-0.0242396858070393	-0.367157563159384	0.243027488083668	0	0	0
1	20120001	20122000	-0.0394493182736613	-0.371516869974603	0.206727918670193	0	0	0
1	20122001	20124000	-0.0648044444392131	-0.381673166703564	0.197264905953317	0	1	0
1	20124001	20126000	-0.0849967505916448	-0.374010470140032	0.181917009642652	0	0	0
1	20126001	20128000	-0.0826090996596387	-0.362364841206396	0.167915514805593	0	0	0
1	20128001	20130000	-0.0822991344077375	-0.365644537096909	0.153451253967574	0	0	0
1	20130001	20132000	-0.0970810568050942	-0.351344331152411	0.155508972581126	0	0	0
1	20132001	20134000	-0.0939256998906894	-0.327640863325208	0.163832209811554	0	0	0
1	20134001	20136000	-0.0617425310796275	-0.258747201328443	0.222319793621454	0	0	0
1	20136001	20138000	0.00875564828988993	-0.0710501877867738	0.382613938078028	0	0	0
1	20138001	20140000	0.137016989958729	0.0709112536104366	0.425760712882597	0	0	0
1	20140001	20142000	0.217488627887476	0.196814537709002	0.500345292638137	0	0	0
1	20142001	20144000	0.297035207283347	0.288354336246752	0.52123487034837	0	0	0
1	20144001	20146000	0.374964465213735	0.347103014247861	0.543199843987979	0	0	0
1	20146001	20148000	0.405645328337247	0.382788363771271	0.523381803202924	0	0	0
1	20148001	20150000	0.399284193003957	0.401914150084468	0.520220174095339	0	0	0
1	20150001	20152000	0.412964438207726	0.415683235545945	0.539989220261235	0	0	0
1	20152001	20154000	0.409861076953835	0.392735885831519	0.51777661199807	0	0	0
1	20154001	20156000	0.429758776327752	0.348954866628103	0.47581086978559	0	0	0
1	20156001	20158000	0.428674506510563	0.281188649095766	0.43920549253113	0	0	0
1	20158001	20160000	0.40547976452787	0.200405335782841	0.40631982172842	0	0	0
1	20160001	20162000	0.40908224997833	0.132710139840642	0.394983311857742	0	0	0
1	20162001	20164000	0.363770736383009	0.0911793500064702	0.348156919930016	0	0	0
1	20164001	20166000	0.324885917543301	0.0436699487472263	0.288475033541382	0	0	0
1	20166001	20168000	0.285626378735084	-0.0217023412713249	0.24191421083748	0	0	0
1	20168001	20170000	0.249169200289273	-0.0732334847616249	0.182326105550089	0	0	0
1	20170001	20172000	0.222906783299885	-0.1179509012296	0.0981398343725944	0	0	0
1	20172001	20174000	0.172562008822066	-0.158196428451775	0.0487651611017348	0	0	0
1	20174001	20176000	0.0807042515422972	-0.224567095017291	-0.0362681107183094	0	0	0
1	20176001	20178000	-0.011570759928724	-0.291260440606988	-0.149693095104768	0	0	0
1	20178001	20180000	-0.068548326285676	-0.361993637436516	-0.240441166343974	0	0	0
1	20180001	20182000	-0.130594156003014	-0.378181304363585	-0.277908090060911	0	1	0
1	20182001	20184000	-0.170127360505596	-0.306448189971214	-0.284312827695222	0	0	0
1	20184001	20186000	-0.220224006327381	-0.272597608315117	-0.300831494835702	0	0	1
1	20186001	20188000	-0.271793669000092	-0.23318661233039	-0.252758583083439	0	0	0
1	20188001	20190000	-0.267739089325296	-0.170515238060135	-0.233181679473325	0	0	0
1	20190001	20192000	-0.282124984560419	-0.12318039269099	-0.207276229600494	1	0	0
1	20192001	20194000	-0.255617815071685	-0.0722536210251589	-0.171715198275457	0	0	0
1	20194001	20196000	-0.223910005040408	-0.0490585112861924	-0.168481052014355	0	0	0
1	20196001	20198000	-0.22800651289091	-0.0480065655520953	-0.201785212422911	0	0	0
1	20198001	20200000	-0.255370928977014	-0.0691934587245557	-0.22547225943091	0	0	0
1	20200001	20202000	-0.25158356473425	-0.0562490985424534	-0.21119988329623	0	0	0
1	20202001	20204000	-0.229396158328278	-0.0593782471524884	-0.202714457662494	0	0	0
1	20204001	20206000	-0.223738873223175	-0.0801703065784191	-0.216792587458957	0	0	0
1	20206001	20208000	-0.217498620997638	-0.0922071873033842	-0.240012631262409	0	0	0
1	20208001	20210000	-0.249937034131196	-0.0744283479442405	-0.2701237445334	0	0	1
1	20210001	20212000	-0.227187265166485	-0.0185607785073096	-0.227785428832168	0	0	0
1	20212001	20214000	-0.157135859340317	0.0540882477614564	-0.156105766897894	0	0	0
1	20214001	20216000	-0.109416577094039	0.104277101750331	-0.120441500543009	0	0	0
1	20216001	20218000	-0.0597940590573832	0.13306468784509	-0.0687603433969157	0	0	0
1	20218001	20220000	-0.00250747292047171	0.16505401917658	-0.0177535860475184	0	0	0
1	20220001	20222000	0.0838180063205307	0.16701271540684	0.00293427204255218	0	0	0
1	20222001	20224000	0.150225333313762	0.182113191571149	0.0331651894537617	0	0	0
1	20224001	20226000	0.194555717675574	0.174848251863289	0.0457170763100206	0	0	0
1	20226001	20228000	0.221267435552426	0.134844464194677	0.0469067964162721	0	0	0
1	20228001	20230000	0.245418111593159	0.104782927708623	0.0536141780010274	0	0	0
1	20230001	20232000	0.25413011214571	0.0795247562731656	0.0689377976471913	0	0	0
1	20232001	20234000	0.247625309489667	0.0806957690328427	0.0647864096790415	0	0	0
1	20234001	20236000	0.226025622799914	0.0492688139133848	0.0520290180926652	0	0	0
1	20236001	20238000	0.176085036791855	-0.00339072112677486	0.0341532032923538	0	0	0
1	20238001	20240000	0.103560299366131	-0.0524462234557415	-0.0289240401131042	0	0	0
1	20240001	20242000	0.0114252051948808	-0.109682986410783	-0.0960216121647313	0	0	0
1	20242001	20244000	-0.0359383903237699	-0.129017987519964	-0.0797039445957079	0	0	0
1	20244001	20246000	-0.0988675548992655	-0.171491026608799	-0.0868595675122947	0	0	0
1	20246001	20248000	-0.174162380210403	-0.226787925905149	-0.129202855263361	0	0	0
1	20248001	20250000	-0.237326119588812	-0.323581948992759	-0.183939509959536	0	0	0
1	20250001	20252000	-0.333209529584174	-0.418804114389869	-0.243460723313844	0	0	0
1	20252001	20254000	-0.369471532546534	-0.477361116227713	-0.300171952627078	0	0	0
1	20254001	20256000	-0.385121987675233	-0.503191191208737	-0.327799773855493	0	0	0
1	20256001	20258000	-0.3884604956423	-0.517033725618565	-0.338395076449806	1	1	0
1	20258001	20260000	-0.375699256540828	-0.486480995489151	-0.376175587403704	0	0	1
1	20260001	20262000	-0.337043228349632	-0.440827753499724	-0.365797417311677	0	0	0
1	20262001	20264000	-0.265770978810487	-0.376367908378858	-0.301454144766853	0	0	0
1	20264001	20266000	-0.230620706445008	-0.364468353733134	-0.285246521640886	0	0	0
1	20266001	20268000	-0.246482317910883	-0.37974934106232	-0.291047148057159	0	0	0
1	20268001	20270000	-0.261127903709924	-0.411288606987155	-0.299111011977943	0	0	0
1	20270001	20272000	-0.26287807406	-0.433329359318216	-0.301399317495957	0	0	0
1	20272001	20274000	-0.251673232976227	-0.419146725435544	-0.276649025454118	0	0	0
1	20274001	20276000	-0.240659921582408	-0.429400230702934	-0.256257351529531	0	0	0
1	20276001	20278000	-0.214509331787769	-0.423450169151657	-0.264941532695489	0	0	0
1	20278001	20280000	-0.204479877588596	-0.400200474533093	-0.278733949303989	0	0	0
1	20280001	20282000	-0.199454788073961	-0.375282132468798	-0.284729842449076	0	0	0
1	20282001	20284000	-0.224446615564971	-0.342373457817043	-0.29313605819833	0	0	0
1	20284001	20286000	-0.239993792900233	-0.283611795538213	-0.302759066910043	0	0	0
1	20286001	20288000	-0.24711933502052	-0.24597093106026	-0.307956376272449	0	0	0
1	20288001	20290000	-0.269197228274698	-0.228593555367227	-0.330390913137929	0	0	0
1	20290001	20292000	-0.292772988798464	-0.20989941542658	-0.359206751642693	1	0	1
1	20292001	20294000	-0.271961914269044	-0.158163927851269	-0.345259169812664	0	0	0
1	20294001	20296000	-0.250493770856901	-0.14445395753613	-0.32266412070642	0	0	0
1	20296001	20298000	-0.229068581983847	-0.149805061241617	-0.331385495597992	0	0	0
1	20298001	20300000	-0.187619329823288	-0.153016360622012	-0.327196447815501	0	0	0
1	20300001	20302000	-0.15705346196682	-0.158429850562048	-0.298852891429896	0	0	0
1	20302001	20304000	-0.114583352978259	-0.14658391956043	-0.244205895855396	0	0	0
1	20304001	20306000	-0.0511314859160726	-0.139297184138616	-0.186297966936183	0	0	0
1	20306001	20308000	0.0378541691727905	-0.115107462499351	-0.134184466605222	0	0	0
1	20308001	20310000	0.124262027018321	-0.0783037579239074	-0.0719178044617615	0	0	0
1	20310001	20312000	0.235878307227113	-0.0123263075008499	0.0297111585908979	0	0	0
1	20312001	20314000	0.319558569717221	0.0655557981502742	0.134868680928873	0	0	0
1	20314001	20316000	0.377943578992442	0.133005732212723	0.224614727162148	0	0	0
1	20316001	20318000	0.431437998441843	0.187379161332465	0.311428839795895	0	0	0
1	20318001	20320000	0.480596470434174	0.228171439478839	0.356609211961708	0	0	0
1	20320001	20322000	0.512884059773622	0.268224705223552	0.358957253385045	0	0	0
1	20322001	20324000	0.505553933414404	0.306432179677757	0.364410035500794	0	0	0
1	20324001	20326000	0.491061443468687	0.321764310498452	0.377380463014755	0	0	0
1	20326001	20328000	0.473791715923584	0.330748998030934	0.38211574312489	0	0	0
1	20328001	20330000	0.424965928412623	0.320780619544526	0.360554084390532	0	0	0
1	20330001	20332000	0.36449630793392	0.305332895960124	0.332620004837273	0	0	0
1	20332001	20334000	0.286155011579945	0.283018572893541	0.29760920458747	0	0	0
1	20334001	20336000	0.214433537927594	0.261173149284365	0.25203641463215	0	0	0
1	20336001	20338000	0.162272165870724	0.243914131250018	0.186909327908901	0	0	0
1	20338001	20340000	0.104270842156418	0.196024130005361	0.114980137774189	0	0	0
1	20340001	20342000	0.0451957124573549	0.146366571417263	0.0542316268790848	0	0	0
1	20342001	20344000	-0.00566582185515484	0.104667607591704	-0.0116272722339519	0	0	0
1	20344001	20346000	-0.0653287562228514	0.0480356943545856	-0.0819152826891427	0	0	0
1	20346001	20348000	-0.133857865122518	-0.0123357632803548	-0.151990205330318	0	0	0
1	20348001	20350000	-0.157222824724339	-0.0701455699515817	-0.220659285193218	0	0	0
1	20350001	20352000	-0.188762354221619	-0.113117973607651	-0.294767715346665	0	0	0
1	20352001	20354000	-0.189576110709747	-0.109639685677601	-0.329446647754428	0	0	0
1	20354001	20356000	-0.190666677512394	-0.144018329791601	-0.339164010781199	0	0	0
1	20356001	20358000	-0.19597298830634	-0.173774808991911	-0.342517985528334	0	0	1
1	20358001	20360000	-0.190450902567346	-0.205762607260189	-0.342174681389114	0	0	0
1	20360001	20362000	-0.14839053324966	-0.222777087662759	-0.326846669319105	0	0	0
1	20362001	20364000	-0.113035327251628	-0.206085450151177	-0.31386366738891	0	0	0
1	20364001	20366000	-0.0805477238909998	-0.16418084732841	-0.259872624238134	0	0	0
1	20366001	20368000	0.000244685018002953	-0.120599286102899	-0.141907257051513	0	0	0
1	20368001	20370000	0.08528704985968	-0.0581243200356653	-0.0690912765339582	0	0	0
1	20370001	20372000	0.163576663701862	0.0029378280288741	-0.026197006201259	0	0	0
1	20372001	20374000	0.208169444938638	0.0751596457607379	0.0147475197971326	0	0	0
1	20374001	20376000	0.242602688856431	0.132633194753832	0.0476261669146575	0	0	0
1	20376001	20378000	0.254299574254459	0.182226604980389	0.0429896025131719	0	0	0
1	20378001	20380000	0.255057098673576	0.206013840295173	0.0318544958969259	0	0	0
1	20380001	20382000	0.23545824258125	0.217815426110249	0.0258161378854899	0	0	0
1	20382001	20384000	0.205171740796469	0.235063696126337	0.0286545955132081	0	0	0
1	20384001	20386000	0.145272754284088	0.235478021771961	0.0386842628365216	0	0	0
1	20386001	20388000	0.118599507762984	0.250312998633014	0.0493136955876171	0	0	0
1	20388001	20390000	0.106368328968945	0.27054357143508	0.0659000855482596	0	0	0
1	20390001	20392000	0.084284324097224	0.290893574385068	0.0963065793891893	0	0	0
1	20392001	20394000	0.0365804059507744	0.309492407705996	0.0993555906831363	0	0	0
1	20394001	20396000	0.00119542976473642	0.296961754163847	0.0836767222047981	0	0	0
1	20396001	20398000	-0.0226850941422594	0.308926881908434	0.0672242910005037	0	0	0
1	20398001	20400000	-0.0277670505588123	0.319760993030028	0.0487925572898077	0	0	0
1	20400001	20402000	-0.05088590241334	0.270635496223817	0.00880958768584715	0	0	0
1	20402001	20404000	-0.0725188375245795	0.248934093731384	-0.0131597718220216	0	0	0
1	20404001	20406000	-0.0955096456736795	0.227725703178692	-0.0232060432253357	0	0	0
1	20406001	20408000	-0.14020970449351	0.180635149266942	-0.0253706854223575	0	0	0
1	20408001	20410000	-0.175378093840398	0.113543839984285	-0.0232116163114443	0	0	0
1	20410001	20412000	-0.191253762531153	0.0336159778563319	-0.0126386860583357	0	0	0
1	20412001	20414000	-0.213828067937426	-0.0311854070993175	-0.0126620697312334	0	0	0
1	20414001	20416000	-0.221633533607061	-0.0567666634886664	-0.0108197705742015	0	0	0
1	20416001	20418000	-0.163571460996493	-0.0608026962235218	0.0461577025028881	0	0	0
1	20418001	20420000	-0.0776512694969401	-0.0263082409873183	0.0836036024428264	0	0	0
1	20420001	20422000	-0.0191536690992376	-0.0123643750282613	0.122776864319283	0	0	0
1	20422001	20424000	0.0649961790092536	0.0135970692974191	0.171775752120918	0	0	0
1	20424001	20426000	0.113932248856368	0.0234564647294547	0.202998527745839	0	0	0
1	20426001	20428000	0.168261114105465	0.0142438268625775	0.19291761249993	0	0	0
1	20428001	20430000	0.221755669820837	-0.00279579268607999	0.153726927601531	0	0	0
1	20430001	20432000	0.247513087695631	-0.032909988218218	0.130044197501048	0	0	0
1	20432001	20434000	0.248415281175722	-0.0652630047829381	0.139625596548007	0	0	0
1	20434001	20436000	0.229771249059879	-0.104326970343252	0.139791019187275	0	0	0
1	20436001	20438000	0.206354055349395	-0.115393390204117	0.121983145495582	0	0	0
1	20438001	20440000	0.197103751334744	-0.126208709688908	0.087810800853631	0	0	0
1	20440001	20442000	0.182987233387531	-0.108250333695017	0.0765726311314952	0	0	0
1	20442001	20444000	0.158913364041223	-0.098282825899042	0.073558869975017	0	0	0
1	20444001	20446000	0.115779780743129	-0.0964229129395177	0.04994645669444	0	0	0
1	20446001	20448000	0.0846758234792392	-0.107806693249585	0.0209813892168847	0	0	0
1	20448001	20450000	0.0336789558720009	-0.101616026710761	-0.024025232158815	0	0	0
1	20450001	20452000	-0.0157642532420711	-0.0955241383196191	-0.0712493363444166	0	0	0
1	20452001	20454000	-0.0483083064312051	-0.0753759331095626	-0.098296109927264	0	0	0
1	20454001	20456000	-0.0306175106923528	-0.0375695355490922	-0.0833815967317676	0	0	0
1	20456001	20458000	0.00368219450267717	0.00845865474042598	-0.045242699446348	0	0	0
1	20458001	20460000	0.0609807242538038	0.0812836031502813	0.0289683753969812	0	0	0
1	20460001	20462000	0.114412585387576	0.119116518137522	0.0865878462687821	0	0	0
1	20462001	20464000	0.170106086448006	0.161703483750841	0.145236761623992	0	0	0
1	20464001	20466000	0.195663574649761	0.209541549788525	0.196184013165067	0	0	0
1	20466001	20468000	0.212106571437852	0.248136808274158	0.232968010156534	0	0	0
1	20468001	20470000	0.234756790581575	0.315519528232697	0.260080399128558	0	0	0
1	20470001	20472000	0.257796571030724	0.349970302666397	0.273275110971735	0	0	0
1	20472001	20474000	0.309031426276637	0.378525464946406	0.327208909774675	0	0	0
1	20474001	20476000	0.337124716182746	0.402154815131569	0.381134627792372	0	0	0
1	20476001	20478000	0.360580848782004	0.424585694294313	0.41947664430614	0	0	0
1	20478001	20480000	0.400998991639869	0.414000738518118	0.428753085740382	0	0	0
1	20480001	20482000	0.419269647488885	0.400577760022122	0.413228421339952	0	0	0
1	20482001	20484000	0.422296908106067	0.37170357269074	0.38898482675702	0	0	0
1	20484001	20486000	0.419091940287995	0.315437072091418	0.364049006756631	0	0	0
1	20486001	20488000	0.408893434586238	0.261379503931483	0.344896372056289	0	0	0
1	20488001	20490000	0.385542151541957	0.188018792545058	0.302094943703543	0	0	0
1	20490001	20492000	0.346614869801821	0.12069768939901	0.263190472178682	0	0	0
1	20492001	20494000	0.2936941854558	0.0614054916985628	0.208139044129128	0	0	0
1	20494001	20496000	0.223105932416883	0.00324672407291713	0.11769833773447	0	0	0
1	20496001	20498000	0.152703350400034	-0.0935910132850686	0.0343659651431646	0	0	0
1	20498001	20500000	0.0785448358087115	-0.203601114593878	-0.0329351842458668	0	0	0
1	20500001	20502000	-0.0210449951524664	-0.281387663969591	-0.0972198522057601	0	0	0
1	20502001	20504000	-0.105652623610409	-0.362834010160754	-0.193972383448965	0	0	0
1	20504001	20506000	-0.139571736723662	-0.422597536768594	-0.264889973186042	0	0	0
1	20506001	20508000	-0.200549753539458	-0.519475337003283	-0.352843366637287	0	0	0
1	20508001	20510000	-0.251061336514201	-0.579899297293299	-0.39678353341042	0	0	0
1	20510001	20512000	-0.274430361388753	-0.636926412282817	-0.411448447722532	1	1	1
1	20512001	20514000	-0.228764043562513	-0.573226285002887	-0.363588222505244	0	0	0
1	20514001	20516000	-0.144953701961256	-0.475155999866871	-0.280904630382632	0	0	0
1	20516001	20518000	-0.0882652840556551	-0.361407618198371	-0.203165025845631	0	0	0
1	20518001	20520000	-0.0632149907411923	-0.261743790646408	-0.150969452280203	0	0	0
1	20520001	20522000	-0.0401150894708196	-0.18234403583426	-0.114606954571852	0	0	0
1	20522001	20524000	-0.0171341551805832	-0.116445395532248	-0.0978616181280622	0	0	0
1	20524001	20526000	-0.00277238258781624	-0.0610653763027732	-0.0347896697471486	0	0	0
1	20526001	20528000	0.0177672081511707	0.0150698868013014	0.027097835350211	0	0	0
1	20528001	20530000	0.0673475276193853	0.0931467005030518	0.0772231799595021	0	0	0
1	20530001	20532000	0.0858962330208239	0.141081952934191	0.111641511624449	0	0	0
1	20532001	20534000	0.0903723810065336	0.176170258646542	0.116834428447406	0	0	0
1	20534001	20536000	0.103481839745654	0.224247288078776	0.132990722484488	0	0	0
1	20536001	20538000	0.122521659310748	0.27268537465614	0.161212183909506	0	0	0
1	20538001	20540000	0.154152971633177	0.313271643902783	0.173901273388179	0	0	0
1	20540001	20542000	0.182203705674321	0.325340870405	0.179913012922969	0	0	0
1	20542001	20544000	0.17468769920809	0.339938883005862	0.165407530851228	0	0	0
1	20544001	20546000	0.168192643547505	0.351262038634149	0.141593940764578	0	0	0
1	20546001	20548000	0.145093980815794	0.334824394468953	0.100054183729562	0	0	0
1	20548001	20550000	0.125319675925738	0.308938722795193	0.075032095310276	0	0	0
1	20550001	20552000	0.0834346285836425	0.285328851814695	0.0571496235011496	0	0	0
1	20552001	20554000	0.0591759301189154	0.250980918509859	0.0172027235458769	0	0	0
1	20554001	20556000	0.0393055543716104	0.241082154087253	-0.0139115445980799	0	0	0
1	20556001	20558000	0.0188567632774011	0.22719438193774	-0.0404777806604393	0	0	0
1	20558001	20560000	0.0128714768340554	0.185635652168472	-0.0681360738946244	0	0	0
1	20560001	20562000	-0.000582104296737815	0.116597613459263	-0.0966462749503565	0	0	0
1	20562001	20564000	-0.00569057158011131	0.0858438477330712	-0.112813281229307	0	0	0
1	20564001	20566000	-0.0270908871337152	0.0593839597792423	-0.11853707929653	0	0	0
1	20566001	20568000	-0.0550928946023404	0.0505643429798566	-0.103312660041211	0	0	0
1	20568001	20570000	-0.0983824415982789	0.0320841061786466	-0.0767700573605284	0	0	0
1	20570001	20572000	-0.144751274293104	0.0232423760555114	-0.0434821872748372	0	0	0
1	20572001	20574000	-0.18569221777829	-0.0159600439370816	-0.0398387074385485	0	0	0
1	20574001	20576000	-0.247317723815526	-0.0737486412660597	-0.0520737980729665	0	0	0
1	20576001	20578000	-0.307550912745047	-0.143156004790088	-0.0699952195072397	0	0	0
1	20578001	20580000	-0.32598668555552	-0.210932039630101	-0.0950450255196063	1	0	0
1	20580001	20582000	-0.31365600944492	-0.201750246435708	-0.0802755602877594	0	0	0
1	20582001	20584000	-0.299915291962199	-0.166903009576021	-0.0569786116312864	0	0	0
1	20584001	20586000	-0.26805498426779	-0.131899867010355	-0.0329679063950805	0	0	0
1	20586001	20588000	-0.247226464185024	-0.103447255302785	-0.0374933681914714	0	0	0
1	20588001	20590000	-0.202948337634227	-0.0481294931678895	-0.035494254493735	0	0	0
1	20590001	20592000	-0.131901951199146	-0.0154521319592655	-0.00643140195164328	0	0	0
1	20592001	20594000	-0.0807146286995179	-0.0273576002311638	0.012732335495009	0	0	0
1	20594001	20596000	-0.0431517009937372	-0.0369676578934924	0.0165280645202711	0	0	0
1	20596001	20598000	-0.0147810680944986	-0.0724991309962466	0.0087657142944148	0	0	0
1	20598001	20600000	-0.00702554445461137	-0.107267884338405	0.00699727603392439	0	0	0
1	20600001	20602000	0.00607158588725416	-0.113887011446381	0.0129662970607349	0	0	0
1	20602001	20604000	0.0358210956130149	-0.107665108339283	0.0203525797821156	0	0	0
1	20604001	20606000	0.0563035890161084	-0.127447820176559	0.0253292410315869	0	0	0
1	20606001	20608000	0.0535190337835755	-0.146249725539263	0.027438518554118	0	0	0
1	20608001	20610000	0.0622522088012845	-0.151662068173968	0.0267754593501291	0	0	0
1	20610001	20612000	0.0590140476453748	-0.157235095249435	0.00155202509771796	0	0	0
1	20612001	20614000	0.0382089687145998	-0.175256962836945	-0.0189220237598157	0	0	0
1	20614001	20616000	-0.00725851274993758	-0.199569497904156	-0.0556082776812205	0	0	0
1	20616001	20618000	-0.0518536866823092	-0.190108807448167	-0.0850833416874771	0	0	0
1	20618001	20620000	-0.0598638651857688	-0.150579907709224	-0.0946046698924809	0	0	0
1	20620001	20622000	-0.0752484123993162	-0.118686269957181	-0.0675444249011822	0	0	0
1	20622001	20624000	-0.0915399826914573	-0.101504116846066	-0.058599843060724	0	0	0
1	20624001	20626000	-0.0928105850851155	-0.0839519481333349	-0.0400449648478969	0	0	0
1	20626001	20628000	-0.0969460892064205	-0.0535876042726422	-0.0423829914959858	0	0	0
1	20628001	20630000	-0.104774873077266	-0.0290458885425691	-0.0388353984369208	0	0	0
1	20630001	20632000	-0.100679905695793	0.0140466837460504	-0.0100293437142494	0	0	0
1	20632001	20634000	-0.0796380615487531	0.0578452792027643	0.00476311364468325	0	0	0
1	20634001	20636000	-0.0609753014505752	0.0900131472879023	0.0142715722544081	0	0	0
1	20636001	20638000	-0.0534595810725672	0.111769569200162	0.0243769483564495	0	0	0
1	20638001	20640000	-0.0287273205391867	0.165277122512996	0.0141671050379254	0	0	0
1	20640001	20642000	-0.0249524816601168	0.197908575279748	-0.00898987240580955	0	0	0
1	20642001	20644000	-0.00750066083871969	0.19382661051979	-0.0266455285991034	0	0	0
1	20644001	20646000	-0.0182722167168372	0.165358983582508	-0.0464610650160025	0	0	0
1	20646001	20648000	-0.0485455165271018	0.118337975937015	-0.0950369745685816	0	0	0
1	20648001	20650000	-0.0837291532492846	0.0738610983005812	-0.154354048476279	0	0	0
1	20650001	20652000	-0.0993859290349128	0.0566377853392364	-0.180012634201745	0	0	0
1	20652001	20654000	-0.101597836136798	0.0604495628032024	-0.182982139765913	0	0	0
1	20654001	20656000	-0.0638123587981322	0.0845900237657155	-0.154259401848579	0	0	0
1	20656001	20658000	-0.0120071426931658	0.0957656866693767	-0.149188290936688	0	0	0
1	20658001	20660000	0.0136218910360728	0.0807599204105365	-0.136012448354466	0	0	0
1	20660001	20662000	0.0345186133010504	0.0565194215705248	-0.141143983112318	0	0	0
1	20662001	20664000	0.0342691182068691	-0.00895381557352187	-0.147895045911651	0	0	0
1	20664001	20666000	0.0149490854627708	-0.0639084833733446	-0.18593556091167	0	0	0
1	20666001	20668000	-0.0110994081616066	-0.125402434468288	-0.220779277543446	0	0	0
1	20668001	20670000	-0.030713942996661	-0.181247020215962	-0.231461608207897	0	0	0
1	20670001	20672000	-0.0408720912453263	-0.232289119656293	-0.209300250131626	0	0	0
1	20672001	20674000	-0.0782906198008414	-0.293902331227063	-0.209336997051886	0	0	0
1	20674001	20676000	-0.0867298341957657	-0.309944663920451	-0.189842944404152	0	1	0
1	20676001	20678000	-0.0570745308650755	-0.262423767011064	-0.13046118709593	0	0	0
1	20678001	20680000	-0.0114350475921201	-0.189394357560509	-0.054867292772604	0	0	0
1	20680001	20682000	0.0347560511151302	-0.124386294021086	0.0131715112639803	0	0	0
1	20682001	20684000	0.0869208498391235	-0.0540871068558913	0.0752539944982211	0	0	0
1	20684001	20686000	0.128853413731582	0.00452370411082916	0.129025084271672	0	0	0
1	20686001	20688000	0.133519127380263	0.0476608009144348	0.141156204443927	0	0	0
1	20688001	20690000	0.142854920029993	0.0993479334468933	0.143744082043886	0	0	0
1	20690001	20692000	0.113179343847162	0.12750682228932	0.111377653936034	0	0	0
1	20692001	20694000	0.0876961058898267	0.130359839512265	0.0769379631265956	0	0	0
1	20694001	20696000	0.0788943042850683	0.12398375278227	0.0508082084608853	0	0	0
1	20696001	20698000	0.0430653490846351	0.0926511739144867	-0.0090122884044872	0	0	0
1	20698001	20700000	-0.000608505999317603	0.0601094082994957	-0.0983888838462317	0	0	0
1	20700001	20702000	-0.0481251995582959	0.0123185526900646	-0.191143466435354	0	0	0
1	20702001	20704000	-0.131252846552341	-0.0538419367447826	-0.308900517230711	0	0	0
1	20704001	20706000	-0.221048096414647	-0.0933073011769027	-0.430984917350995	0	0	0
1	20706001	20708000	-0.280552882601252	-0.09959706699011	-0.524396132165197	0	0	0
1	20708001	20710000	-0.294374468094092	-0.103055673055239	-0.542147032810123	0	0	0
1	20710001	20712000	-0.286217471248967	-0.0715350418522314	-0.519545083709684	0	0	0
1	20712001	20714000	-0.296597417507368	-0.0852180385022964	-0.531222803662802	0	0	0
1	20714001	20716000	-0.330661198230136	-0.115053301377567	-0.542196516432737	0	0	0
1	20716001	20718000	-0.385520882026196	-0.15325064929671	-0.548456223669577	0	0	0
1	20718001	20720000	-0.443927247128838	-0.193755730568941	-0.560036959471212	0	0	0
1	20720001	20722000	-0.454252646112921	-0.224889209829749	-0.568365282194805	0	0	0
1	20722001	20724000	-0.466130819656648	-0.245756332832432	-0.586684107978339	0	0	0
1	20724001	20726000	-0.486532664554784	-0.248986271889463	-0.605008155968176	0	0	1
1	20726001	20728000	-0.498930386029709	-0.240712686791476	-0.591655277216797	0	0	0
1	20728001	20730000	-0.499764213913315	-0.220051930149329	-0.550871040561274	1	0	0
1	20730001	20732000	-0.494577769343738	-0.22363292295608	-0.51648182925111	0	0	0
1	20732001	20734000	-0.442116610851496	-0.202956309755294	-0.457020926693368	0	0	0
1	20734001	20736000	-0.344053554512012	-0.155422209141144	-0.362190600046712	0	0	0
1	20736001	20738000	-0.305344171805061	-0.135191941282834	-0.316637874577496	0	0	0
1	20738001	20740000	-0.238893840349686	-0.0943338425299679	-0.254109748700739	0	0	0
1	20740001	20742000	-0.210737402743604	-0.0849087824017517	-0.232570163560933	0	0	0
1	20742001	20744000	-0.154973458609082	-0.0718804004465315	-0.180911911851145	0	0	0
1	20744001	20746000	-0.109517685379967	-0.0205343455777671	-0.103766960057163	0	0	0
1	20746001	20748000	-0.0468462258310735	0.0309361384999446	-0.0714460762619598	0	0	0
1	20748001	20750000	0.0369016075543939	0.0924084225737272	-0.0192485944078295	0	0	0
1	20750001	20752000	0.121027608669686	0.140717748858972	0.0517830608243398	0	0	0
1	20752001	20754000	0.17882154630355	0.166473746665829	0.0944871487968268	0	0	0
1	20754001	20756000	0.227251068185935	0.192958395874258	0.116691288428922	0	0	0
1	20756001	20758000	0.268998591190796	0.228017961497888	0.147839089380063	0	0	0
1	20758001	20760000	0.299264515543395	0.232182897345057	0.154174201497678	0	0	0
1	20760001	20762000	0.33678131954045	0.248802233916774	0.192631272174894	0	0	0
1	20762001	20764000	0.363049144196513	0.266228251553795	0.214946034349305	0	0	0
1	20764001	20766000	0.385284482309788	0.273395354148444	0.242094806446378	0	0	0
1	20766001	20768000	0.392228959822587	0.261350715143607	0.241867683145065	0	0	0
1	20768001	20770000	0.344126680283719	0.234290892157337	0.225968154483878	0	0	0
1	20770001	20772000	0.288462584182469	0.196412229410127	0.172397669179903	0	0	0
1	20772001	20774000	0.239023320430022	0.170827580808143	0.139447758995365	0	0	0
1	20774001	20776000	0.207087528132832	0.157801642668898	0.109083192820328	0	0	0
1	20776001	20778000	0.152688671472524	0.133798380419207	0.0316280897752342	0	0	0
1	20778001	20780000	0.0671951831137203	0.0908387056066678	-0.045116501520015	0	0	0
1	20780001	20782000	-0.0105117592357963	0.0264037938971283	-0.0979886990488366	0	0	0
1	20782001	20784000	-0.0821240860781671	-0.0488557813969615	-0.133201764037091	0	0	0
1	20784001	20786000	-0.134655921371301	-0.0850197469529779	-0.163323749852919	0	0	0
1	20786001	20788000	-0.19420547511406	-0.128811796089722	-0.202486639140897	0	0	0
1	20788001	20790000	-0.20643238908965	-0.154975738812837	-0.199974869246562	0	0	0
1	20790001	20792000	-0.246307949954753	-0.206314050025992	-0.183285762302144	0	0	0
1	20792001	20794000	-0.248639255043478	-0.222884659207109	-0.143333727144211	0	0	0
1	20794001	20796000	-0.245179265911048	-0.191513577016016	-0.0748476992299418	0	0	0
1	20796001	20798000	-0.234103990056061	-0.168286095777438	-0.0186251128932939	0	0	0
1	20798001	20800000	-0.22362614999	-0.143784990872493	0.01811637154879	0	0	0
1	20800001	20802000	-0.18085533658479	-0.0924996663625945	0.0709688316686864	0	0	0
1	20802001	20804000	-0.100881984953232	0.00206659471643088	0.150101646239606	0	0	0
1	20804001	20806000	0.007513979172969	0.0856264405041547	0.222493568465788	0	0	0
1	20806001	20808000	0.134507853158296	0.17958820816811	0.289599509136004	0	0	0
1	20808001	20810000	0.217892019326218	0.233232122148135	0.335537396611084	0	0	0
1	20810001	20812000	0.307094487066824	0.26549082103236	0.377138906105325	0	0	0
1	20812001	20814000	0.372866355312811	0.287066362069577	0.386286780844674	0	0	0
1	20814001	20816000	0.401915475087691	0.288373696091426	0.409711214327872	0	0	0
1	20816001	20818000	0.409994629581754	0.273772885978431	0.436865223307332	0	0	0
1	20818001	20820000	0.404287974111563	0.250477188370028	0.435239872183259	0	0	0
1	20820001	20822000	0.38826996322089	0.253135859730527	0.439472984421457	0	0	0
1	20822001	20824000	0.394171533608383	0.288298873000857	0.447910417540516	0	0	0
1	20824001	20826000	0.374683200974237	0.296736095308847	0.419989871947122	0	0	0
1	20826001	20828000	0.407935275191343	0.320648138187221	0.440140853748231	0	0	0
1	20828001	20830000	0.380028563133008	0.314945559423065	0.396649783574651	0	0	0
1	20830001	20832000	0.3291270932969	0.283574648007009	0.337783837096051	0	0	0
1	20832001	20834000	0.265636727629562	0.221480390979834	0.270141756991839	0	0	0
1	20834001	20836000	0.168469980998558	0.149599571516156	0.169478272596137	0	0	0
1	20836001	20838000	0.0585673584661222	0.0561036487930067	0.0644882879201463	0	0	0
1	20838001	20840000	-0.0116422026310855	-0.0503841781976277	-0.0514898585398861	0	0	0
1	20840001	20842000	-0.092884203744136	-0.164554356685819	-0.155564908324934	0	0	0
1	20842001	20844000	-0.155387969346042	-0.295261257974786	-0.230971080732159	0	0	0
1	20844001	20846000	-0.251568425061159	-0.430394605814129	-0.330487429457877	0	0	0
1	20846001	20848000	-0.30319518288631	-0.542210362491176	-0.443269749525452	0	0	0
1	20848001	20850000	-0.380424662971391	-0.673153287616244	-0.541547807620107	0	0	0
1	20850001	20852000	-0.442909195660626	-0.758960552190066	-0.602446557916947	1	1	0
1	20852001	20854000	-0.419773120018399	-0.713552359978926	-0.611248492517579	0	0	0
1	20854001	20856000	-0.393119862135986	-0.637740035933623	-0.598033449626049	0	0	0
1	20856001	20858000	-0.387941107742318	-0.577781027996518	-0.601233769682154	0	0	0
1	20858001	20860000	-0.39687225555763	-0.520616751454524	-0.617407238739552	0	0	1
1	20860001	20862000	-0.372443499064628	-0.461842069487845	-0.573070124007873	0	0	0
1	20862001	20864000	-0.318994038198292	-0.35967189651377	-0.494312754838763	0	0	0
1	20864001	20866000	-0.285630909358916	-0.270179151737519	-0.438569165838174	0	0	0
1	20866001	20868000	-0.253759436112548	-0.19957631619047	-0.378940035255974	0	0	0
1	20868001	20870000	-0.224765141259246	-0.14267424717041	-0.362847873823235	0	0	0
1	20870001	20872000	-0.195132342743181	-0.0601165936630353	-0.311524303863536	0	0	0
1	20872001	20874000	-0.139042011204055	0.0623082666721965	-0.223970298137041	0	0	0
1	20874001	20876000	-0.0749154944616	0.18894621693442	-0.13937666948824	0	0	0
1	20876001	20878000	-0.00693683121222339	0.322291472942994	-0.0401988579481996	0	0	0
1	20878001	20880000	0.0702568553501487	0.413869869124995	0.053837808527941	0	0	0
1	20880001	20882000	0.131366047554169	0.509370662290701	0.145782017673984	0	0	0
1	20882001	20884000	0.184563301080603	0.572308418535774	0.205788293863017	0	0	0
1	20884001	20886000	0.19904959700552	0.596849507344359	0.219485783296025	0	0	0
1	20886001	20888000	0.194148707799482	0.59463993692601	0.228256032349783	0	0	0
1	20888001	20890000	0.215467390353516	0.573326911645496	0.226896833966158	0	0	0
1	20890001	20892000	0.206576977781867	0.551185703585891	0.221494227463227	0	0	0
1	20892001	20894000	0.192321502661174	0.506997691406809	0.162711838299465	0	0	0
1	20894001	20896000	0.169889554392767	0.424335038934886	0.120702641157951	0	0	0
1	20896001	20898000	0.141273065919637	0.329518375510682	0.0434284580166283	0	0	0
1	20898001	20900000	0.10178073928336	0.204392850654106	-0.0458727952784721	0	0	0
1	20900001	20902000	0.056139791422987	0.0697315463872819	-0.130901602588727	0	0	0
1	20902001	20904000	0.0104070950180723	-0.0599686525260791	-0.179973925253303	0	0	0
1	20904001	20906000	-0.00854770578090412	-0.190062616543644	-0.232871908213912	0	0	0
1	20906001	20908000	-0.0380291971330852	-0.336724923243296	-0.299505460737216	0	0	0
1	20908001	20910000	-0.0506585779804633	-0.446034040567266	-0.334261225732109	0	0	0
1	20910001	20912000	-0.0835614732739804	-0.54534272693452	-0.370924243306762	0	0	1
1	20912001	20914000	-0.0884422010820786	-0.628009363726583	-0.368159787680977	0	0	0
1	20914001	20916000	-0.0882546406918641	-0.656716349105091	-0.339038422036125	0	0	0
1	20916001	20918000	-0.0797257101969016	-0.663568494221217	-0.305551634335291	0	1	0
1	20918001	20920000	-0.0612481744349085	-0.599025917999094	-0.268811182393764	0	0	0
1	20920001	20922000	-0.0463867697942158	-0.490664204794124	-0.228936871244311	0	0	0
1	20922001	20924000	-0.0271750828966832	-0.391605119386931	-0.176326994369623	0	0	0
1	20924001	20926000	0.0140509309205996	-0.286322125968048	-0.1074057846969	0	0	0
1	20926001	20928000	0.0304778151839852	-0.189983290982385	-0.0436793367746732	0	0	0
1	20928001	20930000	0.0134727081841816	-0.125580968538464	-0.0176678716532064	0	0	0
1	20930001	20932000	0.018869882025995	-0.0433671986019275	0.029411512274062	0	0	0
1	20932001	20934000	0.0531682419965412	0.0904616445523281	0.105359053533271	0	0	0
1	20934001	20936000	0.0513095672559659	0.185065578272735	0.133796952946698	0	0	0
1	20936001	20938000	0.0238849685007235	0.239354524498144	0.166331269618687	0	0	0
1	20938001	20940000	0.0257414224713289	0.300496055874275	0.186406591651496	0	0	0
1	20940001	20942000	0.0310809945583162	0.350298383009636	0.213600404715446	0	0	0
1	20942001	20944000	0.0591959525894035	0.393151212519196	0.185839251977072	0	0	0
1	20944001	20946000	0.039779564661163	0.378799134695488	0.138456145905067	0	0	0
1	20946001	20948000	0.0326458669221777	0.378238469575725	0.122703044811803	0	0	0
1	20948001	20950000	-0.00844261681207748	0.317821732889515	0.0672851705548133	0	0	0
1	20950001	20952000	-0.0615135902815933	0.236907163863238	0.0332675999477025	0	0	0
1	20952001	20954000	-0.113588822606525	0.135176601073858	-0.0111173793941728	0	0	0
1	20954001	20956000	-0.159573622536035	0.0400413508865459	-0.0659097637733243	0	0	0
1	20956001	20958000	-0.223321257523661	-0.0427972029221893	-0.134504218597495	0	0	0
1	20958001	20960000	-0.264269799476803	-0.119881564172565	-0.182793345409681	0	0	0
1	20960001	20962000	-0.336078693003612	-0.2282000967654	-0.259026554756508	0	0	0
1	20962001	20964000	-0.397495810575295	-0.346280570366227	-0.342922657050476	0	0	0
1	20964001	20966000	-0.424529247885726	-0.428887984415498	-0.373687242486752	1	0	0
1	20966001	20968000	-0.409154161790982	-0.481461109023489	-0.400543396141145	0	0	0
1	20968001	20970000	-0.387256388802414	-0.517181755476667	-0.431009812229162	0	0	0
1	20970001	20972000	-0.332327822651451	-0.525771411995231	-0.445943377910434	0	1	1
1	20972001	20974000	-0.295518424868629	-0.478395701317377	-0.408512903263034	0	0	0
1	20974001	20976000	-0.284844907389206	-0.479500837522442	-0.394891566283055	0	0	0
1	20976001	20978000	-0.240159180417712	-0.398668082537041	-0.340393699318735	0	0	0
1	20978001	20980000	-0.20900940339304	-0.323395909469464	-0.317048541653152	0	0	0
1	20980001	20982000	-0.136814247495717	-0.233312808445119	-0.272401520000637	0	0	0
1	20982001	20984000	-0.0688826240475387	-0.127001544168025	-0.187854285496838	0	0	0
1	20984001	20986000	-0.0386165751438977	-0.0454968934590305	-0.147065455338767	0	0	0
1	20986001	20988000	0.000942448722562606	0.017919860570792	-0.0950843077933809	0	0	0
1	20988001	20990000	0.0579627485067929	0.135790685957063	-0.0373833579934524	0	0	0
1	20990001	20992000	0.0923168161370468	0.237409892813717	0.0109323098247863	0	0	0
1	20992001	20994000	0.12566475031998	0.303250377071245	0.0343115832037695	0	0	0
1	20994001	20996000	0.114903644750088	0.342631371967793	0.0365932821336194	0	0	0
1	20996001	20998000	0.101006584356317	0.360378001123934	0.032703640183909	0	0	0
1	20998001	21000000	0.0516920660868941	0.345894820807217	-0.00530741755920342	0	0	0
1	21000001	21002000	0.0106876581096503	0.307877826410106	-0.0128776808721229	0	0	0
1	21002001	21004000	-0.00659002734844596	0.292663962987697	-0.0480548341388916	0	0	0
1	21004001	21006000	-0.0483029214245103	0.269850775556694	-0.115059759429905	0	0	0
1	21006001	21008000	-0.119344483531035	0.221313088296972	-0.176980838451928	0	0	0
1	21008001	21010000	-0.15454096433782	0.170427421946529	-0.19944955294455	0	0	0
1	21010001	21012000	-0.173645886620282	0.113618912370628	-0.208315372327178	0	0	0
1	21012001	21014000	-0.213273980208168	0.0213882184762826	-0.230002496053214	0	0	0
1	21014001	21016000	-0.230529397740977	-0.0683940156878164	-0.220873954024688	0	0	0
1	21016001	21018000	-0.234615709055581	-0.110458548761812	-0.190785838842483	0	0	0
1	21018001	21020000	-0.240810380012848	-0.133610581315648	-0.174068402768974	0	0	0
1	21020001	21022000	-0.234942026275673	-0.157420025091428	-0.136635650321529	0	0	0
1	21022001	21024000	-0.261716214808505	-0.205483876302653	-0.126118665080854	1	0	0
1	21024001	21026000	-0.248335219628985	-0.224487258676669	-0.0895336982972371	0	0	0
1	21026001	21028000	-0.197310200750091	-0.189341274902646	-0.0405739171886567	0	0	0
1	21028001	21030000	-0.129478823007414	-0.140918935526279	0.00928770764367544	0	0	0
1	21030001	21032000	-0.0083330592400808	-0.0676672919462442	0.077621824752559	0	0	0
1	21032001	21034000	0.100509814741206	0.0107721854864221	0.14824151480349	0	0	0
1	21034001	21036000	0.185240970665387	0.0695791448103147	0.217415778006909	0	0	0
1	21036001	21038000	0.249521541781587	0.10538002808915	0.275482097494812	0	0	0
1	21038001	21040000	0.313618961231296	0.123283113099849	0.342114722311377	0	0	0
1	21040001	21042000	0.354803246018677	0.142453689110813	0.393942642897537	0	0	0
1	21042001	21044000	0.377114679318608	0.137424416209628	0.419854130654578	0	0	0
1	21044001	21046000	0.380479773247071	0.113106220741651	0.424100019928017	0	0	0
1	21046001	21048000	0.375997696529161	0.0803822021035837	0.41815006447033	0	0	0
1	21048001	21050000	0.346779726654827	0.0104647590820571	0.393539130201136	0	0	0
1	21050001	21052000	0.30524206931382	-0.083006973964921	0.360862565881444	0	0	0
1	21052001	21054000	0.318151511583286	-0.121618847340224	0.333328994090486	0	0	0
1	21054001	21056000	0.344152815031375	-0.0737558380587244	0.311082688679928	0	0	0
1	21056001	21058000	0.352295643506991	-0.0220500804373766	0.263580126408378	0	0	0
1	21058001	21060000	0.334121130571864	-0.0197900302135686	0.206081030977177	0	0	0
1	21060001	21062000	0.292819347898028	-0.025999537458264	0.160591274581116	0	0	0
1	21062001	21064000	0.220579548339735	-0.0658091697172771	0.122671783182656	0	0	0
1	21064001	21066000	0.149072442473426	-0.110080832482835	0.0570696715697919	0	0	0
1	21066001	21068000	0.0595726206080339	-0.134322350529912	-0.0109435301537105	0	0	0
1	21068001	21070000	-0.0230640505677208	-0.146148564255346	-0.0825637609216609	0	0	0
1	21070001	21072000	-0.116701154435429	-0.161564843801779	-0.145710838829466	0	0	0
1	21072001	21074000	-0.237121061399743	-0.177096315340641	-0.25798015628095	0	0	0
1	21074001	21076000	-0.333771642208655	-0.189249246172655	-0.328967772631577	0	0	0
1	21076001	21078000	-0.392686498168328	-0.184040184778968	-0.367143503411112	0	0	0
1	21078001	21080000	-0.46497792712595	-0.193402026347729	-0.425753214256403	0	0	0
1	21080001	21082000	-0.476647694462463	-0.192303676121974	-0.477493964394958	0	0	0
1	21082001	21084000	-0.486199884288615	-0.151212955320084	-0.477083153732667	0	0	0
1	21084001	21086000	-0.475543834194373	-0.0863304551854694	-0.473010457878384	0	0	0
1	21086001	21088000	-0.495500500415286	-0.050396007607917	-0.479139301150829	0	0	0
1	21088001	21090000	-0.514157957802977	-0.0319473495324412	-0.488096263242901	1	0	1
1	21090001	21092000	-0.50234939361333	-0.0204112852659557	-0.462146158147089	0	0	0
1	21092001	21094000	-0.444481188927166	-0.00709672587430323	-0.418386590708567	0	0	0
1	21094001	21096000	-0.357787522189813	0.0243061441029459	-0.34627371228323	0	0	0
1	21096001	21098000	-0.24012274971111	0.0833110159236178	-0.228653426224087	0	0	0
1	21098001	21100000	-0.120916377475782	0.121087965693989	-0.10821163331971	0	0	0
1	21100001	21102000	-0.0311217011812486	0.157588032332155	-0.00757432854053158	0	0	0
1	21102001	21104000	0.0706400353873725	0.180407567240963	0.0995842701622155	0	0	0
1	21104001	21106000	0.154723029801341	0.196441144458129	0.203551099871882	0	0	0
1	21106001	21108000	0.20916159776926	0.213052366671799	0.25490946096464	0	0	0
1	21108001	21110000	0.264795075300785	0.213798572650294	0.278321323447507	0	0	0
1	21110001	21112000	0.332545572269046	0.21939593321431	0.306879422262776	0	0	0
1	21112001	21114000	0.361074823539342	0.205635008268544	0.323616947866705	0	0	0
1	21114001	21116000	0.378172027616546	0.192447946285699	0.33649082707054	0	0	0
1	21116001	21118000	0.393610957273046	0.181930536303769	0.326400422472756	0	0	0
1	21118001	21120000	0.430431185007862	0.19115546672776	0.339090302802451	0	0	0
1	21120001	21122000	0.443538028484789	0.183579603268692	0.346864509263053	0	0	0
1	21122001	21124000	0.445862863307636	0.178971322148365	0.339596162444973	0	0	0
1	21124001	21126000	0.453759555350584	0.199227054384281	0.334370008318804	0	0	0
1	21126001	21128000	0.459510817636763	0.202286591941406	0.328329584975142	0	0	0
1	21128001	21130000	0.429053938328827	0.199563813893301	0.310793031410723	0	0	0
1	21130001	21132000	0.408811793447048	0.222022693025755	0.296169903031657	0	0	0
1	21132001	21134000	0.376574089023904	0.217157360886023	0.276027753399343	0	0	0
1	21134001	21136000	0.332273420160265	0.212267118248573	0.229628171010355	0	0	0
1	21136001	21138000	0.272914652971342	0.197732343856581	0.176348947695067	0	0	0
1	21138001	21140000	0.18864776742588	0.175390583978129	0.119562055708028	0	0	0
1	21140001	21142000	0.102548612154854	0.147090593650183	0.0678823730276231	0	0	0
1	21142001	21144000	0.0514043134102683	0.110679747720783	0.0242327530114025	0	0	0
1	21144001	21146000	-0.00257241127168954	0.0774608754407328	-0.0205996730916396	0	0	0
1	21146001	21148000	-0.0557994506408937	0.0529634119525123	-0.054915443062717	0	0	0
1	21148001	21150000	-0.0896594911043891	0.0277129808970341	-0.0520313105374734	0	0	0
1	21150001	21152000	-0.120179461310287	0.00415265376892732	-0.0697737615512535	0	0	0
1	21152001	21154000	-0.148714198027803	-0.0316902219962115	-0.0903144288772079	0	0	0
1	21154001	21156000	-0.214192996277878	-0.0715795991677477	-0.108640951893934	0	0	0
1	21156001	21158000	-0.292060646632271	-0.105677317241922	-0.172632928958485	0	0	0
1	21158001	21160000	-0.353936610020757	-0.164657334050592	-0.256234362231214	0	0	0
1	21160001	21162000	-0.37040872601669	-0.203138944050165	-0.298040290811526	0	0	0
1	21162001	21164000	-0.397451311752589	-0.223458238683713	-0.357177368862754	0	0	0
1	21164001	21166000	-0.478535077625333	-0.247458948187927	-0.413595016545336	0	0	0
1	21166001	21168000	-0.588201255999427	-0.285116243986187	-0.491509006663513	0	0	0
1	21168001	21170000	-0.628022051120303	-0.31776556649314	-0.53856827394765	0	0	0
1	21170001	21172000	-0.653409877528293	-0.352203882422375	-0.539409156120558	1	1	1
1	21172001	21174000	-0.653091101908015	-0.344862931223366	-0.522838406917286	0	0	0
1	21174001	21176000	-0.579135367097955	-0.283742884914653	-0.493731792461743	0	0	0
1	21176001	21178000	-0.497258509906753	-0.202440735653981	-0.42608663046256	0	0	0
1	21178001	21180000	-0.418555903594694	-0.134928161773825	-0.384321765003344	0	0	0
1	21180001	21182000	-0.358520348535486	-0.0669490157309583	-0.353812381822518	0	0	0
1	21182001	21184000	-0.308879313165423	0.000561325896493877	-0.316536326224751	0	0	0
1	21184001	21186000	-0.280216756902282	0.0508071984669872	-0.293310584796723	0	0	0
1	21186001	21188000	-0.270044646657845	0.0867574915673328	-0.277679646652581	0	0	0
1	21188001	21190000	-0.263957997229738	0.0998537085681377	-0.242672573166257	0	0	0
1	21190001	21192000	-0.250541885342391	0.118353111077308	-0.244459531945083	0	0	0
1	21192001	21194000	-0.209505341978098	0.125235966293938	-0.255081886236846	0	0	0
1	21194001	21196000	-0.183455378848994	0.109694264197526	-0.251907873795011	0	0	0
1	21196001	21198000	-0.180659005839043	0.0662262801920622	-0.256828277311164	0	0	0
1	21198001	21200000	-0.184116989458634	0.00888537726611591	-0.269173548402825	0	0	0
1	21200001	21202000	-0.182894564650181	-0.0413030268436492	-0.281282417383571	0	0	1
1	21202001	21204000	-0.169539955790082	-0.0997101733645826	-0.277110866314613	0	0	0
1	21204001	21206000	-0.163898089270597	-0.161769476536284	-0.254720937502049	0	0	0
1	21206001	21208000	-0.0975691985332108	-0.16684493359511	-0.199278182505864	0	0	0
1	21208001	21210000	-0.0239922926319402	-0.14969697176829	-0.112440625220396	0	0	0
1	21210001	21212000	0.0344696063370782	-0.136604376835073	-0.0444023258455414	0	0	0
1	21212001	21214000	0.0793843847415022	-0.117565255055674	0.042617651231999	0	0	0
1	21214001	21216000	0.104930734111716	-0.0807814065430311	0.130896335705631	0	0	0
1	21216001	21218000	0.134680656889722	-0.0601340353926772	0.191546922896938	0	0	0
1	21218001	21220000	0.168039012570732	-0.0616146155811978	0.267681899116326	0	0	0
1	21220001	21222000	0.20878226488253	-0.0815493297825151	0.32499163576118	0	0	0
1	21222001	21224000	0.241410381204738	-0.106812834418114	0.377812339234104	0	0	0
1	21224001	21226000	0.266705239375406	-0.113987137925537	0.41584097164093	0	0	0
1	21226001	21228000	0.289217101837909	-0.125320828179168	0.436208217324067	0	0	0
1	21228001	21230000	0.309871871248554	-0.113226962721992	0.452171870896626	0	0	0
1	21230001	21232000	0.322106379268264	-0.119272632144593	0.461283963000679	0	0	0
1	21232001	21234000	0.301354010073135	-0.163090589912835	0.45911826142674	0	0	0
1	21234001	21236000	0.240298771630592	-0.190914283430247	0.420173616745493	0	0	0
1	21236001	21238000	0.155379588874656	-0.229914178394418	0.36376831020374	0	0	0
1	21238001	21240000	0.0957199273937027	-0.255800341577505	0.352894533601286	0	1	0
1	21240001	21242000	0.0948955456919251	-0.182732178571725	0.380224664387697	0	0	0
1	21242001	21244000	0.15721091485078	-0.0311454060485867	0.412187231151185	0	0	0
1	21244001	21246000	0.182120232404594	0.0442189304610528	0.399522238857908	0	0	0
1	21246001	21248000	0.174711801272756	0.0395910206165522	0.39289000460154	0	0	0
1	21248001	21250000	0.182359409701613	0.0551058677341468	0.37806432764962	0	0	0
1	21250001	21252000	0.147502492751126	0.0856837350385022	0.31466121503546	0	0	0
1	21252001	21254000	0.10572598788339	0.125641106024212	0.263457380615749	0	0	0
1	21254001	21256000	0.0564765067329877	0.162834276075349	0.222219241399014	0	0	0
1	21256001	21258000	0.044128962046441	0.197070510385088	0.162788986465389	0	0	0
1	21258001	21260000	0.0302339289892902	0.189412057850989	0.0980240898140244	0	0	0
1	21260001	21262000	0.100678715296298	0.23945878599158	0.0502893602235948	0	0	0
1	21262001	21264000	0.178468772767354	0.204032227579122	0.0942495900483538	0	0	0
1	21264001	21266000	0.248302656049589	0.122505868306263	0.105377303111679	0	0	0
1	21266001	21268000	0.494982802993759	0.118582380530233	0.174605532250011	0	0	0
1	21268001	21270000	123207738270627	0.605980846737701	0.750440679405923	0	0	0
1	21270001	21272000	128675645186941	0.700467165750908	0.949908499044586	0	0	0
1	21272001	21274000	129983723767536	0.67077051303245	0.964435634924261	0	0	0
1	21274001	21276000	127463004389987	0.649269148458081	0.991395387990999	0	0	0
1	21276001	21278000	128394517358092	0.627134554943605	100650932162086	0	0	0
1	21278001	21280000	126192042486239	0.593674276394285	100506747136629	0	0	0
1	21280001	21282000	127578525147421	0.582833454367519	100375584046469	0	0	0
1	21282001	21284000	124308921042495	0.539912140326961	0.978620558409136	0	0	0
1	21284001	21286000	1215477004027	0.483807201657072	0.971760599510078	0	0	0
1	21286001	21288000	119017320854123	0.454215273293929	0.951305789493813	0	0	0
1	21288001	21290000	119650218783052	0.452215004004216	0.964510522671229	0	0	0
1	21290001	21292000	120416947258768	0.465700200819136	100516789969457	0	0	0
1	21292001	21294000	121716926673932	0.4944859285182	102856837936049	0	0	0
1	21294001	21296000	124731118322977	0.522996226129451	107250122055696	0	0	0
1	21296001	21298000	124731118322977	0.522996226129451	107250122055696	0	0	0
1	21298001	21300000	124731118322977	0.522996226129451	107250122055696	0	0	0
1	21300001	21302000	123763424821757	0.505038711410221	105703972222279	0	0	0
1	21302001	21304000	121439688879539	0.48548196053947	104256437760899	0	0	0
1	21304001	21306000	121731486762191	0.483472698425835	104425016439747	0	0	0
1	21306001	21308000	124389162151731	0.495413760506578	104693936583734	0	0	0
1	21308001	21310000	112516559159112	0.51011031786636	108804349538742	0	0	0
1	21310001	21312000	0.424657813944248	0.324033238929592	0.381587939790632	0	0	0
1	21312001	21314000	0.1789195465984	0.22485264234478	0.0398812281414681	0	0	0
1	21314001	21316000	0.0329762649328743	0.217678566912715	-0.0246758225914469	0	0	0
1	21316001	21318000	0.00410925760727685	0.209857318685233	-0.0785512594241465	0	0	0
1	21318001	21320000	0.0452090551563253	0.230792207485454	-0.0490151242202575	0	0	0
1	21320001	21322000	0.163435969115091	0.256128907271978	0.0659253672704851	0	0	0
1	21322001	21324000	0.170021877257043	0.255241147722025	0.0565180422921292	0	0	0
1	21324001	21326000	0.140539039955421	0.209233409846943	0.017930114542514	0	0	0
1	21326001	21328000	0.101100198822115	0.171870558635671	0.00147303015257984	0	0	0
1	21328001	21330000	0.062928510573236	0.119198065899113	-0.046214518189656	0	0	0
1	21330001	21332000	0.0315776971806924	0.0825445508426798	-0.096979818436172	0	0	0
1	21332001	21334000	0.00095042784896302	0.0443025553504814	-0.181723890068124	0	0	0
1	21334001	21336000	-0.0128818642238634	-0.0265354940327465	-0.223200290837042	0	0	0
1	21336001	21338000	0.0203936809389572	-0.0736725639189803	-0.212174713169281	0	0	0
1	21338001	21340000	0.0357761038739954	-0.0510678497270499	-0.163191542274357	0	0	0
1	21340001	21342000	0.0331329976775699	-0.0381984164920785	-0.117244365309353	0	0	0
1	21342001	21344000	-0.00058038839906365	-0.0695036277040389	-0.133366214080144	0	0	0
1	21344001	21346000	-0.0136026345835551	-0.0716168173526105	-0.115126491137865	0	0	0
1	21346001	21348000	-0.0207307785608549	-0.0739670838081507	-0.107656533167816	0	0	0
1	21348001	21350000	-0.0135456709316919	-0.064868830077013	-0.102004567466761	0	0	0
1	21350001	21352000	-0.0284081360418678	-0.0972863093407114	-0.132262393540862	0	0	0
1	21352001	21354000	-0.0728116988359984	-0.14327049599796	-0.181214260256282	0	0	0
1	21354001	21356000	-0.108123126304044	-0.184610140516847	-0.226018957666043	0	0	0
1	21356001	21358000	-0.12490729324357	-0.199210844425497	-0.258726519379296	0	0	0
1	21358001	21360000	-0.164384074115373	-0.172726012640934	-0.288066355024445	0	0	0
1	21360001	21362000	-0.197043092479376	-0.135615598895808	-0.281610153296882	0	0	0
1	21362001	21364000	-0.223424519521153	-0.0997349198680426	-0.291495637496382	0	0	0
1	21364001	21366000	-0.226212597765494	-0.0578116998621084	-0.297827222984201	0	0	1
1	21366001	21368000	-0.217150215748706	-0.0032318674628672	-0.25894872783377	0	0	0
1	21368001	21370000	-0.201280113260505	0.0316398429143345	-0.224894029933161	0	0	0
1	21370001	21372000	-0.157565144468234	0.0597410660335908	-0.177629896762251	0	0	0
1	21372001	21374000	-0.133565130349886	0.0780389057357141	-0.15100153038188	0	0	0
1	21374001	21376000	-0.118354032361881	0.0750698834899196	-0.156108079573706	0	0	0
1	21376001	21378000	-0.101796388037376	0.0845538218476668	-0.148502978901058	0	0	0
1	21378001	21380000	-0.0856028998740289	0.0749666432989233	-0.127829908779871	0	0	0
1	21380001	21382000	-0.0429781991829335	0.0864771795997731	-0.110535443284182	0	0	0
1	21382001	21384000	-0.0135032431718804	0.0809690028427747	-0.102040516861071	0	0	0
1	21384001	21386000	-0.00486482710404842	0.0705025740070521	-0.0933997477947634	0	0	0
1	21386001	21388000	0.0293302769949426	0.0583469078605458	-0.0611567155084649	0	0	0
1	21388001	21390000	0.0553514280950352	0.0567394320408546	-0.0325029569756558	0	0	0
1	21390001	21392000	0.0696819891563428	0.0347994387467629	-0.0143700468847429	0	0	0
1	21392001	21394000	0.047932178601546	-0.0224056997381556	-0.0408630319470258	0	0	0
1	21394001	21396000	0.0499344075077914	-0.0273107159103262	-0.00695850892742289	0	0	0
1	21396001	21398000	0.0854180035443528	-0.0112931694760711	0.0187229494536475	0	0	0
1	21398001	21400000	0.134153350442416	0.0175228775220885	0.0532104296187866	0	0	0
1	21400001	21402000	0.137540121626511	0.0148445811656703	0.0649436063210858	0	0	0
1	21402001	21404000	0.141338281711793	0.0108949120244807	0.0779720056290885	0	0	0
1	21404001	21406000	0.137831484487485	-0.00685157429928284	0.0537885733517238	0	0	0
1	21406001	21408000	0.105331092850651	-0.0186830238100064	0.049967744415595	0	0	0
1	21408001	21410000	0.0651651139050827	-0.0068616433674396	0.0606941122304771	0	0	0
1	21410001	21412000	0.0335237120684053	-0.0137651204820814	0.049083646242298	0	0	0
1	21412001	21414000	0.00986614114664033	-0.0259424967648445	0.0419382795141158	0	0	0
1	21414001	21416000	-0.000501241541644923	-0.0556746831217251	0.0241108016332767	0	0	0
1	21416001	21418000	-0.0172349822887134	-0.077209685576151	0.0132414170562685	0	0	0
1	21418001	21420000	-0.0281700889360472	-0.107278336923485	-0.0116344973615612	0	0	0
1	21420001	21422000	-0.0576907180281256	-0.138692758405784	-0.0422142109012552	0	0	0
1	21422001	21424000	-0.09224121310261	-0.165202318873666	-0.0616132600266987	0	0	0
1	21424001	21426000	-0.129419113085901	-0.196047141017385	-0.0671274257615571	0	0	0
1	21426001	21428000	-0.153631231687015	-0.220488345330303	-0.0734738895306959	0	0	0
1	21428001	21430000	-0.164302713896467	-0.24089698269553	-0.0433590567196412	0	0	0
1	21430001	21432000	-0.136267141941729	-0.213900376003139	-0.00400996638294282	0	0	0
1	21432001	21434000	-0.0676629320743724	-0.137379965305793	0.0498312757382219	0	0	0
1	21434001	21436000	-0.0392536908991281	-0.0864324121300718	0.0907645615959703	0	0	0
1	21436001	21438000	0.0127418548764197	-0.0312598716305049	0.12043830486003	0	0	0
1	21438001	21440000	0.0567898612908222	0.0145342802790183	0.12363353971031	0	0	0
1	21440001	21442000	0.0831898455423799	0.0554768450003506	0.124240082008572	0	0	0
1	21442001	21444000	0.124978442402308	0.0783190526610178	0.113283653331842	0	0	0
1	21444001	21446000	0.179157862781842	0.122346320297054	0.145752769859559	0	0	0
1	21446001	21448000	0.229040846375436	0.166620155913723	0.176516097009451	0	0	0
1	21448001	21450000	0.284680418790998	0.222433097407995	0.176986455170102	0	0	0
1	21450001	21452000	0.286775911650876	0.232623746706562	0.158681935119393	0	0	0
1	21452001	21454000	0.283432070890561	0.256053583681075	0.173797495095978	0	0	0
1	21454001	21456000	0.252459827980113	0.274458447628434	0.144204601654343	0	0	0
1	21456001	21458000	0.213253729655547	0.280283452721399	0.106794503233109	0	0	0
1	21458001	21460000	0.156127848784618	0.258947495122452	0.0795389468688046	0	0	0
1	21460001	21462000	0.0789085157000284	0.226849954346184	0.00858786022794568	0	0	0
1	21462001	21464000	0.016066462357664	0.200157127526997	-0.0330284659216785	0	0	0
1	21464001	21466000	-0.00403987860980372	0.191044997257051	-0.0373305945385124	0	0	0
1	21466001	21468000	-0.0254064079687302	0.179541340053165	-0.0664303369575619	0	0	0
1	21468001	21470000	-0.0139855747544013	0.161393243482517	-0.0808031749788964	0	0	0
1	21470001	21472000	0.00807215758630946	0.13177830975404	-0.0698735775764634	0	0	0
1	21472001	21474000	0.0380418979526909	0.124307363935105	-0.0374897793933459	0	0	0
1	21474001	21476000	0.0697465124471657	0.129390184651351	0.00680912558740879	0	0	0
1	21476001	21478000	0.0725715209812625	0.136009771355576	0.0236879784030488	0	0	0
1	21478001	21480000	0.0581126229467375	0.133183296340372	0.0405636959070093	0	0	0
1	21480001	21482000	0.0434621846840462	0.112616928419404	0.040637432761332	0	0	0
1	21482001	21484000	0.0638548674947435	0.09237632961812	0.0283783660000254	0	0	0
1	21484001	21486000	0.0610552589603271	0.050136752237403	0.00856662704668986	0	0	0
1	21486001	21488000	0.0637513326622469	0.0232092775188607	-0.00144482370679361	0	0	0
1	21488001	21490000	0.0733474385062578	-0.0165481373985602	-0.0379914513775073	0	0	0
1	21490001	21492000	0.0821958720668981	-0.0309040489329015	-0.0808283437527565	0	0	0
1	21492001	21494000	0.0747773327856521	-0.0504480452920659	-0.107921711377908	0	0	0
1	21494001	21496000	0.0280707769357788	-0.0832367796035106	-0.144755187060898	0	0	0
1	21496001	21498000	-0.018238737669978	-0.115421606662857	-0.179305799711116	0	0	0
1	21498001	21500000	-0.0565504865270914	-0.148592241580521	-0.217150879439893	0	0	0
1	21500001	21502000	-0.0690530630801996	-0.158457018762171	-0.240843661098049	0	0	0
1	21502001	21504000	-0.0737559489483336	-0.146348873617981	-0.238760191387815	0	0	0
1	21504001	21506000	-0.0800992350972245	-0.0956077577251544	-0.225183359571692	0	0	0
1	21506001	21508000	-0.0688613452134149	-0.0315391740964169	-0.18524037428507	0	0	0
1	21508001	21510000	-0.0384099140331167	0.0288470079369203	-0.118783285188622	0	0	0
1	21510001	21512000	-0.0177511911956778	0.100389664450709	-0.0536234476585812	0	0	0
1	21512001	21514000	-0.0148223598560213	0.166291151290971	-0.0225342553291313	0	0	0
1	21514001	21516000	0.0308880055476499	0.2453412056655	0.0494494766416049	0	0	0
1	21516001	21518000	0.0737864061898055	0.308191852651882	0.132647213635379	0	0	0
1	21518001	21520000	0.107301931124702	0.345257992509211	0.178796835398422	0	0	0
1	21520001	21522000	0.151218976961279	0.361884077729951	0.22848234032247	0	0	0
1	21522001	21524000	0.196671352885082	0.384336774108026	0.280019401208814	0	0	0
1	21524001	21526000	0.196488071323285	0.400097179929491	0.310546716880886	0	0	0
1	21526001	21528000	0.191746274296008	0.386989895598273	0.292144780259824	0	0	0
1	21528001	21530000	0.195320316847473	0.393420324587608	0.303745656188414	0	0	0
1	21530001	21532000	0.202406719291701	0.416234328437421	0.338254375981635	0	0	0
1	21532001	21534000	0.150712090720256	0.365086983683615	0.308868427756641	0	0	0
1	21534001	21536000	0.0954856120994244	0.291270078231457	0.254977702682262	0	0	0
1	21536001	21538000	0.034561669107641	0.223886254150269	0.189755615400318	0	0	0
1	21538001	21540000	-0.0347239075135632	0.119338727890835	0.11017279122435	0	0	0
1	21540001	21542000	-0.0978670398916927	0.0279477444221238	0.0103007283808885	0	0	0
1	21542001	21544000	-0.144908150376998	-0.059846705107614	-0.0823055558007934	0	0	0
1	21544001	21546000	-0.235594769601468	-0.164775993705498	-0.184502202677681	0	0	0
1	21546001	21548000	-0.325984278936774	-0.264399692005158	-0.297195014742055	0	0	0
1	21548001	21550000	-0.431446863755242	-0.385316324459139	-0.429130548713859	0	0	0
1	21550001	21552000	-0.525380272314239	-0.518234185497207	-0.545670818239843	0	0	0
1	21552001	21554000	-0.586776145307559	-0.622809974008736	-0.638145467565987	1	0	0
1	21554001	21556000	-0.558351241803265	-0.625201660612619	-0.643712117344702	0	1	1
1	21556001	21558000	-0.453267958378078	-0.544993215716439	-0.592065438609214	0	0	0
1	21558001	21560000	-0.370863050937559	-0.468650411895975	-0.561112490207904	0	0	0
1	21560001	21562000	-0.32318786054561	-0.402272276369306	-0.507297851708624	0	0	0
1	21562001	21564000	-0.286690823364214	-0.350170903292096	-0.47082967935854	0	0	0
1	21564001	21566000	-0.232543547390517	-0.315220508349955	-0.440607449572065	0	0	0
1	21566001	21568000	-0.172704055515002	-0.257565591824795	-0.362095336966658	0	0	0
1	21568001	21570000	-0.114910551512276	-0.185886726246959	-0.272293204916291	0	0	0
1	21570001	21572000	-0.0824668990351906	-0.140036010892995	-0.202559056530139	0	0	0
1	21572001	21574000	-0.0457962077700784	-0.101285722988124	-0.163535570762652	0	0	0
1	21574001	21576000	-0.0279808968938034	-0.0682596175228088	-0.145416238862687	0	0	0
1	21576001	21578000	-0.015662502282001	-0.0577896405665207	-0.137375311166973	0	0	0
1	21578001	21580000	-0.0105967143923498	-0.0660215784355879	-0.113618060999609	0	0	0
1	21580001	21582000	0.0180215300973281	-0.0225142567920035	-0.0684398872134542	0	0	0
1	21582001	21584000	0.0660361088493728	0.0505563756726848	0.006678825244755	0	0	0
1	21584001	21586000	0.113624430764042	0.112259095004843	0.0641009523105694	0	0	0
1	21586001	21588000	0.137334843509847	0.174697810429959	0.108527529535538	0	0	0
1	21588001	21590000	0.126940907122666	0.218035482829358	0.138341459359168	0	0	0
1	21590001	21592000	0.104549009037964	0.226008403403435	0.14355141935056	0	0	0
1	21592001	21594000	0.0824797773318909	0.21337065374021	0.139101336912271	0	0	0
1	21594001	21596000	0.0387178088939311	0.208232026963187	0.117504047568086	0	0	0
1	21596001	21598000	-0.0168991214814171	0.187853643306988	0.080616638290193	0	0	0
1	21598001	21600000	-0.0848456211248969	0.153982697132168	0.00982288325332317	0	0	0
1	21600001	21602000	-0.151115197265132	0.0873490277327386	-0.0482414083292364	0	0	0
1	21602001	21604000	-0.175622823558154	0.059068900082178	-0.0536115787231249	0	0	0
1	21604001	21606000	-0.154172145408266	0.0549726315048079	-0.0325241272234482	0	0	0
1	21606001	21608000	-0.113655196910148	0.0478373575088151	-0.0323585522671647	0	0	0
1	21608001	21610000	-0.0772839246468468	0.040212571199127	-0.0251239136349097	0	0	0
1	21610001	21612000	-0.0744620283792464	0.0173973824979868	-0.0306271618973012	0	0	0
1	21612001	21614000	-0.0750677836691451	-0.0206024405460239	-0.0508516932034472	0	0	0
1	21614001	21616000	-0.0790135154374531	-0.0894016237994454	-0.0713182677085944	0	0	0
1	21616001	21618000	-0.101485949609573	-0.136397930401328	-0.0955390660276018	0	0	0
1	21618001	21620000	-0.10788901283124	-0.128925316574975	-0.107516353038891	0	0	0
1	21620001	21622000	-0.1141431740933	-0.143276512252394	-0.104101935109778	0	0	0
1	21622001	21624000	-0.114457772101463	-0.156326733511146	-0.104607203647654	0	0	0
1	21624001	21626000	-0.113192215610018	-0.16789403545016	-0.0937566563257314	0	0	0
1	21626001	21628000	-0.0693257236331399	-0.140104437540529	-0.05701082972038	0	0	0
1	21628001	21630000	-0.00844412403199174	-0.0861976320031985	0.0223151521031503	0	0	0
1	21630001	21632000	0.0613562546525513	-0.0327661562955172	0.0777168939589206	0	0	0
1	21632001	21634000	0.14112077549479	0.0311074358534135	0.13532008081802	0	0	0
1	21634001	21636000	0.197114428511633	0.0604317291118538	0.195084586306341	0	0	0
1	21636001	21638000	0.238214603345305	0.0833608509262246	0.253041578140228	0	0	0
1	21638001	21640000	0.272468049493997	0.115680206724408	0.315053466279982	0	0	0
1	21640001	21642000	0.297530815650779	0.155559444240129	0.354297995143404	0	0	0
1	21642001	21644000	0.314245206664321	0.18348126588682	0.396917956851894	0	0	0
1	21644001	21646000	0.325265583540369	0.209217017830677	0.425101329304121	0	0	0
1	21646001	21648000	0.337380944608217	0.222978409460544	0.425156706401144	0	0	0
1	21648001	21650000	0.340788688738471	0.220863510104095	0.408119212214142	0	0	0
1	21650001	21652000	0.329296685040814	0.217908868306641	0.379157948489772	0	0	0
1	21652001	21654000	0.331695784196778	0.222950019047174	0.354413899210369	0	0	0
1	21654001	21656000	0.328831021802362	0.215837472185585	0.327342782373732	0	0	0
1	21656001	21658000	0.30984708400276	0.218578049971173	0.285164242920214	0	0	0
1	21658001	21660000	0.292137148667311	0.217109659416991	0.2549302571043	0	0	0
1	21660001	21662000	0.259992449197719	0.201033774034218	0.236464800555385	0	0	0
1	21662001	21664000	0.245365858133952	0.197968942747529	0.220340499345715	0	0	0
1	21664001	21666000	0.263133891823083	0.206088608921796	0.215769852917778	0	0	0
1	21666001	21668000	0.267853610347611	0.212533059913602	0.200996910793441	0	0	0
1	21668001	21670000	0.276641604694639	0.224309000004136	0.180724571001475	0	0	0
1	21670001	21672000	0.282498484206097	0.243031284073581	0.167615334937088	0	0	0
1	21672001	21674000	0.278539868851884	0.248523063364535	0.139066240761433	0	0	0
1	21674001	21676000	0.241132021014554	0.224739177109828	0.0855125291102465	0	0	0
1	21676001	21678000	0.21266429813545	0.218437874606352	0.0490860582431484	0	0	0
1	21678001	21680000	0.184358699944842	0.220061329874524	0.0360665217484381	0	0	0
1	21680001	21682000	0.150296935419032	0.219956154611253	0.0350074302083248	0	0	0
1	21682001	21684000	0.142914967789259	0.208517186673773	0.0289528316177537	0	0	0
1	21684001	21686000	0.133606078937932	0.20011021565765	0.00873746237151905	0	0	0
1	21686001	21688000	0.116053329133088	0.151731248378113	-0.0124714470340397	0	0	0
1	21688001	21690000	0.095039285294832	0.111499097628511	-0.0153964245138125	0	0	0
1	21690001	21692000	0.0876571505811467	0.0918143599757951	0.00153823643808933	0	0	0
1	21692001	21694000	0.0883535513200574	0.0843260632734877	-0.00185486806194183	0	0	0
[truncated: 30,483 more rows]
