# Supplementary material for: Mutations of PDS5 genes enhance TAD-like domain formation in Arabidopsis thaliana
Source: Nat Commun. 2024 Oct 29;15:9308. doi: 10.1038/s41467-024-53760-x (PMC11519323; doi:10.1038/s41467-024-53760-x)
Supplement: Supplementary file 19 — Supplementary Data 16 [file 41467_2024_53760_MOESM19_ESM.xlsx]

## Sheet: TAD-like domains
chr	from	to
1	17730001	17770000
1	17780001	17820000
1	17855001	17910000
1	17910001	17940000
1	17990001	18285000
1	17995001	18080000
1	17995001	18030000
1	18040001	18075000
1	18100001	18185000
1	18140001	18180000
1	18185001	18285000
1	18185001	18250000
1	18220001	18250000
1	18250001	18285000
1	18290001	18340000
1	18420001	18480000
1	18480001	18575000
1	18580001	18690000
1	18665001	18690000
1	18700001	18755000
1	18760001	18875000
1	18770001	18805000
1	18875001	18930000
1	18960001	19045000
1	19105001	19145000
1	19155001	19205000
1	19225001	19320000
1	19255001	19290000
1	19330001	19365000
1	19430001	19455000
1	19475001	19600000
1	19495001	19565000
1	19575001	19600000
1	19655001	19685000
1	19610001	19650000
1	19760001	19800000
1	19705001	19735000
1	19875001	19910000
1	19915001	19955000
1	20210001	20255000
1	20270001	20510000
1	20365001	20415000
1	20455001	20510000
1	20510001	20580000
1	20615001	20675000
1	20745001	20785000
1	20820001	20850000
1	20870001	20910000
1	20920001	20965000
1	20985001	21015000
1	21080001	21170000
1	21180001	21205000
1	21240001	21315000
1	20310001	20350000
1	20990001	21015000
1	21395001	21555000
1	21505001	21555000
1	21625001	21715000
1	21760001	21990000
1	21850001	21990000
1	21935001	21975000
1	22060001	22155000
1	22155001	22200000
1	22200001	22295000
1	22260001	22295000
1	22325001	22370000
1	22300001	22445000
1	22380001	22445000
1	22460001	22515000
1	22555001	22605000
1	22630001	22665000
1	22460001	22625000
1	22675001	22700000
1	22725001	22795000
1	22820001	22870000
1	22940001	22975000
1	22980001	23055000
1	23105001	23145000
1	23150001	23240000
1	23270001	23320000
1	23325001	23370000
1	23425001	23450000
1	23480001	23505000
1	23555001	23695000
1	23560001	23595000
1	23640001	23670000
1	23735001	23760000
1	23790001	23850000
1	22765001	22795000
1	23790001	23985000
1	23820001	23845000
1	23955001	23980000
1	24025001	24085000
1	24010001	24250000
1	24100001	24160000
1	24170001	24250000
1	24255001	24300000
1	24325001	24360000
1	24360001	24395000
1	24420001	24535000
1	24435001	24485000
1	24485001	24530000
1	24550001	24585000
1	24550001	24655000
1	24720001	24810000
1	24845001	24885000
1	24905001	25050000
1	24930001	24975000
1	24980001	25015000
1	25070001	25095000
1	25130001	25165000
1	24165001	24190000
1	24555001	24585000
1	24550001	24690000
1	25265001	25350000
1	25265001	25295000
1	25300001	25330000
1	25385001	25555000
1	25415001	25440000
1	25475001	25500000
1	25505001	25550000
1	25560001	25595000
1	25625001	25655000
1	25750001	25865000
1	25870001	25940000
1	25940001	25975000
1	25995001	26165000
1	26000001	26060000
1	26060001	26155000
1	26060001	26100000
1	26190001	26220000
1	26295001	26330000
1	25270001	25350000
1	26230001	26255000
1	26360001	26430000
1	26485001	26510000
1	26570001	26595000
1	26600001	26660000
1	26660001	26730000
1	26735001	26770000
1	26815001	26890000
1	26900001	26925000
1	26935001	27095000
1	27060001	27095000
1	27130001	27210000
1	27225001	27305000
1	27310001	27465000
1	27365001	27400000
1	27400001	27430000
1	27500001	27530000
1	27600001	27640000
1	27490001	27645000
1	27685001	27710000
1	27715001	27745000
1	27800001	27850000
1	27860001	27930000
1	27935001	27965000
1	28075001	28235000
1	28005001	28035000
1	28105001	28145000
1	28160001	28215000
1	28245001	28270000
1	28285001	28390000
1	28295001	28325000
1	28335001	28375000
1	28425001	28460000
1	28515001	28595000
1	28555001	28590000
1	28605001	28700000
1	28605001	28780000
1	28705001	28785000
1	28600001	28785000
1	28805001	28955000
1	28825001	28890000
1	28930001	28955000
1	29025001	29180000
1	28955001	29015000
1	29035001	29095000
1	29100001	29145000
1	29205001	29355000
1	29385001	29495000
1	29455001	29490000
1	29500001	29585000
1	29650001	29805000
1	29810001	29855000
1	29875001	29910000
1	29910001	29945000
1	29910001	30015000
1	29955001	30000000
1	30045001	30125000
1	29050001	29160000
1	30045001	30130000
1	30145001	30225000
1	30155001	30190000
1	30245001	30285000
1	30320001	30350000
2	7315001	7340000
2	7350001	7440000
2	7550001	7595000
2	7595001	7625000
2	7640001	7675000
2	7675001	7730000
2	7765001	7800000
2	7845001	7990000
2	7995001	8030000
2	8040001	8140000
2	8140001	8240000
2	8140001	8165000
2	8265001	8360000
2	8325001	8360000
2	8370001	8520000
2	8490001	8515000
2	8530001	8645000
2	8685001	8760000
2	8780001	8805000
2	8840001	9055000
2	8855001	8900000
2	8900001	9055000
2	8930001	8980000
2	9005001	9055000
2	9060001	9105000
2	9105001	9235000
2	9120001	9150000
2	9240001	9295000
2	8540001	8640000
2	9295001	9515000
2	9565001	9830000
2	9675001	9705000
2	9735001	9805000
2	9875001	9915000
2	9930001	10135000
2	9935001	9965000
2	10020001	10060000
2	10060001	10135000
2	10140001	10170000
2	10310001	10375000
2	10185001	10230000
2	10275001	10305000
2	10400001	10505000
2	10505001	10690000
2	10630001	10655000
2	10710001	10740000
2	10755001	10825000
2	10860001	10905000
2	9750001	9805000
2	10060001	10100000
2	10350001	10375000
2	10245001	10305000
2	10755001	10905000
2	10905001	10950000
2	10975001	11070000
2	11085001	11145000
2	11145001	11345000
2	11160001	11220000
2	11245001	11270000
2	11315001	11340000
2	11360001	11385000
2	11460001	11495000
2	11385001	11450000
2	11495001	11530000
2	11535001	11565000
2	11580001	11645000
2	11680001	11750000
2	11755001	11800000
2	11815001	11970000
2	11820001	11860000
2	11865001	11890000
2	11925001	11955000
2	12000001	12040000
2	12055001	12085000
2	12090001	12145000
2	10990001	11020000
2	11385001	11530000
2	11815001	12180000
2	12180001	12255000
2	12295001	12355000
2	12360001	12415000
2	12360001	12530000
2	12415001	12530000
2	12435001	12470000
2	12495001	12525000
2	12540001	12825000
2	12555001	12600000
2	12650001	12815000
2	12710001	12770000
2	12775001	12805000
2	12870001	12935000
2	12875001	12905000
2	13000001	13035000
2	13040001	13105000
2	13145001	13260000
2	13115001	13140000
2	13195001	13230000
2	13295001	13330000
2	13330001	13380000
2	13410001	13450000
2	13450001	13510000
2	13515001	13660000
2	13520001	13555000
2	13680001	13790000
2	13680001	13750000
2	13710001	13745000
2	13750001	13790000
2	13790001	13955000
2	13790001	13835000
2	13915001	13955000
2	13960001	14000000
2	14075001	14125000
2	14145001	14225000
2	14230001	14265000
2	14340001	14425000
2	14300001	14335000
2	14445001	14535000
2	14535001	14570000
2	13580001	13635000
2	14140001	14270000
2	14295001	14535000
2	14355001	14385000
2	14580001	14680000
2	14705001	14910000
2	14710001	14850000
2	14740001	14790000
2	14795001	14850000
2	14855001	14910000
2	14920001	14945000
2	14955001	15015000
2	15030001	15075000
2	15110001	15170000
2	15105001	15330000
2	15170001	15280000
2	15190001	15230000
2	15230001	15275000
2	15300001	15325000
2	15350001	15530000
2	15410001	15440000
2	15445001	15495000
2	15530001	15635000
2	15595001	15635000
2	15640001	15675000
2	15700001	15735000
2	15775001	15835000
2	15890001	15920000
2	15735001	15775000
2	15775001	15935000
2	15870001	15930000
2	15960001	15990000
2	16000001	16025000
2	16110001	16475000
2	16130001	16175000
2	16295001	16445000
2	16240001	16280000
2	16300001	16360000
2	16475001	16530000
2	16565001	16610000
2	16650001	16685000
2	16705001	16740000
2	16745001	16800000
2	16920001	16945000
2	16950001	16985000
2	16995001	17030000
2	17075001	17100000
2	17160001	17270000
2	17165001	17200000
2	17225001	17255000
2	17270001	17375000
2	17410001	17435000
2	17495001	17575000
2	17590001	17620000
2	17665001	17710000
2	17720001	17755000
2	17765001	17865000
2	17775001	17805000
2	17945001	17975000
2	18050001	18165000
2	18065001	18105000
2	18110001	18155000
2	18170001	18260000
2	18310001	18335000
2	17325001	17365000
2	18405001	18455000
2	18465001	18625000
2	18465001	18520000
2	18535001	18575000
2	18695001	18730000
2	18755001	18780000
2	18830001	18865000
2	18865001	18950000
2	18910001	18945000
2	18980001	19150000
2	18980001	19040000
2	19090001	19130000
2	19150001	19235000
2	19245001	19290000
2	19305001	19350000
2	19355001	19415000
2	19445001	19485000
2	19545001	19570000
3	150001	185000
3	215001	350000
3	220001	245000
3	410001	490000
3	575001	615000
3	640001	730000
3	735001	815000
3	850001	875000
3	915001	965000
3	1010001	1040000
3	1100001	1125000
3	1135001	1220000
3	1360001	1430000
3	1515001	1590000
3	1655001	1955000
3	1695001	1725000
3	1825001	1865000
3	1865001	1900000
3	1985001	2015000
3	2035001	2115000
3	2140001	2325000
3	2145001	2250000
3	2260001	2290000
3	2385001	2420000
3	2140001	2335000
3	2380001	2580000
3	2435001	2490000
3	2510001	2565000
3	2595001	2850000
3	2585001	2610000
3	2615001	2665000
3	2670001	2840000
3	2675001	2705000
3	2785001	2830000
3	2850001	2905000
3	2915001	2950000
3	2955001	3185000
3	2955001	3065000
3	2995001	3030000
3	3145001	3180000
3	3190001	3240000
3	3320001	3360000
3	3395001	3455000
3	3540001	3575000
3	3600001	3680000
3	2530001	2560000
3	3595001	3695000
3	3715001	4045000
3	3780001	3820000
3	3820001	3860000
3	3865001	3925000
3	3990001	4035000
3	4050001	4085000
3	4090001	4235000
3	4090001	4175000
3	4105001	4135000
3	4140001	4165000
3	4175001	4220000
3	4240001	4310000
3	4340001	4365000
3	4375001	4400000
3	4505001	4560000
3	4570001	4615000
3	4615001	4655000
3	4660001	4705000
3	4745001	4805000
3	4850001	4890000
3	4910001	4950000
3	4820001	5120000
3	4850001	4955000
3	4955001	4980000
3	5000001	5120000
3	5010001	5050000
3	5070001	5095000
3	5180001	5210000
3	5275001	5300000
3	5315001	5360000
3	5375001	5420000
3	5425001	5455000
3	5455001	5525000
3	5530001	5560000
3	5565001	5600000
3	5645001	5680000
3	5685001	5795000
3	5795001	5830000
3	5905001	5955000
3	5970001	5995000
3	6025001	6060000
3	6090001	6120000
3	6125001	6170000
3	6170001	6215000
3	6125001	6225000
3	6240001	6320000
3	6325001	6375000
3	6395001	6435000
3	6520001	6560000
3	6565001	6670000
3	6675001	6705000
3	6720001	6745000
3	6770001	6805000
3	6805001	6840000
3	6840001	6900000
3	6910001	6960000
3	6965001	7000000
3	7005001	7040000
3	7095001	7160000
3	7160001	7195000
3	7240001	7280000
3	7295001	7320000
3	7350001	7385000
3	7415001	7440000
3	6280001	6315000
3	7405001	7520000
3	7540001	7580000
3	7595001	7675000
3	7600001	7630000
3	7715001	7775000
3	7685001	7710000
3	7795001	7890000
3	7815001	7845000
3	7945001	7980000
3	8005001	8065000
3	8085001	8120000
3	8125001	8240000
3	8310001	8345000
3	8405001	8495000
3	8510001	8590000
3	8620001	8645000
3	8660001	8685000
3	7905001	8000000
3	8000001	8065000
3	8695001	8760000
3	8840001	8865000
3	8900001	8935000
3	8970001	9075000
3	8980001	9010000
3	9095001	9180000
3	9225001	9270000
3	9270001	9305000
3	9375001	9465000
3	9375001	9410000
3	9430001	9465000
3	9490001	9750000
3	9500001	9550000
3	9595001	9625000
3	9560001	9590000
3	9680001	9755000
3	9690001	9715000
3	9810001	9835000
3	9845001	9895000
3	9910001	9950000
3	9510001	9550000
3	9550001	9675000
3	9840001	9875000
3	9950001	9990000
3	10020001	10045000
3	10095001	10120000
3	10155001	10230000
3	17340001	17365000
3	17380001	17455000
3	17420001	17445000
3	17495001	17700000
3	17495001	17550000
3	17655001	17690000
3	17730001	17780000
3	17800001	17835000
3	17875001	17915000
3	17920001	17950000
3	18030001	18160000
3	17975001	18010000
3	18165001	18350000
3	18165001	18260000
3	18265001	18340000
3	18355001	18390000
3	18395001	18425000
3	18475001	18505000
3	18515001	18575000
3	18585001	18615000
3	18665001	18790000
3	18620001	18650000
3	18805001	18935000
3	18815001	18840000
3	18870001	18925000
3	18940001	19220000
3	18940001	19015000
3	19025001	19075000
3	19090001	19120000
3	19140001	19175000
3	19180001	19215000
3	19220001	19250000
3	19250001	19410000
3	19265001	19305000
3	19340001	19405000
3	19405001	19450000
3	19465001	19505000
3	19510001	19540000
3	19570001	19605000
3	19645001	19690000
3	19700001	19750000
3	18675001	18700000
3	18940001	18975000
3	18980001	19010000
3	19260001	19330000
3	19645001	19790000
3	19700001	19760000
3	19840001	19875000
3	19880001	19910000
3	19915001	19955000
3	19990001	20050000
3	20065001	20165000
3	20130001	20165000
3	20190001	20260000
3	20275001	20345000
3	20345001	20415000
3	20455001	20575000
3	20515001	20550000
3	20575001	20645000
3	20580001	20685000
3	20685001	20725000
3	20730001	20765000
3	20780001	20810000
3	20780001	20855000
3	20810001	20850000
3	20870001	20895000
3	20905001	20980000
3	20905001	20930000
3	20940001	20975000
3	20900001	21005000
3	21095001	21155000
3	21060001	21095000
3	21155001	21190000
3	21190001	21280000
3	21195001	21230000
3	21305001	21390000
3	21310001	21345000
3	21345001	21380000
3	21525001	21560000
3	21565001	21705000
3	21640001	21670000
3	21710001	21790000
3	21790001	21970000
3	21835001	21870000
3	21885001	21935000
3	22005001	22040000
3	22055001	22080000
3	22120001	22150000
3	22210001	22250000
3	21100001	21155000
3	21680001	21705000
3	21760001	21785000
3	21795001	21830000
3	22260001	22435000
3	22275001	22350000
3	22355001	22420000
3	22470001	22500000
3	22500001	22615000
3	22555001	22580000
3	22635001	22675000
3	22675001	22880000
3	22700001	22785000
3	22785001	22875000
3	22900001	22930000
3	22935001	22975000
3	22975001	23040000
3	23050001	23135000
3	23060001	23090000
3	23165001	23230000
4	6355001	6405000
4	6405001	6435000
4	6605001	6840000
4	6620001	6645000
4	6650001	6700000
4	6705001	6760000
4	6875001	7005000
4	7060001	7165000
4	7005001	7055000
4	7190001	7215000
4	7165001	7300000
4	7230001	7300000
4	7355001	7440000
4	7450001	7680000
4	7445001	7710000
4	7455001	7490000
4	7520001	7600000
4	7605001	7665000
4	7685001	7850000
4	7705001	7850000
4	7865001	8015000
4	8025001	8195000
4	8090001	8140000
4	8240001	8335000
4	8345001	8380000
4	8415001	8440000
4	8545001	8570000
4	8575001	8645000
4	8650001	8705000
4	7605001	7670000
4	7685001	7715000
4	7730001	7760000
4	8715001	8815000
4	8715001	8965000
4	8820001	8945000
4	8975001	9030000
4	9040001	9290000
4	9045001	9090000
4	9130001	9160000
4	9205001	9255000
4	9305001	9395000
4	9310001	9345000
4	9400001	9455000
4	9470001	9580000
4	9605001	9660000
4	9590001	9700000
4	9720001	9820000
4	9720001	9770000
4	9780001	9815000
4	9825001	9905000
4	9945001	9970000
4	8840001	8890000
4	10035001	10105000
4	10105001	10140000
4	10215001	10250000
4	10295001	10370000
4	10375001	10510000
4	10440001	10465000
4	10600001	10690000
4	10605001	10640000
4	10650001	10690000
4	10990001	11045000
4	10985001	11125000
4	11040001	11125000
4	11175001	11200000
4	11215001	11240000
4	11260001	11295000
4	11350001	11415000
4	11440001	11470000
4	11475001	11510000
4	11670001	11720000
4	11775001	11890000
4	11930001	11955000
4	12010001	12110000
4	12075001	12110000
4	12110001	12320000
4	12115001	12220000
4	12260001	12315000
4	12420001	12460000
4	12470001	12500000
4	11355001	11415000
4	11525001	11570000
4	11570001	11605000
4	11570001	11655000
4	11665001	11760000
4	12225001	12255000
4	12465001	12990000
4	12570001	12685000
4	12540001	12565000
4	12760001	12830000
4	12685001	12725000
4	12920001	12980000
4	13000001	13025000
4	13225001	13280000
4	13165001	13195000
4	13355001	13420000
4	13445001	13500000
4	13510001	13555000
4	13610001	13640000
4	13675001	13705000
4	13715001	13750000
4	12615001	12685000
4	13780001	13815000
4	13820001	13860000
4	13865001	13905000
4	13940001	13965000
4	14085001	14270000
4	13990001	14025000
4	14030001	14065000
4	14110001	14135000
4	14165001	14195000
4	14215001	14265000
4	14275001	14305000
4	14325001	14435000
4	14465001	14530000
4	14540001	14580000
4	14595001	14625000
4	14625001	14800000
4	14735001	14800000
4	14800001	14905000
4	14950001	14980000
4	14630001	14800000
4	14945001	15060000
4	15005001	15055000
4	15140001	15185000
4	15185001	15365000
4	15190001	15260000
4	15365001	15400000
4	15515001	15570000
4	15575001	15665000
4	15670001	15705000
4	15720001	15755000
4	15765001	15825000
4	16090001	16195000
4	16065001	16200000
4	16255001	16280000
4	16290001	16360000
4	16490001	16525000
4	16535001	16655000
4	16570001	16615000
4	16660001	16685000
4	16810001	16840000
4	16855001	16890000
4	17050001	17100000
4	17170001	17280000
4	17285001	17340000
4	16390001	16485000
4	16615001	16655000
4	16730001	16790000
4	16950001	16980000
4	16990001	17015000
4	17170001	17205000
4	17455001	17585000
4	17470001	17530000
4	17530001	17580000
4	17595001	17620000
4	17635001	17675000
4	17775001	17905000
4	17780001	17810000
4	17860001	17900000
4	17905001	18065000
4	17925001	17980000
4	17985001	18035000
4	18120001	18150000
4	18185001	18215000
4	18215001	18270000
4	18280001	18385000
4	18290001	18335000
4	18340001	18385000
4	18390001	18435000
4	18460001	18485000
4	18520001	18550000
5	16030001	16070000
5	16110001	16135000
5	16165001	16265000
5	16180001	16205000
5	16210001	16235000
5	16365001	16410000
5	16340001	16365000
5	16425001	16550000
5	16600001	16655000
5	16665001	16715000
5	16715001	16780000
5	16820001	16845000
5	16900001	16975000
5	16980001	17025000
5	17025001	17095000
5	17120001	17160000
5	17200001	17245000
5	17270001	17390000
5	17395001	17450000
5	17395001	17515000
5	17460001	17500000
5	17540001	17590000
5	17595001	17625000
5	17655001	17690000
5	17730001	17760000
5	17860001	17915000
5	17925001	18010000
5	18020001	18070000
5	18115001	18205000
5	18130001	18205000
5	18225001	18340000
5	18245001	18275000
5	18340001	18385000
5	18420001	18455000
5	17300001	17345000
5	17535001	17630000
5	18095001	18370000
5	18130001	18345000
5	18390001	18565000
5	18615001	18640000
5	18580001	18605000
5	18680001	18775000
5	18780001	18860000
5	18920001	18950000
5	18960001	19005000
5	19050001	19100000
5	19135001	19160000
5	19165001	19310000
5	19250001	19305000
5	19320001	19390000
5	19405001	19510000
5	19515001	19550000
5	19550001	19625000
5	19670001	19695000
5	19400001	19625000
5	19625001	19730000
5	19765001	19840000
5	19865001	19950000
5	19955001	19980000
5	20095001	20315000
5	20215001	20305000
5	20315001	20345000
5	20475001	20635000
5	20395001	20455000
5	20475001	20565000
5	20700001	20850000
5	20780001	20835000
5	20860001	20900000
5	20900001	20945000
5	19785001	19815000
5	20045001	20070000
5	20130001	20195000
5	20675001	21010000
5	20970001	21005000
5	21040001	21095000
5	21095001	21290000
5	21115001	21140000
5	21175001	21200000
5	21310001	21350000
5	21360001	21470000
5	21360001	21420000
5	21420001	21445000
5	21470001	21510000
5	21530001	21570000
5	21690001	21720000
5	21755001	21790000
5	21815001	21840000
5	21845001	21910000
5	21940001	22090000
5	21945001	21980000
5	21985001	22050000
5	22055001	22080000
5	22150001	22175000
5	21045001	21095000
5	21940001	22110000
5	22240001	22295000
5	22320001	22385000
5	22415001	22480000
5	22485001	22630000
5	22485001	22610000
5	22490001	22525000
5	22605001	22630000
5	22630001	22690000
5	22690001	22725000
5	22730001	22795000
5	22805001	22830000
5	22860001	22930000
5	22895001	22925000
5	22940001	23000000
5	23030001	23055000
5	23165001	23205000
5	23070001	23100000
5	23210001	23270000
5	23475001	23565000
5	23535001	23560000
5	23565001	23605000
5	23620001	23680000
5	23690001	23720000
5	23685001	23750000
5	23765001	23795000
5	23800001	23890000
5	23800001	23835000
5	23850001	23875000
5	23900001	23925000
5	23940001	23985000
5	24065001	24090000
5	24030001	24055000
5	24145001	24215000
5	24250001	24280000
5	24280001	24305000
5	24320001	24385000
5	24405001	24460000
5	24465001	24525000
5	24555001	24625000
5	24665001	24710000
5	24635001	24710000
5	24715001	24785000
5	24820001	24845000
5	24910001	24940000
5	24860001	24885000
5	24995001	25020000
5	25035001	25100000
5	25100001	25265000
5	25120001	25155000
5	25210001	25265000
5	25275001	25325000
5	25325001	25370000
5	25380001	25415000
5	25425001	25475000
5	25485001	25520000
5	25565001	25650000
5	25530001	25725000
5	25535001	25565000
5	25570001	25610000
5	25610001	25650000
5	25670001	25725000
5	25785001	25835000
5	25755001	25785000
5	25900001	25925000
5	24785001	24815000
5	25670001	25705000
5	25890001	25995000
5	26120001	26205000
5	26230001	26280000
5	26295001	26350000
5	26380001	26460000
5	26475001	26500000
5	26530001	26570000
5	26580001	26605000
5	26640001	26670000
5	26730001	26765000
5	26770001	26795000
