# Supplementary material for: Mutations of PDS5 genes enhance TAD-like domain formation in Arabidopsis thaliana
Source: Nat Commun. 2024 Oct 29;15:9308. doi: 10.1038/s41467-024-53760-x (PMC11519323; doi:10.1038/s41467-024-53760-x)
Supplement: Supplementary file 21 — Source Data [file 41467_2024_53760_MOESM21_ESM.xlsx]

## Sheet: Fig. 1e
insulated	all_sites
-0.216888	-1.45979
-0.177731	-1.45634
-0.523002	-1.3908
-0.359578	-1.30324
-0.0986495	-1.21181
-0.184997	-1.13895
-0.409694	-0.985702
-0.0953429	-0.953954
-0.0232713	-0.924763
-0.080777	-0.899805
-0.381792	-0.860753
0.0485536	-0.846882
-0.332559	-0.827672
-0.191475	-0.80631
-0.245889	-0.790828
-0.457645	-0.789108
-0.312288	-0.779955
-0.519292	-0.779305
-0.17513	-0.775009
-0.551299	-0.770642
-0.0117694	-0.769954
-0.410578	-0.767469
0.0268735	-0.765699
-0.0648044	-0.764182
-0.130594	-0.76353
-0.38846	-0.754984
-0.27443	-0.749601
-0.0867298	-0.748711
-0.442909	-0.747662
-0.0797257	-0.739768
-0.332328	-0.739721
-0.65341	-0.739588
0.0957199	-0.737118
-0.558351	-0.736321
-0.427858	-0.73582
-0.0124295	-0.727468
-0.488253	-0.725205
-0.135939	-0.711913
-0.789108	-0.711468
-0.287158	-0.711259
-0.0325066	-0.707037
-0.341666	-0.70686
-0.420935	-0.703697
-0.318563	-0.70358
-0.15233	-0.701126
-0.211276	-0.699809
0.283552	-0.693596
0.122753	-0.691793
-0.193918	-0.687514
0.193368	-0.685419
0.0377379	-0.68295
-0.137093	-0.682255
-0.165262	-0.681324
-0.291747	-0.681131
-0.0909552	-0.679932
-0.199594	-0.679739
0.0272767	-0.676579
-0.206081	-0.675768
-0.0828589	-0.673383
-0.20256	-0.670068
-0.0358028	-0.667856
-0.203243	-0.667607
-0.106844	-0.66408
-0.378494	-0.663094
-0.360124	-0.662934
-0.134514	-0.662211
-0.339708	-0.661913
-0.028822	-0.661744
0.0771505	-0.66105
-0.325578	-0.659931
-0.224388	-0.659014
-0.265095	-0.656171
-0.16739	-0.655968
-0.0859578	-0.65341
0.0278962	-0.653091
-0.273238	-0.651741
-0.22551	-0.650866
-0.212624	-0.649196
-0.207812	-0.645064
-0.433055	-0.64363
0.119126	-0.643255
-0.0790623	-0.642431
-0.0908213	-0.640061
-0.310395	-0.639817
-0.154112	-0.639294
0.0160451	-0.638116
-0.232987	-0.636654
0.00891203	-0.635236
-0.642431	-0.634983
-0.211503	-0.633342
-0.343112	-0.629686
-0.401891	-0.628022
-0.29888	-0.627625
-0.0556288	-0.626462
-0.409124	-0.625857
-0.749601	-0.625379
-0.430784	-0.623542
-0.471887	-0.621971
-0.214689	-0.618541
-0.429401	-0.61563
-0.296925	-0.61537
-0.138879	-0.613054
-0.168329	-0.611307
-0.261748	-0.611197
-0.358191	-0.609635
-0.195649	-0.608351
-0.159596	-0.608188
-0.649196	-0.607599
-0.277338	-0.607184
-0.600071	-0.607175
-0.278558	-0.606806
-0.185105	-0.605469
-0.0192298	-0.604503
-0.280484	-0.604024
-0.296754	-0.603487
-0.640061	-0.603425
0.119995	-0.602823
-0.307022	-0.602807
-0.334059	-0.601458
-0.272588	-0.601191
-1.45979	-0.600581
-0.272961	-0.600071
-0.392384	-0.599179
-0.240108	-0.598802
-0.14688	-0.597766
-0.0152356	-0.597026
-0.411687	-0.596284
-0.202001	-0.595493
0.198925	-0.593275
-0.189817	-0.591612
-0.33257	-0.591008
-0.899805	-0.590696
-0.509022	-0.590342
-0.390929	-0.590214
-0.0129576	-0.589607
-0.412356	-0.588813
-0.0430865	-0.588744
0.0971878	-0.588201
-0.302757	-0.586776
-0.112885	-0.583954
-0.54548	-0.583852
-0.157776	-0.582063
-0.0152802	-0.582015
0.0342465	-0.581933
-0.244762	-0.581822
-0.23794	-0.580846
-0.282555	-0.580287
-0.233838	-0.579442
-0.376647	-0.579135
-0.425902	-0.578058
-0.140125	-0.577741
-0.246912	-0.577081
-0.214591	-0.576547
-0.0740332	-0.576259
-0.268605	-0.576226
-0.207276	-0.575591
-0.376861	-0.5754
-0.194462	-0.575309
-0.0308012	-0.575133
-0.236993	-0.573293
-0.365387	-0.570984
-0.151609	-0.570646
-0.0823898	-0.570552
-0.326305	-0.570114
-0.00374505	-0.569781
-0.3062	-0.569143
-0.209842	-0.568264
-0.3922	-0.567946
0.00606935	-0.566345
-0.276862	-0.562605
-0.108366	-0.561528
-0.278347	-0.561156
-0.345822	-0.560951
-0.431774	-0.560654
-0.0928356	-0.560467
-0.193666	-0.560285
-0.183329	-0.559578
-0.152075	-0.559294
-0.0605218	-0.559093
-0.12647	-0.559089
-0.115339	-0.558351
-0.0218778	-0.558328
0.150636	-0.557629
-0.198988	-0.556703
-0.19347	-0.556191
-0.411919	-0.556046
-0.318732	-0.555948
-0.171903	-0.555853
-0.024152	-0.555836
-0.444152	-0.554726
0.192607	-0.554292
-0.00309331	-0.553079
-0.190609	-0.552986
0.0369699	-0.552797
0.116	-0.552042
-0.207642	-0.551822
0.000747925	-0.551692
-0.151078	-0.551299
0.127761	-0.551111
-0.0277525	-0.550778
-0.173842	-0.550196
-0.278711	-0.550193
-0.198356	-0.550105
0.208286	-0.549847
-0.42009	-0.549098
0.0628411	-0.548609
0.00610712	-0.548518
-0.139309	-0.547841
-0.0659971	-0.547074
-0.236265	-0.546729
0.0286635	-0.546583
0.0895145	-0.546153
-0.328892	-0.546102
0.113629	-0.545735
-0.18842	-0.54548
-0.430322	-0.544695
-0.0886951	-0.544462
-0.155263	-0.543791
-0.130375	-0.542857
-0.333373	-0.542779
-0.298987	-0.542245
0.03578	-0.542107
-0.22927	-0.541459
0.174286	-0.541454
-0.0867348	-0.540528
-0.583954	-0.540183
-0.132462	-0.539397
-0.142837	-0.538667
-0.275673	-0.537236
0.191185	-0.536934
-0.116104	-0.536141
-0.265555	-0.535705
-0.243805	-0.534885
0.0694577	-0.53488
-0.770642	-0.534699
-0.154856	-0.534349
-0.295027	-0.534295
-0.207242	-0.53354
-0.215003	-0.533234
-0.266065	-0.532885
-0.199969	-0.532712
-0.386269	-0.532683
-0.227918	-0.532461
0.0300358	-0.532295
-0.156431	-0.532283
0.145814	-0.532017
-0.333236	-0.531882
-0.0961506	-0.531018
-0.204102	-0.530828
-0.325455	-0.530731
-0.580287	-0.530617
-0.534699	-0.530195
-0.332634	-0.530096
-0.263765	-0.529476
-0.290653	-0.528334
-0.497901	-0.528206
-0.239426	-0.527988
-0.467702	-0.526967
-0.149144	-0.526905
-0.190578	-0.525749
-0.373659	-0.525675
-0.352831	-0.525496
-0.394056	-0.525495
-0.133081	-0.52538
-0.0412848	-0.524492
-0.20189	-0.524461
-0.406872	-0.524135
-0.431995	-0.523788
-0.0196149	-0.523668
-0.165325	-0.523544
0.105993	-0.523521
0.201984	-0.523399
-0.034924	-0.523378
-0.0899471	-0.523284
-0.196608	-0.523002
-0.779955	-0.522853
-0.237138	-0.522545
-0.335608	-0.521596
-0.24687	-0.520929
0.11735	-0.520807
-0.399049	-0.520497
-0.419462	-0.520041
-0.504508	-0.519709
0.0343308	-0.519393
-0.183752	-0.519292
-0.133553	-0.519287
-0.0768129	-0.518805
-0.0654031	-0.51837
-0.219839	-0.518177
-0.165417	-0.515076
-0.30948	-0.514894
0.0151174	-0.514235
0.0717875	-0.514172
-0.337081	-0.514158
-0.254094	-0.513909
0.163853	-0.513866
-0.860753	-0.513746
-0.186057	-0.512797
-0.165468	-0.512135
-0.00566843	-0.512017
-0.240867	-0.511958
-0.194625	-0.511925
-0.491219	-0.511677
-0.384752	-0.511634
-0.27663	-0.511629
-0.0614307	-0.51155
-0.165129	-0.510964
-0.278687	-0.510841
-0.262222	-0.510825
-0.193204	-0.509721
-0.240888	-0.509587
-0.369481	-0.50929
0.00742513	-0.509281
-0.4049	-0.509059
-0.202289	-0.509022
-0.264114	-0.508842
-0.234843	-0.508656
-0.105772	-0.508189
-0.261839	-0.507921
-0.300037	-0.507442
-0.420178	-0.507405
-0.25073	-0.507379
-0.236938	-0.506797
-0.0271095	-0.506554
-0.536141	-0.506188
-0.0244755	-0.506115
0.049247	-0.505974
-0.252122	-0.505603
-0.299055	-0.504932
-0.372393	-0.504798
-0.290816	-0.504528
-0.155573	-0.504508
0.17385	-0.504209
-0.103519	-0.50353
-0.297685	-0.503239
-0.241529	-0.503116
-0.264986	-0.502679
0.0999306	-0.502411
0.117092	-0.502349
-0.237951	-0.502242
-0.247958	-0.501173
0.13666	-0.500965
-0.211947	-0.500843
-0.269691	-0.500791
0.116419	-0.500769
-0.116568	-0.500607
0.154812	-0.500243
0.388482	-0.50006
0.195475	-0.499764
-0.177193	-0.499409
-0.177871	-0.49929
-0.110702	-0.49893
0.137048	-0.498834
-0.390648	-0.498583
-0.0454531	-0.498281
-0.127296	-0.49795
-0.388108	-0.497901
0.0705048	-0.497259
0.0337814	-0.496586
-0.184416	-0.49627
-0.392966	-0.496155
-0.64363	-0.495546
-0.297048	-0.495501
-0.296606	-0.495116
-0.295013	-0.495089
-0.0708781	-0.494987
-0.0965757	-0.494578
-0.306215	-0.493972
-0.166748	-0.493969
-0.268684	-0.493953
-0.126716	-0.493874
-0.111233	-0.493172
0.0436432	-0.493136
-0.267961	-0.493085
-0.172616	-0.492976
-0.135149	-0.492487
-0.297185	-0.492346
-0.328044	-0.492231
0.0220708	-0.492103
-0.26715	-0.491975
-0.373671	-0.49176
-0.400969	-0.491751
-0.0998451	-0.49124
0.184501	-0.491219
0.113691	-0.490732
0.160071	-0.489254
-0.480119	-0.489254
-0.104036	-0.489206
-0.249599	-0.489116
-0.0222548	-0.489047
-0.254258	-0.488978
0.0750596	-0.488865
-0.131783	-0.488692
-0.454125	-0.488632
-0.171273	-0.488422
-0.00856515	-0.488335
-0.249598	-0.488253
0.0528888	-0.48792
-0.0804445	-0.487471
-0.454426	-0.487343
-0.244278	-0.486552
-0.204208	-0.486533
0.0993057	-0.486442
-0.2291	-0.486277
-0.364589	-0.486235
0.120555	-0.4862
-0.314326	-0.486057
-0.591008	-0.485896
-0.0492807	-0.485764
-0.429702	-0.485764
0.0983838	-0.485503
-0.341766	-0.485269
0.00491051	-0.485243
-0.194694	-0.485182
-0.243784	-0.485107
-0.570114	-0.484954
-0.219784	-0.484819
-0.453164	-0.48467
-0.185167	-0.484661
0.220691	-0.484466
-0.0877532	-0.484437
-0.200076	-0.484194
-0.194076	-0.484042
-0.334207	-0.483615
-0.352271	-0.483394
-0.1671	-0.48331
-0.343453	-0.482659
-0.434205	-0.482605
-0.101216	-0.481029
-0.276615	-0.480836
-0.433554	-0.480799
-0.035589	-0.48061
-0.231799	-0.480205
-0.377668	-0.480119
-0.0753358	-0.479975
-0.316215	-0.479882
-0.0231651	-0.479644
0.0787625	-0.478775
-0.198067	-0.4787
-0.233573	-0.478648
-0.103909	-0.478535
-0.508656	-0.477861
-0.282548	-0.476744
-0.0519863	-0.476674
-0.655968	-0.476648
-0.104924	-0.476626
-0.27964	-0.476607
0.00711507	-0.475763
0.0898922	-0.475649
-0.588744	-0.475544
-0.217771	-0.475371
0.0942654	-0.474546
0.309881	-0.474526
-0.336327	-0.474452
-0.284056	-0.474198
-0.172654	-0.473975
-0.016457	-0.473701
-0.278742	-0.473513
-0.404572	-0.473316
-0.558328	-0.47277
-0.533234	-0.472395
-0.00998319	-0.472202
-0.14235	-0.472041
-0.305227	-0.471887
-0.170589	-0.47166
-0.296285	-0.471553
-0.260905	-0.471398
-0.196746	-0.471018
-0.323117	-0.470783
-0.129257	-0.470702
-0.636654	-0.470529
-0.670068	-0.47005
-0.765699	-0.470043
0.202233	-0.470017
-0.450748	-0.469828
-0.137541	-0.46959
-0.266651	-0.469541
0.147059	-0.469464
-0.289772	-0.469337
-0.283658	-0.469025
-0.00675703	-0.468803
-0.623542	-0.468523
-0.194322	-0.468268
-0.23373	-0.468185
-0.209417	-0.468071
-0.236831	-0.468
-0.357681	-0.4678
0.17802	-0.467783
-0.375326	-0.46776
-0.295668	-0.467726
-0.439072	-0.467702
-0.399612	-0.467175
0.0126703	-0.466161
0.121422	-0.466131
-0.309752	-0.466105
-0.0103886	-0.465639
-0.530617	-0.46557
-0.221948	-0.465196
0.0411115	-0.465058
-0.590696	-0.464978
-0.134788	-0.464805
-0.12092	-0.464688
0.00823596	-0.464449
-0.769954	-0.463776
-0.223528	-0.463673
-0.174494	-0.463396
-0.193489	-0.463143
-0.159149	-0.462968
-0.228136	-0.462765
-0.154106	-0.462357
-0.0296425	-0.462078
-0.323125	-0.46199
-0.00825965	-0.461733
-0.195798	-0.461134
-0.299452	-0.460639
-0.178669	-0.46003
-0.238737	-0.459657
0.0198533	-0.459198
-0.354074	-0.458731
0.0667924	-0.458559
-0.172518	-0.458381
-0.388223	-0.458038
0.0377805	-0.457968
-0.347486	-0.457736
-0.433063	-0.457645
0.0966223	-0.457645
-0.325937	-0.457574
-0.313207	-0.457412
-0.156816	-0.457375
-0.158506	-0.457356
-0.031405	-0.457337
-0.38147	-0.457305
-0.475763	-0.457088
-0.31496	-0.456874
-0.069278	-0.456627
-0.133203	-0.456521
-0.49795	-0.456399
-0.19566	-0.456095
-0.217265	-0.45604
-0.154414	-0.455963
-0.12571	-0.455937
-0.124241	-0.455705
-0.311162	-0.45555
-0.159964	-0.455527
-0.325474	-0.45507
-0.561156	-0.454521
0.232214	-0.454426
0.197598	-0.4543
-0.202794	-0.454253
0.0309501	-0.454227
-0.0853999	-0.454125
-0.337702	-0.454078
-0.107405	-0.453995
-0.33968	-0.453978
-0.381751	-0.453731
-0.555853	-0.453727
-0.468185	-0.453522
-0.024239	-0.453268
-0.417147	-0.4532
0.0855218	-0.453164
-0.437339	-0.453153
-0.140196	-0.452918
0.0622332	-0.452896
-0.656171	-0.452799
0.0534431	-0.452583
-0.3484	-0.452478
-0.24163	-0.452269
-0.214359	-0.452101
-0.252269	-0.451955
-0.328243	-0.451523
-0.424047	-0.451494
-0.0877837	-0.451273
-0.16705	-0.451196
-0.293929	-0.450976
-0.504209	-0.450939
-0.232884	-0.450748
-0.128971	-0.450634
-0.257957	-0.450563
-0.179531	-0.450528
-0.354043	-0.450478
-0.035701	-0.450465
-0.228464	-0.450411
-0.272854	-0.450382
0.00717557	-0.450267
-0.145499	-0.450242
0.522174	-0.45018
0.123677	-0.45
-0.356436	-0.449863
-0.379564	-0.449821
-0.0168987	-0.449558
-0.213232	-0.449525
-0.349972	-0.449177
-0.149438	-0.448802
0.154941	-0.448728
-0.737118	-0.448581
-0.507921	-0.448494
-0.478648	-0.448068
-0.0513039	-0.448031
-0.582063	-0.447987
-0.398224	-0.447895
-0.388578	-0.447842
-0.311391	-0.447761
0.237988	-0.447611
0.0317605	-0.447539
-0.367454	-0.447411
0.0212076	-0.447227
0.323276	-0.446784
-0.185617	-0.446737
0.0558179	-0.446187
-0.325994	-0.44616
0.0782611	-0.445882
-0.239513	-0.445548
0.104827	-0.445507
-0.110958	-0.445023
-0.303878	-0.445012
-0.450411	-0.444481
0.162153	-0.444152
0.147009	-0.443983
-0.175824	-0.443927
0.0172667	-0.443841
-0.0563882	-0.443469
-0.274529	-0.443286
-0.264129	-0.443188
-0.120976	-0.443171
-0.272295	-0.443057
-0.02441	-0.442909
0.200856	-0.442627
-0.459198	-0.442618
-0.0440447	-0.442422
-0.511958	-0.442117
-0.177981	-0.442034
-0.071893	-0.44195
-0.484954	-0.441923
-0.103815	-0.441762
-0.215692	-0.441515
-0.129454	-0.441488
0.145966	-0.441395
-0.547841	-0.441132
-0.450528	-0.440935
-0.168113	-0.440835
-0.101759	-0.440248
0.00382932	-0.440079
-0.343982	-0.439969
-0.361399	-0.439885
-0.607175	-0.439394
0.0349684	-0.439195
-0.353443	-0.439072
0.294561	-0.439014
0.0499972	-0.438975
0.13	-0.438417
-0.626462	-0.438348
-0.0953083	-0.438205
-0.0629725	-0.43814
-0.635236	-0.437971
-0.30952	-0.437895
-0.252318	-0.437779
-0.230911	-0.437576
-0.384191	-0.437446
-0.556703	-0.437429
-0.108002	-0.437365
-0.0766437	-0.437349
-0.0384102	-0.437339
-0.311267	-0.43731
0.0974522	-0.437126
-0.296122	-0.436962
-0.21998	-0.436251
-0.398451	-0.435937
-0.207499	-0.43586
-0.03762	-0.435626
-0.296829	-0.435607
-0.162378	-0.435598
-0.547074	-0.435265
-0.0590908	-0.435027
-0.223937	-0.434895
-0.143953	-0.43489
	-0.434883
	-0.43462
	-0.434454
	-0.434437
	-0.434205
	-0.434109
	-0.43374
	-0.433705
	-0.433655
	-0.433649
	-0.433554
	-0.433514
	-0.433471
	-0.433383
	-0.433278
	-0.433215
	-0.43318
	-0.433063
	-0.433055
	-0.433051
	-0.432864
	-0.432828
	-0.432355
	-0.432217
	-0.432182
	-0.432018
	-0.432004
	-0.431995
	-0.431948
	-0.431926
	-0.43184
	-0.431774
	-0.431447
	-0.431331
	-0.431299
	-0.431103
	-0.431012
	-0.430824
	-0.430784
	-0.430488
	-0.430322
	-0.430183
	-0.430007
	-0.429888
	-0.429845
	-0.429702
	-0.429678
	-0.429659
	-0.429546
	-0.429469
	-0.429401
	-0.429265
	-0.428974
	-0.428787
	-0.428701
	-0.428553
	-0.428406
	-0.428391
	-0.428296
	-0.428254
	-0.428174
	-0.428086
	-0.427858
	-0.427735
	-0.427568
	-0.427276
	-0.427179
	-0.427179
	-0.427107
	-0.427075
	-0.427008
	-0.426972
	-0.426695
	-0.426676
	-0.426663
	-0.426497
	-0.426495
	-0.426298
	-0.426042
	-0.425902
	-0.425729
	-0.425669
	-0.425638
	-0.425555
	-0.425024
	-0.42482
	-0.424767
	-0.424745
	-0.424626
	-0.424574
	-0.424557
	-0.424529
	-0.424429
	-0.424325
	-0.424135
	-0.424047
	-0.423894
	-0.423862
	-0.423668
	-0.423587
	-0.422928
	-0.422826
	-0.422737
	-0.42272
	-0.422717
	-0.422502
	-0.422257
	-0.42223
	-0.422218
	-0.422165
	-0.421937
	-0.421879
	-0.421807
	-0.421714
	-0.42146
	-0.421251
	-0.421149
	-0.420935
	-0.420921
	-0.420876
	-0.42065
	-0.420427
	-0.420276
	-0.420178
	-0.420146
	-0.420144
	-0.42009
	-0.420042
	-0.419951
	-0.419773
	-0.419635
	-0.419517
	-0.419462
	-0.419268
	-0.418761
	-0.41856
	-0.418556
	-0.418522
	-0.418401
	-0.417865
	-0.417843
	-0.417699
	-0.417478
	-0.417183
	-0.417147
	-0.417141
	-0.416932
	-0.416915
	-0.416825
	-0.4166
	-0.416572
	-0.416461
	-0.416339
	-0.416334
	-0.416179
	-0.4161
	-0.415681
	-0.415384
	-0.415358
	-0.415297
	-0.415238
	-0.415218
	-0.414763
	-0.414546
	-0.414275
	-0.414164
	-0.414016
	-0.413919
	-0.413765
	-0.413657
	-0.413602
	-0.413532
	-0.413425
	-0.413334
	-0.413187
	-0.413167
	-0.413154
	-0.412919
	-0.412815
	-0.412753
	-0.41269
	-0.412682
	-0.412491
	-0.412356
	-0.412336
	-0.412224
	-0.412162
	-0.412146
	-0.412118
	-0.412086
	-0.412021
	-0.412003
	-0.411919
	-0.411716
	-0.411687
	-0.411579
	-0.411556
	-0.411446
	-0.411414
	-0.411087
	-0.410876
	-0.410865
	-0.410656
	-0.410631
	-0.410588
	-0.410578
	-0.410223
	-0.409938
	-0.409882
	-0.409694
	-0.409617
	-0.409509
	-0.409509
	-0.409435
	-0.409387
	-0.409154
	-0.409124
	-0.409081
	-0.409067
	-0.409048
	-0.408754
	-0.408559
	-0.408495
	-0.408487
	-0.407818
	-0.407682
	-0.407641
	-0.407463
	-0.407409
	-0.407386
	-0.407247
	-0.407215
	-0.407165
	-0.406997
	-0.406872
	-0.406779
	-0.406451
	-0.406095
	-0.406056
	-0.406024
	-0.40586
	-0.405713
	-0.405605
	-0.405467
	-0.405466
	-0.4049
	-0.404874
	-0.404699
	-0.404646
	-0.404572
	-0.404359
	-0.404178
	-0.40379
	-0.403747
	-0.403733
	-0.403626
	-0.403598
	-0.403487
	-0.403485
	-0.403422
	-0.403297
	-0.403255
	-0.403179
	-0.403046
	-0.403018
	-0.402917
	-0.402514
	-0.402317
	-0.40227
	-0.402255
	-0.401959
	-0.401921
	-0.401907
	-0.401891
	-0.401875
	-0.401751
	-0.401689
	-0.401683
	-0.401642
	-0.401593
	-0.401199
	-0.401009
	-0.400993
	-0.400969
	-0.400869
	-0.400694
	-0.400339
	-0.400281
	-0.400185
	-0.400053
	-0.399884
	-0.399841
	-0.399612
	-0.399605
	-0.399318
	-0.399303
	-0.399248
	-0.399231
	-0.399219
	-0.39921
	-0.39918
	-0.399106
	-0.39908
	-0.399049
	-0.399044
	-0.399024
	-0.399023
	-0.398962
	-0.398859
	-0.398856
	-0.39876
	-0.398467
	-0.398451
	-0.398435
	-0.398275
	-0.398224
	-0.397885
	-0.397603
	-0.397496
	-0.397451
	-0.396938
	-0.39689
	-0.396872
	-0.396801
	-0.396331
	-0.396307
	-0.396248
	-0.396136
	-0.396001
	-0.395963
	-0.395729
	-0.395463
	-0.395326
	-0.395018
	-0.395001
	-0.394996
	-0.394954
	-0.39489
	-0.394796
	-0.394671
	-0.394653
	-0.394551
	-0.394519
	-0.394402
	-0.394272
	-0.394098
	-0.394056
	-0.393709
	-0.393699
	-0.393671
	-0.393387
	-0.393363
	-0.393223
	-0.393143
	-0.39312
	-0.393119
	-0.39311
	-0.393086
	-0.392966
	-0.392786
	-0.392699
	-0.392686
	-0.392615
	-0.3925
	-0.392444
	-0.392384
	-0.392323
	-0.392256
	-0.3922
	-0.392182
	-0.392165
	-0.392087
	-0.391838
	-0.391835
	-0.391794
	-0.391793
	-0.39178
	-0.391728
	-0.391542
	-0.391074
	-0.391065
	-0.391038
	-0.390989
	-0.390929
	-0.39082
	-0.390751
	-0.390728
	-0.390695
	-0.390687
	-0.390661
	-0.390648
	-0.390621
	-0.390613
	-0.390471
	-0.390219
	-0.390197
	-0.390078
	-0.390038
	-0.389954
	-0.389618
	-0.38951
	-0.389132
	-0.38877
	-0.38876
	-0.388578
	-0.38846
	-0.38843
	-0.388234
	-0.388223
	-0.388108
	-0.387941
	-0.387937
	-0.387933
	-0.387824
	-0.387773
	-0.387706
	-0.387661
	-0.387591
	-0.387311
	-0.387256
	-0.386858
	-0.386731
	-0.386658
	-0.386645
	-0.386625
	-0.386579
	-0.386566
	-0.386509
	-0.386456
	-0.386442
	-0.386273
	-0.386269
	-0.386221
	-0.386027
	-0.385926
	-0.385814
	-0.385531
	-0.385521
	-0.385489
	-0.385414
	-0.385208
	-0.385189
	-0.385122
	-0.384799
	-0.384752
	-0.384736
	-0.384616
	-0.384577
	-0.384275
	-0.384273
	-0.384202
	-0.384196
	-0.384191
	-0.383922
	-0.383915
	-0.383755
	-0.383737
	-0.383696
	-0.383512
	-0.383433
	-0.383428
	-0.383144
	-0.382932
	-0.382773
	-0.382606
	-0.382563
	-0.382481
	-0.38232
	-0.382252
	-0.382184
	-0.382141
	-0.382055
	-0.382046
	-0.381971
	-0.381817
	-0.381792
	-0.381751
	-0.38147
	-0.3814
	-0.381203
	-0.381152
	-0.381146
	-0.381127
	-0.381106
	-0.380835
	-0.380804
	-0.38064
	-0.380518
	-0.380493
	-0.380431
	-0.380425
	-0.380411
	-0.380394
	-0.380337
	-0.380196
	-0.380129
	-0.379958
	-0.379871
	-0.379831
	-0.379765
	-0.379744
	-0.379564
	-0.379455
	-0.379371
	-0.379053
	-0.378888
	-0.378854
	-0.37882
	-0.37879
	-0.37874
	-0.37854
	-0.378524
	-0.378495
	-0.378494
	-0.378365
	-0.378318
	-0.378172
	-0.378012
	-0.37797
	-0.377879
	-0.377868
	-0.377668
	-0.377594
	-0.377536
	-0.377488
	-0.37741
	-0.377219
	-0.377088
	-0.377047
	-0.376988
	-0.376865
	-0.376861
	-0.376802
	-0.376796
	-0.376647
	-0.376646
	-0.376642
	-0.376428
	-0.376271
	-0.376268
	-0.376249
	-0.376181
	-0.376166
	-0.37614
	-0.376116
	-0.37602
	-0.375948
	-0.375904
	-0.375836
	-0.375809
	-0.375699
	-0.37566
	-0.375358
	-0.375326
	-0.375207
	-0.3752
	-0.375105
	-0.375054
	-0.37484
	-0.374794
	-0.374781
	-0.374748
	-0.374687
	-0.374565
	-0.37447
	-0.374461
	-0.374354
	-0.374282
	-0.374224
	-0.374036
	-0.374036
	-0.373859
	-0.373753
	-0.373683
	-0.373671
	-0.373659
	-0.373561
	-0.373527
	-0.373495
	-0.373359
	-0.373339
	-0.373288
	-0.373219
	-0.37316
	-0.373122
	-0.372926
	-0.372916
	-0.372773
	-0.372762
	-0.372577
	-0.372563
	-0.372443
	-0.372393
	-0.372383
	-0.372344
	-0.372341
	-0.372262
	-0.372143
	-0.372093
	-0.371977
	-0.371914
	-0.37184
	-0.371839
	-0.3718
	-0.371657
	-0.371642
	-0.371463
	-0.371356
	-0.371346
	-0.371165
	-0.371145
	-0.371142
	-0.37092
	-0.370901
	-0.370863
	-0.370753
	-0.370594
	-0.370409
	-0.370379
	-0.370157
	-0.370123
	-0.370096
	-0.369888
	-0.369886
	-0.369685
	-0.369597
	-0.369561
	-0.36954
	-0.369481
	-0.369472
	-0.369439
	-0.369307
	-0.369298
	-0.369201
	-0.369194
	-0.369178
	-0.368974
	-0.368846
	-0.368837
	-0.368783
	-0.368688
	-0.368604
	-0.36859
	-0.368528
	-0.36846
	-0.368458
	-0.367895
	-0.367838
	-0.367523
	-0.367454
	-0.367378
	-0.367272
	-0.367152
	-0.367124
	-0.367073
	-0.366993
	-0.366952
	-0.366784
	-0.366717
	-0.366673
	-0.366661
	-0.366497
	-0.366444
	-0.366431
	-0.366426
	-0.366402
	-0.366143
	-0.366066
	-0.366061
	-0.365821
	-0.365806
	-0.365801
	-0.36573
	-0.365636
	-0.365595
	-0.365519
	-0.365515
	-0.365389
	-0.365387
	-0.365348
	-0.365339
	-0.365242
	-0.36505
	-0.365034
	-0.36498
	-0.364907
	-0.364815
	-0.364717
	-0.364673
	-0.364589
	-0.364541
	-0.36434
	-0.364142
	-0.364103
	-0.363986
	-0.363899
	-0.36368
	-0.363613
	-0.363458
	-0.363436
	-0.363415
	-0.363205
	-0.363191
	-0.363127
	-0.363096
	-0.363037
	-0.363005
	-0.362771
	-0.362691
	-0.362648
	-0.362624
	-0.362512
	-0.362488
	-0.362466
	-0.362379
	-0.362295
	-0.362273
	-0.362098
	-0.361992
	-0.36181
	-0.361703
	-0.36168
	-0.361399
	-0.361392
	-0.361291
	-0.361228
	-0.361195
	-0.360995
	-0.360924
	-0.360589
	-0.360473
	-0.360316
	-0.360138
	-0.360124
	-0.360072
	-0.36006
	-0.359981
	-0.35997
	-0.359909
	-0.359874
	-0.359859
	-0.359578
	-0.359531
	-0.359453
	-0.359233
	-0.359188
	-0.359108
	-0.359023
	-0.358954
	-0.358905
	-0.358823
	-0.358783
	-0.358669
	-0.35852
	-0.358465
	-0.358191
	-0.358169
	-0.358137
	-0.358089
	-0.358056
	-0.358045
	-0.358022
	-0.357996
	-0.357981
	-0.357969
	-0.357958
	-0.357834
	-0.357788
	-0.357773
	-0.357681
	-0.357608
	-0.357584
	-0.357572
	-0.357471
	-0.357418
	-0.357374
	-0.357242
	-0.357198
	-0.357073
	-0.356967
	-0.356894
	-0.3568
	-0.356667
	-0.356614
	-0.35647
	-0.356436
	-0.356326
	-0.356302
	-0.356292
	-0.35622
	-0.356181
	-0.356041
	-0.35603
	-0.355884
	-0.355767
	-0.355694
	-0.355648
	-0.355637
	-0.355533
	-0.355508
	-0.355495
	-0.35549
	-0.35544
	-0.355258
	-0.355232
	-0.355058
	-0.355034
	-0.354856
	-0.354645
	-0.354558
	-0.354509
	-0.354421
	-0.354411
	-0.354408
	-0.354302
	-0.354232
	-0.354217
	-0.354181
	-0.354137
	-0.354074
	-0.354057
	-0.354043
	-0.353946
	-0.353937
	-0.353856
	-0.353672
	-0.353536
	-0.353535
	-0.353488
	-0.353452
	-0.353443
	-0.353385
	-0.353317
	-0.35329
	-0.353239
	-0.353201
	-0.353115
	-0.353069
	-0.352955
	-0.352953
	-0.352924
	-0.352831
	-0.352585
	-0.352576
	-0.35257
	-0.352532
	-0.35236
	-0.35232
	-0.352271
	-0.352149
	-0.352036
	-0.352008
	-0.351964
	-0.351905
	-0.351878
	-0.351824
	-0.351749
	-0.351528
	-0.351402
	-0.351373
	-0.351357
	-0.351345
	-0.351255
	-0.351086
	-0.351006
	-0.350894
	-0.350811
	-0.35079
	-0.350765
	-0.350675
	-0.350379
	-0.350353
	-0.35019
	-0.35015
	-0.350145
	-0.350106
	-0.350081
	-0.349972
	-0.349968
	-0.349962
	-0.349717
	-0.349688
	-0.349616
	-0.349549
	-0.349505
	-0.349489
	-0.349475
	-0.349473
	-0.349431
	-0.349357
	-0.349326
	-0.349323
	-0.348705
	-0.348506
	-0.348497
	-0.34842
	-0.3484
	-0.348289
	-0.348255
	-0.348226
	-0.348202
	-0.347931
	-0.347924
	-0.347859
	-0.34782
	-0.347642
	-0.347596
	-0.347575
	-0.347572
	-0.347538
	-0.347486
	-0.347386
	-0.347336
	-0.347289
	-0.347224
	-0.347166
	-0.347073
	-0.346821
	-0.346799
	-0.34675
	-0.346747
	-0.346729
	-0.346494
	-0.346381
	-0.346315
	-0.346304
	-0.346015
	-0.345974
	-0.345824
	-0.345822
	-0.345805
	-0.345716
	-0.34555
	-0.345189
	-0.345079
	-0.345062
	-0.345056
	-0.344976
	-0.3447
	-0.344678
	-0.344638
	-0.344601
	-0.344507
	-0.344387
	-0.344293
	-0.34427
	-0.344258
	-0.344255
	-0.344216
	-0.344153
	-0.344141
	-0.34409
	-0.344054
	-0.344044
	-0.34402
	-0.343982
	-0.343963
	-0.343958
	-0.343921
	-0.343844
	-0.343734
	-0.34368
	-0.343568
	-0.343537
	-0.343453
	-0.34322
	-0.343176
	-0.343149
	-0.343137
	-0.343133
	-0.343112
	-0.343075
	-0.342971
	-0.342905
	-0.342897
	-0.34288
	-0.342812
	-0.342706
	-0.342663
	-0.342655
	-0.342559
	-0.342539
	-0.342507
	-0.34242
	-0.34226
	-0.342054
	-0.341923
	-0.341914
	-0.34185
	-0.341766
	-0.341741
	-0.341666
	-0.34162
	-0.341614
	-0.341578
	-0.341493
	-0.341402
	-0.341342
	-0.34107
	-0.340977
	-0.340864
	-0.340832
	-0.340751
	-0.340695
	-0.340635
	-0.340607
	-0.340458
	-0.340394
	-0.340228
	-0.340177
	-0.340085
	-0.339927
	-0.339846
	-0.339801
	-0.339774
	-0.339725
	-0.339716
	-0.339708
	-0.339698
	-0.339698
	-0.33968
	-0.339603
	-0.339515
	-0.339515
	-0.338985
	-0.3389
	-0.338856
	-0.338687
	-0.338565
	-0.338554
	-0.338546
	-0.338522
	-0.338512
	-0.338469
	-0.338446
	-0.33842
	-0.33835
	-0.338318
	-0.338275
	-0.338256
	-0.338248
	-0.338113
	-0.338082
	-0.338074
	-0.338059
	-0.338016
	-0.338015
	-0.337943
	-0.337887
	-0.337855
	-0.337728
	-0.337702
	-0.337574
	-0.337391
	-0.337357
	-0.337343
	-0.337331
	-0.337308
	-0.337291
	-0.337279
	-0.337259
	-0.33716
	-0.337135
	-0.337081
	-0.337043
	-0.337022
	-0.336972
	-0.336878
	-0.336826
	-0.336809
	-0.336792
	-0.336468
	-0.336328
	-0.336327
	-0.336323
	-0.336304
	-0.336274
	-0.336236
	-0.336209
	-0.336195
	-0.336182
	-0.336079
	-0.336068
	-0.335985
	-0.335907
	-0.335901
	-0.335892
	-0.335858
	-0.335838
	-0.335739
	-0.335681
	-0.335608
	-0.335607
	-0.335593
	-0.33539
	-0.335304
	-0.335217
	-0.335081
	-0.335081
	-0.334998
	-0.334989
	-0.334936
	-0.334792
	-0.33474
	-0.334739
	-0.334547
	-0.334505
	-0.334455
	-0.334439
	-0.334376
	-0.334273
	-0.334221
	-0.334207
	-0.334193
	-0.334059
	-0.333935
	-0.333883
	-0.333772
	-0.333724
	-0.333639
	-0.333499
	-0.333447
	-0.333441
	-0.333379
	-0.333373
	-0.333257
	-0.333249
	-0.333236
	-0.33321
	-0.333138
	-0.333022
	-0.332995
	-0.33297
	-0.332947
	-0.332796
	-0.332717
	-0.332634
	-0.332626
	-0.332597
	-0.33257
	-0.332559
	-0.332529
	-0.332485
	-0.332328
	-0.332325
	-0.332318
	-0.332303
	-0.332216
	-0.332176
	-0.332168
	-0.33179
	-0.331677
	-0.3316
	-0.331543
	-0.331466
	-0.331408
	-0.331182
	-0.331086
	-0.330902
	-0.330846
	-0.330661
	-0.330636
	-0.330486
	-0.330461
	-0.330438
	-0.330437
	-0.330404
	-0.330398
	-0.330268
	-0.330176
	-0.329963
	-0.329953
	-0.329936
	-0.329878
	-0.329862
	-0.329842
	-0.329775
	-0.329727
	-0.329699
	-0.329646
	-0.329627
	-0.32959
	-0.329522
	-0.329309
	-0.329289
	-0.329271
	-0.329235
	-0.329201
	-0.32915
	-0.329011
	-0.328892
	-0.328868
	-0.328857
	-0.3288
	-0.328584
	-0.328547
	-0.328534
	-0.328523
	-0.328308
	-0.328243
	-0.328185
	-0.328178
	-0.328044
	-0.327983
	-0.327951
	-0.327949
	-0.327944
	-0.327943
	-0.327918
	-0.327842
	-0.327837
	-0.327745
	-0.3277
	-0.327684
	-0.327612
	-0.327514
	-0.32744
	-0.327424
	-0.327408
	-0.327221
	-0.327218
	-0.327104
	-0.327068
	-0.326965
	-0.32682
	-0.326684
	-0.326669
	-0.326643
	-0.326393
	-0.326305
	-0.326283
	-0.326189
	-0.326131
	-0.326098
	-0.325994
	-0.325987
	-0.325984
	-0.325937
	-0.325902
	-0.325893
	-0.325883
	-0.325823
	-0.32566
	-0.325638
	-0.325637
	-0.325612
	-0.325578
	-0.32555
	-0.325524
	-0.325487
	-0.325474
	-0.325455
	-0.325383
	-0.325295
	-0.32518
	-0.325084
	-0.325061
	-0.325004
	-0.324657
	-0.324655
	-0.324609
	-0.324463
	-0.324422
	-0.324385
	-0.324375
	-0.324351
	-0.324305
	-0.324245
	-0.324183
	-0.324029
	-0.324018
	-0.323994
	-0.323873
	-0.32387
	-0.323722
	-0.323682
	-0.323666
	-0.323659
	-0.323652
	-0.323645
	-0.323617
	-0.323608
	-0.323589
	-0.32339
	-0.323343
	-0.323249
	-0.323231
	-0.323207
	-0.323188
	-0.323175
	-0.323158
	-0.323142
	-0.323125
	-0.323117
	-0.323102
	-0.323053
	-0.323016
	-0.322984
	-0.322946
	-0.32293
	-0.32291
	-0.32273
	-0.322588
	-0.32244
	-0.322377
	-0.322372
	-0.322316
	-0.322305
	-0.322244
	-0.322053
	-0.322049
	-0.322007
	-0.321978
	-0.321949
	-0.321926
	-0.321899
	-0.321869
	-0.321728
	-0.321529
	-0.321524
	-0.321484
	-0.321365
	-0.321292
	-0.32129
[truncated: 30,108 more rows]

## Sheet: Fig. 1f
domain_size (kb)
40
40
55
30
295
85
35
35
85
40
100
65
30
35
50
60
95
110
25
55
115
35
55
85
40
50
95
35
35
25
125
70
25
30
40
40
30
35
40
45
240
50
55
70
60
40
30
40
45
30
90
25
75
40
25
160
50
90
230
140
40
95
45
95
35
45
145
65
55
50
35
165
25
70
50
35
75
40
90
50
45
25
25
140
35
30
25
60
30
195
25
25
60
240
60
80
45
35
35
115
50
45
35
105
90
40
145
45
35
25
35
25
30
140
85
30
30
170
25
25
45
35
30
115
70
35
170
60
95
40
30
35
80
25
70
25
25
60
70
35
75
25
160
35
80
80
155
35
30
30
40
155
25
30
50
70
30
160
30
40
55
25
105
30
40
35
80
35
95
175
80
185
150
65
25
155
60
60
45
150
110
35
85
155
45
35
35
105
45
80
110
85
80
35
40
30
25
90
45
30
35
55
35
145
35
100
100
25
95
35
150
25
115
75
25
215
45
155
50
50
45
130
30
55
100
220
265
30
70
40
205
30
40
75
30
65
45
30
105
185
25
30
70
45
55
40
25
60
150
45
95
60
200
60
25
25
25
35
65
35
30
65
70
45
155
40
25
30
40
30
55
30
145
365
75
60
55
170
115
35
30
285
45
165
60
30
65
30
35
65
115
25
35
35
50
40
60
145
35
110
70
35
40
165
45
40
40
50
80
35
85
35
90
35
55
130
240
30
100
205
140
50
55
55
25
60
45
60
225
110
40
45
25
180
30
50
105
40
35
35
60
30
40
160
60
30
25
365
45
150
40
60
55
45
35
35
55
25
35
35
25
110
35
30
105
25
80
30
45
35
100
30
30
115
40
45
90
25
40
50
160
55
40
35
25
35
85
35
170
60
40
85
45
45
60
40
25
35
135
25
80
40
90
80
25
50
30
25
85
70
75
300
30
40
35
30
80
185
105
30
35
195
200
55
55
255
25
50
170
30
45
55
35
230
110
35
35
50
40
60
35
80
30
100
330
40
40
60
45
35
145
85
30
25
45
70
25
25
55
45
40
45
60
40
40
300
105
25
120
40
25
30
25
45
45
30
70
30
35
35
110
35
50
25
35
30
45
45
100
80
50
40
40
105
30
25
35
35
60
50
35
35
65
35
40
25
35
25
35
115
40
80
30
60
25
95
30
35
60
35
115
35
90
80
25
25
95
65
65
25
35
105
30
85
45
35
90
35
35
260
50
30
30
75
25
25
50
40
40
125
35
40
25
25
75
25
75
25
205
55
35
50
35
40
30
130
35
185
95
75
35
30
30
60
30
125
30
130
25
55
280
75
50
30
35
35
30
160
40
65
45
40
30
35
45
50
25
35
30
70
145
60
35
30
40
60
100
35
70
70
70
120
35
70
105
40
35
30
75
40
25
75
25
35
105
60
35
35
90
35
85
35
35
35
140
30
80
180
35
50
35
25
30
40
55
25
25
35
175
75
65
30
115
25
40
205
85
90
30
40
65
85
30
65
50
30
235
25
50
55
130
105
50
25
135
70
85
230
265
35
80
60
165
145
150
170
50
95
35
25
25
70
55
65
30
30
100
250
125
55
250
45
30
50
90
35
55
110
55
110
100
50
35
80
25
50
70
35
35
75
135
25
90
35
40
55
140
85
25
25
35
65
30
35
50
115
25
100
35
210
105
55
40
30
60
45
35
85
95
30
525
115
25
70
40
60
25
55
30
65
55
45
30
30
35
70
35
40
40
25
185
35
35
25
30
50
30
110
65
40
30
175
65
105
30
170
115
50
45
180
70
35
55
90
35
35
60
105
135
25
70
35
120
45
25
30
35
50
110
55
95
40
60
30
25
35
130
60
50
25
40
130
30
40
160
55
50
30
30
55
105
45
45
45
25
30
40
25
100
25
25
45
25
125
55
50
65
25
75
45
70
40
45
120
55
120
40
50
30
35
30
55
85
50
90
75
115
30
45
35
45
95
275
215
175
25
25
95
80
30
45
50
25
145
55
70
105
35
75
25
225
105
75
85
25
220
90
30
160
60
90
150
55
40
45
30
25
65
335
35
55
195
25
25
40
110
60
25
40
40
30
35
25
65
150
35
65
25
25
50
170
55
65
65
145
125
35
25
60
35
65
25
70
30
60
25
40
30
60
90
25
40
60
30
65
30
90
35
25
25
45
25
25
70
30
25
65
55
60
70
45
75
70
25
30
25
25
65
165
35
55
50
45
35
50
35
85
195
30
40
40
55
50
30
25
30
35
105
85
50
55
80
25
40
25
30
35
25

## Sheet: Fig. 1j
Domain_borders	all_sites
0.136961	0.725489
0	0
23.454	0.318942
20.2848	158.773
4.85811	6.0191
0	9.71166
5.99866	10.6129
0	0
3.62578	0
3.51985	13.704
19.5101	7.4953
0	3.31037
11.5958	0.0904345
39.4257	0
67.1136	0.0769102
8.52022	6.56111
0.94955	11.5811
35.1823	0.0888945
0.0387879	16.2765
0.0217807	15.3479
39.5174	3.01946
1.00293	4.30763
0.431132	205.04
9.43058	1.80728
5.66635	316.043
19.3781	2.40393
5.31033	1.13141
2.29132	4.2046
54.4884	0.0231812
0.656237	0
2.26885	0.11614
159.903	46.6229
0.0157031	27.2044
0.0332521	41.3368
1.77778	5.33994
1.45607	0.410286
91.1602	0.0243005
0.598204	6.75051
2.02923	7.86754
3.50425	1.63142
6.61867	10.5443
76.5951	1.14712
3.61014	0.0376035
0	129.385
3.97939	1.55212
0.176597	20.4744
12.3741	25.1434
18.9915	102.955
2.08254	10.4471
42.182	0.0203946
0	0
25.9332	0
5.77319	0.0946019
3.03565	0.120172
77.9426	13.5049
0	0
0.0935141	0.243764
2.48569	124.53
0.312681	5.86651
0	101.663
13.9057	30.1014
0	0
22.0976	0
6.0349	0.548237
16.0174	8.76589
0.234863	0
0.493012	6.0481
40.1985	7.55816
10.9427	0.0188428
50.816	0
15.7619	0.566897
0.0942142	0
56.4961	24.0547
2.64579	0
14.5795	13.6632
0.0949066	7.15101
24.2181	0
19.1696	0
7.72178	0
74.6761	0
0	6.34383
0.616666	0
132.089	0.0450646
70.2149	0.351077
10.7163	0
1.43229	0
20.4336	0.0271661
4.61162	18.6851
0	3.22912
0.882439	3.41124
6.85751	2.58313
2.24592	29.9381
2.23682	0.12924
61.2363	0
46.3305	0.457779
0.818505	8.21245
0.0586435	0.43851
0.25637	17.3351
17.967	1.98198
1.75005	14.3468
92.7399	27.2125
10.625	3.74067
0.442137	0.90421
0.274414	0
0	15.0881
25.4072	11.0684
0	58.8965
0.509152	0
0	3.98447
0	10.3765
0.122287	0
0.219743	9.68038
85.3517	18.5281
0	21.7429
0	0
0	0.658624
1.64392	8.63597
0	0
11.9035	1.89608
135.641	16.5534
1439.05	18.5046
1.78211	90.484
7.96702	10.0638
311.567	0.237763
13.952	0
18.7045	0.0260027
21.1548	10.0093
0.0346789	0.718046
26.6249	6.7172
83.0287	5.83117
2.81677	0.261444
0.909105	3.82498
6.46737	3.91259
7.05672	11.6346
0.330413	0
2.08381	0.521254
1.91316	15.157
5.78177	0.113258
0.376471	109.176
0.0987531	20.6878
0	3.06672
101.019	1.36145
2.53888	8.07736
46.832	145.611
1.69716	100.62
8.23599	7.9275
0.46842	0.566148
2.30976	0.152092
102.481	0
0.231039	0.125397
8.55577	0.0569596
8.74144	3.40261
0	9.29693
61.0949	0.0370779
0.0363928	78.9185
2.08512	0
2.94872	3.80837
0.88742	149.734
0	4.75528
4.56282	1.35064
0	3.51674
8.18573	5.89669
15.55	10.5785
0.0335364	0.287782
0	169.809
0	0
8.46997	0
6.60649	0
3.25714	3.63187
6.95932	24.9905
0.256287	7.21139
5.96367	10.8618
9.9418	20.2142
15.0563	11.2683
0	8.26921
0	1.22062
7.93584	0
10.7885	0.138115
97.6276	15.643
0.0235375	12.1715
12.888	0.0233848
0.0663071	6.65711
12.6699	14.7812
9.54105	0.0275883
0.190599	6.47147
346.728	23.5664
0	0.0341317
15.4355	0
1.67312	2.01303
57.9098	9.79102
0.644109	0
0.108135	6.87781
0	0.413763
2.27995	0
37.354	0
0	0
11.1772	0.809491
1.3692	0
5.61859	0.162706
0	24.5442
0.0278436	0
0.254248	0.0412019
18.709	2.50135
14.5631	151.105
2.81095	2.11503
7.17625	7.12807
7.59543	1.38748
0.377552	0
41.4102	4.86731
20.9423	0
0	0
10.4566	0
0.525293	0
3.75102	0
0	0
1.4835	0
0.842375	0.0217829
0	68.4203
5.1773	0
2.09334	3.33484
0	26.2226
4.59749	0.0522461
27.7759	26.1308
28.7478	0.0308463
3.10477	98.5354
19.9875	0
0	0.0264639
7.226	0
0.488794	0
0	0
122.357	0
52.3066	2.9451
0.877088	0
0	0.296678
103.553	11.5021
9.0976	0
1.70283	0
3.8749	10.1844
7.31929	10.9772
0.140002	7.77073
4.1678	323.275
11.0089	1.72474
4.81962	2.93169
0	0.0240631
0.80567	0
11.7023	9.32152
3.08048	7.38142
6.48058	7.87422
13.502	2.31494
5.93386	0
4.55171	0
0	0
1.18507	0.269581
0.0597747	5.92239
0	1.73642
7.41186	9.95347
37.5966	42.6629
4.6833	10.271
4.64832	15.0342
85.7199	8.4281
9.01719	4.13957
3.28204	140.666
15.79	19.5622
345.589	23.4076
0.0750208	29.2871
14.4993	12.671
0	32.7263
0.295215	5.29531
0	7.69624
0	15.5313
0	0.39889
0	1.69559
0	0
19.7039	0.306761
8.52341	0.240344
24.3232	0.043719
12.7501	0.945276
5.46864	0
3.54696	0
5.47438	1.23851
6.67782	0.0143497
0	0
0.0984216	4.02172
3.67917	23.9901
0	0.251397
13.7449	4.35748
10.8664	0
0.0641528	33.0986
7.2057	13.7229
32.5106	14.1197
0.043262	0
21.6852	9.49077
40.9887	0.0357701
0	0.0439237
8.82694	0
35.217	3.28908
1867.42	13.6939
2.79805	1.80277
0.117698	5.91728
0	0
0	0.848364
0.0631562	3.47622
0	0.817525
10.9366	18.4543
17.6352	2.34546
0	9.7919
0.155221	0.078727
6.40908	0.0385709
47.592	5.53935
0.0433196	17.4394
1.13697	0
0.0346905	181.081
0	23.4124
2.25581	0
10.4138	12.2833
0.862461	0.195915
2.57603	0
0.0417654	0.443746
2.39303	0
0.982585	0
0.997966	0.0544176
2191.66	8.89069
0	2.91687
42.6536	0.620677
0.0781028	0.620331
5.26829	31.5159
1.6821	26.9575
7.1341	38.2157
0.19986	0
0.0483499	0.0801531
19.6285	0
3.03422	3.27731
0.520781	7.77668
28.9658	14.191
11.3502	21.5807
1.64345	0.148243
5.52965	0.727387
0	0
0	0.627654
3.16563	4.53511
0	5.83141
0.106034	0.483576
315.594	2.37931
0.260786	0.583945
7.9978	1.53377
0	38.4143
0	0
3.29645	0.119956
6.10528	0.794009
0.297115	19.6859
7.57973	0
4.72911	7.40517
0	11.4108
9.10652	1.43411
418.999	6.04236
0.407312	0.0647557
6.74206	19.6015
1.63067	0.0432907
8.92876	1.78633
31.4844	17.929
3.58727	1.01196
2.22171	0.286927
0.249878	6.22219
5.86039	11.5438
21.499	0.197597
3.52892	8.68518
7.13014	4.11778
1.11916	65.6043
3.40227	20.9069
3.18031	256.424
13.3185	7.91973
0.454735	0.833756
1.62821	0
0.272552	0.377621
1.9164	42.9094
4.93313	0
8.8674	35.002
0.363869	8.01435
0	0
0.583254	0.287993
7.78163	0.0655484
4.3062	1.29357
1.02662	3.53658
0.654979	9.14926
19.759	0
11.2903	10.0113
4.35809	6.51278
15.6869	11.3311
0	0.674797
0.565516	25.6812
22.8691	17.731
11.0956	36.6
3.63122	5.24114
43.0122	0.421407
0.0674802	5.29025
0.276183	8.92193
3.57551	0.112412
1.43126	12.2681
0	13.8101
0.0281837	11.4456
0	6.90274
16.1752	0.294144
155.526	0
302.348	0.127241
50.0253	0.733372
9.93729	0.995923
7.28153	0
3.20082	0.0363164
0.590843	18.0798
4.19225	3.07939
13.181	0.0600739
30.0312	97.9351
15.825	4.00073
28.1546	0.378473
0.114223	0.445515
8.17382	0
0	0
33.5191	3.85622
109.957	8.92975
0.0753714	16.3256
12.1077	70.5215
17.9215	7.94041
3.78295	3.24249
11.4738	13.5386
0	0.408009
100.395	39.0103
0.0938495	0
0	0
16.9268	0.101755
128.843	28.9644
20.6019	25.5188
0.148608	0.984608
0.957837	2.41711
16.021	27.5379
3.93972	0.157744
7.2888	0.982541
10.4716	2.37433
2.56471	17.9487
4.45668	0.157744
0.427227	22.7478
2.40433	3.51427
24.7086	0
19.8079	0
0.020013	0
1.51967	0
12.8324	0
4.26993	0
0.252101	0
51.6692	2.52314
23.3758	45.2227
2.73747	1.53189
201.78	23.6495
9.64547	20.1358
100.088	11.5726
1.0314	15.0902
0	0.0469601
1.07283	31.3375
0	7.15285
1.84588	0.0550095
9.66517	15.9682
304.8	7.58847
52.9632	7.27452
0	7.3338
10.1107	5.48147
0	0.80383
0	11.1754
2.25051	2.33735
0	4.48576
1.9872	4.92246
7.464	0.323548
3.81785	0.352039
0.202962	28.0494
0	0.381616
5.36686	14.6808
8.32897	40.0219
0	18.7358
0.316065	16.43
1.79544	8.74129
31.857	7.96822
0.699633	6.87814
14.8637	0
0.00742995	1.09494
0.0303301	18.3998
0	0.0952553
0.21749	126.558
2.66094	0.00733409
17.5922	6.71885
12369.6	8.15103
0	80.6307
0.115674	0
3.81317	26.4475
0	0
6.51181	81.6337
3.65121	0
5.48432	3.71486
24.9147	10.4043
0.0639741	0
451.534	23.9502
10.8191	12.4475
0	0.0712131
0.105937	7.54949
0.278481	0
4.48915	260.39
1.40818	2.76332
2.55536	21.5547
2.41859	0
12.6813	12.3578
9.45652	0.764804
0.0716145	0.0349366
0.227904	0
7.45215	1.81717
0	0
1.9668	0.71403
48.7758	8.12191
9.63084	0
0.147949	2.46382
0.897092	0.0662824
2.13526	0
1.4474	0
12.3053	6.70207
9.49102	17.3846
11.2156	11.27
0.940107	4.16338
0.0301683	9.34414
0.0478328	32.9432
4.53304	10.7505
0	3.28086
0.189814	8.17386
7.9004	4.35175
13.3023	4.53586
0.498125	0
0.0428886	88.3264
0	0.0696614
2.11623	0.0567612
24.8506	0.0268346
15.6021	8.77566
1.59465	10.0806
9.80281	2.8803
0	0.0750916
1.53578	8.08106
93.8066	19.7246
65.2659	23.2911
16.0249	7.25896
5.62154	100.417
4.19757	21.0918
0.0653076	20.294
12.4463	67.7783
13.3358	0
20.1526	0.155142
3.42446	0.0150185
0	0.0164965
0	14.9755
0.0159198	16.5391
22.5888	2.41239
4.90138	164.271
0.679231	471.795
1.9191	13.0975
0.249807	3.97358
6.75788	13.2753
0	19.1356
5.87547	5.23149
6.50084	0.0169988
328.327	0
0.0227097	0.0699183
9.57843	5.56231
31.6121	0
0.108189	4.76761
0.718964	3.88553
15.9955	0
119.884	0.0307095
22.3824	0
11.9654	1772.88
11.3095	3.40127
22.426	33.2374
1.25905	12.8261
4.63502	0
6.4493	0
0	2.35939
25.1717	0.293683
12.9497	0.168914
12.4633	0.333701
47.8042	17.6739
1.68289	12.431
51.1855	5.72675
1.45476	17.7853
10.6146	13.4371
2.70555	6.45486
136.433	4.33619
1.09817	17.8057
6.09423	13.8499
6.46713	0.0415952
0	326.384
11.1651	4.43796
7.14195	13.3957
18.5439	0.329615
25.7994	17.7386
1.38567	2.22564
14.5596	1.38985
0.168074	0
0.943136	438.223
10.9168	0.872511
0.178875	0
0	1.76024
17.8827	0.793338
12.9752	1.69344
8.43602	0.100046
3.8309	20.7986
1.7002	9.24229
6.83511	167.565
10.8098	61.854
4.8978	6.27909
0.0351861	55.5308
0.0363164	6.28722
0.402784	0
10.0781	0.21656
6.48459	0.162243
0	3.12448
3.27248	0
0	147.605
32.4854	0.0976839
0.958077	86.1859
251.678	101.1
0	3.3131
1.71882	3.57788
1.24297	0.46864
10.56	0
0.850183	0.0625851
8.7645	0
18.5871	0.0186675
0.0819162	0
0	0
1.08019	3.01796
0.145937	11.8646
1.22563	24.8746
3.18736	5.3975
8.83553	44.9375
5.25678	10.12
19.7287	48.9907
2.52891	0.305979
0.785249	0
7.08444	0.84065
1.43548	9.52132
4.44928	1.17936
3.13327	153.728
9.85004	2.36406
11.5261	0
20.3123	0
2.40094	0
5.40711	1.15449
3.26085	18.3559
0.035101	2.10797
1.90327	10.4384
16.9625	0.0593865
9.19234	0
46.7725	0.248387
0.397628	2.86746
1.36884	16.8517
0.286887	0
7.19372	9.24898
1.021	2.90906
40.2946	0.081064
1.76593	220.783
0.271916	0
13.6515	32.6166
2.6914	0
0	2.32713
30.4904	164.873
10.3586	0
0.760275	0
10.2567	0
6.78525	0.0613645
1.9816	0
11.4803	2.66986
1.4762	0
0.52335	17.0813
7.92543	0.0615757
3.83837	0.0425179
0	154.28
5.34304	9.58624
9.19704	1.3578
10.4938	0
35.9507	1.48272
7.9446	4.03357
0	0.095212
188.208	13.0701
1.6367	19.1275
123.426	0
45.0144	0
0.0662274	0
1.92586	0
50.7199	12.0843
29.8765	10.9955
100.633	0
1.73738	5.76273
7.24625	3.2273
6.80002	3.10913
4.17191	12.443
0.612842	0.174555
3.87349	4.91176
0.892903	13.8699
11.1115	5.79468
24.2531	2.77464
0.536993	0
33.5981	0
16.2858	0
18.6492	7.74787
202.081	0
4.96535	0
2.76784	29.6612
57.772	1.74044
0	0.0908627
0.171481	0.0457934
2.94589	0.0363928
82.7169	1.66574
195.12	5.50796
0	62.8637
4.33229	2.9566
16.9234	60.7942
33.1529	0.67869
2.52875	0.0719458
15.9479	0.126521
4.46473	1.49104
12.377	0.64302
0.987634	3.80289
0.879792	53.6967
73.8783	55.1486
2.91663	0
12.6663	526.402
255.385	0.241827
1.09448	0
10.7427	76.2542
26.5878	47.2628
1.02734	0.0236019
8.27333	586.576
49.3111	0.301064
0.0297333	0
0.255081	51.0733
2.75706	0
37.0159	42.8464
2.58964	0.0219773
0.332706	535.651
112.938	0
1.27057	1.61404
13.1184	5.67398
0	0
11.1831	4.5496
11.9925	0
0.253948	2.64504
125.343	7.4987
0.794685	2.69403
9.46402	10.3449
217.057	22.5142
40.6704	4.73387
4.12523	0
76.6088	1.95616
2.62877	3.9995
0.906719	1.48972
106.641	4.87672
0.0330559	0
0.231104	0.0456116
0.0425179	0.215714
6.07587	3.78525
0.364634	0.101662
82.721	0.0307641
0.0800684	0
37.9861	0.072805
13.6087	7.24722
2.34323	14.3664
6.62227	0
1.0217	0
0.95636	21.0706
0	5.45611
31.1855	2.28333
1.63868	0.65428
3.47861	36.5023
2.53512	0
0	10.1382
8.6465	59.5575
6.14047	0
3.17952	0.0358073
47.1271	11.9193
18.1487	5.13773
22.6715	3.34798
4.77076	19.4464
1.94979	74.3933
5.92332	37.5087
1.13335	1.22706
6.26156	0
5.1873	0
17.1387	2.41259
3.36173	23.8994
5.85288	0.548432
1.67394	0.0377889
10.6649	3.13211
2.35705	8.44614
1.74134	26.5782
4.53832	32.845
23.7555	10.3509
3.695	17.0463
2.9882	0
11.8225	0
0.782284	24.7782
9.77711	23.4964
0.427312	0.0330291
0.117804	0.0357168
0	0
0	0
5.44214	0
2.04962	0.758275
42.6374	0.0812431
13.2549	0
27.0342	4.21759
43.3129	0
3.20049	7.1159
5.51859	9.02364
21.6016	0
323.672	0.442346
243.727	0.0766276
0.0158832	87.1299
0	5.14407
1.51979	0
8.45225	66.0708
0	1.83315
9.28638	4.97531
14.954	0
2.18962	1.88581
28.1122	33.4516
57.0401	17.9271
0	12.8315
17.3849	7.9702
13.0002	0.83466
0.721943	12.0662
0	1.4842
5.43346	83.5176
12.2697	0
36.9615	4.23173
16.2869	0
0.042492	0
8.21687	31.7503
68.7783	19.377
7.01421	0
14.0789	1.13715
15.774	10.0838
89.1481	2.61776
0.890233	21.014
5.92955	0
1.32578	6.56525
29.9277	27.4307
1.08051	0
15.8959	0.154778
494.729	0.962155
0	0
30.4715	19.711
8.92902	7.25504
0.756685	4.12807
14.4526	12.4211
0	3.95833
0.163488	10.2382
15.5304	0.0446042
0.0576629	0.0428886
0	4.02617
2.91527	0
0.080228	0.0496172
1.93819	0
25.5982	0.141863
4.53046	0
12.3103	0
2.79456	0.153464
59.5654	0
4.7095	6.04107
0.197931	12.7708
7.33571	0.218847
3.80448	0
2.5465	6.07226
18.2302	0.115907
15.9094	14.6309
0.521157	3.04466
7.43725	0.0455989
0.38707	4.55431
35.9598	25.3147
0.0715732	0.7982
16.9097	3.58111
12.1501	14.9378
0.182301	2.96706
64.0921	0.0456053
32.6152	1.68862
0.771502	0.785763
0.873602	6.42731
0	0.253409
3.82506	0.517328
6.43482	0.069023
0.0870681	0.0986694
6.41374	0
21.3993	0
0	0.658372
5.93767	0.745963
19.0018	0.0231038
20.0124	0.600288
2.21275	0
1.18309	0
0	30.3877
4.96524	0.533627
0.567828	1.75598
2.59144	20.7798
8.43772	0.0534611
4.95642	4.98152
10.9407	30.7666
1.27623	0.0202395
26.652	0
0.101868	6.11239
0.673395	0
71.6413	61.8905
0.771527	0.0277989
16.7053	0.85689
0	22.2332
0	42.7325
393.178	28.4766
1.03847	0.699548
2.20484	0.750579
2.13136	0
14.2259	4.49362
27.345	0.276493
0.0709363	17.6863
15.3487	0.29487
4.85752	0.502233
0	0.0391069
0	0
0.0252994	2.99407
0	1.12249
2.13743	3.80103
0.133804	9.057
31.5693	0
0.107739	3.34006
43.0394	19.443
1.07536	3.95151
0.0363164	13.5165
28.0629	0
0	1.18903
3.24155	2.61373
4.10928	2.70652
10.4372	2.4238
46.6074	0
0	0
9.37261	0.0872373
60.9689	0.3724
5.16386	23.2496
6.04882	0.882471
14.6756	0
0	0
0.0431003	0
416.107	2.04416
0	3.42772
1.97945	1.53041
1.41759	2.24235
0.849556	0.0648624
7.79524	7.88531
12.5385	1.92467
0	1.33123
45.0007	130.349
1.71142	75.7181
2.0826	1.88017
0.0947319	0
49.8986	0.0852453
0	0.13166
21.5966	0
0	225.755
0.163579	0.134852
0	18.2557
0	20.59
16.2432	44.4918
340.611	6.24423
25.6148	0.26885
0	4.37205
0.346342	15.4861
7.00308	3.16936
14.5623	2.3529
0	10.6853
10.8675	25.4287
7.16943	14.2462
0	1.35785
3.32832	1.65128
0	0.103431
0.0116062	0.771441
9.83036	2.88573
24.3456	0.703874
15.2892	2.98038
0.200665	34.8203
1.51935	0.17642
9.11215	128.949
2.82746	31.882
7.85616	3.98794
35.4613	7.3505
0	6.26357
0	1.95094
12.2082	5.04847
0	1.73432
10.9622	0.123893
0	2.25108
0.178885	3.73771
0.0358445	2.77867
0.39225	3.3523
3.14503	0.1591
2.95369	0
58.9973	3.48751
0.0510466	0
24.2799	0
4.69065	1.84901
58.8165	2.52173
0.0326538	30.7511
79.8147	15.6841
3.55043	1.40417
0.0575413	9.42598
2.63545	0
40.2025	0.0549083
66.0486	0
6.70268	0.0973866
0.238248	1.65191
19.9255	11.4876
39.6409	7.00154
0.175441	0
52.5426	12.6578
0.118361	8.00582
33.6927	6.3761
0	0.0480926
158.31	1.20885
0.0633875	0.0382288
0.0749996	0
0.188328	0
23.8988	0
0.308456	0.00962982
0	3.87959
2.26569	0.754372
4.99294	2.40441
0	7.60895
7.34468	2.09389
9.50998	0.189986
0.0397766	28.0081
104.926	11.2864
10.7137	0.0557968
12.7964	0.90664
0	0.0811351
5.36813	0.62424
12.9148	0
11.642	9.18545
4.15816	8.2186
11.5806	1.14792
8.23361	0
0.0636791	12.2212
0.613167	12.5774
6.69087	4.23591
0	0
23.1866	0
41.4872	0.0240344
0.225346	0.128903
2.72867	0.0977762
14.7085	0
4.30378	0
0.566873	27.1966
56.4311	0.114475
14.6184	27.714
2.48913	7.64822
4.60045	27.2673
1.53818	16.4479
2.00147	12.0961
2.1099	2.11364
2.22638	1.8268
5.32878	1.23073
1.65341	88.5444
211.175	9.62182
3.26597	0.190075
18.5562	10.3519
0.0361458	3.29036
2.54805	2.11189
1.2062	0.0771797
0	5.13142
0	12.054
0.0371746	0.095409
0	0.279298
4.56441	86.7085
6.52601	63.2535
1.15735	67.6599
1.35532	0.145102
0.0286637	0.0388315
15.6214	0
13.7199	0
116.463	0
0	6.66882
0	0.866837
2.78165	0.0114753
7.88106	0
0.0324846	0
9.56344	0.0481813
28.1038	0.0586603
2.75531	37.3573
17.7693	28.6553
9.01132	0.0771674
3.50021	30.9902
2.00334	0.168618
24.1982	15.9577
1.61207	0.114632
26.6424	2.37434
4.00903	117.755
0.712951	0
3.94238	10.7193
52.8564	0
4.83138	0.0323152
230.042	0.717195
37.0056	0.270819
1.11808	0.371602
0.886513	12.6636
0.0467066	0.196655
0.103241	11.9836
5.97047	34.1715
252.685	8.86128
54.0679	116.925
1.6622	2.04181
0.0294974	13.5299
7.37529	36.8829
0.773904	27.8497
0.189293	0.510991
0.360296	36.1843
27.3557	15.7617
36.8331	5.43544
15.785	1.52678
0.0778063	0.0242704
46.5651	42.1624
14.7301	8.46527
7.95625	0
0.0986028	0.0241304
21.8678	4.16435
0.36355	2.7108
69.0473	1.89446
29.7756	6.1832
62.6765	21.2809
7.55553	142.231
19.58	3.43462
1.20261	3.63792
182.691	26.6883
9.66761	568.658
0	31.5495
0	43.8166
0	3.58955
0.237004	137.05
51.6686	90.5173
0.0995959	0
0	5.92082
0.0224788	36.1585
5.16599	1.14708
22.6731	26.4261
0	0
6.84444	0
0	0.0504257
31.3841	0.12009
26.8815	33.3235
10.474	3.96838
0.682533	69.6785
15.8675	34.2474
12.7009	10.5753
0.841998	1.78319
57.8812	24.0606
3.44356	17.3442
0	2.52878
35.2277	0
115.912	0.178156
0.0363164	0.359163
11.9535	0.0318689
5.31888	3.65945
160.729	0
0.0189553	0
0	0.654712
0	40.4736
4.00704	0.0312435
3.85606	0
3.23233	33.0247
0.163188	69.4652
0.298432	0.692108
0	2.15757
17.3854	123.911
5.39268	31.561
15.4744	10.1994
4.2468	0.191922
0.177832	0
6.93296	0.308636
61.6827	0
72.5256	0.654482
1.92399	0
0.222467	0.0451932
9.24064	11.566
0	3.42922
0.0633868	0.280105
3.92026	9.71328
0.123913	28.5874
4.29226	4.76792
7.20676	2.62301
0	0.175327
20.124	0.04302
1.77513	0.802447
274.721	10.1786
0.118758	222.726
8.87829	19.114
63.2323	0.711428
4.75212	0.0425702
6.62266	18.8765
23.986	0.0235921
0.390284	7.84464
0	23.3608
7.16376	0.0588157
15.1742	0
60.7334	0
0.502201	0
0	27.5471
9.10927	0.389193
31.2291	0.0310122
0	0.221767
0	0
0	0.0107825
1.83362	1.91947
54.9529	10.7827
20.9046	10.1428
2.75366	0.0222089
14.6609	27.5537
27.5686	30.8275
2.86351	0.18185
28.0589	1.90005
0.253549	5.52916
157.801	1.449
39.9161	124.672
3.64451	2.0066
0	0
5.61011	0
0.0113317	0
5.49741	0
15.515	27.0817
0.626563	6.35976
0.0942163	2.87918
6.92076	189.824
1.63583	0.0897525
16.3664	0
39.9543	38.5503
11.9383	11.3982
10.1132	0
0.376857	26.2312
6.2406	2.37148
1.09808	0.0553844
3.22344	8.67839
8.26705	0
4.80951	0
121.245	8.93281
8.21808	0.0350075
0.203212	64.9853
1.38893	0.0173453
0.140053	0.0663416
16.4572	0
0	0
5.08018	88.0983
0.788774	9.6135
12.5881	2.30373
55.7274	4.04905
16.9925	0.0792888
0	0.0367016
0.921592	0.070502
36.9831	0.172449
11.0001	1.41714
0.0554641	43.873
0.0420353	0
8.46612	56.3577
19.4874	0
19.5495	0.180727
6.54741	0.60941
6.31203	0
90.2403	10.2543
6.50562	13.7242
0	7.65527
172.559	0.135225
10.3685	0
46.7383	0
0	122.472
0	0
0	3.35566
1.00513	0
15.1798	0
213.083	0.174662
8.91411	4.68365
0	84.1262
1.14617	16.4721
1.77102	0.385608
3.36994	0.749013
0.353312	12.1303
0.783212	7.72271
2.88238	0
0.0447243	30.7858
8.75069	0.309112
26.8884	0.103933
4.82956	0
0.189525	0.569396
1.23448	0.0466122
23.6414	13.0046
61.5925	5.3369
22.3603	7.71475
0.062189	8.24759
14.3943	2.62576
57.0672	0.318942
19.7125	0.661861
96.6812	75.1206
23.681	10.1351
8.97571	0.254727
91.99	6.67104
0	6.51697
0	10.0825
17.2041	6.72191
0.76293	0
0.167042	7.12784
0	0
3.71057	0.0190897
0	2.71466
0	0
16.8327	39.169
0	0
42.1599	0
0.14056	118.537
0	0.0952408
8.76978	6.8895
0	8.96682
0	13.6155
0	16.5205
3.67163	7.20697
0.281592	13.7731
0.0716554	56.7891
156	33.0167
0.43699	0.0644807
22.0562	0.0209747
13.0519	3.31237
9.85631	2.61812
53.3093	0.93327
10.4899	49.0806
0.0522237	6.46398
14.0164	0.723574
61.8952	4.15013
0.765197	0.0557769
0	4.36659
0.655287	8.72947
0	10.5735
1.5202	0.66308
5.38618	2.04304
3.02847	0.0768248
22.8033	0.823093
8.14956	6.59652
8.18987	0
5.98769	24.7471
0	4.39738
0	293.32
22.9092	0.80325
74.8126	38.4893
2.58924	974.686
3.60294	20.4776
44.3976	0.514398
4.91389	0.0388534
0.0952993	4.86533
7.04028	8.08627
1.15619	0.815774
14.5401	1.91634
0.119646	16.7522
72.8781	28.5727
2.07921	36.1178
19.1496	56.6309
2.53733	237.758
12.1053	9.70672
0.528904	12.0248
0.770155	12.2183
8.18681	11.324
0.281216	4.22061
0	2.3919
25.6679	0.432552
6.07296	0.161014
13.969	14.7401
8.19034	684.075
21.9605	12.7513
41.4454	11.9982
0	3.39036
0	0
3.37421	7.17818
0	1.01225
0	1.8329
303.934	8.28688
13.8148	14.5264
12.7204	0.130514
12.5224	0
22.8273	12.1769
20.2048	6.15129
0.932778	15.5038
0.144343	0
0.847296	0.0418495
4.02039	18.4227
20.5017	0.156361
0	0.573496
0	2.03576
3.40096	0.922462
0	16.701
3.44973	0
3.72744	0.689518
0	12.7068
0.535597	0
9.27918	0.219154
0	2.6206
16.1465	1.65302
4.96388	13.5804
283.638	1.02802
46.8161	0
0	89.5357
0.042155	0
267.421	97.0224
2.28253	7.8047
3.47901	11.1381
25.5335	97.7477
40.2731	6.87708
8.49563	236.625
3.23117	2.33292
0.498145	0
13.6903	5.0848
22.1128	0
3.69671	4.02965
1.04698	8.19052
0.0349752	97.2426
3.41654	25.7253
25.9394	8.05071
39.6485	1.64833
0.0834468	0.845399
8.3432	3.70073
18.5378	14.6628
233.477	4.48564
13.8612	17.0614
0.384239	5.30104
5.0647	0
0.136797	6.13812
15.918	0.160044
0.354391	12.2487
53.5775	20.166
6.37543	0.911795
5.12112	0.108393
6.6348	63.6912
3.76155	7.21156
20.8415	0.0633868
27.4912	0.333665
20.989	1.20255
160.332	11.342
58.6094	0.0949928
19.0906	0.0637377
0.525129	22.2808
36.7335	0.120172
8.71092	0
0.42289	15.3938
7.79316	5.31752
0	0.433854
205.33	3.30321
13.6758	0.0425179
2.18718	17.3912
34.5459	0
2.20384	3.72665
0.18362	1.21143
6.31994	12.0679
1.50161	8.3658
80.3299	0.70625
18.2696	4.3439
21.8436	0.557219
0	2.92931
0	0.0609768
0.481933	0
0.0219354	40.6452
10.9064	2.53489
14.2403	10.6171
1.16625	2.08317
62.035	0
1.2531	16.1178
28.7012	5.42843
0.238008	5.35083
0.29675	0.367333
5.07669	3.35442
15.3335	26.5928
24.1602	3.33891
10.3898	16.1868
24.8963	0.554623
0.0828108	2.36144
0.652975	6.57547
9.85261	4.96694
1.80608	27.5181
0	1.83424
1.69982	24.9961
56.2688	33.1862
30.6811	2.7489
0.200583	2.92599
0.0415451	29.0208
1.43738	0
1.5964	1.24011
12.6445	0.55992
61.1545	3.17381
0.28053	0.218128
22.4715	60.1779
0.0323454	4.56947
0.514392	11.8549
130.436	4.08579
1.72831	150.598
14.7009	0.274258
4.45032	5.67487
13.9138	1.25053
3.25773	0.273235
12.825	15.8205
31.95	0
2.49776	0
0.161232	7.21518
0	8.33053
0.482042	4.0002
2.22965	6.54168
12.3906	1.24799
0.225548	13.6386
1.5669	0.519828
2.34689	0
1.12808	0
59.3618	0
0	0
123.043	13.2663
5.33665	0.0206729
0.693491	22.5583
0.760397	0.606671
6.77124	0.561564
0.22666	0.0343793
0	0.47654
79.0358	19.5473
7.09397	0
4.17387	17.9062
67.0079	1.10276
10.3935	0.703713
0	0
0	0
3.68953	12.7851
6.75292	23.7442
7.81694	0.0168745
0	13.8821
5.80759	11.3053
10.9598	0.0682482
7.72582	0
81.6864	0
3.09552	0.953668
20.3257	2.14354
24.6695	34.165
15.6331	0.116345
26.0313	0.239461
1.52981	8.42092
0.55999	0.292722
27.2038	18.4974
7.98903	12.9866
2.34231	3.94987
2.22263	0.506864
5.6209	23.7843
37.6245	14.5392
0	26.5481
0	21.0706
7.43686	93.4994
24.1902	0.0304078
24.4799	0.0346442
13.0175	0.175017
0.437637	147.863
0.868234	1.02779
5.25789	1.42801
0	0.589551
3.22879	0
26.4441	0.178076
22.8604	7.26822
0	15.7283
68.0441	0.627658
8.95065	9.09883
8.12466	24.3861
24.7596	75.5374
2.70875	8.81847
1.46534	548.666
7.53807	44.6849
258.886	22.1956
0.00859012	1.62931
0	0.125017
0	0.650585
23.3196	12.1311
0.027302	9.31422
0.162495	0.0378512
23.5477	3.13706
16.901	68.3905
12.3968	0
7.8745	90.719
13.0532	4.07391
12.1599	3.22672
0	160.446
63.5995	33.7552
4.53985	16.6695
2.47948	5.268
0	1.52522
5.72259	10.3866
6.05863	4.04974
0.0256367	61.1482
14.3823	0
2.59157	0.560334
1.51573	0
11.17	0
0.45701	0.0351503
5.31877	46.6091
10.6043	0
0	0
6.95294	0.794116
2.2603	0
0.897749	0
241.61	8.84057
9.8486	11.9687
4.59441	0.296169
0.199348	10.1568
0.263423	6.07655
12.8717	17.6286
13.2882	4.36178
4.9236	1.75706
8.54946	10.9929
3.78885	0.0897072
59.048	3.74089
5.80231	1.89549
3.38639	0.0274105
8.65118	0.0457326
2.15456	6.99893
0	7.7917
33.4829	5.20377
1.62688	0
7.11187	4.11057
14.6361	14.1822
11.4643	2.7236
14.4771	0
7.16649	5.14537
12.487	0.0805664
2.28805	23.7359
33.4874	13.0982
0	0.0440107
1.20408	0
10.2265	0.0307897
3.61344	7.1364
2.16302	0.0880651
73.1842	0.197372
2.46208	0.196938
21.5978	9.9434
9.60404	0
0.0239794	0.122713
65.6509	0.826084
80.696	0.233491
8.82697	56.4845
10.2967	5.39522
10.725	6.17157
25.6957	12.5886
39.5898	45.8509
2.80693	33.8142
6.86872	1.49419
1.27948	11.5321
5.57738	1.49425
17.7917	0.174463
0.382311	13.5186
20.4518	9.64858
3.6266	3.17252
2.47408	25.42
17.697	20.9725
18.3891	3.34704
4.89488	32.5688
2.61915	6.9604
0.0632322	25.0796
8.88895	4.66444
65.3365	0.233583
4.82435	1.39569
0.0734525	54.6525
208.5	8.12815
45.0419	1.93278
6.06441	4.75624
0.765885	22.6785
0	5.80539
2.9222	0.787802
161.749	0.0461461
0.0389747	18.9235
2.05936	103.806
0.588703	43.5949
14.3132	48.2384
20.3839	28.422
20.4619	2.36414
26.7658	1.38791
3.19892	0
86.1232	23.0569
148.805	21.2092
36.7662	1.14868
0.719594	0
10.7287	68.8691
5.77111	25.0108
7.00782	25.7178
11.0422	5.42818
10.2013	7.63132
21.8693	4.84854
15.4626	1.02448
15.7825	2.02371
11.0647	0.189736
12.6237	4.58763
0	2.49757
0	6.15277
2.55205	0.0358445
1.19602	0
7.10036	16.1591
12.8595	6.25379
1.66715	12.7134
0.0757855	0
11.9365	0.679789
0	451.362
3.92607	9.14523
7.11993	7.85465
2558.34	0.535889
5.2908	5.36203
9.85225	46.4737
4.44987	20.4577
1.80089	23.6821
0.504936	0
0.237807	3.54827
1.00836	18.1951
0.117534	0.0819815
41.1029	14.8102
16.3327	1.39839
3.6598	36.1124
8.30843	6.30217
8.39197	0
3.50459	0
6.11902	0
0.550055	1.74734
0.0588598	1302.06
39.4534	0.305671
0.0517156	6.94924
17.5001	45.8185
7.99643	33.4977
15.0868	9.87567
6.01851	0.159015
3.61356	6.12226
5.49344	36.3524
100.326	0.828675
5.79158	10.6103
24.8787	18.5364
215.369	60.0684
0.0686445	0.115453
75.9164	28.4337
73.4723	3.09083
9.40169	1.41004
0.467385	0.310108
0	0.596185
5.89882	0.681237
7.74805	0.0683018
21.9522	8.91082
8.90955	3.71906
27.7298	81.8727
22.5351	3.85067
15.2106	0.347378
55.3528	0.210836
6.04984	74.9272
39.3765	0
78.0082	5.56155
0.724889	20.5771
5.20945	0.508497
0.164023	0.0416468
19.9808	78.4749
1.59059	0.180711
1.48683	6.6312
52.8672	2.07356
0.0594304	0
6.40678	0
102.964	23.9637
0.24353	7.74456
0.960723	17.3417
5.49182	0
64.5475	0
28.2183	175.491
0.562524	7.85625
1.90659	6.88313
13.9837	1.16772
0.45795	0
0	0.0260048
0	0
8.42233	0.0228295
0	5.48221
2.87577	6.08137
0.37612	4.28492
0.0406872	3.95033
8.30977	0.0232048
0.0198403	21.2686
5.09351	2.16695
0.370438	3.20666
47.5828	3.18848
18.6327	4.42314
0.130319	4.55237
7.68666	12.6652
2.06269	7.66947
120.362	15.448
0.069521	48.8895
4.21981	0
0.152018	4.34207
2.388	0.040479
4.24998	9.82714
0	130.238
0	0
0	0
2.55896	0.0255988
0	73.4832
0.080904	65.9736
24.6186	20.2827
0	16.308
43.4423	5.45846
0	9.407
0	9.5663
57.6128	5.58459
0.756346	4.32989
16.9562	0.526155
0.027608	5.33853
0.0930365	3.57628
0	22.6123
222.115	2.69265
10.681	0.0863347
0.131907	88.9857
4.36921	4.68075
0.0531969	3.33105
2.65476	346.275
0.854567	5.0468
1.24917	0.340941
8.34704	18.4766
20.9378	11.3036
0.822502	0
11.7768	4.53113
0.247122	6.79035
0	47.5504
35.8899	1.44371
68.4044	0.34427
2.86154	10.5443
0.0121889	18.6807
2.24625	23.0263
5.61133	66.3907
11.4924	0
31.1639	2.14389
53.7512	0
11.9311	0.147578
11.8487	0.358305
5.7388	8.23945
14.0414	4.15278
0.0162639	2.22874
5.54008	0
0	0.2536
4.26973	5.92529
25.4482	0.0604007
5.99755	50.0657
2.06613	1.9528
0.0621865	17.5438
10.4052	6.30154
6.75031	8.59521
68.5811	6.08577
3.06971	14.116
8.33614	1.01112
0	2.10489
23.1358	13.8011
62.8584	18.5292
6.6988	5.88655
165.989	4.22585
0.211965	6.39423
18.6987	1.59979
3.5793	0.283745
6.41571	1043.54
18.0061	0.308244
12.73	0.602296
19.4839	0
199.719	12.9408
0.136905	0.535568
2.22893	0.538505
8.45476	71.017
1.2526	1.73659
14.7325	2.60707
4.45618	0.968755
2.45813	0
4.17004	0.696061
0.856974	0.591705
16.4757	32.2955
44.61	2.92036
12.4435	32.5427
13.4117	2.49686
4.91848	3.48195
0	3.94377
86.0332	0.421578
7.6502	4.40405
0.139042	11.1814
20.6591	0
28.6317	0.0519313
59.8912	19.088
28.7249	35.3602
6.70482	4.40831
3.36288	0.557645
13.9032	4.293
0.0952556	110.019
19.1203	11.6185
8.04924	2.07539
14.5539	41.2707
10.2102	14.6286
10.9928	7.88151
0.341083	5.96379
6.52164	6.45199
6.80074	93.408
29.8452	1.01819
0	2.78628
1.85131	14.3201
6.28472	2.93176
11.9867	33.6617
1.13193	1.96294
1.87547	4.90296
48.9551	6.53888
9.98972	2.55606
59.8341	3.39011
0.303069	0.0227307
0.398074	14.0227
0.947184	26.8543
13.8431	13.866
25.7564	68.2277
143.519	1.40737
48.9722	4.39692
9.02929	5.28303
702.26	20.8143
67.4598	5.14349
8.1295	0.26045
153.381	7.78397
10.9987	0.789778
3.54778	65.1846
124.975	23.1272
8.38905	1.3046
0.017676	0
1.00624	7.85008
0.0279335	0.39728
1.00222	0.379066
1.47404	53.4426
1.38071	2.41972
5.38522	22.6292
0.109098	10.3926
0.433373	37.7292
5.00133	0
16.0131	1.01861
440.618	3.66423
59.4239	88.7996
0.130114	12.3227
3.49405	6.30224
0.0481813	3.22001
16.1293	17.9217
102.011	0
1.37278	28.207
0.0640937	9.10917
9.09087	10.6614
1.13372	0
345.207	1.76566
14.343	1.26497
10.5756	9.53436
3.58505	0.0267049
1.33406	0.228971
475.774	0.250487
62.9403	7.28499
0.0465266	13.8124
317.814	115.084
0.0646929	10.7216
24.7533	72.7014
0	7.93167
8.85624	17.5933
18.5312	9.57308
20.0959	1.11721
98.8028	1.85358
1.83247	180.883
0.128424	8.48816
6.42099	19.7361
14.1537	22.0449
14.8799	10.4388
0	42.9746
0.123265	5.06126
19.5628	2.88107
46.2922	7.48547
28.098	0
3.96283	30.6311
38.2248	4.94849
0.246048	4.12452
1.91757	5.23235
6.02914	8.32817
3.45437	6.46562
16.0636	0
24.3221	5.55371
69.7254	4.13062
0	21.4172
80.3751	18.8425
24.0336	1.50181
5.19426	1.03253
27.9895	0
10.6148	6.97302
19.0684	124.862
0.135844	2.92281
49.6004	0.267645
114.717	0
16.3977	7.46846
0.265317	7.51577
2.07631	2.65119
1.35917	14.4317
10.3667	13.8213
[truncated: 11,116 more rows]
